# Supplementary material for: Age, brain region, and gene dosage-differential transcriptomic changes in Shank3-mutant mice
Source: Front Mol Neurosci. 2022 Oct 12;15:1017512. doi: 10.3389/fnmol.2022.1017512 (PMC9597470; doi:10.3389/fnmol.2022.1017512)
Supplement: Supplementary file 1 [file Table_1.XLSX]

## Sheet: P25 all genes
Supplementary Table 1. Raw RNA-Seq data from the forebrain regions of P25-Shank3 and P60-Shank3 homozygous-mutant mice.
Gene Information			Deseq2 Results					Homozygous-mutant			Wild Type
HGNC symbol	Mouse symbol	Ensemble ID	baseMean	log2FC	FC	p-value	adjusted p-value	P25-HM1	P25-HM2	P25-HM3	P25-WT1	P25-WT2	P25-WT3
SHANK3	Shank3	ENSMUSG00000022623	8376.93	-1.05586	-2.07895	2.22045e-16	4.27969e-12	5152.87	5148.87	6021.58	10938.5	12283.8	10715.9
YY2	Yy2	ENSMUSG00000091736	11.3474	7.01508	129.345	4.44089e-16	4.27969e-12	12.8445	28.0965	27.1433	0	0	0
FANCM	Fancm	ENSMUSG00000055884	417.228	0.643379	1.56198	6.66134e-15	4.27969e-11	511.479	489.771	525.413	344.396	300.227	332.083
MT-ND4L	mt-Nd4l	ENSMUSG00000065947	3994.12	0.579606	1.49444	2.43139e-12	1.17156e-08	4330.04	5591.96	4435.81	2868.58	3459.74	3278.6
LBHD1	Lbhd1	ENSMUSG00000096740	153.064	-0.628229	-1.54567	9.56997e-07	0.00204946	110.35	111.099	139.416	192.675	161.248	203.594
CFAP157	Cfap157	ENSMUSG00000038987	18.7959	1.66299	3.16673	1.24932e-06	0.00240794	45.6177	23.6976	16.3753	8.62595	9.35447	9.1045
TAF15	Taf15	ENSMUSG00000020680	1292.13	0.289047	1.22183	1.98704e-06	0.00348166	1401.24	1447.64	1415.22	1213.63	1105.21	1169.86
MPHOSPH9	Mphosph9	ENSMUSG00000038126	887.392	0.487434	1.40195	3.16957e-06	0.00509085	925.406	1287.02	897.728	738.331	650.608	825.26
IL4I1	Il4i1	ENSMUSG00000074141	16.5851	-1.86134	-3.63345	5.22111e-06	0.0077409	7.71675	11.42	2.31011	21.2803	17.581	39.2024
LAMC2	Lamc2	ENSMUSG00000026479	349.254	0.47358	1.38855	6.04665e-06	0.00810437	490.712	353.27	375.322	277.086	298.132	301
LCP1	Lcp1	ENSMUSG00000021998	269.899	-0.442446	-1.35891	7.35353e-06	0.00853803	224.792	232.006	229.941	306.831	278.633	347.192
CEP128	Cep128	ENSMUSG00000061533	152.689	-0.552287	-1.46641	8.83128e-06	0.00945634	126.46	126.956	118.366	165.636	166.116	212.599
FAM220A	Fam220a	ENSMUSG00000083012	20.2811	-2.59729	-6.05148	1.29246e-05	0.013111	6.01376	5.12435	4.92846	93.3867	3.99099	8.24226
ITGB7	Itgb7	ENSMUSG00000001281	37.3822	-1.15963	-2.234	1.79268e-05	0.0164534	24.6393	28.2302	15.9216	63.7945	61.3623	30.3456
KIAA0753	4933427D14Rik	ENSMUSG00000020807	340.142	-0.498842	-1.41308	2.61984e-05	0.0219542	269.661	243.904	331.641	366.097	344.744	484.804
CLCC1	Clcc1	ENSMUSG00000027884	587.207	-0.352221	-1.27652	4.35479e-05	0.0312881	536.114	526.612	483.765	575.513	738.716	662.519
CCDC40	Ccdc40	ENSMUSG00000039963	95.5806	0.894315	1.85873	4.73502e-05	0.0325108	159.034	135.347	78.0174	51.9497	98.6142	50.5217
INPP1	Inpp1	ENSMUSG00000026102	976.25	-0.334765	-1.26117	4.89164e-05	0.0325108	847.72	876.809	864.428	957.804	1045.17	1265.57
TNFSF12	Tnfsf12	ENSMUSG00000097328	202.514	-0.48294	-1.39759	5.1199e-05	0.0328937	162.317	159.052	184.862	197.96	274.541	236.353
NUP54	Nup54	ENSMUSG00000034826	397.063	-0.363808	-1.28682	6.77591e-05	0.0415497	360.17	343.976	337.597	511.192	409.082	420.361
CNN1	Cnn1	ENSMUSG00000001349	20.5564	1.27379	2.41796	7.0929e-05	0.0415497	36.9262	32.6566	18.3579	13.3368	8.91005	13.151
TG	Tg	ENSMUSG00000053469	7.92426	-2.24715	-4.74743	7.11394e-05	0.0415497	2.15853	1.91543	3.90853	6.2497	12.0963	21.2171
ZNF3	Zfp113	ENSMUSG00000037007	246.348	-0.655039	-1.57466	8.62869e-05	0.0489145	190.363	228.147	153.46	437.709	222.762	245.644
SERPINA9	Serpina9	ENSMUSG00000058260	115.944	-0.559238	-1.47349	9.1332e-05	0.0502952	84.7976	109.89	87.1982	133.289	158.824	121.666
SLC22A4	Slc22a4	ENSMUSG00000020334	199.22	-0.417871	-1.33595	0.000119704	0.0576795	164.133	156.285	191.5	218.304	241.144	223.955
IRX2	Irx2	ENSMUSG00000001504	136.439	-0.828907	-1.77634	0.000136098	0.0624559	123.289	62.9716	108.228	247.243	96.5117	180.391
CLN8	Cln8	ENSMUSG00000026317	1111.03	-0.272159	-1.20761	0.000145405	0.0630101	891.519	1068.3	1061.74	1213.69	1218.98	1211.95
HOXB3	Hoxb3	ENSMUSG00000048763	11.1157	-2.66934	-6.36136	0.000146521	0.0630101	2.68004	0	6.26714	28.5633	0.824125	28.3595
DNHD1	Dnhd1	ENSMUSG00000030882	230.26	0.535921	1.44987	0.000160869	0.0659699	255.459	354.199	210.452	211.02	153.089	197.339
ZNF729	Zfp738	ENSMUSG00000048280	1052.2	0.284982	1.2184	0.000191801	0.0739356	1281.58	1019.4	1167.15	973.659	965.454	905.959
HPN	Hpn	ENSMUSG00000001249	35.6296	-0.844484	-1.79562	0.000204067	0.0744224	24.6366	27.2723	24.3449	38.2189	47.5628	51.742
KRT14	Krt14	ENSMUSG00000045545	9.58536	2.37001	5.16943	0.000204648	0.0744224	10.661	34.5538	3.1168	0.956105	2.04227	6.18217
METTL17	Mettl17	ENSMUSG00000004561	653.994	0.332416	1.25912	0.000235571	0.081168	624.911	746.225	818.171	633.374	531.988	569.296
DNAH7	Dnah7b	ENSMUSG00000041144	211.91	0.617831	1.53457	0.000239886	0.081168	315.563	175.049	279.559	223.509	139.318	138.46
KIAA0040	4930523C07Rik	ENSMUSG00000090394	58.7277	-0.843618	-1.79455	0.000240042	0.081168	36.4534	38.7058	48.1935	117.339	55.328	56.3465
R3HCC1L	R3hcc1l	ENSMUSG00000025184	401.842	0.392092	1.31229	0.000300488	0.0965268	471.652	486.464	410.078	417.124	283.606	342.13
NDOR1	Ndor1	ENSMUSG00000115018	198.178	0.383034	1.30408	0.000319449	0.100356	230.368	226.154	216.76	161.779	163.889	190.116
WDFY4	Wdfy4	ENSMUSG00000051506	105.626	-0.911558	-1.88108	0.000322823	0.100356	60.5064	63.6428	94.5277	68.2659	108.992	237.824
SNRPB2	Snrpb2	ENSMUSG00000008333	570.281	-0.266107	-1.20256	0.00033475	0.101204	530.463	497.666	525.49	586.098	652.152	629.817
C11orf24	1810055G02Rik	ENSMUSG00000035372	960.186	-0.40948	-1.32821	0.00033605	0.101204	782.856	721.347	970.058	1149.87	1304.6	832.387
SLC35D2	Slc35d2	ENSMUSG00000033114	13.5665	-1.35378	-2.55581	0.000425517	0.122409	6.88765	11.3584	4.59133	18.1135	24.5358	15.9124
TMEM176A	Tmem176a	ENSMUSG00000023367	382.291	-0.357347	-1.28107	0.000435159	0.122687	357.883	326.055	320.65	435.433	496	357.724
IL10RA	Il10ra	ENSMUSG00000032089	142.6	-0.469278	-1.38442	0.000439214	0.122687	113.575	119.662	125.752	136.237	164.907	195.467
CPSF3	Cpsf3	ENSMUSG00000054309	1273.37	0.21419	1.16005	0.000451383	0.122771	1385.44	1408.26	1309.64	1221.13	1143.32	1172.45
ALOX5	Alox5	ENSMUSG00000025701	66.2941	-0.814444	-1.75862	0.000459388	0.122771	31.9866	37.6397	75.7291	81.8694	103.898	66.6423
RPL7L1	Rpl7l1	ENSMUSG00000063888	1366.6	-0.342475	-1.26793	0.000464992	0.122771	1336.59	1115.4	1162.61	1266.99	1859.99	1458.02
KRT80	Krt80	ENSMUSG00000037185	137.888	0.522798	1.43674	0.00049393	0.12616	185.952	146.053	154.713	129.992	128.177	82.4424
PRUNE2	Prune2	ENSMUSG00000039126	2539.38	-0.199994	-1.14869	0.000497467	0.12616	2315.86	2516.44	2259.24	2670.52	2702.03	2772.2
TYW3	Tyw3	ENSMUSG00000047583	322.962	0.505981	1.42009	0.000510761	0.127769	252.528	371.417	516.231	268.006	260.912	268.677
CDC7	Cdc7	ENSMUSG00000029283	466.566	0.305733	1.23605	0.000517067	0.127769	512.501	529.364	505.736	382.507	390.709	478.576
TMEM174	Tmem174	ENSMUSG00000046082	5.67532	-2.8904	-7.41474	0.000544271	0.131938	3.92862	0	0	1.8677	11.3916	16.864
DCST1	Dcst1	ENSMUSG00000042672	108.735	-0.608845	-1.52504	0.000564664	0.134362	80.8206	100.569	76.7335	127.295	91.6549	175.335
MDN1	Mdn1	ENSMUSG00000058006	2258.77	0.421764	1.33956	0.000594576	0.138902	2656.97	3234.02	1872.07	1970.52	1567.51	2251.5
DBR1	Dbr1	ENSMUSG00000032469	296.176	-0.323282	-1.25117	0.000598157	0.138902	263.213	284.915	241.701	344.883	305.783	336.563
SPATA31D4	1700014D04Rik	ENSMUSG00000051054	21.9459	1.16236	2.23823	0.000616678	0.139024	18.5621	51.99	22.0819	10.4382	13.3696	15.2332
PARP16	Parp16	ENSMUSG00000032392	89.2536	0.543242	1.45724	0.000620321	0.139024	103.146	125.054	89.5239	83.7403	68.3762	65.6811
ZBTB32	Zbtb32	ENSMUSG00000006310	22.9337	-1.24316	-2.36717	0.000629625	0.139487	17.1935	13.9697	9.33852	56.5151	15.4816	25.1039
PAX8	Pax8	ENSMUSG00000026976	7.33172	-2.14663	-4.42794	0.000642206	0.139945	1.7565	1.44197	4.66319	8.54059	22.8423	4.74572
KIF22	Kif22	ENSMUSG00000030677	142.186	-0.4454	-1.36169	0.000646718	0.139945	100.976	132.847	127.893	156.187	182.561	152.655
TPH1	Tph1	ENSMUSG00000040046	10.7315	-1.44599	-2.7245	0.000653472	0.139945	9.61707	4.09995	4.07736	15.6058	15.4437	15.5449
MLX	Mlx	ENSMUSG00000017801	795.789	-0.338494	-1.26444	0.000674157	0.142788	696.911	602.98	808.21	797.039	1046.89	822.705
CMSS1	Cmss1	ENSMUSG00000022748	190.239	-0.411354	-1.32993	0.000696535	0.145088	138.716	177.506	174.251	203.214	249.47	198.279
ING3	Ing3	ENSMUSG00000029670	456.784	0.309905	1.23963	0.000700071	0.145088	532.624	482.668	501.589	407.763	353.785	462.275
NOTCH4	Notch4	ENSMUSG00000015468	422.104	0.405408	1.32446	0.000719099	0.147446	366.804	529.157	549.103	316.132	352.449	418.979
WDR18	Wdr18	ENSMUSG00000035754	2056.84	-0.222674	-1.16689	0.000735309	0.148406	2017.43	1754.09	1922.86	2056.41	2318.36	2271.9
ACKR2	Ackr2	ENSMUSG00000044534	58.6265	0.636781	1.55486	0.000739181	0.148406	65.2097	77.6062	71.0006	54.0316	48.6293	35.2815
BAZ1A	Baz1a	ENSMUSG00000035021	109.016	-0.728929	-1.65741	0.000757172	0.149208	67.6705	59.8647	118.839	84.5941	139.619	183.509
LCP2	Lcp2	ENSMUSG00000002699	81.9188	-0.864612	-1.82085	0.000829084	0.159798	54.6607	55.2163	59.9787	61.7764	194.46	65.4205
MALT1	Malt1	ENSMUSG00000032688	201.381	0.383515	1.30452	0.000859722	0.164062	221.364	255.014	207.232	200.011	157.697	166.971
IL16	Il16	ENSMUSG00000001741	158.846	-0.444138	-1.3605	0.000901743	0.168658	137.208	115.475	151.016	193.541	148.315	207.524
PRG4	Prg4	ENSMUSG00000006014	111.224	0.57618	1.4909	0.000910058	0.168658	119.446	182.006	99.4594	105.402	77.7279	83.3035
RAD9B	Rad9b	ENSMUSG00000038569	103.024	0.506632	1.42073	0.000979773	0.17431	105.418	148.18	109.442	88.5951	72.8881	93.6234
ZNF518A	Zfp518a	ENSMUSG00000049164	309.901	0.369318	1.29174	0.000983883	0.17431	282.108	378.704	389.043	302.546	259.057	247.946
ADGRV1	Adgrv1	ENSMUSG00000069170	96.1965	0.554934	1.4691	0.000985771	0.17431	141.219	102.223	100.893	76.4056	60.8816	95.5582
PM20D1	Pm20d1	ENSMUSG00000042251	45.2501	-0.859512	-1.81442	0.00105069	0.178815	32.0292	41.1735	23.4867	80.3807	32.1829	62.2475
ENPP6	Enpp6	ENSMUSG00000038173	1075.87	-0.21922	-1.1641	0.00106517	0.178815	1028.13	958.084	996.174	1180.76	1220.15	1071.92
CFAP70	Cfap70	ENSMUSG00000039543	32.101	-0.851025	-1.80378	0.00106692	0.178815	22.8747	25.0889	19.7611	58.9131	31.6866	34.2815
HHIPL2	Hhipl2	ENSMUSG00000053461	21.8562	-1.61338	-3.05968	0.00108367	0.180057	4.19613	12.1372	12.1979	11.6069	80.205	10.7939
ADAMTSL3	Adamtsl3	ENSMUSG00000070469	71.1627	-0.687258	-1.61022	0.00114533	0.188224	49.4986	67.5485	45.85	112.937	54.6359	96.5062
CCDC106	Ccdc106	ENSMUSG00000035228	1047.76	-0.31052	-1.24015	0.00115596	0.188224	877.103	928.079	1000.85	1029.72	1422.79	1028.02
PCDHB8	Pcdhb8	ENSMUSG00000045876	101.726	0.489828	1.40428	0.00118291	0.189644	144.731	96.5422	114.935	80.3701	86.0436	87.7349
CD320	Cd320	ENSMUSG00000002308	407.968	-0.46784	-1.38304	0.00119056	0.189644	367.008	273.632	386.101	400.159	651.119	369.788
C1S	C1s1	ENSMUSG00000038521	25.9711	0.889455	1.85248	0.00122211	0.191485	38.3495	27.753	34.9237	20.6689	12.5721	21.5596
CHTF18	Chtf18	ENSMUSG00000019214	53.7258	0.632063	1.54978	0.00122487	0.191485	52.1924	81.3157	63.4592	45.9088	38.2091	41.2699
C1QTNF7	C1qtnf7	ENSMUSG00000061535	24.6662	-1.00046	-2.00064	0.00123488	0.191485	23.0496	17.7298	8.97058	24.4265	40.3586	33.4622
PHF11	Phf11d	ENSMUSG00000068245	12.3006	1.36669	2.57878	0.00124186	0.191485	11.7838	24.8977	16.2586	3.86267	11.3845	5.61635
RPS27	Rps27	ENSMUSG00000090733	93.4285	-0.736763	-1.66643	0.00126459	0.192569	45.3669	120.167	47.9158	106.241	133.7	107.18
FBXO5	Fbxo5	ENSMUSG00000019773	32.2479	0.760297	1.69384	0.00126887	0.192569	38.4111	47.8187	35.4939	23.095	23.7035	24.9651
GJA5	Gja5	ENSMUSG00000057123	29.9095	0.771622	1.70719	0.00128183	0.193015	37.478	36.6787	39.0005	23.4867	22.0898	20.7234
FASTKD3	Fastkd3	ENSMUSG00000021532	308.786	-0.315823	-1.24472	0.00130804	0.195435	284.016	258.626	282.204	378.904	351.306	297.661
ARID5A	Arid5a	ENSMUSG00000037447	371.803	-0.373406	-1.29541	0.0013231	0.196165	296.348	280.429	395.805	405.938	363.225	489.073
SLC7A4	Slc7a4	ENSMUSG00000022756	2331.02	0.178335	1.13158	0.00136263	0.198965	2425.41	2455.85	2543.49	2088.75	2245.51	2227.09
MICAL1	Mical1	ENSMUSG00000019823	312.314	0.337433	1.26351	0.00139428	0.201251	294.186	377.357	375.26	263.795	253.931	309.357
LRRC23	Lrrc23	ENSMUSG00000030125	56.1661	-0.64996	-1.56912	0.00139917	0.201251	37.0582	37.5365	56.3697	58.6543	85.406	61.9719
ARL10	Arl10	ENSMUSG00000025870	397.158	-0.30626	-1.2365	0.001451	0.20716	341.891	361.696	361.621	443.762	501.085	372.891
ORC2	Orc2	ENSMUSG00000026037	788.786	-0.236153	-1.17785	0.00149885	0.212417	801.56	671.088	700.283	877.356	854.882	827.544
TRMU	Trmu	ENSMUSG00000022386	433.722	0.253502	1.1921	0.00151074	0.21254	503.974	460.875	450.807	407.95	388.128	390.601
PNPLA1	Pnpla1	ENSMUSG00000043286	13.3257	1.43435	2.70261	0.00155255	0.21656	7.73992	36.0017	14.8058	5.63002	6.14623	9.63089
C14orf93	4931414P19Rik	ENSMUSG00000022179	111.873	0.528397	1.44233	0.00156202	0.21656	148.449	115.36	130.913	82.9477	123.325	70.2443
ERMN	Ermn	ENSMUSG00000026830	2410.46	-0.204726	-1.15247	0.00160425	0.21656	2355.2	2035.08	2328.22	2546.29	2721.79	2476.21
N4BP2	N4bp2	ENSMUSG00000037795	447.076	0.275087	1.21007	0.00161822	0.21656	447.521	553.923	468.743	399.995	390.2	422.074
STK32A	Stk32a	ENSMUSG00000039954	240.859	-0.302435	-1.23322	0.0016243	0.21656	228.186	205.4	213.4	265.757	260.875	271.538
SUSD1	Susd1	ENSMUSG00000038578	255.599	0.342018	1.26753	0.00162964	0.21656	257.764	317.671	282.072	198.365	221.678	256.043
BUB1B	Bub1b	ENSMUSG00000040084	74.1796	-0.613536	-1.53	0.00163402	0.21656	73.1317	42.68	60.2188	68.2458	89.3062	111.495
MYLK3	Mylk3	ENSMUSG00000031698	69.4937	0.628214	1.54565	0.00164044	0.21656	92.4436	64.6217	95.7389	42.764	47.1787	74.2152
IMPA2	Impa2	ENSMUSG00000024525	227.039	0.463333	1.37872	0.00167338	0.217745	259.444	298.691	229.665	129.856	223.792	220.787
RNASET2	Rnaset2b	ENSMUSG00000094724	579.924	-0.314041	-1.24318	0.00174391	0.218261	542.305	516.936	491.416	601.13	784.338	543.42
NWD2	Nwd2	ENSMUSG00000090061	1769.47	0.255991	1.19416	0.0017629	0.219213	1953.35	2079.34	1745.97	1670.79	1381.07	1786.29
USP37	Usp37	ENSMUSG00000033364	820.447	-0.235848	-1.1776	0.0017819	0.220156	773.388	779.794	708.046	931.633	795.126	934.694
TMEM82	Tmem82	ENSMUSG00000043085	32.3285	0.826153	1.77295	0.00181903	0.220824	56.7181	30.6918	36.35	25.0899	17.1748	27.9464
TRAF5	Traf5	ENSMUSG00000026637	63.2256	-0.61383	-1.53032	0.00182168	0.220824	41.1796	57.0184	51.377	55.549	93.6414	80.5884
CACHD1	Cachd1	ENSMUSG00000028532	958.508	-0.293887	-1.22594	0.00189925	0.228553	936.141	699.987	949.047	1156.66	946.528	1062.69
UCKL1	Uckl1	ENSMUSG00000089917	719.451	0.227879	1.17111	0.00192352	0.228553	835.29	717.205	775.59	645.665	650.157	692.8
EPN3	Epn3	ENSMUSG00000010080	233.162	-0.394384	-1.31438	0.00193875	0.228553	181.865	232.109	191.297	307.656	204.769	281.277
C10orf88	2310057M21Rik	ENSMUSG00000040177	718.463	-0.270218	-1.20599	0.00195129	0.228553	693.229	549.877	711.706	742.049	839.712	774.205
TUBE1	Tube1	ENSMUSG00000019845	71.1345	0.50833	1.4224	0.00196844	0.228553	82.6682	78.9685	89.284	57.2455	51.5362	67.1049
KLHL40	Klhl40	ENSMUSG00000074001	167.119	-0.359743	-1.2832	0.00199543	0.230299	150.543	141.521	146.786	176.161	213.375	174.328
TRAIP	Traip	ENSMUSG00000032586	508.263	-0.251339	-1.19031	0.00201989	0.231734	432.891	443.02	516.8	542.327	545.999	568.542
PYCARD	Pycard	ENSMUSG00000030793	87.795	-0.660275	-1.58038	0.00211296	0.238159	60.3253	69.5091	73.2594	58.9132	153.498	111.266
PRDM12	Prdm12	ENSMUSG00000079466	24.3831	0.830737	1.77859	0.00217853	0.243661	31.2402	34.3315	28.248	17.2292	14.2699	20.9801
ASPA	Aspa	ENSMUSG00000020774	658.056	-0.281218	-1.21522	0.00218706	0.243661	597.03	555.087	629.416	662.14	854.913	649.753
CCDC167	Ccdc167	ENSMUSG00000024018	420.478	-0.343387	-1.26873	0.00225572	0.249252	374.076	379.085	356.467	380.176	593.834	439.226
KRT17	Krt17	ENSMUSG00000035557	10.177	1.67754	3.19881	0.00227332	0.249252	5.77604	33.4289	7.33441	5.79815	6.09722	2.62743
AFF2	Aff2	ENSMUSG00000031189	379.874	-0.287065	-1.22016	0.00228177	0.249252	324.751	388.087	314.379	447.167	380.801	424.061
CACNA1F	Cacna1f	ENSMUSG00000031142	8.46394	-1.53868	-2.90529	0.00228897	0.249252	3.53404	6.42938	2.85324	6.35324	13.5426	18.0712
ACTG2	Actg2	ENSMUSG00000059430	9.19445	1.39239	2.62514	0.00237426	0.256672	11.1236	20.2251	8.64545	5.10107	5.56404	4.50745
EPB41L4A	Epb41l4a	ENSMUSG00000024376	178.239	-0.341494	-1.26707	0.00240739	0.256672	145.574	173.259	153.405	215.346	190.011	191.84
RPS6KA6	Rps6ka6	ENSMUSG00000025665	199.785	-0.32908	-1.25621	0.00241038	0.256672	174.134	199.706	157.368	224.76	219.869	222.871
E2F2	E2f2	ENSMUSG00000018983	50.3786	-0.770487	-1.70585	0.00249649	0.264381	24.7736	44.9683	40.9157	44.7153	98.1851	48.7135
TFDP2	Tfdp2	ENSMUSG00000032411	1033.25	-0.223083	-1.16723	0.00251601	0.264992	992.033	938.807	927.981	999.131	1228.31	1113.25
REM2	Rem2	ENSMUSG00000022176	363.795	0.268809	1.20481	0.00266649	0.277805	390.175	364.708	437.968	336.868	310.421	342.628
PTGFR	Ptgfr	ENSMUSG00000028036	38.9852	1.07626	2.10856	0.00270123	0.279911	26.7735	114.179	22.6557	28.312	22.5804	19.4104
LAMA4	Lama4	ENSMUSG00000019846	331.958	0.463445	1.37883	0.00271763	0.280105	239.654	499.509	417.337	238.178	306.195	290.877
GFER	Gfer	ENSMUSG00000040888	396.409	-0.270489	-1.20622	0.00278097	0.284142	352.443	359.187	365.637	418.545	492.168	390.475
PHF19	Phf19	ENSMUSG00000026873	34.8297	0.714755	1.6412	0.00280974	0.284142	42.8168	33.707	53.6856	21.0567	29.179	28.533
PSMB11	Psmb11	ENSMUSG00000072423	6.49613	1.93618	3.82691	0.00299845	0.297898	6.08642	5.85336	19.2127	4.14707	3.67718	0
MYCBPAP	Mycbpap	ENSMUSG00000039110	69.5372	0.601218	1.517	0.00303458	0.299941	63.1917	73.813	114.963	68.9416	52.1509	44.1627
NMRK1	Nmrk1	ENSMUSG00000037847	103.852	0.420521	1.33841	0.00306629	0.301529	130.524	123.288	102.79	79.7093	93.7447	93.0551
FLII	Flii	ENSMUSG00000002812	2172.43	0.235025	1.17693	0.00310933	0.30388	2363.04	2157.03	2527.68	2216.23	1714.36	2056.23
HNRNPH3	Hnrnph3	ENSMUSG00000020069	948.959	0.240021	1.18101	0.00312642	0.30388	1033.34	1032.68	1017.93	869.803	749.129	990.869
DRD4	Drd4	ENSMUSG00000025496	11.9496	1.27389	2.41813	0.00315664	0.304206	26.661	15.8446	8.08505	7.31452	8.91104	4.88119
GCK	Gck	ENSMUSG00000041798	63.1816	0.634732	1.55265	0.00319164	0.306048	107.155	71.4171	52.9615	41.0559	44.656	61.8439
TRIM13	Trim13	ENSMUSG00000035235	259.463	-0.290489	-1.22305	0.00325988	0.306768	235.092	235.158	229.6	259.605	318.004	279.318
LYZL4	Lyzl4	ENSMUSG00000032530	9.2457	-1.40394	-2.64622	0.00328496	0.307351	6.1902	2.91116	5.85993	19.7653	13.0011	7.74653
CREBRF	Crebrf	ENSMUSG00000048249	1339.1	-0.185264	-1.13702	0.00330815	0.308026	1296.74	1271.08	1190.67	1406.54	1503.5	1366.08
CCDC180	Ccdc180	ENSMUSG00000035539	26.178	0.800711	1.74196	0.0034174	0.316216	27.8525	27.206	45.2242	16.4178	20.7731	19.5941
KCTD9	Kctd9	ENSMUSG00000034327	492.112	-0.248278	-1.18779	0.00343488	0.316216	484.712	432.711	431.36	547.604	576.257	480.026
IKZF3	Ikzf3	ENSMUSG00000018168	7.58901	1.48887	2.80669	0.00345447	0.316216	7.74162	14.1537	11.3326	2.55776	6.85464	2.89378
SPO11	Spo11	ENSMUSG00000005883	16.7985	1.31656	2.49071	0.0034919	0.316216	9.0543	12.8042	51.7879	8.81479	6.64081	11.6889
HECW1	Hecw1	ENSMUSG00000021301	2686.74	-0.220144	-1.16485	0.00349408	0.316216	2724.1	2484.45	2238.11	3105.54	2573.02	2995.21
SLC38A10	Slc38a10	ENSMUSG00000061306	2848.14	0.158383	1.11604	0.00350916	0.316216	3005.23	2929.94	3077.85	2794.5	2593.84	2687.49
CECR2	Cecr2	ENSMUSG00000071226	140.04	-0.404617	-1.32374	0.00351647	0.316216	108.807	111.867	141.31	169.579	129.974	178.701
VGF	Vgf	ENSMUSG00000037428	9381.45	0.215948	1.16147	0.00356502	0.31634	9810.97	10304.2	10132.8	9307.62	7309.65	9423.43
TM6SF1	Tm6sf1	ENSMUSG00000038623	481.163	-0.235709	-1.17749	0.0035888	0.31634	487.01	415.602	422.936	515.683	533.03	512.719
CAB39L	Cab39l	ENSMUSG00000021981	840.026	-0.229584	-1.1725	0.00359145	0.31634	822.298	740.391	756.624	882.994	1016.33	821.511
NEK3	Nek3	ENSMUSG00000031478	63.3833	0.494261	1.4086	0.0036291	0.316504	66.74	74.3786	81.3881	52.1438	55.1961	50.4532
SNTN	Sntn	ENSMUSG00000044772	9.11103	-1.2976	-2.4582	0.00369133	0.319044	3.99559	6.38384	5.46531	10.9718	12.5681	15.2815
ABCA8	Abca8a	ENSMUSG00000041828	115.729	-0.471388	-1.38644	0.00373541	0.319312	102.093	87.8332	98.9634	181.749	102.954	120.78
HMX2	Hmx2	ENSMUSG00000050100	5.68204	1.74045	3.34139	0.00374414	0.319312	7.72639	9.92896	8.31114	5.42797	1.69604	1.00176
PHLDA1	Phlda1	ENSMUSG00000020205	884.913	0.195951	1.14548	0.00376373	0.319336	895.818	965.221	974.142	782.829	862.236	829.232
PKN3	Pkn3	ENSMUSG00000026785	45.1786	-0.855313	-1.80915	0.00378803	0.319336	45.1197	26.6428	24.0007	96.4657	48.7813	30.0613
DLX5	Dlx5	ENSMUSG00000029755	225.528	0.334909	1.2613	0.00379412	0.319336	244.322	239.401	271.5	186.908	171.904	239.136
PLB1	Plb1	ENSMUSG00000029134	55.8027	-0.572195	-1.48678	0.00382202	0.320285	34.1779	51.1168	49.4736	57.5491	62.2928	80.2057
CBX8	Cbx8	ENSMUSG00000025578	442.83	-0.319904	-1.24825	0.00388015	0.323749	402.075	444.212	335.848	397.471	564.89	512.484
RASSF6	Rassf6	ENSMUSG00000029370	23.4788	-0.860943	-1.81622	0.0039187	0.325556	17.3466	17.156	15.2127	21.5813	44.5852	24.9907
METTL21C	Mettl21c	ENSMUSG00000047343	5.90986	-1.66793	-3.17759	0.00398904	0.327169	2.89642	3.90873	1.5861	11.3109	11.4057	4.35121
THAP2	Thap2	ENSMUSG00000020137	575.481	0.218532	1.16355	0.00410118	0.334586	601.536	653.82	601.124	493.955	553.896	548.556
B3GNT2	B3gnt2	ENSMUSG00000051650	665.403	-0.319948	-1.24829	0.00411418	0.334586	717.816	533.537	523.258	617.786	878.041	721.979
MGST1	Mgst1	ENSMUSG00000008540	179.549	-0.473477	-1.38845	0.00417596	0.336691	117.065	155.962	178.489	178.002	286.897	160.878
JHY	Jhy	ENSMUSG00000032023	18.2502	1.31892	2.49479	0.00421065	0.336691	7.51337	58.6828	13.6383	11.7628	9.6317	8.27213
ZBTB4	Zbtb4	ENSMUSG00000018750	3990.04	-0.192169	-1.14248	0.00423024	0.336691	3607.18	3749.47	3817.38	4685.88	3787.42	4292.92
C8orf89	4930444P10Rik	ENSMUSG00000067795	10.1877	1.35524	2.55839	0.00426235	0.336691	16.1423	14.9117	12.4888	7.39586	1.37595	8.81184
ERGIC2	Ergic2	ENSMUSG00000030304	1218.89	-0.189492	-1.14036	0.00430631	0.337397	1199.79	1079.44	1137.26	1250.8	1389.63	1256.41
TBL2	Tbl2	ENSMUSG00000005374	1041.84	-0.185402	-1.13713	0.00436	0.340221	1030.47	950.363	944.019	1075.34	1092.93	1157.95
SART1	Sart1	ENSMUSG00000039148	1740.91	0.230105	1.17292	0.00451347	0.348665	1935.47	1815.2	1887.77	1573.56	1374.04	1859.44
TSPAN32	Tspan32	ENSMUSG00000000244	7.99567	1.36088	2.56843	0.00452732	0.348665	16.782	9.66252	7.97108	3.53596	5.16918	4.85324
ERP27	Erp27	ENSMUSG00000030219	10.4553	1.31493	2.4879	0.00454057	0.348665	24.4154	12.6277	7.5944	6.16987	3.65408	8.27066
TCIRG1	Tcirg1	ENSMUSG00000001750	570.109	-0.240722	-1.18158	0.00457273	0.348931	494.879	516.371	557.826	590.4	565.045	696.133
TONSL	Tonsl	ENSMUSG00000059323	288.31	-0.430121	-1.34735	0.00458024	0.348931	288.527	239.617	207.591	423.066	219.16	351.899
ZSCAN2	Zscan2	ENSMUSG00000038797	227.615	0.294386	1.22636	0.00464333	0.350963	231.432	241.574	279.579	191.576	207.03	214.501
TAF3	Taf3	ENSMUSG00000025782	553.5	-0.217871	-1.16302	0.00476579	0.352039	530.653	504.613	500.644	614.601	543.87	626.619
CYP4F3	Cyp4f13	ENSMUSG00000024055	251.194	-0.385773	-1.30656	0.00477255	0.352039	225.473	216.059	211.293	264.405	212.886	377.044
SART3	Sart3	ENSMUSG00000018974	1414.73	0.19457	1.14438	0.00480527	0.352039	1512.54	1540.86	1477.1	1266.95	1224.95	1465.96
SEC14L4	Sec14l4	ENSMUSG00000019368	15.7141	-1.16035	-2.23511	0.00482341	0.352039	7.78902	12.8044	7.53675	19.3809	37.569	9.2043
ZNF569	Zfp74	ENSMUSG00000059975	439.364	0.284463	1.21796	0.0048293	0.352039	411.305	544.213	493.287	442.456	348.196	396.727
MTRR	Mtrr	ENSMUSG00000034617	360.032	-0.292849	-1.22506	0.00484022	0.352039	316.689	297.106	356.484	406.033	451.937	331.944
SLC26A1	Slc26a1	ENSMUSG00000046959	64.9876	-0.492679	-1.40706	0.00493084	0.357282	44.0047	58.5081	59.8672	83.3734	69.297	74.8753
HK2	Hk2	ENSMUSG00000000628	130.022	0.469779	1.3849	0.00497204	0.357525	121.826	214.535	121.034	103.945	96.2738	122.522
NGB	Ngb	ENSMUSG00000021032	334.303	-0.304285	-1.23481	0.00498523	0.357525	286.77	268.553	341.481	370.625	424.421	313.971
IL17RE	Il17re	ENSMUSG00000043088	11.0896	1.17182	2.25295	0.00503378	0.357525	18.0199	14.2482	13.8627	7.25145	3.50865	9.64688
NBEAL2	Nbeal2	ENSMUSG00000056724	639.647	-0.308044	-1.23803	0.00506173	0.357525	547.029	518.764	649.158	642.715	595.124	885.092
YRDC	Yrdc	ENSMUSG00000028889	482.459	-0.287028	-1.22012	0.00506403	0.357525	442.905	435.067	424.743	461.216	653.402	477.424
MYBPC2	Mybpc2	ENSMUSG00000038670	9.07603	-1.78165	-3.43819	0.00514158	0.357757	7.36901	2.54879	0.802657	4.35012	32.6631	6.72249
BTG3	Btg3	ENSMUSG00000022863	388.333	0.249059	1.18843	0.00517381	0.358461	436.024	432.753	396.704	394.146	322.445	347.926
PHYKPL	Phykpl	ENSMUSG00000020359	226.653	0.316834	1.24559	0.00518888	0.358461	270.411	271.611	211.679	187.581	226.664	191.972
CCL21	Gm13304	ENSMUSG00000073878	61.7975	4.42448	21.4734	0.00526619	0.358836	172.505	0	181.764	0	10.312	6.20337
RASGRP3	Rasgrp3	ENSMUSG00000071042	287.942	-0.314836	-1.24387	0.00527721	0.358836	260.335	254.161	254.529	267.679	298.663	392.282
NPTX2	Nptx2	ENSMUSG00000059991	1690.56	0.200983	1.14948	0.00530546	0.358836	1894.21	1689.4	1840.02	1760.64	1471.99	1487.11
BLOC1S5	Bloc1s5	ENSMUSG00000038982	444.995	-0.284894	-1.21832	0.00535285	0.360737	382.054	420.108	402.043	484.936	579.751	401.079
FOXC1	Foxc1	ENSMUSG00000050295	166.006	0.329848	1.25688	0.00546251	0.366845	167.33	204.276	183.96	143.148	134.4	162.921
POU2F2	Pou2f2	ENSMUSG00000008496	427.345	-0.309806	-1.23954	0.00552932	0.370042	326.97	420.985	397.888	543.656	376.386	498.187
NOB1	Nob1	ENSMUSG00000003848	831.839	0.202976	1.15107	0.00560476	0.371496	884.883	814.193	971.633	799.395	777.143	743.789
CCL27	Gm13306	ENSMUSG00000073877	129.428	0.35972	1.28318	0.00569804	0.374114	124.637	150.849	161.307	118.161	105.506	116.105
LLGL2	Llgl2	ENSMUSG00000020782	50.6409	0.613894	1.53038	0.00571847	0.374114	42.7181	62.5227	78.6821	40.9403	48.2705	30.7115
CX3CR1	Cx3cr1	ENSMUSG00000052336	1098.52	-0.217381	-1.16262	0.00576835	0.374114	964.226	1039.26	1044.43	1015.94	1248.76	1278.53
ENPP1	Enpp1	ENSMUSG00000037370	178.296	-0.347254	-1.27214	0.00577644	0.374114	150.985	155.166	164.965	197.395	162.862	238.403
SIKE1	Sike1	ENSMUSG00000027854	1632.29	-0.213384	-1.1594	0.00583073	0.374114	1379.79	1727.29	1429.69	1648.49	1884.11	1724.35
HYAL1	Hyal1	ENSMUSG00000010051	147.165	0.328412	1.25563	0.00583385	0.374114	152.599	165.77	173.697	141.323	122.816	126.786
KIF23	Kif23	ENSMUSG00000032254	44.3619	-0.655628	-1.5753	0.00585818	0.374114	21.6227	50.6342	32.4788	52.3649	52.5182	56.5525
SLC16A10	Slc16a10	ENSMUSG00000019838	78.8663	0.506285	1.42039	0.00586029	0.374114	104.767	108.846	65.1154	75.9663	55.6542	62.8489
OCEL1	Ocel1	ENSMUSG00000002396	736.912	0.214506	1.16031	0.00588132	0.374114	706.2	841.21	828.783	642.217	688.56	714.504
PCDH12	Pcdh12	ENSMUSG00000024440	13.776	1.05459	2.07712	0.0059491	0.377181	22.5705	20.7121	12.3482	5.01032	11.4324	10.5827
PSME2	Psme2	ENSMUSG00000079197	441.293	-0.291974	-1.22431	0.00601261	0.379958	373.175	402.047	414.733	463.551	593.063	401.191
IMP4	Imp4	ENSMUSG00000026127	759.023	-0.272831	-1.20818	0.00603913	0.380386	686.941	638.102	734.742	832.878	990.258	671.217
SLC1A5	Slc1a5	ENSMUSG00000001918	134.358	0.399682	1.31922	0.00611034	0.383005	141.554	163.316	154.41	111.204	89.7957	145.868
TRPC2	Trpc2	ENSMUSG00000100254	51.409	-0.66819	-1.58908	0.00626725	0.390922	24.2373	33.1225	61.9724	57.2583	55.2378	76.6257
ZBTB21	Zbtb21	ENSMUSG00000046962	616.732	0.23249	1.17486	0.00632555	0.392022	674.153	582.02	743.406	580.003	529.213	591.595
TCF7	Tcf7	ENSMUSG00000000782	107.406	-0.396886	-1.31666	0.0063699	0.392392	77.1189	93.0936	108.266	131.151	125.575	109.232
ISLR2	Islr2	ENSMUSG00000051243	3054.75	0.143585	1.10465	0.00639167	0.392392	3106.85	3241.45	3272.25	2972.29	2836.3	2899.37
ETV4	Etv4	ENSMUSG00000017724	292.88	-0.359682	-1.28314	0.00639261	0.392392	186.944	311.562	272.349	287.619	325.775	373.029
FGL1	Fgl1	ENSMUSG00000031594	6.59303	-1.55426	-2.93682	0.00643635	0.393823	5.35461	1.50003	3.44962	6.88529	6.77808	15.5905
FCHSD1	Fchsd1	ENSMUSG00000038524	271.959	-0.285013	-1.21842	0.00649821	0.395099	251.313	240.601	243.488	249.704	314.411	332.236
EXT1	Ext1	ENSMUSG00000061731	1276.18	0.204797	1.15252	0.00658144	0.397051	1431.4	1443.18	1225.11	1091.63	1176.32	1289.46
TSKU	Tsku	ENSMUSG00000049580	98.7422	0.379333	1.30074	0.00659212	0.397051	114.929	103.919	115.934	93.719	83.1723	80.7798
IQCB1	Iqcb1	ENSMUSG00000022837	610.345	-0.257738	-1.1956	0.00662557	0.397823	538.756	589.919	538.03	596.323	799.181	599.862
NUDCD2	Nudcd2	ENSMUSG00000020328	382.221	-0.378271	-1.29978	0.00677485	0.404531	302.786	370.961	322.401	421.167	575.155	300.857
ARV1	Arv1	ENSMUSG00000031982	117.387	0.373018	1.29506	0.00678522	0.404531	121.948	123.621	152.271	104.723	89.609	112.15
KHK	Khk	ENSMUSG00000029162	208.679	-0.330885	-1.25778	0.00682096	0.404531	181.104	186.066	186.745	188.35	281.76	228.049
SERPINF1	Serpinf1	ENSMUSG00000000753	372.416	-0.312833	-1.24214	0.00682123	0.404531	385.562	314.145	295.959	360.844	506.839	371.144
MED31	Med31	ENSMUSG00000020801	254.351	-0.293066	-1.22524	0.0069106	0.407324	257.297	210.151	217.734	278.096	315.647	247.178
SNTG2	Sntg2	ENSMUSG00000020672	78.0557	0.422928	1.34065	0.0069106	0.407324	100.718	78.8349	88.962	67.0033	68.6897	64.1264
CCDC39	Ccdc39	ENSMUSG00000027676	490.107	-0.255579	-1.19381	0.00693704	0.407636	434.063	513.358	394.199	548.204	476.303	574.512
COL7A1	Col7a1	ENSMUSG00000025650	208.276	0.478791	1.39358	0.00699476	0.408875	194.64	241.909	290.107	114.321	156.309	252.371
DPY19L4	Dpy19l4	ENSMUSG00000045205	917.382	-0.171673	-1.12636	0.00700056	0.408875	843.747	895.482	849.311	957.591	996.772	961.392
BTLA	Btla	ENSMUSG00000052013	16.2128	0.939121	1.91736	0.00705472	0.409677	16.2663	20.0996	27.9677	15.5564	8.49046	8.89613
YPEL2	Ypel2	ENSMUSG00000018427	2326.7	-0.222993	-1.16715	0.00710013	0.409677	2028.33	2183.14	2229.35	2080.13	2596.76	2842.51
MAL	Mal	ENSMUSG00000027375	19501	-0.221865	-1.16624	0.00710086	0.409677	17529.5	16618.3	19864.6	19126.6	24764.2	19102.7
CLEC14A	Clec14a	ENSMUSG00000045930	116.753	-0.436718	-1.35352	0.00710613	0.409677	84.3498	116.268	97.0277	98.762	164.992	139.117
MLXIPL	Mlxipl	ENSMUSG00000005373	103.181	-0.455384	-1.37115	0.00712056	0.409677	99.6778	89.211	72.3862	135.785	84.5525	137.471
CRLF1	Crlf1	ENSMUSG00000007888	89.0899	-0.412591	-1.33107	0.00719662	0.411817	91.0565	65.2903	72.1607	96.2768	103.865	105.89
IMPACT	Impact	ENSMUSG00000024423	8825.72	-0.160312	-1.11753	0.00720049	0.411817	8474.98	8439.82	8093.04	8805.55	8940.62	10200.3
SVIL	Svil	ENSMUSG00000024236	372.359	0.280016	1.21421	0.00722924	0.412238	441.285	457.33	328.716	334.313	318.982	353.528
ALPK2	Alpk2	ENSMUSG00000032845	15.8197	1.21954	2.32872	0.0072555	0.412515	13.2717	9.7113	45.162	13.5176	3.9047	9.35063
HDX	Hdx	ENSMUSG00000034551	373.282	0.247379	1.18705	0.00727697	0.412518	424.602	410.932	379.958	303.545	340.388	380.269
PTPN22	Ptpn22	ENSMUSG00000027843	16.4469	1.12252	2.17727	0.00738401	0.417359	10.153	36.0912	22.1033	12.1583	4.09521	14.0807
PLK1	Plk1	ENSMUSG00000030867	56.1887	0.532527	1.44646	0.00744703	0.41969	61.0588	74.4058	64.3044	46.6687	32.6857	58.0088
MAPRE1	Mapre1	ENSMUSG00000027479	3304.7	0.245105	1.18518	0.00748607	0.42066	3387.11	4116.15	3250.61	2803.71	3599.56	2671.07
PRDM16	Prdm16	ENSMUSG00000039410	430.501	0.355129	1.2791	0.00751305	0.420949	627.543	474.393	348.451	414.902	392.79	324.924
RANGRF	Rangrf	ENSMUSG00000032892	194.602	-0.384508	-1.30541	0.00754071	0.421274	169.288	171.005	165.636	202.82	293.539	165.322
MFRP	Mfrp	ENSMUSG00000034739	158.41	-0.417803	-1.33589	0.00762882	0.423147	118.194	153.146	136.737	140.591	158.289	243.501
STRIP2	Strip2	ENSMUSG00000039629	1663.08	0.1855	1.13721	0.00767254	0.423147	1840.56	1833.12	1636.35	1672.59	1418.47	1577.39
DNAH11	Dnah11	ENSMUSG00000018581	56.8525	-0.593991	-1.50942	0.00767312	0.423147	52.7675	46.8573	36.4726	62.8517	46.0419	96.1238
STC2	Stc2	ENSMUSG00000020303	76.1626	0.476586	1.39145	0.00770828	0.423147	111.743	63.1348	91.2463	62.1742	63.683	64.9939
PPP1R7	Ppp1r7	ENSMUSG00000026275	3440.84	0.185012	1.13683	0.0079353	0.430005	3529.32	3960.36	3493.56	3574.11	3115.25	2972.46
ATP13A4	Atp13a4	ENSMUSG00000038094	339.495	-0.315153	-1.24414	0.00793693	0.430005	305.138	276.883	324.274	469.076	364.224	297.373
CFAP45	Cfap45	ENSMUSG00000026546	106.823	-0.502771	-1.41693	0.00795982	0.430005	98.6345	82.7867	81.6246	146.988	156.018	74.8843
ZBTB42	Zbtb42	ENSMUSG00000037638	24.5215	0.74697	1.67826	0.00796472	0.430005	27.0182	36.3807	28.4287	25.1049	14.2912	15.905
LTK	Ltk	ENSMUSG00000027297	632.945	0.204772	1.1525	0.00804393	0.430663	625.184	733.555	675.641	610.25	551.486	601.555
SLC22A12	Slc22a12	ENSMUSG00000061742	7.92889	-1.28781	-2.44157	0.00806642	0.430671	5.33863	4.43313	4.12297	13.2187	14.2589	6.20103
PI4KB	Pi4kb	ENSMUSG00000038861	1585.35	-0.19617	-1.14565	0.00809392	0.430945	1404.81	1541.15	1486.67	1506.41	1894.55	1678.5
SLC2A4	Slc2a4	ENSMUSG00000018566	58.8957	-0.531248	-1.44518	0.0081866	0.433485	48.8773	55.525	39.81	70.8737	87.4219	50.8663
CAPN6	Capn6	ENSMUSG00000067276	74.4513	-0.428677	-1.346	0.00823564	0.434664	66.1251	59.9098	64.4965	80.2371	77.0057	98.9336
CACNG8	Cacng8	ENSMUSG00000053395	1740.31	0.164787	1.121	0.00825398	0.434664	1883.85	1866.06	1769.13	1747.66	1532.7	1642.48
CA9	Car9	ENSMUSG00000028463	21.6434	0.861456	1.81687	0.00828349	0.43503	26.1269	38.5836	18.4432	10.5223	13.6465	22.538
C12orf29	4930430F08Rik	ENSMUSG00000046567	370.984	-0.268735	-1.20475	0.00837022	0.43839	366.744	291.561	350.681	401.017	459.792	356.109
THADA	Thada	ENSMUSG00000024251	407.789	0.265275	1.20186	0.00851305	0.442174	513.062	441.854	380.741	342.106	356.729	412.24
PRIM1	Prim1	ENSMUSG00000025395	104.925	-0.406714	-1.32566	0.00853422	0.442174	83.3042	107.479	79.8565	96.9933	125.036	136.883
GPR84	Gpr84	ENSMUSG00000063234	17.7228	-0.890992	-1.85445	0.00859042	0.442783	10.6872	18.1778	8.46486	19.959	29.6894	19.3587
DDX60	Ddx60	ENSMUSG00000037921	27.052	0.77892	1.71585	0.00859193	0.442783	23.1432	51.6501	28.1244	14.5677	21.6562	23.1704
GNB1L	Gnb1l	ENSMUSG00000000884	124.841	-0.350854	-1.27532	0.00877232	0.448482	117.117	120.303	92.0824	144.731	146.075	128.74
AVP	Avp	ENSMUSG00000037727	466.835	0.348756	1.27346	0.00881205	0.449321	360.045	553.576	656.018	365.262	459.694	406.417
SNX20	Snx20	ENSMUSG00000031662	32.208	-0.654921	-1.57453	0.00885468	0.449355	27.7964	17.0862	29.9146	43.2475	42.8616	32.3418
FUT7	Fut7	ENSMUSG00000036587	7.44621	-1.44661	-2.72566	0.00885934	0.449355	4.06775	2.94263	4.55826	10.7602	3.52998	18.8184
THOC1	Thoc1	ENSMUSG00000024287	858.496	-0.180103	-1.13296	0.00897817	0.451056	823.714	792.429	799.341	947.876	839.843	947.773
KLHDC7B	Klhdc7b	ENSMUSG00000091680	27.7761	-0.788421	-1.72718	0.00898071	0.451056	17.5092	21.8198	22.1399	32.5718	19.5066	53.1094
LMNTD1	Lmntd1	ENSMUSG00000054966	24.6196	0.823577	1.76979	0.00899457	0.451056	25.7053	21.2353	47.8996	13.6422	14.098	25.1374
CTHRC1	Cthrc1	ENSMUSG00000054196	230.082	-0.296893	-1.2285	0.00901362	0.451056	211.178	179.329	228.743	237.015	292.114	232.114
HEPH	Heph	ENSMUSG00000031209	231.502	-0.273678	-1.20889	0.0090564	0.451056	236.486	201.708	190.209	236.867	263.252	260.49
NAA16	Naa16	ENSMUSG00000022020	251.35	0.263908	1.20073	0.0090567	0.451056	292.458	284.787	245.712	217.415	220.149	247.578
BCKDK	Bckdk	ENSMUSG00000030802	1163.6	-0.223234	-1.16735	0.00913263	0.453666	1092.07	1025.06	1103.25	1143.51	1489.67	1128.05
CTU2	Ctu2	ENSMUSG00000049482	608.513	-0.271827	-1.20734	0.00925058	0.455999	464.344	539.648	651.193	682.218	567.727	745.946
OPALIN	Opalin	ENSMUSG00000050121	1176.8	-0.282427	-1.21624	0.00930304	0.456316	1023.98	1019.6	1141.43	1126.07	1675.28	1074.42
RAB32	Rab32	ENSMUSG00000019832	49.5725	-0.504961	-1.41909	0.00930437	0.456316	38.8603	35.1701	49.0021	58.1343	55.4081	60.86
TFAM	Tfam	ENSMUSG00000003923	878.489	0.294341	1.22632	0.00940345	0.458841	785.449	1025.89	1092.03	728.521	978.314	660.724
GCLM	Gclm	ENSMUSG00000028124	1591.83	-0.153101	-1.11196	0.00960401	0.465291	1446.47	1499.88	1576.52	1725.4	1667.47	1635.25
LMF1	Lmf1	ENSMUSG00000002279	588.734	-0.18957	-1.14042	0.00962211	0.465291	520.238	562.831	567.538	599.864	642.886	639.045
HR	Hr	ENSMUSG00000022096	2211.02	-0.171577	-1.12629	0.00967037	0.465291	1932.78	2054.91	2253.1	2411.62	2179.82	2433.89
SLC35A3	Slc35a3	ENSMUSG00000027957	549.005	-0.201631	-1.15	0.00971243	0.465291	504.924	543.604	483.6	547.843	593.657	620.405
CRTAP	Crtap	ENSMUSG00000032431	176.734	0.31859	1.24711	0.0097195	0.465291	170.066	180.16	239.928	159.363	152.616	158.273
ALOX12	Alox12	ENSMUSG00000000320	14.7757	-0.929069	-1.90405	0.00975292	0.465291	9.59494	14.1712	6.72229	15.6633	23.3194	19.1834
NUP85	Nup85	ENSMUSG00000020739	792.318	0.205176	1.15283	0.00982661	0.46765	878.049	783.386	883.748	698.002	685.655	825.07
MOG	Mog	ENSMUSG00000076439	5890.01	-0.228397	-1.17153	0.00993501	0.471644	5228.81	5037.5	6007.17	6061.75	7596.87	5407.96
PRPSAP1	Prpsap1	ENSMUSG00000015869	1207.89	0.161726	1.11862	0.00999458	0.473306	1283.57	1249.93	1293.2	1136.27	1078.86	1205.53
TPH2	Tph2	ENSMUSG00000006764	209.935	-0.406808	-1.32575	0.0101151	0.476111	240.634	186.673	113.797	244.825	257.058	216.623
RNF213	Rnf213	ENSMUSG00000070327	500.695	0.275062	1.21005	0.0101526	0.476111	502.052	612.502	530.874	446.095	368.69	543.959
ZNF442	Gm14391	ENSMUSG00000078903	424.726	-0.285363	-1.21872	0.0102511	0.478092	467.257	326.911	354.53	535.796	438.825	425.036
PRPF40A	Prpf40a	ENSMUSG00000061136	1259.74	-0.244923	-1.18503	0.0102618	0.478092	1103.84	1411.56	945.329	1302.83	1379.36	1415.5
AGPAT2	Agpat2	ENSMUSG00000026922	27.9105	-0.656013	-1.57572	0.0102983	0.478092	23.4758	15.3476	25.3793	33.8456	33.8662	35.5483
CA8	Car8	ENSMUSG00000041261	366.339	-0.273272	-1.20855	0.0103167	0.478092	299.785	336.34	358.71	359.496	482.881	360.819
ATF7	Atf7	ENSMUSG00000099083	1054.41	-0.246428	-1.18627	0.0103576	0.478693	1088.87	1012.2	794.503	1083	1039.32	1308.55
WNT11	Wnt11	ENSMUSG00000015957	17.0453	0.9854	1.97986	0.0103815	0.478693	36.9567	10.005	21.4419	9.65258	15.3626	8.85325
UHRF1	Uhrf1	ENSMUSG00000001228	66.0211	0.427631	1.34502	0.0104111	0.47891	82.2319	66.9595	78.2241	57.8873	54.5967	56.2274
SELENOP	Selenop	ENSMUSG00000064373	8840.41	-0.315484	-1.24443	0.0105453	0.482697	8032.89	6850.09	8749.1	8252.53	13508.6	7649.27
SMARCAL1	Smarcal1	ENSMUSG00000039354	1390.96	0.172701	1.12717	0.0106091	0.482697	1489.54	1384.21	1549.43	1328.36	1206.11	1388.11
PLPPR3	Plppr3	ENSMUSG00000035835	2643.99	0.177532	1.13095	0.0107179	0.482697	2812.92	2857.2	2750.5	2460.54	2209.62	2773.13
P2RY12	P2ry12	ENSMUSG00000036353	767.593	-0.264835	-1.2015	0.0107379	0.482697	679.125	628.802	784.075	661.672	967.85	884.035
TATDN3	Tatdn3	ENSMUSG00000026632	364.558	0.226288	1.16982	0.0107627	0.482697	362.771	408.111	408.436	308.566	343.048	356.414
SHD	Shd	ENSMUSG00000039154	870.709	0.211531	1.15792	0.010769	0.482697	870.288	1040.92	892.229	884.792	817.685	718.34
MAP3K20	Map3k20	ENSMUSG00000004085	277.344	-0.234268	-1.17631	0.0107834	0.482697	271.044	245.881	247.028	292.657	311.7	295.755
NKD1	Nkd1	ENSMUSG00000031661	760.021	-0.174018	-1.1282	0.0108016	0.482697	691.162	700.266	751.143	797.172	836.026	784.357
DIO3OS	Dio3os	ENSMUSG00000113581	15.4472	1.00315	2.00438	0.0108234	0.482697	18.5123	30.0874	13.448	9.95428	15.8645	4.81682
COL15A1	Col15a1	ENSMUSG00000028339	335.95	0.286973	1.22008	0.0109105	0.483058	439.503	340.367	328.523	350.16	261.121	296.024
ZMYND19	Zmynd19	ENSMUSG00000026974	767.859	-0.210058	-1.15673	0.0109123	0.483058	690.733	666.889	777.362	758.929	928.917	784.326
MDC1	Mdc1	ENSMUSG00000061607	659.078	0.27556	1.21046	0.0109273	0.483058	550.112	848.992	769.22	613.535	539.936	632.671
ITGB4	Itgb4	ENSMUSG00000020758	546.234	-0.234652	-1.17662	0.010984	0.484036	550.414	438.847	515.727	549.316	554.733	668.368
CCDC87	Ccdc87	ENSMUSG00000067872	74.4109	0.420268	1.33818	0.0110737	0.484036	89.5534	89.0105	76.6467	58.0498	76.4146	56.7902
CDADC1	Cdadc1	ENSMUSG00000021982	1345.19	-0.153563	-1.11231	0.0110958	0.484036	1312.89	1225.21	1282.29	1426.4	1461.59	1362.78
MCM3	Mcm3	ENSMUSG00000041859	99.1982	-0.478968	-1.39375	0.011116	0.484036	81.9848	79.1977	85.7182	149.979	128.443	69.866
CPXM2	Cpxm2	ENSMUSG00000030862	95.7821	-0.421838	-1.33963	0.0111647	0.484036	78.2046	78.1514	88.1547	128.877	122.55	78.7547
MED15	Med15	ENSMUSG00000012114	2117.91	0.194046	1.14397	0.0111671	0.484036	2327.47	2034.75	2418.71	1985.13	1759.69	2181.72
ZNF566	Zfp566	ENSMUSG00000078768	108.765	0.374228	1.29615	0.0111755	0.484036	100.321	142.226	126.049	90.0685	86.6427	107.283
CCDC191	Ccdc191	ENSMUSG00000022701	145.355	0.434412	1.35136	0.0112345	0.484508	171.862	207.665	122.025	154.047	87.8654	128.664
TRIM6	Trim6	ENSMUSG00000072244	6.83111	-1.36886	-2.58266	0.0112366	0.484508	5.76004	2.72929	2.70509	11.1465	5.23126	13.4144
TAB3	Tab3	ENSMUSG00000035476	631.252	0.225282	1.16901	0.0112826	0.485405	777.408	668.553	595.472	628.756	538.345	578.978
NRG4	Nrg4	ENSMUSG00000032311	55.3773	0.476729	1.39159	0.0114297	0.489547	74.9922	65.7407	52.6137	50.4364	46.702	41.7787
ATOH7	Atoh7	ENSMUSG00000036816	33.4555	0.635121	1.55307	0.0115085	0.49183	36.7789	53.5157	31.5258	25.1968	32.6046	21.1113
KLB	Klb	ENSMUSG00000029195	13.0972	-0.940246	-1.91886	0.0116937	0.49535	10.4285	7.80697	8.72585	13.4942	15.0735	23.054
TRIQK	Triqk	ENSMUSG00000055963	405.064	-0.304289	-1.23481	0.011767	0.496399	361.429	318.349	407.352	385.508	572.547	385.2
ANKRD2	Ankrd2	ENSMUSG00000025172	9.41988	-1.24817	-2.3754	0.01177	0.496399	6.74879	5.70759	4.20878	5.75425	23.5445	10.5554
ACOT4	Acot4	ENSMUSG00000052392	107.563	0.420468	1.33836	0.0118423	0.497273	160.362	120.27	88.8497	104.178	84.0167	87.6995
ARHGAP42	Arhgap42	ENSMUSG00000050730	428.07	0.23344	1.17563	0.0120926	0.504068	474.64	500.178	413.503	368.213	368.575	443.313
IL33	Il33	ENSMUSG00000024810	486.961	-0.235596	-1.17739	0.0121038	0.504068	466.334	411.724	462.962	493.737	614.781	472.228
MTERF3	Mterf3	ENSMUSG00000021519	400.584	0.229844	1.17271	0.0121087	0.504068	429.648	408.875	458.641	357.438	331.584	417.315
DBF4	Dbf4	ENSMUSG00000002297	49.7136	-0.476981	-1.39183	0.0122187	0.50596	36.7278	46.5037	41.7555	58.4268	59.9132	54.9548
TMEM265	Tmem265	ENSMUSG00000106715	68.6506	0.415129	1.33342	0.0122233	0.50596	85.7521	77.3842	72.0551	59.9405	64.1972	52.5747
GRK4	Grk4	ENSMUSG00000052783	69.9954	0.472263	1.38728	0.0122329	0.50596	80.6699	91.1325	71.1377	78.0702	54.2551	44.7071
LTBP2	Ltbp2	ENSMUSG00000002020	35.2725	0.661252	1.58145	0.0123069	0.507514	63.6188	29.8956	37.3973	29.4353	19.5157	31.7724
GLRA1	Glra1	ENSMUSG00000000263	100.434	-0.438723	-1.3554	0.0123343	0.507514	109.371	84.5523	61.8084	132.356	90.7764	123.742
SKA2	Ska2	ENSMUSG00000020492	403.67	-0.207299	-1.15452	0.0123704	0.507514	378.673	375.135	370.273	395.974	451.626	450.337
BTG1	Btg1	ENSMUSG00000036478	719.323	0.20809	1.15516	0.0124127	0.507514	795.463	804.493	712.567	609.512	759.389	634.512
RINL	Rinl	ENSMUSG00000051735	97.827	0.579893	1.49474	0.0125061	0.507514	102.81	122.376	125.414	77.9308	36.3545	122.077
ERICH2	Erich2	ENSMUSG00000075302	18.0273	-0.991554	-1.98833	0.0125113	0.507514	13.7353	8.35007	12.7546	44.7219	18.1345	10.4677
PRLHR	Prlhr	ENSMUSG00000045052	10.8532	1.01838	2.02565	0.0125338	0.507514	18.2622	12.8268	12.541	5.75571	6.09234	9.64129
TOP2B	Top2b	ENSMUSG00000017485	3334.85	0.171802	1.12646	0.0126055	0.509346	3736.27	3485.6	3377.39	3474.17	2826.6	3109.06
IRF6	Irf6	ENSMUSG00000026638	31.0984	0.870767	1.82864	0.0126683	0.510813	78.1443	23.6216	20.8226	14.3951	28.6339	20.9727
PGPEP1L	Pgpep1l	ENSMUSG00000030553	8.11393	-1.18388	-2.27187	0.0127768	0.513762	6.40644	5.24299	2.92454	12.3683	12.5517	9.18956
RFXANK	Rfxank	ENSMUSG00000036120	474.268	-0.191771	-1.14217	0.0127947	0.513762	436.593	434.939	456.318	486.188	534.313	497.256
IFIT1B	Ifit1bl2	ENSMUSG00000067297	12.1249	-0.999567	-1.9994	0.0128258	0.513938	5.96115	8.57831	9.76848	10.1	16.7554	21.586
EFNA1	Efna1	ENSMUSG00000027954	108.923	-0.375208	-1.29703	0.0128706	0.514074	84.9168	91.997	107.421	105.373	150.525	113.303
POLH	Polh	ENSMUSG00000023953	174.955	-0.30054	-1.23161	0.0128825	0.514074	177.783	128.254	164.044	190.118	185.22	204.313
CSF2RB	Csf2rb2	ENSMUSG00000071714	28.6755	-0.631199	-1.54885	0.0129163	0.514356	17.8952	25.4016	24.4625	29.023	35.1302	40.1408
C19orf54	BC024978	ENSMUSG00000078786	625.22	-0.183503	-1.13564	0.0129743	0.515225	627.488	543.593	585.563	675.376	649.024	670.276
AMACR	Amacr	ENSMUSG00000022244	274.8	-0.24133	-1.18208	0.0129969	0.515225	243.579	253.677	258.068	318.554	311.143	263.78
ABI3	Abi3	ENSMUSG00000018381	293.316	-0.261292	-1.19855	0.0130183	0.515225	307.593	238.541	253.939	292.096	312.018	355.709
TAF12	Taf12	ENSMUSG00000028899	440.102	-0.262703	-1.19972	0.0131593	0.518674	439.475	317.445	443.528	445.228	531.905	463.03
C4orf33	D3Ertd751e	ENSMUSG00000025766	343.746	0.212682	1.15884	0.0132379	0.519443	379.668	386.348	341.081	321.79	317.087	316.501
HIBCH	Hibch	ENSMUSG00000041426	336.387	-0.223116	-1.16725	0.0132643	0.519443	301.51	303.545	326.258	340.021	398.066	348.92
AASDH	Aasdh	ENSMUSG00000055923	343.021	0.271203	1.20681	0.0132866	0.519443	378.365	349.619	397.499	319.734	247.643	365.268
KYAT3	Kyat3	ENSMUSG00000040213	134.414	-0.342173	-1.26766	0.013411	0.523247	113.978	123.883	116.989	119.626	179.437	152.568
GGN	Ggn	ENSMUSG00000031493	40.0866	-0.611096	-1.52742	0.0136449	0.531295	18.2679	32.6963	44.7702	46.5102	51.7089	46.566
SMARCA1	Smarca1	ENSMUSG00000031099	959.615	0.179458	1.13246	0.0137507	0.533263	1021.96	1112.71	923.331	933.463	862.864	903.365
HYAL2	Hyal2	ENSMUSG00000010047	280.649	-0.26007	-1.19754	0.0138586	0.535026	291.291	215.52	258.808	288.854	329.683	299.74
TFEB	Tfeb	ENSMUSG00000023990	474.211	0.222966	1.16713	0.0138795	0.535026	490.827	579.466	463.126	478.177	406.675	426.991
LIG3	Lig3	ENSMUSG00000020697	942.08	-0.200527	-1.14912	0.013976	0.537544	891.672	953.479	785.562	1102.81	900.499	1018.45
ARAP1	Arap1	ENSMUSG00000032812	761.817	0.215728	1.16129	0.0140757	0.539355	847.524	928.721	682.738	712.136	681.871	717.914
VIM	Vim	ENSMUSG00000026728	1336.47	0.168184	1.12364	0.0143163	0.545322	1370.6	1334.27	1537.17	1198.77	1341.15	1236.9
NMD3	Nmd3	ENSMUSG00000027787	711.224	-0.257218	-1.19517	0.0144856	0.54905	644.541	556.926	741.446	709.38	938.997	676.055
TPMT	Tpmt	ENSMUSG00000021376	266.346	-0.284196	-1.21773	0.0145257	0.54905	230.132	273.411	216.095	301.737	336.006	240.697
DHX57	Dhx57	ENSMUSG00000035051	1620.78	0.185615	1.1373	0.0145483	0.54905	1704.32	1851.17	1620.42	1628.62	1320.25	1599.89
DHH	Dhh	ENSMUSG00000023000	7.59671	-1.28638	-2.43915	0.0146732	0.54905	4.40654	3.47557	4.80999	5.02972	19.4783	8.38009
CDC73	Cdc73	ENSMUSG00000026361	1287.73	0.182117	1.13455	0.0146854	0.54905	1440.78	1339.02	1324.54	1058.04	1306.45	1257.53
ARSG	Arsg	ENSMUSG00000020604	763.147	-0.189157	-1.1401	0.0146991	0.54905	748.381	632.361	758.548	851.489	767.988	820.117
PPIL3	Ppil3	ENSMUSG00000026035	298.241	-0.266735	-1.20308	0.0147215	0.54905	263.332	274.125	274.32	312.033	392.812	272.824
NOP9	Nop9	ENSMUSG00000019297	384.359	-0.23898	-1.18016	0.0147365	0.54905	353.271	359.027	343.39	379.227	496.038	375.199
TMEM60	Tmem60	ENSMUSG00000045435	389.864	-0.254609	-1.19301	0.0147464	0.54905	383.82	348.014	333.981	385.944	512.319	375.103
SDK1	Sdk1	ENSMUSG00000039683	492.975	-0.208184	-1.15523	0.014756	0.54905	486.693	456.603	428.166	571.236	542.495	472.655
RRBP1	Rrbp1	ENSMUSG00000027422	2051.21	0.198404	1.14743	0.0150613	0.552654	2296.39	2423.84	1857.83	2003.8	1735.33	1990.06
DNMT1	Dnmt1	ENSMUSG00000004099	2127.9	0.168349	1.12377	0.0150647	0.552654	2300.47	2326.21	2129.52	2185.62	1793.25	2032.3
TRIM59	Trim59	ENSMUSG00000034317	429.382	-0.234851	-1.17679	0.0151337	0.552654	342.617	409.899	430.689	435.152	526.001	431.931
KCNK5	Kcnk5	ENSMUSG00000023243	32.9744	0.577278	1.49203	0.0151645	0.552654	41.4206	33.737	43.5147	24.2737	22.6194	32.2807
POGK	Pogk	ENSMUSG00000040596	1972.96	-0.149307	-1.10904	0.0151732	0.552654	1893.86	1725.97	1992.97	2097.02	2081.75	2046.22
GNA15	Gna15	ENSMUSG00000034792	43.4001	-0.515415	-1.42941	0.0152375	0.552654	40.2254	34.3302	32.6212	39.9055	56.2984	57.02
LRRK2	Lrrk2	ENSMUSG00000036273	1428.67	0.25243	1.19121	0.0152543	0.552654	1359.96	1870.07	1432.25	1497.82	1064.52	1347.42
CIZ1	Ciz1	ENSMUSG00000039205	1877.41	0.149448	1.10914	0.0153408	0.554743	1869.63	1997.68	2058.08	1762.26	1694.65	1882.16
C16orf87	4921524J17Rik	ENSMUSG00000036934	329.675	0.244174	1.18441	0.0154493	0.555575	357.333	332.412	381.548	286.047	352.481	268.228
GALM	Galm	ENSMUSG00000035473	50.0891	-0.474527	-1.38946	0.0155827	0.557505	33.964	42.2766	49.7343	60.0528	61.8752	52.6317
C22orf23	1700088E04Rik	ENSMUSG00000033029	112.59	0.394644	1.31462	0.015588	0.557505	145.472	104.431	133.014	77.2705	126.094	89.2601
ADAMTS17	Adamts17	ENSMUSG00000058145	210.196	-0.247092	-1.18681	0.0155907	0.557505	199.846	187.174	189.77	214.877	225.955	243.553
FAM205A	Fam205a3	ENSMUSG00000093996	383.031	0.789952	1.72902	0.0156967	0.560256	254.323	637.575	564.459	300.964	167.764	373.099
NLE1	Nle1	ENSMUSG00000020692	297.889	-0.225012	-1.16879	0.0158086	0.562503	294.738	247.261	281.773	320.152	334.253	309.156
PRND	Prnd	ENSMUSG00000027338	13.9957	-0.990155	-1.9864	0.0158286	0.562503	14.002	10.3687	4.19873	10.5305	26.1682	18.7062
CPA2	Cpa2	ENSMUSG00000071553	32.6485	0.740263	1.67048	0.0158937	0.562503	41.7714	28.1927	51.178	18.0032	42.4011	14.3447
PDLIM2	Pdlim2	ENSMUSG00000022090	1151.04	-0.288728	-1.22156	0.0158938	0.562503	1032.23	881.837	1193.69	1135.37	1653.58	1009.55
HCRTR1	Hcrtr1	ENSMUSG00000028778	179.23	0.258627	1.19634	0.0160236	0.565638	203.877	188.759	192.786	163.03	170.985	155.943
MOCS1	Mocs1	ENSMUSG00000064120	243.162	0.245605	1.18559	0.0161429	0.568764	283.952	260.211	247.359	204.748	216.947	245.755
CES5A	Ces5a	ENSMUSG00000058019	13.8607	-0.863009	-1.81883	0.016187	0.568764	9.25083	7.23026	12.9665	15.6418	19.4761	18.5991
METTL3	Mettl3	ENSMUSG00000022160	531.384	0.209004	1.15589	0.0162006	0.568764	580.995	594.013	534.966	484.672	436.938	556.722
TGFB2	Tgfb2	ENSMUSG00000039239	489.049	0.23228	1.17469	0.0164365	0.573715	488.763	631.544	465.603	425.347	445.966	477.074
CSF2RA	Csf2ra	ENSMUSG00000059326	912.511	0.197168	1.14645	0.0164866	0.573715	1010.75	894.813	1019.18	854.078	744.403	951.847
ZNF790	Zfp790	ENSMUSG00000011427	409.725	-0.196841	-1.14619	0.0165025	0.573715	397.004	380.042	368.427	466.894	412.374	433.607
RELN	Reln	ENSMUSG00000042453	3589.77	0.223675	1.1677	0.0166731	0.576423	3691.3	4484.54	3428.78	3231.62	2816.72	3885.68
RAD51	Rad51	ENSMUSG00000027323	39.9598	0.610271	1.52655	0.0167595	0.576423	52.9138	59.9818	32.1507	41.9801	21.0624	31.6703
UQCC1	Uqcc1	ENSMUSG00000005882	1402.96	-0.209433	-1.15623	0.0168293	0.576423	1315.49	1347.87	1239.46	1559.53	1724.41	1230.96
PDE3B	Pde3b	ENSMUSG00000030671	313.495	-0.272525	-1.20792	0.0168319	0.576423	341.059	269.898	240.868	384.205	344.776	300.163
TMEM199	Tmem199	ENSMUSG00000051232	797.351	-0.20455	-1.15233	0.0168715	0.576423	719.664	765.845	736.842	793.17	1000.56	768.025
AQP11	Aqp11	ENSMUSG00000042797	598.395	-0.219507	-1.16434	0.0168725	0.576423	517.622	558.132	582.79	600.134	758.473	573.218
DCLRE1A	Dclre1a	ENSMUSG00000025077	249.863	0.304983	1.2354	0.0168974	0.576423	287.82	328.494	212.266	190.558	238.635	241.408
MTO1	Mto1	ENSMUSG00000032342	580.942	0.187219	1.13857	0.0169417	0.576423	666.834	580.479	607.956	554.207	571.112	505.061
SBSN	Sbsn	ENSMUSG00000046056	198.596	0.295635	1.22743	0.0169948	0.576423	233.378	209.536	214.542	166.877	148.143	219.097
RAB7B	Rab7b	ENSMUSG00000052688	227.263	-0.279522	-1.21379	0.0170148	0.576423	172.868	221.229	221.538	216.911	284.404	246.628
THBS4	Thbs4	ENSMUSG00000021702	228.248	0.260002	1.19748	0.0170173	0.576423	283.607	222.091	240.122	188.938	217.865	216.865
PTCH2	Ptch2	ENSMUSG00000028681	92.9038	0.375038	1.29687	0.0170402	0.576423	90.109	109.437	115.367	96.7757	67.1607	78.5739
DYNC1H1	Dync1h1	ENSMUSG00000018707	29174.7	0.205285	1.15291	0.0172185	0.579179	35917.6	28705.5	29119.1	27290.7	23120.3	30895.2
PIEZO1	Piezo1	ENSMUSG00000014444	391.837	0.208658	1.15561	0.0172861	0.579741	416.903	455.725	387.19	336.258	381.635	373.309
CALCA	Calca	ENSMUSG00000030669	53.5016	-0.438849	-1.35552	0.0173357	0.579741	46.5156	46.6369	43.2039	68.9063	61.3523	54.3947
ARPC1B	Arpc1b	ENSMUSG00000029622	1338.47	-0.219809	-1.16458	0.0173555	0.579741	1078.69	1225.27	1405.78	1304.09	1684.78	1332.17
C11orf1	1110032A03Rik	ENSMUSG00000037971	739.571	-0.259944	-1.19743	0.0174883	0.580772	705.954	586.062	726.574	704.135	1016.38	698.325
HS3ST2	Hs3st2	ENSMUSG00000046321	1391.23	0.158695	1.11628	0.0175069	0.580772	1410.44	1568.55	1424.9	1413.61	1254.91	1274.96
IRF5	Irf5	ENSMUSG00000029771	96.3632	-0.34269	-1.26812	0.0175558	0.581393	83.1403	86.3101	85.3867	92.3628	117.58	113.399
CERCAM	Cercam	ENSMUSG00000039787	328.524	-0.221867	-1.16624	0.0176667	0.584061	296.04	294.439	319.878	354.5	315.59	390.697
PVALB	Pvalb	ENSMUSG00000005716	1105.1	-0.230394	-1.17316	0.0177746	0.584622	1091.58	888.542	1069.99	1195.89	1402.48	982.131
GMIP	Gmip	ENSMUSG00000036246	367.399	-0.292772	-1.22499	0.0179353	0.587717	337.446	305.661	347.466	471.165	289.687	452.971
INPP5F	Inpp5f	ENSMUSG00000042105	3691.09	-0.128379	-1.09307	0.0179602	0.587717	3485.15	3636.96	3458.31	3781.14	4048.33	3736.64
CRYBB1	Crybb1	ENSMUSG00000029343	147.724	-0.306665	-1.23685	0.0181123	0.588788	125.964	134.152	135.884	153.89	195.639	140.816
TSPAN33	Tspan33	ENSMUSG00000001763	832.176	0.156796	1.11481	0.0181249	0.588788	901.165	868.107	862.28	817.496	795.632	748.375
ERP44	Erp44	ENSMUSG00000028343	867.494	-0.176419	-1.13008	0.0181505	0.588788	838.646	789.031	814.68	846.079	1024.44	892.083
TTLL4	Ttll4	ENSMUSG00000033257	771.928	-0.202482	-1.15068	0.0182795	0.588788	655.96	723.889	774.929	842.71	715.88	918.199
FARS2	Fars2	ENSMUSG00000021420	430.081	-0.300579	-1.23164	0.0182936	0.588788	370.768	335.506	449.152	467.835	598.975	358.251
NARS2	Nars2	ENSMUSG00000018995	372.333	0.205165	1.15282	0.0183348	0.588788	385.89	397.651	413.103	370.914	313.268	353.174
CERS1	Cers1	ENSMUSG00000087408	4474.94	0.134147	1.09744	0.0183633	0.588788	4840.57	4827.61	4380.94	4383.03	4086.74	4330.77
RFXAP	Rfxap	ENSMUSG00000036615	763.352	0.161389	1.11836	0.0184131	0.588788	786.911	838.12	793.189	683.227	747.86	730.805
FGF9	Fgf9	ENSMUSG00000021974	492.969	0.181665	1.13419	0.0184303	0.588788	549.917	491.042	531.255	460.58	448.833	476.19
NUDCD1	Nudcd1	ENSMUSG00000038736	467.477	-0.202182	-1.15044	0.018476	0.588788	414.918	412.715	476.471	507.445	537.022	456.291
SYCE1	Syce1	ENSMUSG00000025480	5.6054	-1.36324	-2.57263	0.0184952	0.588788	3.93799	3.2868	2.13375	7.5067	11.4104	5.3568
ORMDL1	Ormdl1	ENSMUSG00000026097	210.64	-0.282109	-1.21597	0.0185208	0.588788	201.89	186.115	181.693	229.893	274.615	189.633
VWA3A	Vwa3a	ENSMUSG00000030889	191.092	0.29766	1.22915	0.0185734	0.588788	173.507	251.648	207.92	164.847	156.992	191.636
TFAP2B	Tfap2b	ENSMUSG00000025927	104.871	0.335535	1.26185	0.0186749	0.590067	111.023	137.207	103.218	91.0068	86.5208	100.252
NME2	Nme2	ENSMUSG00000020857	1701.86	-0.30654	-1.23674	0.0187111	0.590231	1468.03	1387.04	1709.31	1527.14	2645.21	1474.46
MLLT3	Mllt3	ENSMUSG00000028496	818.266	-0.17918	-1.13224	0.0188207	0.590446	838.03	771.439	692.539	923.227	850.462	833.897
STAB2	Stab2	ENSMUSG00000035459	23.5421	0.669515	1.59054	0.0189575	0.592788	28.1162	38.0871	20.5998	15.979	17.1828	21.2876
EPHA6	Epha6	ENSMUSG00000055540	638.401	-0.225363	-1.16907	0.0189764	0.592788	635.672	578.002	552.202	770.65	558.721	735.161
FRRS1	Frrs1	ENSMUSG00000033386	71.0549	-0.490875	-1.4053	0.0190954	0.594502	78.5269	45.6186	52.5703	70.6704	64.7711	114.172
ZNF559-ZNF177	Gm14296	ENSMUSG00000074527	1140.72	-0.164	-1.12039	0.0191238	0.594502	1103.55	1143.94	980.142	1142.38	1208.83	1265.46
MUC6	Muc6	ENSMUSG00000048191	57.3491	0.488335	1.40283	0.01923	0.595589	69.1595	60.3978	71.6677	51.9559	29.6495	61.2642
ZNHIT3	Znhit3	ENSMUSG00000020526	456.037	-0.317979	-1.24658	0.0192514	0.595589	451.374	381.551	384.246	443.408	694.738	380.908
TLR7	Tlr7	ENSMUSG00000044583	72.0904	-0.499623	-1.41384	0.0194122	0.598643	78.2683	45.9716	55.1258	96.3462	52.2242	104.606
TBX6	Tbx6	ENSMUSG00000030699	27.462	-0.63101	-1.54865	0.0195922	0.602143	18.0639	21.7561	25.0056	33.1672	24.0396	42.7398
CEP126	Cep126	ENSMUSG00000040729	397.8	0.21597	1.16148	0.0197021	0.602143	478.375	429.465	374.727	372.291	343.525	388.415
FUT4	Fut4	ENSMUSG00000049307	19.4031	-0.708967	-1.63463	0.0197154	0.602143	15.3501	17.2811	11.5882	19.8851	26.7359	25.5786
DPM1	Dpm1	ENSMUSG00000078919	615.252	-0.270299	-1.20606	0.019733	0.602143	528.876	442.564	703.091	679.404	755.294	582.284
GDNF	Gdnf	ENSMUSG00000022144	26.3508	-0.601379	-1.51717	0.0197563	0.602143	22.4822	21.0955	19.2736	33.7346	26.8893	34.6298
LY6G6D	Ly6g6d	ENSMUSG00000073413	14.7964	-0.832382	-1.78062	0.0197777	0.602143	7.1271	10.7636	14.2844	23.2052	15.7015	17.6967
LINGO2	Lingo2	ENSMUSG00000045083	764.386	0.164128	1.12049	0.0198069	0.602143	774.153	859.503	789.409	733.158	745.71	684.383
CWC27	Cwc27	ENSMUSG00000021715	316.194	0.201051	1.14954	0.0200149	0.606511	350.622	335.606	328.543	299.367	282.947	300.078
CRISPLD1	Crispld1	ENSMUSG00000025776	118.724	-0.338853	-1.26475	0.020045	0.606511	120.474	96.457	97.422	110.484	129.752	157.756
PDK4	Pdk4	ENSMUSG00000019577	227.759	-0.281243	-1.21524	0.0201664	0.608082	222.242	169.615	225.003	246.348	214.46	288.888
MIB1	Mib1	ENSMUSG00000024294	5750.58	0.132478	1.09617	0.020171	0.608082	6140.01	6070.42	5833.79	5550.51	5098.91	5809.86
HIPK2	Hipk2	ENSMUSG00000061436	2403.27	-0.17078	-1.12567	0.0203443	0.610164	2320.06	2135.47	2328.68	2696.17	2199.82	2739.45
ZNF688	Zfp688	ENSMUSG00000045251	240.382	-0.30602	-1.23629	0.0203557	0.610164	202.417	216.791	224.733	268.592	332.856	196.903
SELPLG	Selplg	ENSMUSG00000048163	728.008	-0.181128	-1.13377	0.0205901	0.615277	695.891	621.45	729.551	717.624	767.378	836.151
SPX	Spx	ENSMUSG00000071112	53.3662	0.48494	1.39953	0.0206867	0.616253	69.7323	42.255	74.7064	52.7869	39.6878	41.0291
RING1	Ring1	ENSMUSG00000024325	1021.94	0.212263	1.1585	0.0207589	0.617448	922.009	1171.01	1199.73	1048.18	828.18	962.53
PRSS8	Prss8	ENSMUSG00000030800	6.4334	-1.20964	-2.3128	0.0209307	0.619689	5.08117	3.55504	3.01555	8.98629	7.87035	10.092
TTLL8	Ttll8	ENSMUSG00000022388	44.3006	-0.481417	-1.39611	0.0211234	0.624435	44.2525	32.8672	33.4819	43.6704	58.3765	53.155
PPP3R2	Ppp3r2	ENSMUSG00000028310	7.94052	1.09794	2.14049	0.0212229	0.624629	10.9012	12.9564	8.6355	7.37228	4.19076	3.58702
CDH4	Cdh4	ENSMUSG00000000305	1061.45	0.171725	1.1264	0.0212276	0.624629	1065.47	1202.79	1106.52	1014.54	896.642	1082.75
THRSP	Thrsp	ENSMUSG00000035686	428.308	-0.251507	-1.19045	0.0214069	0.628	425.906	314.013	432.335	432.101	540.181	425.313
ANLN	Anln	ENSMUSG00000036777	1019.07	-0.252921	-1.19162	0.0215727	0.630946	1152.2	728.313	908.493	1270.79	1007.89	1046.75
PALM3	Palm3	ENSMUSG00000047986	71.7062	-0.434565	-1.3515	0.0216261	0.631547	44.2311	74.7154	64.6969	68.289	80.0814	98.2235
WRNIP1	Wrnip1	ENSMUSG00000021400	1990.47	0.123971	1.08973	0.0216902	0.632257	2119.83	2033.17	2074.56	1913.25	1879.92	1922.11
FBXO33	Fbxo33	ENSMUSG00000035329	1231.92	0.152536	1.11152	0.021716	0.632257	1273.03	1257.72	1359.77	1182.26	1237.67	1081.06
IFT81	Ift81	ENSMUSG00000029469	769.496	0.182792	1.13508	0.0218884	0.634557	798.692	913.819	742.435	765.145	674.405	722.481
CDPF1	Cdpf1	ENSMUSG00000064284	227.477	-0.326526	-1.25399	0.0218938	0.634557	187.842	208.321	208.521	219.286	343.86	197.034
SF3B6	Sf3b6	ENSMUSG00000037361	882.815	-0.2444	-1.1846	0.0221108	0.637016	811.213	750.116	862.721	915.338	1199.22	758.28
SLF1	Slf1	ENSMUSG00000021597	436.036	0.178904	1.13202	0.0222519	0.638901	460.182	466.31	462.077	403.844	431.91	391.896
RETSAT	Retsat	ENSMUSG00000056666	338.085	-0.211612	-1.15798	0.0222757	0.638901	293.17	346.753	300.234	350.729	392.767	344.86
FOXC2	Foxc2	ENSMUSG00000046714	59.9628	0.406889	1.32582	0.022543	0.644442	68.8601	73.41	62.9696	42.7561	57.3322	54.4489
C20orf96	6820408C15Rik	ENSMUSG00000032680	51.256	-0.463107	-1.37851	0.0226105	0.644442	36.7685	39.1079	54.1566	65.96	63.6707	47.8723
TRIT1	Trit1	ENSMUSG00000028653	361.235	0.244645	1.1848	0.0230684	0.652894	441.038	376.42	357.876	386.406	275.817	329.853
RAI14	Rai14	ENSMUSG00000022246	370.078	0.199293	1.14814	0.0231709	0.653201	370.801	401.779	414.939	352.821	313.944	366.181
ZFYVE26	Zfyve26	ENSMUSG00000066440	934.556	0.273038	1.20835	0.0231809	0.653201	1009.74	1202.71	856.364	1043.21	634.575	860.739
SPRY1	Spry1	ENSMUSG00000037211	276.708	-0.208613	-1.15558	0.0232892	0.655295	237.999	269.288	263.323	294.064	297.14	298.434
HMBS	Hmbs	ENSMUSG00000032126	438.093	-0.239944	-1.18095	0.0234942	0.658621	420.31	363.792	420.074	511.822	535.736	376.822
TNFRSF4	Tnfrsf4	ENSMUSG00000029075	16.6186	0.730154	1.65882	0.023698	0.660052	18.2838	24.7137	19.1519	10.9008	14.6565	12.005
CHIA	Chia1	ENSMUSG00000062778	48.2314	-0.449743	-1.3658	0.0237646	0.660951	44.6179	44.174	33.4057	50.0141	53.7849	63.392
DENND4A	Dennd4a	ENSMUSG00000053641	2653.46	0.14176	1.10325	0.0238976	0.663247	2802.87	2959.25	2589.93	2481.65	2409.58	2677.48
MCM6	Mcm6	ENSMUSG00000026355	219.701	0.280287	1.21444	0.0239848	0.663247	210.376	306.833	207.603	191.543	202.185	199.669
MOXD1	Moxd1	ENSMUSG00000020000	253.873	0.214518	1.16032	0.0240666	0.664555	276.633	285.187	256.273	237.527	243.631	223.987
HSD17B4	Hsd17b4	ENSMUSG00000024507	1767.17	0.126254	1.09146	0.0241523	0.665967	1833.4	1888.91	1811.58	1703.84	1639.1	1726.16
YAE1D1	Yae1d1	ENSMUSG00000075054	1099.61	-0.188043	-1.13922	0.0242192	0.666858	1004.78	953.176	1125.38	1095.09	1347.79	1071.43
TTC25	Ttc25	ENSMUSG00000006784	36.5473	0.538013	1.45197	0.024288	0.666904	41.1806	54.7046	33.7675	37.9634	25.4472	26.2204
SLC9B2	Slc9b2	ENSMUSG00000037994	65.1427	-0.411064	-1.32967	0.0242982	0.666904	58.3081	52.3763	56.2703	66.3179	95.3814	62.2018
CD40	Cd40	ENSMUSG00000017652	20.3438	-0.830363	-1.77813	0.0243602	0.666904	11.7663	18.9032	13.0063	22.034	44.1841	12.1689
SLC25A28	Slc25a28	ENSMUSG00000040414	1099.51	0.136453	1.0992	0.0243768	0.666904	1180.35	1146.38	1127.81	1065.04	1020.53	1056.94
PHF23	Phf23	ENSMUSG00000018572	1163.44	-0.148211	-1.10819	0.0244135	0.666904	1055.71	1083.83	1171.25	1284.88	1224.25	1160.74
DLK2	Dlk2	ENSMUSG00000047428	1033.03	0.139521	1.10154	0.0244285	0.666904	1122.84	1059.68	1066.23	987.406	960.125	1001.9
FUS	Fus	ENSMUSG00000030795	7756.16	0.147269	1.10747	0.0244707	0.667111	7738.41	8795.19	7923.29	7413.52	6719.23	7947.31
MYH11	Myh11	ENSMUSG00000018830	308.582	0.254755	1.19313	0.0245596	0.66859	347.604	342.339	317.95	270.8	228.395	344.405
CLIC6	Clic6	ENSMUSG00000022949	325.851	0.204556	1.15233	0.0245945	0.668596	356.641	346.238	344.298	299.321	274.996	333.613
SNCG	Sncg	ENSMUSG00000023064	210.492	-0.31065	-1.24027	0.0248359	0.671159	228.593	150.964	183.322	259.212	258.201	182.658
PXYLP1	Pxylp1	ENSMUSG00000043587	343.434	0.223205	1.16732	0.0249066	0.671159	322.464	400.095	387.582	289.989	354.813	305.658
ALDH16A1	Aldh16a1	ENSMUSG00000007833	220.364	0.279124	1.21346	0.0249325	0.671159	199.93	221.841	304.523	208.483	198.028	189.376
CAPS2	Caps2	ENSMUSG00000035694	11.5151	1.06133	2.08685	0.0251262	0.67543	15.8237	16.6195	14.5142	6.68047	1.08067	14.3718
SNTB1	Sntb1	ENSMUSG00000060429	237.062	-0.223135	-1.16727	0.0251773	0.675861	230.684	221.611	203.817	273.762	251.868	240.63
PCDHA5	Pcdha5	ENSMUSG00000103092	433.518	0.18244	1.1348	0.025255	0.676097	463.455	427.992	491.205	424.013	392.732	401.712
DHX30	Dhx30	ENSMUSG00000032480	3868.39	0.113642	1.08196	0.0253671	0.676282	3900.76	4114.01	4048.08	3768.07	3662.36	3717.07
ANO10	Ano10	ENSMUSG00000037949	690.326	-0.176331	-1.13001	0.0254105	0.676282	657.565	679.202	608.24	755.47	654.464	787.016
C1orf43	4933434E20Rik	ENSMUSG00000027942	1199.17	-0.237723	-1.17913	0.0254473	0.676282	1116.58	1112.92	1070.38	1203.13	1663.85	1028.17
ATP4A	Atp4a	ENSMUSG00000005553	25.1708	-0.73634	-1.66594	0.0254558	0.676282	28.9313	16.2145	11.7672	17.5709	33.2317	43.309
BUD13	Bud13	ENSMUSG00000032077	279.433	0.204403	1.15221	0.0254806	0.676282	304.025	305.079	288.244	253.79	276.363	249.099
LY6G5B	Ly6g5b	ENSMUSG00000043807	5.38059	-1.33006	-2.51414	0.0254898	0.676282	2.81019	1.20854	5.10637	9.02652	5.64572	8.48621
ASB1	Asb1	ENSMUSG00000026311	1762.21	-0.167985	-1.12349	0.0255088	0.676282	1635.13	1692.11	1649.95	1973.61	2026.95	1595.5
ADAM5	Adam5	ENSMUSG00000031554	5.6946	-1.31669	-2.49095	0.0255722	0.677032	4.08614	3.01361	2.01083	5.15573	14.1698	5.73145
FANCD2	Fancd2	ENSMUSG00000034023	121.563	0.321362	1.24951	0.0257679	0.680578	146.73	135.308	122.288	86.0713	111.34	127.643
RNF17	Rnf17	ENSMUSG00000000365	25.8476	-0.910272	-1.8794	0.0257768	0.680578	20.8573	13.2816	16.9997	14.2505	14.7507	74.9459
WDR47	Wdr47	ENSMUSG00000040389	4052.72	0.136343	1.09912	0.0259365	0.682284	4543.33	4273.53	3915.63	3910.47	3678.91	3994.42
RAB8A	Rab8a	ENSMUSG00000003037	1165.04	-0.177046	-1.13057	0.0260036	0.682284	1104.21	1002.5	1173.51	1176.05	1400.86	1133.09
GTF3C4	Gtf3c4	ENSMUSG00000035666	1665.56	-0.203606	-1.15157	0.0260337	0.682284	1566.34	1525.55	1551.86	2040.62	1403.35	1905.64
FBXW10	Fbxw10	ENSMUSG00000090173	21.1163	-0.700071	-1.62459	0.0260892	0.682284	13.6504	15.4397	18.7183	36.6909	15.4846	26.7139
RIPK1	Ripk1	ENSMUSG00000021408	177.419	-0.248934	-1.18833	0.0262472	0.684559	162.164	172.686	151.722	198.578	174.187	205.175
CARNS1	Carns1	ENSMUSG00000075289	684.173	0.202718	1.15086	0.0263578	0.686515	798.56	650.794	747.795	579.634	593.584	734.671
GJB1	Gjb1	ENSMUSG00000047797	797.067	-0.216084	-1.16158	0.0264473	0.686554	733.145	666.43	812.014	775.784	1033.75	761.279
CTC1	Ctc1	ENSMUSG00000020898	1101.61	0.204374	1.15219	0.0264738	0.686554	1258.38	1193.52	1086.38	1075.96	830.457	1164.96
RASAL3	Rasal3	ENSMUSG00000052142	81.7203	-0.36655	-1.28927	0.0266222	0.687938	73.2902	64.647	76.2042	87.707	75.1485	113.325
FBXO16	Fbxo16	ENSMUSG00000034532	194.229	-0.261523	-1.19874	0.0273193	0.698319	177.262	166.485	186.327	181.448	204.725	249.126
EZR	Ezr	ENSMUSG00000052397	1619.73	0.152324	1.11136	0.0273603	0.698319	1646.84	1635.1	1834.31	1565.15	1399.79	1637.19
MAML3	Maml3	ENSMUSG00000061143	371.108	0.244786	1.18492	0.0273695	0.698319	417.978	409.397	380.04	292.803	301.591	424.837
FKBPL	Fkbpl	ENSMUSG00000033739	182.605	-0.247805	-1.1874	0.0273701	0.698319	152.652	169.105	179.612	186.171	217.83	190.259
COL9A1	Col9a1	ENSMUSG00000026147	36.0404	-0.530759	-1.44469	0.027401	0.698319	30.7034	27.626	29.8198	29.0989	44.6601	54.3344
EMC1	Emc1	ENSMUSG00000078517	3090.26	0.143472	1.10456	0.0275496	0.699593	3249.18	3262.72	3220.26	2970.49	2633.5	3205.42
EMC8	Emc8	ENSMUSG00000031819	2045.3	-0.204988	-1.15268	0.0275964	0.699858	1825.24	1848.69	2023.64	2003.75	2700.84	1869.66
IL15	Il15	ENSMUSG00000031712	17.6326	-0.71216	-1.63825	0.0276332	0.699873	10.5374	15.1654	14.3212	19.2002	28.4559	18.1152
CDKN2C	Cdkn2c	ENSMUSG00000028551	82.4598	0.358848	1.2824	0.0278946	0.702432	101.274	87.3413	88.7621	61.5723	89.854	65.9558
P2RY1	P2ry1	ENSMUSG00000027765	171.485	-0.257021	-1.19501	0.0279414	0.702432	175.491	138.932	154.055	202.69	176.881	180.858
SHROOM3	Shroom3	ENSMUSG00000029381	203.276	-0.285857	-1.21913	0.0279456	0.702432	146.462	229.414	176.093	223.784	200.79	243.113
GAS2L3	Gas2l3	ENSMUSG00000074802	59.1165	-0.475847	-1.39073	0.0279588	0.702432	63.4847	47.8441	36.2007	52.0293	62.4644	92.676
ZC3HC1	Zc3hc1	ENSMUSG00000039130	543.083	-0.180212	-1.13305	0.0279942	0.702432	506.571	470.241	550.67	558.832	627.833	544.351
CXCL10	Cxcl10	ENSMUSG00000034855	13.2161	1.04495	2.06329	0.0281166	0.702609	4.95157	30.0648	18.3929	7.54017	13.854	4.49328
GSTM2	Gstm7	ENSMUSG00000004035	481.732	-0.221205	-1.16571	0.028168	0.702609	473.406	385.433	475.198	495.143	606.688	454.525
MAB21L1	Mab21l1	ENSMUSG00000056947	133.434	-0.341929	-1.26745	0.0281735	0.702609	116.446	144.835	92.2052	180.884	120.196	146.036
SMC3	Smc3	ENSMUSG00000024974	1536.95	0.155768	1.11401	0.0282641	0.702609	1683.34	1652.28	1524.8	1516.43	1294.33	1550.51
TMPRSS9	Tmprss9	ENSMUSG00000059406	24.8337	0.588231	1.5034	0.0284301	0.702609	24.0489	31.6633	33.9423	19.525	17.409	22.4136
ANO7	Ano7	ENSMUSG00000034107	14.7111	-0.922285	-1.89511	0.0284596	0.702609	14.6167	3.25396	13.8202	17.0647	19.6606	19.8502
TMEM117	Tmem117	ENSMUSG00000063296	341.747	-0.196039	-1.14555	0.0284822	0.702609	345.03	318.5	291.717	345.37	379.568	370.296
LAMB2	Lamb2	ENSMUSG00000052911	1333.08	0.202128	1.15039	0.0285243	0.702609	1391.83	1429.01	1458.31	1108.16	1086.07	1525.09
CFAP61	Cfap61	ENSMUSG00000037143	87.538	-0.354267	-1.27834	0.0285301	0.702609	61.5431	83.7195	85.1462	83.96	98.461	112.398
NRL	Nrl	ENSMUSG00000040632	10.8593	0.868567	1.82585	0.0285315	0.702609	15.572	15.9609	10.6527	8.85811	7.2873	6.8246
PCDHGC4	Pcdhgc4	ENSMUSG00000023036	4655.44	0.133831	1.0972	0.0285433	0.702609	4821.96	4830.64	4960.01	4630.9	4678.17	4010.94
DKKL1	Dkkl1	ENSMUSG00000030792	314.998	-0.213598	-1.15958	0.0286795	0.703268	284.631	292.351	298.091	293.095	380.567	341.256
PLLP	Pllp	ENSMUSG00000031775	3383.02	-0.241971	-1.18261	0.0288797	0.70645	2913.41	2863.88	3521.6	3272.32	4773.82	2953.07
AK3	Ak3	ENSMUSG00000024782	2408.24	-0.146705	-1.10704	0.0289392	0.70645	2282.52	2116.1	2458.6	2389.89	2738.36	2463.99
EIF2AK2	Eif2ak2	ENSMUSG00000024079	151.729	0.263017	1.19999	0.0290957	0.70645	153.088	156.108	187.483	134.657	147.298	131.739
APOBEC1	Apobec1	ENSMUSG00000040613	37.5887	0.516679	1.43066	0.029218	0.70645	61.4688	32.7116	39.7855	27.0017	33.6825	30.8819
LSM1	Lsm1	ENSMUSG00000037296	501.961	-0.208895	-1.1558	0.0292189	0.70645	396.462	481.752	520.055	490.306	595.66	527.528
OR5V1	Olfr111	ENSMUSG00000090675	5.76924	-1.22878	-2.34369	0.0292811	0.70645	3.02006	5.65477	1.64296	7.87807	8.92925	7.49031
PNLIP	Pnlip	ENSMUSG00000046008	16.2847	0.758246	1.69143	0.0293308	0.70645	20.5738	27.578	13.1892	12.1343	9.13316	15.0999
GAB3	Gab3	ENSMUSG00000032750	36.2135	-0.561333	-1.47563	0.0294145	0.70645	21.0933	30.3911	35.9838	28.2964	56.0961	45.4202
FRMPD2	Frmpd2	ENSMUSG00000108841	58.4319	0.392937	1.31306	0.0294321	0.70645	69.5948	61.4265	67.9872	50.6334	42.5132	58.4364
GPHN	Gphn	ENSMUSG00000047454	2238.2	-0.132301	-1.09604	0.0294763	0.70645	2124.76	2294.32	1988.3	2383.81	2332.43	2305.56
GEM	Gem	ENSMUSG00000028214	51.9326	-0.45748	-1.37314	0.0294854	0.70645	38.0858	40.0662	53.3326	46.9752	55.7087	77.4273
PTPA	Ptpa	ENSMUSG00000039515	6537.19	-0.184323	-1.13628	0.0294889	0.70645	5897.16	5810.55	6651.98	6742.35	8216.11	5905.02
CCRL2	Ccrl2	ENSMUSG00000043953	26.1315	-0.630667	-1.54828	0.0295307	0.70645	15.7377	24.069	21.4856	30.3871	44.3646	20.7452
U2AF1L4	U2af1l4	ENSMUSG00000078765	598.973	-0.211762	-1.1581	0.029532	0.70645	515.036	518.315	631.747	609.925	750.841	567.971
TMEM40	Tmem40	ENSMUSG00000059900	70.4828	-0.465519	-1.38081	0.0295423	0.70645	64.2303	63.9159	49.0364	47.9368	106.737	91.0399
COL6A6	Col6a6	ENSMUSG00000043719	24.5934	-0.629455	-1.54698	0.0296298	0.706957	17.5719	25.585	14.8625	20.7778	34.1511	34.6123
DCN	Dcn	ENSMUSG00000019929	482.121	-0.194873	-1.14462	0.0297023	0.706957	462.224	445.72	440.271	445.63	583.707	515.173
VIT	Vit	ENSMUSG00000024076	88.2739	-0.421754	-1.33956	0.0297142	0.706957	70.1855	66.6904	89.8669	73.7937	85.9061	143.2
LHX1	Lhx1	ENSMUSG00000018698	51.8351	-0.437094	-1.35387	0.0297307	0.706957	56.0709	42.2681	33.6383	60.6936	53.7187	64.6212
NFIC	Nfic	ENSMUSG00000055053	4782.28	-0.148311	-1.10827	0.0298397	0.707418	4263.82	4474.09	4872.4	5492.08	4543.25	5048.03
CEP76	Cep76	ENSMUSG00000073542	217.871	-0.218678	-1.16367	0.0299032	0.708053	202.443	190.415	211.507	238.382	221.048	243.432
HSD17B2	Hsd17b2	ENSMUSG00000031844	9.37775	0.958752	1.94363	0.0300037	0.708701	9.75187	16.7444	10.6689	8.48818	6.18488	4.42823
GLYCTK	Glyctk	ENSMUSG00000020258	162.892	0.238768	1.17998	0.0300695	0.708701	174.063	173.753	181.278	147.976	147.517	152.763
PRSS35	Prss35	ENSMUSG00000033491	116.24	0.313514	1.24273	0.0300732	0.708701	130.633	137.364	118.045	106.794	122.458	82.1438
RSC1A1	Rsc1a1	ENSMUSG00000040715	82.371	-0.441379	-1.3579	0.0300827	0.708701	54.8933	102.279	52.5007	96.2395	113.832	74.4824
LRRTM2	Lrrtm2	ENSMUSG00000071862	2069.71	-0.133471	-1.09693	0.030233	0.708701	1972.63	2001.5	1947.13	2163.99	2325.15	2007.84
FYB1	Fyb	ENSMUSG00000022148	92.7592	-1.03195	-2.04478	0.030257	0.708701	50.3348	78.1787	53.2573	34.9796	225.672	114.132
INSL5	Insl5	ENSMUSG00000066090	16.9912	0.710843	1.63676	0.0302687	0.708701	20.6464	21.1854	21.5744	15.359	7.88188	15.3002
KNOP1	Knop1	ENSMUSG00000030980	891.04	-0.140012	-1.10191	0.0302864	0.708701	860.72	827.679	854.61	958.402	952.039	892.789
BMF	Bmf	ENSMUSG00000040093	242.951	-0.324319	-1.25207	0.0303692	0.708828	179.744	237.585	229.134	190.801	358.642	261.801
ZFHX3	Zfhx3	ENSMUSG00000038872	723.135	-0.168536	-1.12392	0.0304063	0.708828	702.046	639.956	701.297	849.424	710.902	735.185
SECISBP2	Secisbp2	ENSMUSG00000035139	527.628	0.203735	1.15168	0.030414	0.708828	569.302	645.412	480.852	455.003	483.179	532.019
MBP	Mbp	ENSMUSG00000041607	187606	-0.168082	-1.12356	0.0305763	0.709862	168509	160361	201199	195510	221072	178986
TRIM36	Trim36	ENSMUSG00000033949	330.129	-0.225843	-1.16946	0.0305946	0.709862	248.537	347.824	317.038	346.25	378.04	343.086
ABCB1	Abcb1a	ENSMUSG00000040584	868.82	0.169575	1.12473	0.0306794	0.709862	880.664	961.364	918.114	752.388	773.855	926.536
THEGL	Thegl	ENSMUSG00000029248	6.20899	1.26877	2.40956	0.0307884	0.710218	12.6453	10.0079	3.57467	4.95577	4.5003	1.56997
GPBP1L1	Gpbp1l1	ENSMUSG00000034042	975.832	-0.219737	-1.16452	0.0308192	0.710218	931.218	887.077	884.429	843.979	1309.21	999.078
DYNLL2	Dynll2	ENSMUSG00000020483	19275.7	0.112454	1.08107	0.0308422	0.710218	20599.1	19679.6	19801	19516.1	17661.3	18396.9
LSMEM1	Lsmem1	ENSMUSG00000071342	8.17337	-1.0433	-2.06094	0.0313157	0.717595	4.45218	7.33062	4.36885	7.28687	9.23991	16.3618
CNTNAP3	Cntnap3	ENSMUSG00000033063	339.826	0.28057	1.21468	0.0313531	0.717595	477.078	355.337	287.124	347.231	258.849	313.337
RGS3	Rgs3	ENSMUSG00000059810	1298.7	-0.123134	-1.0891	0.0314435	0.717595	1239.21	1240.82	1249.94	1342.96	1355.68	1363.57
SFI1	Sfi1	ENSMUSG00000023764	946.318	0.153226	1.11205	0.0314604	0.717595	907.592	1049.24	1033.59	943.805	866.642	877.045
PIK3C2G	Pik3c2g	ENSMUSG00000030228	6.44488	-1.11643	-2.16809	0.0315757	0.717728	4.7679	4.91627	2.60004	6.86404	8.98183	10.5392
CTNND1	Ctnnd1	ENSMUSG00000034101	2511.31	-0.149697	-1.10934	0.031578	0.717728	2390.32	2315.83	2437.99	2651.79	2342.89	2929.03
LNX2	Lnx2	ENSMUSG00000016520	241.536	-0.281221	-1.21522	0.0316393	0.718275	204.598	219.138	229.572	200.479	259.876	335.553
SLC11A2	Slc11a2	ENSMUSG00000023030	1647.68	0.155472	1.11379	0.03177	0.719812	1796.65	1729.75	1683.28	1645.35	1359.32	1671.72
PNN	Pnn	ENSMUSG00000020994	2430.26	0.16324	1.1198	0.0318061	0.719812	2633.3	2656.93	2413.53	2404.67	1961.07	2512.08
HLA-A	H2-Bl	ENSMUSG00000073406	15.8938	-0.73602	-1.66557	0.0318949	0.720528	17.5224	9.66211	8.61243	19.2233	20.1437	20.1989
COASY	Coasy	ENSMUSG00000001755	805.654	-0.169268	-1.12449	0.0319424	0.720528	717.459	780.588	776.839	813.639	962.48	782.919
LGALS8	Lgals8	ENSMUSG00000057554	673.577	-0.1758	-1.12959	0.0319628	0.720528	632.131	634.036	631.611	716.402	625.017	802.266
SLC18A1	Slc18a1	ENSMUSG00000036330	7.94689	-1.16645	-2.24459	0.0321427	0.720566	3.09076	5.47542	5.96	16.2973	3.25605	13.6018
ATP9B	Atp9b	ENSMUSG00000024566	2153.99	0.187704	1.13895	0.0321512	0.720566	2633.99	2404.72	1844.31	2082.64	1969.23	1989.03
BIVM	Bivm	ENSMUSG00000041684	697.129	-0.189572	-1.14043	0.0321642	0.720566	616.63	633.613	703.383	713.277	860.682	655.191
PTPN12	Ptpn12	ENSMUSG00000028771	839.085	-0.196945	-1.14627	0.032165	0.720566	791.203	801.24	753.245	870.473	751.144	1067.2
SERPINB6	Serpinb6c	ENSMUSG00000052180	5.35275	1.25172	2.38124	0.0322571	0.720566	6.41124	5.40379	10.9117	4.63306	1.75013	3.00655
LEKR1	Lekr1	ENSMUSG00000074579	111.886	0.296616	1.22826	0.0323423	0.720566	111.962	138.096	120.115	92.0362	95.417	113.689
FGFR2	Fgfr2	ENSMUSG00000030849	1321.19	-0.165707	-1.12172	0.0323794	0.720566	1271.84	1204.77	1259.5	1497.24	1192.8	1500.98
LTBP1	Ltbp1	ENSMUSG00000001870	245.708	-0.23268	-1.17502	0.0324281	0.720566	255.602	187.251	235.171	267.417	252.703	276.104
MAP3K5	Map3k5	ENSMUSG00000071369	1252.21	0.165777	1.12177	0.0324539	0.720566	1374.16	1372.03	1227.05	1285.69	1028.1	1226.22
TRMT13	Trmt13	ENSMUSG00000033439	184.251	0.277034	1.2117	0.0324647	0.720566	156.042	229.379	221.365	167.067	152.223	179.431
EIF5A2	Eif5a2	ENSMUSG00000050192	1760.71	-0.16065	-1.11779	0.0324846	0.720566	1827.36	1637.17	1522.67	1884.73	2016.57	1675.78
C1orf109	9930104L06Rik	ENSMUSG00000044730	609.37	0.20177	1.15011	0.0325113	0.720566	767.138	571.353	617.517	617.041	519.68	563.493
CD82	Cd82	ENSMUSG00000027215	815.477	-0.15146	-1.11069	0.0325812	0.720566	787.371	711.344	818.873	848.829	894.159	832.285
NGFR	Ngfr	ENSMUSG00000000120	171.527	-0.23676	-1.17834	0.0327048	0.720566	171.263	147.744	153.196	186.974	179.631	190.355
LHX4	Lhx4	ENSMUSG00000026468	5.27072	-1.35648	-2.56059	0.0327271	0.720566	5.88252	1.89094	0.913837	8.79211	4.43778	9.70714
MUTYH	Mutyh	ENSMUSG00000028687	50.1777	0.436453	1.35327	0.0327496	0.720566	67.6787	44.2137	61.8876	40.0314	37.2105	50.0443
FXYD3	Fxyd3	ENSMUSG00000057092	48.3874	0.433447	1.35046	0.0328633	0.721984	52.5304	69.911	43.5585	43.2769	41.3088	39.7389
CEP192	Cep192	ENSMUSG00000024542	261.592	0.230758	1.17345	0.0328889	0.721984	273.991	323.003	251.813	234.099	217.118	269.531
ATP8B5P	Atp8b5	ENSMUSG00000028457	13.1472	0.956315	1.94035	0.0329697	0.72211	6.48971	29.3418	16.9852	5.8992	12.3367	7.83062
C2CD2	C2cd2	ENSMUSG00000045975	523.289	-0.262018	-1.19916	0.0334071	0.727021	413.219	375.098	642.448	562.404	574.039	572.528
MTMR10	Mtmr10	ENSMUSG00000030522	774.586	-0.156515	-1.11459	0.0334793	0.727021	716.036	735.199	746.206	882.629	826.354	741.091
C12orf60	BC049715	ENSMUSG00000047515	84.1591	-0.436377	-1.3532	0.0334927	0.727021	68.2002	96.8636	49.5149	66.651	121.744	101.98
KMT2D	Kmt2d	ENSMUSG00000048154	6588.26	0.16198	1.11882	0.0335291	0.727021	6619.82	6688.83	7566.74	6220.59	5412.73	7020.83
RCE1	Rce1	ENSMUSG00000024889	484.407	-0.161792	-1.11868	0.0335318	0.727021	452.228	467.142	452.614	497.22	540.095	497.143
TGIF2	Tgif2	ENSMUSG00000062175	104.897	0.29997	1.23112	0.0335865	0.727021	120.699	118.433	107.791	89.8488	109.363	83.2463
CATIP	Catip	ENSMUSG00000073650	69.0737	0.340447	1.26615	0.0335904	0.727021	79.5479	75.9102	76.0988	61.5991	58.444	62.8419
RIOK1	Riok1	ENSMUSG00000021428	401.845	-0.195405	-1.14505	0.0337159	0.727765	387.871	366.732	368.352	489.692	417.794	380.631
CP	Cp	ENSMUSG00000003617	329.793	-0.230679	-1.17339	0.0337759	0.728185	326.592	247.274	337.362	366.477	313.87	387.183
LSMEM2	Lsmem2	ENSMUSG00000103409	12.1909	0.858991	1.81377	0.0339633	0.729403	11.0235	18.8612	17.3522	4.5599	8.99159	12.3566
MRPL34	Mrpl34	ENSMUSG00000034880	581.308	-0.254967	-1.19331	0.0339875	0.729403	503.777	545.251	540.759	635.783	802.444	459.832
SGK3	Sgk3	ENSMUSG00000025915	444.558	-0.205816	-1.15334	0.0340056	0.729403	452.032	353.639	432.541	499.813	511.201	418.124
FAT2	Fat2	ENSMUSG00000055333	39.618	-0.629285	-1.5468	0.0340321	0.729403	34.1466	18.7681	40.5199	58.7724	21.8025	63.6984
TSPAN2	Tspan2	ENSMUSG00000027858	10477.5	-0.150727	-1.11013	0.0340731	0.729403	9752.55	9335.88	10702.6	10358.2	12474	10241.9
MRPS23	Mrps23	ENSMUSG00000023723	912.249	-0.206221	-1.15366	0.0341709	0.729403	698.633	935.969	908.606	953.174	1115.52	861.595
ALAS1	Alas1	ENSMUSG00000032786	1744.97	-0.134538	-1.09774	0.0342626	0.729403	1688.84	1757.76	1545.49	1811.95	1750.87	1914.94
CCDC146	Ccdc146	ENSMUSG00000064280	20.0065	0.661337	1.58155	0.0343576	0.729403	30.6974	23.3983	19.5503	14.2253	11.2188	20.9492
SH3GL3	Sh3gl3	ENSMUSG00000030638	1475.82	-0.215236	-1.16089	0.034389	0.729403	1404.85	1246.99	1444.74	1470.54	1988.6	1299.21
SNRPG	Snrpg	ENSMUSG00000057278	379.331	-0.269826	-1.20566	0.0343916	0.729403	354.357	382.436	295.266	319.775	531.149	393.004
SPAG6	Spag6	ENSMUSG00000037708	43.9118	0.568564	1.48305	0.0343986	0.729403	45.2286	31.8116	81.0147	40.5536	22.9584	41.9038
CMTM5	Cmtm5	ENSMUSG00000040759	1986.29	-0.227971	-1.17119	0.0344333	0.729403	1714.8	1749.67	2023.82	1860.74	2777.26	1791.45
ZHX2	Zhx2	ENSMUSG00000071757	566.05	0.194541	1.14436	0.0344611	0.729403	674.671	535.046	603.162	593.555	474.669	515.197
KIF16B	Kif16b	ENSMUSG00000038844	426.005	0.253259	1.1919	0.0345428	0.729403	481.817	487.795	418.886	287.86	409.136	470.533
RARRES2	Rarres2	ENSMUSG00000009281	163.937	-0.340496	-1.26619	0.0345744	0.729403	124.52	138.558	170.635	183.858	238.725	127.328
BLNK	Blnk	ENSMUSG00000061132	129.396	0.283683	1.2173	0.0346235	0.729403	150.704	144.192	131.437	134.751	96.4333	118.858
C1QB	C1qb	ENSMUSG00000036905	1038.04	-0.207208	-1.15445	0.0346577	0.729403	933.564	845.783	1110.81	1007.55	1325.02	1005.54
RPH3AL	Rph3al	ENSMUSG00000020847	66.7641	-0.434365	-1.35132	0.0347032	0.729403	74.8002	40.9551	54.2296	56.184	89.5285	84.8874
OR2AK2	Olfr316	ENSMUSG00000107677	17.7375	-0.753038	-1.68534	0.0347367	0.729403	17.9238	13.3658	8.04932	33.8261	15.5433	17.7169
ZNF341	Zfp341	ENSMUSG00000059842	382.058	0.178436	1.13166	0.0347448	0.729403	422.386	396.086	398.542	379.746	330.195	365.393
TMEM41B	Tmem41b	ENSMUSG00000047554	1408.03	-0.15328	-1.1121	0.0348034	0.729403	1345.42	1224.4	1429.61	1484.75	1607.24	1356.75
TMEM243	Tmem243	ENSMUSG00000079659	280.299	-0.278041	-1.21255	0.0349195	0.729403	280.502	252.9	224.638	287.767	397.661	238.325
APAF1	Apaf1	ENSMUSG00000019979	481.674	0.291648	1.22404	0.0349431	0.729403	661.319	536.381	393.269	401.631	349.36	548.084
MATN2	Matn2	ENSMUSG00000022324	652.162	0.169489	1.12466	0.035021	0.729403	677.274	695.054	699.426	603.002	549.134	689.081
BIRC6	Birc6	ENSMUSG00000024073	5061.63	0.149173	1.10893	0.0350933	0.729403	5114.65	5804.21	5051.31	4425.2	4621.25	5353.15
RNF122	Rnf122	ENSMUSG00000039328	664.326	-0.206487	-1.15388	0.0350957	0.729403	540.144	604.872	705.07	635.187	829.896	670.783
ZBTB6	Zbtb6	ENSMUSG00000066798	473.49	-0.192276	-1.14257	0.0351217	0.729403	485.112	427.793	412.054	466.946	574.448	474.587
DMTF1	Dmtf1	ENSMUSG00000042508	1558.35	0.133536	1.09698	0.0351451	0.729403	1717.64	1593.76	1579.83	1587.72	1428.87	1442.29
IGSF21	Igsf21	ENSMUSG00000040972	2114.46	0.127627	1.0925	0.035157	0.729403	2128.17	2274.13	2221.38	2019.25	2147.28	1896.57
SNHG20	Snhg20	ENSMUSG00000086859	425.002	0.192447	1.1427	0.0351961	0.729429	424.22	522.78	413.95	415.434	392.964	380.665
OPRK1	Oprk1	ENSMUSG00000025905	373.45	-0.185866	-1.1375	0.0352812	0.729488	366.103	359.047	322.946	375.2	384.533	432.873
NDUFA11	Ndufa11	ENSMUSG00000002379	2183.06	-0.223452	-1.16752	0.0353125	0.729488	1946.6	1856.66	2238.78	2235.83	2970.45	1850.04
SIRT1	Sirt1	ENSMUSG00000020063	334.055	0.20533	1.15295	0.0353538	0.72956	353.291	399.082	321.077	337.998	280.29	312.592
ZFP82	Zfp82	ENSMUSG00000098022	107.374	-0.316915	-1.24566	0.0354219	0.730183	95.0966	114.387	77.3453	116.781	134.909	105.727
ZNF830	Zfp830	ENSMUSG00000046010	241.814	-0.215171	-1.16084	0.0355712	0.731576	241.829	204.81	224.152	257.008	283.389	239.694
MRC2	Mrc2	ENSMUSG00000020695	452.684	0.212194	1.15845	0.0356088	0.731576	397.417	562.046	500.49	417.704	391.128	447.319
ASTE1	Aste1	ENSMUSG00000032567	151.747	0.289265	1.22202	0.0356442	0.731576	194.417	166.689	139.769	116.358	131.635	161.616
LRRC71	Lrrc71	ENSMUSG00000023084	38.9586	-0.503226	-1.41738	0.0356792	0.731576	29.17	28.1785	38.435	64.0705	36.4308	37.4666
MEGF6	Megf6	ENSMUSG00000057751	345.177	0.215521	1.16112	0.03583	0.733711	308.333	396.375	410.13	335.738	292.308	328.181
B3GNTL1	B3gntl1	ENSMUSG00000046605	181.526	0.226346	1.16987	0.0358595	0.733711	196.677	203.805	186.585	160.977	179.389	161.725
HAS1	Has1	ENSMUSG00000003665	54.5175	-0.410096	-1.32877	0.035924	0.73425	40.4151	44.0617	56.0679	50.3226	65.0568	71.1808
ASPM	Aspm	ENSMUSG00000033952	36.5648	0.54073	1.45471	0.0363046	0.737845	33.1027	57.4288	39.9774	32.5195	18.4371	37.9231
XKRX	Xkrx	ENSMUSG00000031258	51.1448	0.447005	1.36321	0.0363049	0.737845	50.3612	61.4857	65.4547	29.4626	44.2128	55.8917
ANXA3	Anxa3	ENSMUSG00000029484	284.195	0.201263	1.1497	0.0363417	0.737845	270.038	318.945	323.253	253.452	262.914	276.568
TBC1D31	Tbc1d31	ENSMUSG00000022364	167.813	0.234313	1.17635	0.036643	0.739742	176.38	183.674	184.113	167.581	151.946	143.187
CIITA	Ciita	ENSMUSG00000022504	32.0885	-0.510874	-1.42491	0.036839	0.741623	22.1384	26.5661	31.1528	37.8923	29.7379	45.0435
CNOT3	Cnot3	ENSMUSG00000035632	1546.95	0.139987	1.1019	0.0370322	0.742026	1618.34	1610.53	1637.73	1558.38	1317.61	1539.1
TREM2	Trem2	ENSMUSG00000023992	334.338	-0.256392	-1.19449	0.0370849	0.742026	297.095	290.184	326.496	267.613	439.415	385.223
PANX1	Panx1	ENSMUSG00000031934	687.185	-0.23724	-1.17874	0.0371256	0.742026	782.279	583.466	526.825	680.404	886.267	663.868
IQCG	Iqcg	ENSMUSG00000035578	253.503	0.2277	1.17097	0.0371394	0.742026	273.864	299.238	246.769	250.32	253.667	197.161
NTN3	Ntn3	ENSMUSG00000117406	483.073	0.161811	1.11869	0.0371513	0.742026	486.855	498.801	544.494	443.56	470.707	454.019
CCDC136	Ccdc136	ENSMUSG00000029769	2537.31	-0.140095	-1.10198	0.037538	0.744171	2365.16	2632.72	2245.76	2840.3	2657.07	2482.84
DIS3L	Dis3l	ENSMUSG00000032396	961.641	-0.151854	-1.111	0.0375531	0.744171	899.32	935.397	897.824	975.556	1126.91	934.841
ACADSB	Acadsb	ENSMUSG00000030861	1555.8	-0.146701	-1.10704	0.0376019	0.744171	1489.62	1506.15	1433.44	1588.9	1827.44	1489.27
BRCC3	Brcc3	ENSMUSG00000031201	815.218	-0.169326	-1.12453	0.0376683	0.744171	782.805	739.151	779.707	826.036	989.708	773.902
VSTM5	Vstm5	ENSMUSG00000031937	341.183	-0.194896	-1.14464	0.0376796	0.744171	334.723	309.29	310.067	320.097	400.59	372.332
ADRA1D	Adra1d	ENSMUSG00000027335	782.11	0.156417	1.11452	0.0377152	0.744171	903.031	804.551	765.416	752.822	695.573	771.265
CARF	Carf	ENSMUSG00000026017	540.238	-0.163278	-1.11983	0.037722	0.744171	473.567	522.339	533.7	538.782	608.551	564.49
RNF144A	Rnf144a	ENSMUSG00000020642	1042.25	0.126658	1.09176	0.0378155	0.744908	1093.72	1105.45	1064.93	991.459	977.94	1020.03
CCDC36	Ccdc36	ENSMUSG00000047220	13.218	0.809339	1.75241	0.0378546	0.744908	16.7362	24.024	9.66395	7.45499	12.5151	8.91346
EN2	En2	ENSMUSG00000039095	61.4234	-0.389581	-1.31001	0.0379259	0.744908	50.9585	47.1674	61.2222	86.4412	64.862	57.8891
CYCS	Cycs	ENSMUSG00000063694	2325.2	-0.204557	-1.15233	0.0379527	0.744908	2233.97	1998.06	2248.78	2289.03	3123.33	2058.05
RMND1	Rmnd1	ENSMUSG00000019763	858.617	0.137029	1.09964	0.0380599	0.745895	932.457	908.006	857.553	789.31	837.129	827.247
OLFML1	Olfml1	ENSMUSG00000051041	232.214	-0.274928	-1.20993	0.0381148	0.745895	208.411	189.134	232.189	251.984	317.73	193.838
SGPL1	Sgpl1	ENSMUSG00000020097	991.61	0.166125	1.12204	0.0381199	0.745895	1132.14	978.236	1035.97	1007.53	814.356	981.423
TRIM21	Trim21	ENSMUSG00000030966	54.6472	0.393707	1.31377	0.0382577	0.747015	53.1402	74.4765	58.2473	41.7369	51.8671	48.4153
MRPL11	Mrpl11	ENSMUSG00000024902	918.182	-0.262988	-1.19996	0.038433	0.748997	793.657	791.077	918.496	862.486	1374.85	768.527
HAS3	Has3	ENSMUSG00000031910	149.999	0.242273	1.18285	0.0386055	0.74943	155.486	168.507	164.25	137.453	126.309	147.991
ANO1	Ano1	ENSMUSG00000031075	139.648	-0.281542	-1.21549	0.0386148	0.74943	107.589	140.388	130.265	129.201	154.044	176.403
RSU1	Rsu1	ENSMUSG00000026727	543.626	-0.173735	-1.12797	0.0386318	0.74943	521.614	497.907	512.392	559.163	651.403	519.28
NRAP	Nrap	ENSMUSG00000049134	34.0365	0.480199	1.39494	0.0386496	0.74943	45.4325	38.3047	35.0452	24.734	34.0705	26.632
SLC11A1	Slc11a1	ENSMUSG00000026177	67.6065	0.43836	1.35506	0.0387327	0.749553	46.5128	103.538	84.545	47.9747	60.8949	62.1738
WNK4	Wnk4	ENSMUSG00000035112	210.408	0.327031	1.25443	0.0387338	0.749553	201.846	178.276	325.276	186.107	150.388	220.556
CCHCR1	Cchcr1	ENSMUSG00000040312	127.698	0.313166	1.24243	0.0387986	0.749636	161.086	128.475	134.467	114.983	86.0331	141.141
TPGS2	Tpgs2	ENSMUSG00000024269	1514.32	-0.146579	-1.10694	0.0389724	0.750449	1471.1	1453.44	1386.81	1566.56	1770.01	1438.02
SDCCAG8	Sdccag8	ENSMUSG00000026504	564.746	0.163445	1.11996	0.0389747	0.750449	544.879	629.337	616.588	501.457	533.984	562.233
CPSF1	Cpsf1	ENSMUSG00000034022	2287.86	0.133155	1.09669	0.0390926	0.751136	2474.06	2341.16	2365.44	2230.62	1976.62	2339.22
MIR670HG	Mir670hg	ENSMUSG00000075020	107.043	0.402176	1.3215	0.0392775	0.751136	99.7907	82.6798	185.42	90.2171	103.517	80.6303
GPR35	Gpr35	ENSMUSG00000026271	12.9572	0.744831	1.67578	0.0393446	0.751136	14.6435	17.2742	16.9752	11.482	8.62167	8.74644
FNDC1	Fndc1	ENSMUSG00000071984	228.799	-0.3687	-1.29119	0.0394689	0.751136	218.256	162.049	216.968	219.021	167.661	388.839
TGIF1	Tgif1	ENSMUSG00000047407	33.0925	-0.485721	-1.40029	0.039518	0.751136	29.2211	26.9079	26.354	33.295	47.8376	34.9394
ATP5F1B	Atp5b	ENSMUSG00000025393	34198.6	-0.147237	-1.10745	0.0395301	0.751136	32253.2	31202.4	33908.6	34634.3	41160.4	32032.8
FDXACB1	Fdxacb1	ENSMUSG00000037845	154.879	-0.243931	-1.18421	0.0396183	0.751136	132.599	144.39	148.529	166.397	185.236	152.125
ALDH1A1	Aldh1a7	ENSMUSG00000024747	36.4076	-0.449649	-1.36571	0.0396285	0.751136	27.7185	33.6603	30.9839	42.6058	43.9232	39.554
GALNT4	Galnt4	ENSMUSG00000090035	155.633	-0.261982	-1.19912	0.0396681	0.751136	120.227	166.938	137.925	160.366	162.84	185.501
GDPGP1	Gdpgp1	ENSMUSG00000050973	272.85	-0.193717	-1.14371	0.0396729	0.751136	235.654	267.014	261.055	283.374	308.21	281.791
GRAMD1C	Gramd1c	ENSMUSG00000036292	57.1788	0.389317	1.30977	0.0400405	0.755756	64.8576	69.1066	60.8311	53.7333	36.6551	57.8893
SHISA6	Shisa6	ENSMUSG00000053930	1157.55	0.24291	1.18338	0.0400472	0.755756	1007.06	1684	1077.1	1120.78	954.034	1102.34
STAMBP	Stambp	ENSMUSG00000006906	909.738	-0.159172	-1.11665	0.0400738	0.755756	954.446	841.622	782.448	887.403	1003.3	989.208
SLC48A1	Slc48a1	ENSMUSG00000081534	5384.82	-0.128135	-1.09288	0.0402293	0.75714	5071.12	5004.21	5361.03	5455.06	6177.31	5240.17
PEX1	Pex1	ENSMUSG00000005907	767.322	-0.179352	-1.13238	0.040265	0.75714	757.274	681.604	719.931	925.847	688.577	830.7
ORAI2	Orai2	ENSMUSG00000039747	3018.21	-0.10824	-1.07791	0.0403983	0.758167	2801.06	2926.5	2987.84	3151.64	3170.32	3071.92
CETN3	Cetn3	ENSMUSG00000021537	832.512	0.141411	1.10298	0.0406489	0.761519	842.726	870.856	906.31	768.402	847.623	759.157
SH3BGR	Sh3bgr	ENSMUSG00000040666	51.5613	-0.524547	-1.43848	0.0407105	0.761519	38.4079	22.4852	68.3679	49.0484	60.5367	70.5218
HMMR	Hmmr	ENSMUSG00000020330	34.9814	-0.517017	-1.43099	0.0407184	0.761519	38.3093	22.213	25.7376	47.8193	46.4646	29.3447
NKAIN1	Nkain1	ENSMUSG00000078532	791.312	-0.138613	-1.10085	0.0409261	0.763688	747.396	758.804	753.448	852.512	858.54	777.173
DNAJC4	Dnajc4	ENSMUSG00000024963	324.743	-0.210019	-1.1567	0.0410176	0.763688	304.015	297.141	301.662	343.24	407.456	294.943
KDM4A	Kdm4a	ENSMUSG00000033326	2131.68	0.139926	1.10185	0.0410771	0.763688	2291.72	2258	2155.84	2142.37	1793.24	2148.92
NEMP1	Nemp1	ENSMUSG00000040195	146.624	-0.259439	-1.19701	0.041266	0.763688	140.541	123.839	135.866	135.573	161.952	181.972
HIGD1A	Higd1a	ENSMUSG00000038412	2053.96	-0.174449	-1.12853	0.0413242	0.763688	1931.28	1757.61	2100.32	1979.98	2569.51	1985.03
ATP2C2	Atp2c2	ENSMUSG00000034112	33.7436	0.51718	1.43115	0.0414311	0.763688	30.0512	55.883	33.4084	23.7819	31.9019	27.4354
SAFB	Safb	ENSMUSG00000071054	4650.51	0.178145	1.13143	0.041538	0.764665	4728.64	4896.35	5187.44	4521.39	3504.92	5064.31
TRAF3IP3	Traf3ip3	ENSMUSG00000037318	18.9794	0.641182	1.55961	0.0416785	0.765412	16.2121	27.3453	25.8879	12.8665	12.8166	18.7476
UBALD2	Ubald2	ENSMUSG00000050628	892.88	-0.217748	-1.16292	0.0416978	0.765412	780.126	797.68	898.345	920.526	1200.35	760.256
ANGPTL2	Angptl2	ENSMUSG00000004105	247.595	-0.208388	-1.1554	0.0418419	0.767328	202.923	258.757	227.801	261.012	276.226	258.85
TMEM132A	Tmem132a	ENSMUSG00000024736	12064.1	0.0996968	1.07155	0.0419621	0.76864	12027.8	12912.9	12502.8	11498.5	11630.8	11811.9
PITX2	Pitx2	ENSMUSG00000028023	52.2844	0.420667	1.33855	0.0419932	0.76864	66.6806	57.4196	54.832	32.2983	58.7341	43.7417
MUC19	Muc19	ENSMUSG00000044021	27.6548	-0.556552	-1.47075	0.0421487	0.770023	21.179	21.5532	24.5537	23.5507	28.5541	46.538
MAPKAP1	Mapkap1	ENSMUSG00000038696	1422.63	0.1224	1.08854	0.0422023	0.770189	1458.91	1563.22	1427.12	1335.21	1394.88	1356.47
TCEANC2	Tceanc2	ENSMUSG00000028619	677.262	0.965588	1.95286	0.0422377	0.770189	373.859	455.886	1860.59	523.448	471.689	378.1
XRCC1	Xrcc1	ENSMUSG00000051768	821.357	0.138493	1.10075	0.0422799	0.770229	810.246	903.175	869.558	760.751	773.86	810.553
MKRN2	Mkrn2	ENSMUSG00000000439	1388.14	-0.166134	-1.12205	0.0425883	0.773367	1447	1095.36	1383.7	1426.3	1544.34	1432.13
STARD5	Stard5	ENSMUSG00000046027	242.213	-0.209021	-1.1559	0.042613	0.773367	217.76	253.401	203.175	275.122	257.304	246.515
CENPN	Cenpn	ENSMUSG00000031756	29.2738	-0.513586	-1.42759	0.0426192	0.773367	24.0848	24.2488	23.5231	32.5711	44.2264	26.9886
TXNDC9	Txndc9	ENSMUSG00000058407	1068.13	-0.155838	-1.11407	0.0426234	0.773367	936.743	1078.11	1016.96	1034.16	1256.61	1086.19
NFE2L2	Nfe2l2	ENSMUSG00000015839	400.316	-0.16701	-1.12273	0.042771	0.773481	402.534	367.674	361.301	425.204	405.458	439.726
SFRP4	Sfrp4	ENSMUSG00000021319	43.5808	0.440077	1.35668	0.0428067	0.773481	43.2171	62.3501	44.913	41.0269	40.9411	29.0365
TAF7	Taf7	ENSMUSG00000051316	280.457	-0.199836	-1.14857	0.042845	0.773481	269.07	241.149	272.45	287.128	335.625	277.322
TNNC1	Tnnc1	ENSMUSG00000091898	291.356	-0.19717	-1.14645	0.0428967	0.773481	276.092	241.749	296.32	287.031	324.143	322.802
SRPX2	Srpx2	ENSMUSG00000031253	55.8238	-0.40347	-1.32269	0.0428998	0.773481	52.3968	49.6547	42.2276	62.3499	47.9369	80.3772
DOLPP1	Dolpp1	ENSMUSG00000026856	656.623	-0.173678	-1.12793	0.0429812	0.774224	555.142	613.169	683.109	646.976	775.006	666.335
MASP1	Masp1	ENSMUSG00000022887	571.482	-0.16727	-1.12293	0.0430959	0.774841	563.115	486.876	564.84	549.105	642.386	622.568
HEXIM2	Hexim2	ENSMUSG00000043372	290.224	-0.186704	-1.13816	0.0431551	0.775103	284.628	259.066	270.179	319.152	322.59	285.728
CRYZ	Cryz	ENSMUSG00000028199	444.848	-0.162732	-1.11941	0.0431908	0.775103	428.581	408.068	422.123	464.534	505.448	440.335
TTC37	Ttc37	ENSMUSG00000033991	723.138	0.185502	1.13721	0.0432764	0.775667	842.256	710.217	755.262	796.463	605.524	629.106
CLCF1	Clcf1	ENSMUSG00000040663	52.5751	-0.461525	-1.377	0.0433899	0.775667	41.4449	50.2569	40.1664	35.8529	77.3838	70.3458
RASSF10	Rassf10	ENSMUSG00000098132	115.995	0.312138	1.24155	0.0434262	0.775667	117.89	144.214	123.734	133.105	82.7695	94.2576
HNRNPA0	Hnrnpa0	ENSMUSG00000007836	3769.28	0.122343	1.0885	0.0434653	0.775667	4177.35	3979.26	3630.33	3705.57	3440.22	3682.94
PNPLA2	Pnpla2	ENSMUSG00000025509	740.677	0.144076	1.10502	0.0435675	0.775981	802.701	776.687	753.77	739.42	649.37	722.115
PCDHGA7	Pcdhga7	ENSMUSG00000103472	601.064	0.179716	1.13266	0.0436297	0.775981	711.668	639.375	564.56	556.721	511.824	622.237
CBX2	Cbx2	ENSMUSG00000025577	118.161	-0.281142	-1.21516	0.0436424	0.775981	96.7	126.804	97.3972	144.158	118.295	125.612
ITGA10	Itga10	ENSMUSG00000090210	132.131	-0.298189	-1.2296	0.0436966	0.776185	129.222	99.7573	127.291	151.29	112.081	173.144
ITGB1BP1	Itgb1bp1	ENSMUSG00000062352	620.105	-0.25655	-1.19462	0.0438548	0.776185	592.565	510.48	591.289	617.351	905.512	503.434
ASPHD1	Asphd1	ENSMUSG00000046378	752.172	0.1559	1.11412	0.0440105	0.77761	725.879	848.905	804.517	773.727	670.022	689.986
ZNF416	Zfp418	ENSMUSG00000034538	82.5591	-0.306874	-1.23702	0.0441074	0.777791	75.5073	72.5808	73.2541	79.4626	97.1528	97.3968
DHX16	Dhx16	ENSMUSG00000024422	969.575	0.156425	1.11452	0.0442468	0.779536	1014.87	1003.89	1047.28	829.251	877.097	1045.06
SCYL3	Scyl3	ENSMUSG00000026584	744.806	-0.155494	-1.1138	0.044394	0.780702	669.038	789.378	656.524	764.163	768.077	821.653
PCDH8	Pcdh8	ENSMUSG00000036422	1754.12	0.147836	1.10791	0.0445056	0.781281	1856.46	1968.91	1707.62	1750.41	1471.43	1769.86
MEI4	Mei4	ENSMUSG00000043289	27.4413	-0.508288	-1.42236	0.0445079	0.781281	23.004	21.4449	23.5084	33.36	27.169	36.1615
UQCRQ	Uqcrq	ENSMUSG00000044894	3690.47	-0.261196	-1.19847	0.0446462	0.782193	3422.67	2862.44	3785.87	3492.16	5597.02	2982.69
ZNF354A	Zfp354a	ENSMUSG00000020364	244.148	-0.249668	-1.18893	0.0446688	0.782193	215.077	185.666	269.108	220.743	282.507	291.785
SLC5A7	Slc5a7	ENSMUSG00000023945	257.14	-0.267122	-1.2034	0.044927	0.782193	262.577	233.777	203.495	336.961	205.328	300.7
ACAA1	Acaa1b	ENSMUSG00000010651	24.4127	0.676235	1.59796	0.0449781	0.782193	31.4572	13.3984	45.0166	26.1632	16.8062	13.6348
LYZ	Lyz2	ENSMUSG00000069516	135.274	-0.329378	-1.25647	0.0449785	0.782193	133.466	86.5911	139.295	112.807	178.667	160.82
EBF3	Ebf3	ENSMUSG00000010476	204.844	-0.295552	-1.22735	0.0451894	0.782193	192.945	216.759	142.578	283.457	173.619	219.705
GLTP	Gltp	ENSMUSG00000011884	2260.9	-0.120114	-1.08682	0.0452597	0.782193	2115	2097.63	2287.35	2419.7	2425.54	2220.18
TMCC1	Tmcc1	ENSMUSG00000030126	2311.75	-0.118103	-1.08531	0.0452821	0.782193	2311.02	2085.4	2255.17	2499.16	2319.17	2400.59
TNFRSF1B	Tnfrsf1b	ENSMUSG00000028599	121.876	-0.270087	-1.20588	0.04536	0.782193	127.965	102.571	100.83	142.939	119.89	137.06
CNKSR3	Cnksr3	ENSMUSG00000015202	576.571	-0.147022	-1.10728	0.0453716	0.782193	550.377	559.646	532.009	642.226	578.393	596.775
THYN1	Thyn1	ENSMUSG00000035443	758.186	-0.155965	-1.11417	0.0455089	0.78291	695.015	724.81	731.604	773.747	897.038	726.9
PLA1A	Pla1a	ENSMUSG00000002847	34.9774	0.487243	1.40176	0.0455461	0.78291	37.0367	33.135	52.3848	36.8614	23.8503	26.5965
INPP5E	Inpp5e	ENSMUSG00000026925	1012.09	-0.173306	-1.12764	0.0455891	0.78291	1035.39	918.247	900.405	1174.95	898.286	1145.24
SPATA5	Spata5	ENSMUSG00000027722	308.929	0.21516	1.16083	0.045628	0.78291	301.17	381.938	314.712	302.156	241.777	311.82
DOCK11	Dock11	ENSMUSG00000031093	331.255	0.211525	1.15791	0.0457238	0.78291	365.382	375.62	325.76	317.781	251.825	351.16
LEF1	Lef1	ENSMUSG00000027985	332.102	-0.218384	-1.16343	0.0457524	0.78291	253.327	335.709	332.68	334.152	327.368	409.381
PPIP5K2	Ppip5k2	ENSMUSG00000040648	917.019	-0.183986	-1.13602	0.0457728	0.78291	908.179	880.48	787.011	1046.01	794.385	1086.05
SYT2	Syt2	ENSMUSG00000026452	3018.43	-0.21753	-1.16274	0.0460016	0.783138	3334.08	2962.78	2078.52	3517.66	2765.32	3452.19
NKX6-2	Nkx6-2	ENSMUSG00000041309	752	-0.225851	-1.16947	0.0460418	0.783138	633.319	689.584	756.111	701	1050.14	681.849
SLAMF1	Slamf1	ENSMUSG00000015316	6.46038	-1.05621	-2.07947	0.0460699	0.783138	6.01325	2.19827	4.33147	10.55	8.42996	7.23931
MYRFL	Myrfl	ENSMUSG00000034057	5.99448	1.09307	2.13327	0.0461145	0.783138	4.90546	8.86727	10.7143	4.68516	4.13936	2.65534
ZNF24	Zfp24	ENSMUSG00000051469	1263.8	-0.135779	-1.09869	0.0461423	0.783138	1193.18	1135.62	1284.08	1363.72	1381.44	1224.77
RRM2B	Rrm2b	ENSMUSG00000022292	978.968	-0.136185	-1.09899	0.0462567	0.783138	949.097	940.428	908.069	969.097	1113.4	993.71
IGF1	Igf1	ENSMUSG00000020053	325.955	-0.204026	-1.15191	0.0462786	0.783138	273.446	301.925	334.535	335.728	310.671	399.424
CRYAB	Cryab	ENSMUSG00000032060	3024.62	-0.167983	-1.12349	0.0465391	0.785459	2879.03	2527.64	3138.29	3117.4	3685.56	2799.82
TESK2	Tesk2	ENSMUSG00000033985	246.876	-0.193945	-1.14389	0.0466598	0.786352	241.172	209.792	239.748	271.293	266.217	253.037
TMEM269	Tmem269	ENSMUSG00000028642	10.0315	-0.892125	-1.85591	0.0466736	0.786352	4.9351	8.70306	7.56592	15.8336	6.23407	16.9173
DCAF11	Dcaf11	ENSMUSG00000022214	2513.15	-0.147032	-1.10729	0.0467524	0.786992	2286.85	2410.78	2456.55	2428.48	3037.21	2459.06
SAP25	Sap25	ENSMUSG00000079165	36.9441	0.430174	1.3474	0.046823	0.787079	45.0134	39.6933	42.5516	32.5956	28.2582	33.5526
LZTS1	Lzts1	ENSMUSG00000036306	3184.22	0.109206	1.07863	0.0468834	0.787135	3334.03	3296.87	3283.69	3198.33	2892.01	3100.36
FPGT	Fpgt	ENSMUSG00000053870	586.274	-0.177261	-1.13073	0.0470045	0.787796	563.446	600.972	485.558	579.01	700.306	588.354
TOP2A	Top2a	ENSMUSG00000020914	114.149	0.300103	1.23123	0.047064	0.788107	136.207	148.784	93.4967	98.8679	108.566	98.9719
NUP133	Nup133	ENSMUSG00000039509	1061.53	-0.127878	-1.09269	0.0471658	0.788399	994.447	986.254	1063.83	1095.18	1067.64	1161.8
COL1A2	Col1a2	ENSMUSG00000029661	1423.81	0.130366	1.09457	0.0472254	0.788399	1511.8	1456.7	1496.33	1426.73	1234.12	1417.19
CLEC10A	Clec10a	ENSMUSG00000000318	16.3308	-0.753513	-1.68589	0.0474159	0.788399	10.0323	10.0348	16.9589	10.4158	19.5895	30.9532
HRCT1	Hrct1	ENSMUSG00000071001	18.5865	-0.659205	-1.57921	0.0474294	0.788399	8.74216	14.6164	20.0196	17.1407	22.7081	28.2919
GPSM3	Gpsm3	ENSMUSG00000034786	59.4912	-0.384276	-1.3052	0.0475645	0.788399	47.5646	49.5032	58.1745	56.6446	57.9271	87.1331
NRG1	Nrg1	ENSMUSG00000062991	462.045	0.148739	1.1086	0.0475721	0.788399	491.797	486.126	479.652	444.874	429.364	440.458
VPS33B	Vps33b	ENSMUSG00000030534	586.401	0.147968	1.10801	0.0476471	0.788399	571.576	654.896	623.614	561.144	541.259	565.917
KCNQ1	Kcnq1	ENSMUSG00000009545	15.2425	-0.730755	-1.65951	0.0476649	0.788399	8.95047	10.092	13.237	31.0878	14.4256	13.6619
AP4S1	Ap4s1	ENSMUSG00000020955	771.542	-0.1799	-1.13281	0.0476836	0.788399	723.843	674.412	771.487	814.329	951.451	693.729
R3HDM2	R3hdm2	ENSMUSG00000025404	8806.71	0.121228	1.08766	0.0476879	0.788399	9327.66	9490.3	8712.29	8795.26	7668.73	8846.01
LRRC36	Lrrc36	ENSMUSG00000054320	23.4444	0.547229	1.46128	0.0477172	0.788399	28.8002	24.209	30.6023	23.7824	15.9146	17.3578
DESI2	Desi2	ENSMUSG00000026502	859.36	-0.129567	-1.09397	0.0478166	0.788399	823.821	790.926	847.595	907.994	864.689	921.134
LYRM9	Lyrm9	ENSMUSG00000072640	1449.96	-0.149237	-1.10898	0.0478168	0.788399	1230.13	1570.16	1326.54	1551.57	1536.62	1484.73
SPATA1	Spata1	ENSMUSG00000028188	45.1596	0.54501	1.45903	0.0479489	0.788399	54.1696	74.4859	32.483	31.5121	22.7747	55.5321
SAMD11	Samd11	ENSMUSG00000096351	58.1066	-0.375229	-1.29705	0.0479552	0.788399	58.2003	51.6361	41.7724	78.8125	56.4054	61.8129
GGT5	Ggt5	ENSMUSG00000006344	91.7896	0.326269	1.25377	0.047978	0.788399	83.2797	121.497	102.99	74.6023	70.3323	98.0357
E2F1	E2f1	ENSMUSG00000027490	446.547	0.161501	1.11845	0.0479813	0.788399	474.686	504.486	435.302	430.673	432.83	401.302
CREB1	Creb1	ENSMUSG00000025958	1500.9	0.125031	1.09053	0.0481164	0.788525	1645.82	1539.72	1512.4	1491.2	1342.17	1474.09
LEPR	Lepr	ENSMUSG00000057722	105.731	-0.28928	-1.22203	0.0481266	0.788525	104.227	80.2732	100.609	109.409	104.855	135.015
ASB11	Asb11	ENSMUSG00000031382	83.8491	0.321609	1.24972	0.0481526	0.788525	89.2098	94.405	95.8182	56.3901	81.7658	85.5058
VPS13D	Vps13d	ENSMUSG00000020220	4398.05	0.13804	1.10041	0.0483086	0.789886	4772.01	4539.89	4513.91	4283.7	3657.37	4621.45
GTF3C6	Gtf3c6	ENSMUSG00000019837	552.968	-0.248338	-1.18784	0.0483177	0.789886	517.496	432.424	564.834	714.148	661.725	427.181
SNRPE	Snrpe	ENSMUSG00000090553	415.502	-0.217517	-1.16273	0.0485431	0.791415	375.664	372.495	403.771	394.459	561.777	384.848
ZNF746	Zfp746	ENSMUSG00000057691	851.993	0.136996	1.09961	0.0485708	0.791415	858.261	880.401	939.881	840.368	756.44	836.606
SCFD2	Scfd2	ENSMUSG00000062110	571.914	-0.181102	-1.13375	0.0485755	0.791415	594.049	550.414	464.265	678.287	560.318	584.151
RAD23A	Rad23a	ENSMUSG00000003813	1637.22	0.128104	1.09286	0.0486646	0.791438	1738.52	1636.14	1753.95	1473.51	1700.48	1520.72
LYVE1	Lyve1	ENSMUSG00000030787	33.2509	-0.513499	-1.42751	0.0490703	0.794229	36.4987	18.6	27.0219	49.1386	29.0916	39.1544
PLP1	Plp1	ENSMUSG00000031425	154887	-0.12395	-1.08971	0.0491234	0.7943	149133	139215	156364	158069	176876	149667
ADGRA3	Adgra3	ENSMUSG00000029090	719.189	-0.134149	-1.09745	0.0492002	0.794684	693.061	700.728	663.955	753.559	723.166	780.667
CADM4	Cadm4	ENSMUSG00000054793	10935.5	0.0971727	1.06968	0.0492297	0.794684	11757.1	11032.8	11120.5	10353.7	10605.2	10743.3
ALG12	Alg12	ENSMUSG00000035845	329.755	-0.182338	-1.13472	0.0492786	0.794808	296.606	324.236	305.947	387.444	347.001	317.298
ANPEP	Anpep	ENSMUSG00000039062	178.481	-0.369215	-1.29165	0.0493727	0.795661	196.488	149.261	118.913	124.154	284.915	197.157
DCUN1D1	Dcun1d1	ENSMUSG00000027708	1446.77	-0.143733	-1.10476	0.0494943	0.796173	1382.16	1322.24	1418.88	1461.27	1713.76	1382.32
TIMELESS	Timeless	ENSMUSG00000039994	148.667	0.275621	1.21052	0.0497315	0.796596	128.993	194.193	166.528	120.422	127.415	154.448
PLEKHG4	Plekhg4	ENSMUSG00000014782	122.425	0.397982	1.31766	0.0498102	0.796596	123.661	120.436	173.543	134.315	56.2677	126.327
TSC22D4	Tsc22d4	ENSMUSG00000029723	3596.91	-0.195656	-1.14524	0.0498125	0.796596	3143.29	3229.78	3685.81	3590.8	4809.21	3122.55
TMC3	Tmc3	ENSMUSG00000038540	34.6023	-0.549957	-1.46404	0.0498375	0.796596	22.1338	24.3771	37.4826	57.9319	23.6336	42.0547
PDE4DIP	Pde4dip	ENSMUSG00000038170	7978.66	0.134399	1.09764	0.0499712	0.796596	8325.72	7636.01	9090.51	8016.62	6884.58	7918.55
SEMA4A	Sema4a	ENSMUSG00000028064	1754.16	0.164019	1.1204	0.0501404	0.796596	1795.38	2004.52	1762.55	1698.33	1389.65	1874.53
PFDN6	Pfdn6	ENSMUSG00000024309	893.928	-0.158207	-1.1159	0.0501577	0.796596	808.541	796.436	929.399	915.091	1052.99	861.108
DMAP1	Dmap1	ENSMUSG00000009640	646.153	0.149483	1.10917	0.0503047	0.796596	715.49	657.166	665.188	609.326	664.541	565.207
ROBO4	Robo4	ENSMUSG00000032125	268.802	0.231013	1.17366	0.050306	0.796596	252.14	308.89	310.808	237.739	205.927	297.305
SI	Sis	ENSMUSG00000027790	15.1303	-0.684732	-1.6074	0.0503798	0.796596	9.95197	13.919	10.8713	16.4795	25.1809	14.3793
HERC4	Herc4	ENSMUSG00000020064	877.403	0.15042	1.10989	0.0507402	0.8003	941.408	959.349	867.732	737.118	861.651	897.16
CERS2	Cers2	ENSMUSG00000015714	3184.75	-0.131217	-1.09522	0.0508364	0.801162	2996	2952.6	3170.47	3116.01	3724.31	3149.14
AZIN2	Azin2	ENSMUSG00000028789	1143.08	-0.212303	-1.15854	0.0509565	0.801224	969.64	1088.7	1117.87	1031.06	1588.93	1062.28
PRR32	Prr32	ENSMUSG00000037086	30.1599	-0.489131	-1.4036	0.0512243	0.802214	29.7167	17.4231	27.9948	34.3103	38.4857	33.0287
ASB2	Asb2	ENSMUSG00000021200	122.052	0.269817	1.20566	0.0512283	0.802214	140.628	143.692	116.267	106.016	96.7981	128.913
LARP7	Larp7	ENSMUSG00000027968	403.227	0.156076	1.11425	0.0512398	0.802214	445.181	424.137	405.561	374.463	384.875	385.147
RARG	Rarg	ENSMUSG00000001288	250.895	0.200663	1.14923	0.0512436	0.802214	233.091	285.813	286.518	234.891	245.717	219.343
RAB3IL1	Rab3il1	ENSMUSG00000024663	301.504	-0.181837	-1.13433	0.0512499	0.802214	276.156	287.119	283.743	318.647	352.371	290.986
RBM12	Rbm12	ENSMUSG00000089824	654.094	-0.188946	-1.13993	0.0512777	0.802214	678.257	568.303	586.821	610.743	649.46	830.978
PYCR1	Pycr1	ENSMUSG00000025140	126.438	-0.322557	-1.25055	0.0514507	0.803616	76.5952	127.382	133.234	115.98	163.288	142.149
ANAPC10	Anapc10	ENSMUSG00000036977	191.184	-0.224777	-1.1686	0.0515559	0.804068	186.425	163.305	178.559	177.811	233.503	207.501
AGBL3	Agbl3	ENSMUSG00000038836	183.37	-0.284858	-1.21829	0.0515631	0.804068	170.032	149.136	176.071	173.196	270.618	161.17
STAT1	Stat1	ENSMUSG00000026104	725.839	0.170591	1.12552	0.0516265	0.804405	693.135	909.342	704.214	665.536	689.926	692.883
ZBTB38	Zbtb38	ENSMUSG00000040433	1549.87	-0.130188	-1.09444	0.0517274	0.80503	1417.38	1566.69	1457.05	1700.57	1480.11	1677.42
CSRNP1	Csrnp1	ENSMUSG00000032515	352.966	-0.238992	-1.18017	0.0517501	0.80503	294.949	292.699	384.407	329.183	338.498	478.058
CMTM7	Cmtm7	ENSMUSG00000032436	71.5929	-0.404046	-1.32321	0.0518011	0.805173	60.3067	70.5833	53.4992	65.7062	119.395	60.0675
TRRAP	Trrap	ENSMUSG00000045482	7245.63	0.151485	1.11071	0.0518569	0.80539	7739.73	7887.42	7251.55	7131.89	5746.74	7716.43
GNG11	Gng11	ENSMUSG00000032766	266.614	-0.317934	-1.24654	0.0519333	0.805919	244.148	202.694	264.515	287.468	412.903	187.959
SPATA33	Spata33	ENSMUSG00000048478	205.978	0.249213	1.18856	0.0519992	0.805919	230.938	212.023	225.887	241.427	168.631	156.964
COX15	Cox15	ENSMUSG00000040018	945.114	-0.141592	-1.10312	0.0521601	0.80669	919.556	936.942	839.911	960.886	928.939	1084.45
PAFAH1B2	Pafah1b2	ENSMUSG00000003131	6687.02	-0.160429	-1.11762	0.0521917	0.80669	6493.06	6153.24	6298.68	6962.15	8324.03	5890.98
GCDH	Gcdh	ENSMUSG00000003809	718.389	0.135746	1.09866	0.0523182	0.807998	712.029	760.314	784.485	697.248	654.697	701.561
ZDHHC16	Zdhhc16	ENSMUSG00000025157	894.096	-0.142397	-1.10374	0.0523668	0.8081	875.382	787.623	886.618	862.064	1002.97	949.923
SORCS3	Sorcs3	ENSMUSG00000063434	1384.01	0.150901	1.11026	0.0525044	0.809085	1495.79	1582.91	1290.99	1401.72	1182.23	1350.4
GOLGB1	Golgb1	ENSMUSG00000034243	4102	-0.132741	-1.09637	0.0525585	0.809085	4267.38	3882.05	3592.15	4521.88	3913.97	4434.58
PMS1	Pms1	ENSMUSG00000026098	99.9529	-0.27841	-1.21286	0.0525704	0.809085	79.8115	105.068	86.5018	115.545	103.382	109.408
KCNG4	Kcng4	ENSMUSG00000045246	499.021	-0.218328	-1.16338	0.0527048	0.809085	540.846	485.259	357.495	610.063	523.753	476.712
TMEM256	Tmem256	ENSMUSG00000070394	673.678	-0.27361	-1.20883	0.0527664	0.809085	596.771	550.893	681.467	612.903	1052.21	547.827
MYH10	Myh10	ENSMUSG00000020900	10780.9	0.143236	1.10438	0.0528336	0.809427	11294.9	11799.9	10853.3	10841.7	8683.91	11211.8
CLDN14	Cldn14	ENSMUSG00000047109	161.44	-0.297799	-1.22927	0.0528894	0.809427	111.59	165.502	157.166	181.159	218.644	134.578
TMEM35B	Tmem35b	ENSMUSG00000070737	58.7874	-0.342212	-1.2677	0.0529147	0.809427	52.3764	46.1576	57.2655	62.8177	70.6355	63.472
GPR162	Gpr162	ENSMUSG00000038390	6554.09	0.101084	1.07258	0.0530128	0.809642	6466.88	6802.55	7081.59	6241.64	6471.08	6260.8
INTU	Intu	ENSMUSG00000060798	331.555	0.181751	1.13426	0.0533042	0.812805	341.161	357.014	359.542	324.554	269.413	337.643
HLA-G	H2-M3	ENSMUSG00000016206	48.4508	-0.481047	-1.39576	0.05344	0.814231	42.9407	44.2633	33.8773	36.9503	88.1776	44.4957
CHERP	Cherp	ENSMUSG00000052488	2272.86	0.126358	1.09153	0.0535197	0.814495	2387.96	2317.36	2412.51	2263.32	1945.77	2310.24
SLC6A3	Slc6a3	ENSMUSG00000021609	513.925	-0.236188	-1.17788	0.0535418	0.814495	490.803	565.841	358.836	539.226	660.297	468.549
ATXN3	Atxn3	ENSMUSG00000021189	784.974	0.142835	1.10407	0.0536996	0.81625	907.585	802.007	761.655	731.261	735.002	772.335
VAMP8	Vamp8	ENSMUSG00000050732	182.708	-0.292438	-1.22471	0.0537659	0.816535	163.316	160.669	168.288	185.397	273.294	145.287
TFRC	Tfrc	ENSMUSG00000022797	3507.48	0.130273	1.0945	0.0538354	0.816535	3485.37	4019.61	3492.81	3315.44	3118.85	3612.78
CREBZF	Crebzf	ENSMUSG00000051451	1705.15	0.152203	1.11126	0.0538877	0.816535	1783.12	1843.54	1759.22	1676.22	1362.5	1806.28
TMEM88B	Tmem88b	ENSMUSG00000073680	3080.93	-0.114347	-1.08248	0.0540046	0.817355	2972.68	2982.82	2920.32	3210.75	3429.91	2969.09
SPDYA	Spdya	ENSMUSG00000052525	26.5906	0.541482	1.45547	0.0540267	0.817355	25.4261	42.3767	26.9561	17.4162	18.5311	28.8373
HS6ST3	Hs6st3	ENSMUSG00000053465	473.929	-0.145719	-1.10628	0.0540723	0.817403	453.729	460.94	435.697	499.367	482.468	511.373
FSTL3	Fstl3	ENSMUSG00000020325	42.6722	0.399509	1.31906	0.0542405	0.818682	46.7793	56.3639	42.58	39.635	32.2202	38.4546
SH3RF2	Sh3rf2	ENSMUSG00000057719	194.74	0.234632	1.17661	0.054352	0.818682	177.682	203.151	251.134	167.269	173.379	195.824
USF1	Usf1	ENSMUSG00000026641	1800.21	-0.140923	-1.10261	0.054388	0.818682	1632.15	1691.32	1813.13	1840.81	2119.41	1704.43
TRPC3	Trpc3	ENSMUSG00000027716	712.318	-0.160491	-1.11767	0.0543916	0.818682	677.765	593.467	746.723	771.722	793.805	690.429
TULP4	Tulp4	ENSMUSG00000034377	7653.38	-0.0970835	-1.06961	0.0545422	0.818682	7552.17	7105.13	7531.35	7950.02	7701.56	8080.07
VEGFC	Vegfc	ENSMUSG00000031520	82.4836	0.326268	1.25377	0.0545558	0.818682	72.6517	91.6451	110.951	71.4021	84.9875	63.264
ROCK1	Rock1	ENSMUSG00000024290	901.882	0.136614	1.09932	0.0545713	0.818682	869.008	949.583	1016.95	865.782	820.69	889.282
KDM2A	Kdm2a	ENSMUSG00000054611	2675.78	-0.127896	-1.0927	0.0545816	0.818682	2563.27	2695.88	2414.58	2772.38	2562.38	3046.16
EIF3B	Eif3b	ENSMUSG00000056076	3073.96	0.101782	1.0731	0.05489	0.819085	3242.79	3131.56	3172.82	3026.11	2846.93	3023.53
GPR182	Gpr182	ENSMUSG00000058396	92.5073	-0.273744	-1.20894	0.0549243	0.819085	87.8179	81.2168	82.295	101.126	94.017	108.571
TRMT2B	Trmt2b	ENSMUSG00000067369	435.854	-0.182621	-1.13494	0.0549431	0.819085	429.462	355.967	439.002	438.448	523.128	429.118
FHOD1	Fhod1	ENSMUSG00000014778	215.078	0.21816	1.16325	0.054989	0.819085	222.141	218.588	253.976	214.873	166.066	214.825
ABHD5	Abhd5	ENSMUSG00000032540	708.612	-0.211332	-1.15776	0.0550968	0.819085	647.318	610.952	710.855	651.562	976.073	654.914
IL20RB	Il20rb	ENSMUSG00000044244	19.9655	-0.592647	-1.50801	0.0551122	0.819085	13.0162	14.7547	20.0031	26.9449	16.7505	28.3239
CDC42EP2	Cdc42ep2	ENSMUSG00000045664	645.583	-0.169307	-1.12452	0.0551254	0.819085	558.222	623.616	641.08	616.663	789.389	644.526
PLEKHB1	Plekhb1	ENSMUSG00000030701	8462.68	-0.181569	-1.13412	0.0551504	0.819085	7717.46	6908.02	9166.15	8395.82	10783.9	7804.74
PLCXD3	Plcxd3	ENSMUSG00000049148	263.421	-0.178363	-1.1316	0.0552603	0.819085	249.294	249.794	242.095	271.43	297.747	270.166
TMEM125	Tmem125	ENSMUSG00000050854	568.027	-0.189222	-1.14015	0.0552882	0.819085	510.203	482.009	599.733	555.26	715.042	545.917
ANKRD49	Ankrd49	ENSMUSG00000031931	306.546	-0.226641	-1.17011	0.055289	0.819085	301.541	274.093	271.341	280.437	418.464	293.4
ECE1	Ece1	ENSMUSG00000057530	2033.96	-0.201784	-1.15012	0.0553673	0.819085	1848.53	1756.74	2068.36	2799.86	1807.66	1922.59
PROKR2	Prokr2	ENSMUSG00000050558	114.044	-0.260338	-1.19776	0.0553706	0.819085	96.4795	103.515	111.322	137.443	107.799	127.706
GNMT	Gnmt	ENSMUSG00000002769	11.8461	-0.828351	-1.77566	0.0553739	0.819085	4.4704	8.35108	13.0569	9.32667	13.078	22.7933
ATG9B	Atg9b	ENSMUSG00000038295	188.081	0.202621	1.15079	0.0556263	0.819085	206.422	198.783	198.437	172.694	187.228	164.922
CCER2	Ccer2	ENSMUSG00000096257	58.8982	0.35346	1.27762	0.0556631	0.819085	58.3227	66.785	73.4462	43.8768	48.854	62.1043
TBC1D9	Tbc1d9	ENSMUSG00000031709	4267.75	0.153249	1.11207	0.0557078	0.819085	4863.61	4600.24	4019.05	4236.2	3459.03	4428.39
CACUL1	Cacul1	ENSMUSG00000033417	2099.62	-0.113476	-1.08183	0.0557436	0.819085	2036.47	1945.21	2068.84	2114.64	2322.94	2109.6
ZBTB49	Zbtb49	ENSMUSG00000029127	296.142	0.19376	1.14374	0.0558989	0.819085	314.769	328.15	305.297	315.888	235.948	276.799
SLC26A7	Slc26a7	ENSMUSG00000040569	49.5873	0.394663	1.31464	0.0559047	0.819085	48.5372	73.0074	47.3371	39.224	49.007	40.411
TGM7	Tgm7	ENSMUSG00000079103	8.90469	-0.866775	-1.82358	0.0559465	0.819085	4.87054	5.5341	8.52424	7.57854	14.5008	12.4199
ZMYND10	Zmynd10	ENSMUSG00000010044	69.2306	-0.32529	-1.25292	0.0560388	0.819085	69.1983	56.8528	57.945	68.1025	90.1686	73.1162
LOXL3	Loxl3	ENSMUSG00000000693	148.312	0.277144	1.21179	0.056053	0.819085	211.225	134.405	143.56	126.874	123.721	150.09
PRSS36	Prss36	ENSMUSG00000070371	181.471	-0.210148	-1.15681	0.0560685	0.819085	166.565	177.759	160.457	197.376	208.843	177.824
NEPRO	Nepro	ENSMUSG00000036208	146.003	-0.237416	-1.17888	0.0561199	0.819085	125.269	123.155	153.88	171.466	148.933	153.317
TMCO3	Tmco3	ENSMUSG00000038497	1384.6	0.111249	1.08016	0.0561219	0.819085	1476.28	1440.38	1397.13	1306.45	1360.6	1326.75
CENPU	Cenpu	ENSMUSG00000031629	45.6843	-0.420879	-1.33874	0.0561342	0.819085	34.5625	38.0198	44.0951	46.7909	39.5761	71.0615
CHDH	Chdh	ENSMUSG00000015970	113.076	-0.296412	-1.22809	0.0562137	0.819085	119.58	79.5114	105.322	128.053	102.027	143.961
IQGAP1	Iqgap1	ENSMUSG00000030536	880.867	0.169823	1.12492	0.056271	0.819085	1073.65	811.928	914.24	809.686	760.566	915.127
ACTL6A	Actl6a	ENSMUSG00000027671	315.707	-0.182566	-1.1349	0.0562728	0.819085	312.881	278.921	294.836	326.999	376.071	304.536
ATL1	Atl1	ENSMUSG00000021066	3852.69	-0.107734	-1.07753	0.0563084	0.819085	3931.46	3693.14	3501.72	4103.16	3988.73	3897.94
CDKN2AIPNL	Cdkn2aipnl	ENSMUSG00000020392	958.079	-0.172725	-1.12719	0.056458	0.820642	903.589	856.699	941.1	956.319	1215.51	875.255
FARP2	Farp2	ENSMUSG00000034066	229.879	-0.207049	-1.15432	0.0565664	0.821372	206.674	228.254	205.815	276.576	211.216	250.738
DERL2	Derl2	ENSMUSG00000018442	756.752	-0.179735	-1.13268	0.0566161	0.821372	694.942	711.612	719.676	748.301	977.33	688.652
MAP3K1	Map3k1	ENSMUSG00000021754	379.882	0.547171	1.46122	0.0566361	0.821372	301.538	314.057	739.667	271.727	298.301	354.003
PITX3	Pitx3	ENSMUSG00000025229	6.49166	1.041	2.05765	0.0567255	0.821515	4.96118	12.9334	8.36795	5.75015	2.29976	4.63754
RNPEP	Rnpep	ENSMUSG00000041926	1216.95	0.155169	1.11355	0.0567738	0.821515	1305.65	1429.2	1113.04	1256.32	1080.45	1117.06
EOMES	Eomes	ENSMUSG00000032446	47.9803	-0.486575	-1.40111	0.0568343	0.821624	35.5425	30.6567	53.6114	30.4756	68.1857	69.4102
LSS	Lss	ENSMUSG00000033105	1766.54	-0.141731	-1.10323	0.0568832	0.821624	1574.91	1758.62	1706.24	2053.57	1632.36	1873.56
GCSH	Gcsh	ENSMUSG00000034424	1165.25	-0.231839	-1.17433	0.0569092	0.821624	1049.97	955.333	1209.26	1107.89	1683.94	985.089
VWF	Vwf	ENSMUSG00000001930	1183.17	0.168578	1.12395	0.057208	0.824702	1283.19	1050.15	1425.35	1074.3	1039.7	1226.31
POLD4	Pold4	ENSMUSG00000024854	302.443	-0.210179	-1.15683	0.0572802	0.82475	252.124	271.49	317.615	311.461	380.898	281.068
ACR	Acr	ENSMUSG00000022622	29.1975	-0.534805	-1.44875	0.0572969	0.82475	18.0053	36.8444	16.958	31.2652	41.9742	30.1377
SHC3	Shc3	ENSMUSG00000021448	1506.71	-0.147942	-1.10799	0.0574428	0.825341	1388.9	1374.72	1524.27	1770.16	1605.27	1376.97
NAPRT	Naprt	ENSMUSG00000022574	155.858	0.246489	1.18632	0.057627	0.825341	136.165	193.929	178.243	152.432	143.07	131.306
CCL22	Ccl22	ENSMUSG00000031779	8.84901	0.85291	1.80614	0.0578572	0.825341	14.6782	7.67349	11.8085	4.69768	6.24878	7.98742
IKBKG	Ikbkg	ENSMUSG00000004221	1227.87	-0.11532	-1.08322	0.0578748	0.825341	1197.02	1160.53	1178.22	1241.09	1340.67	1249.68
FAM169B	Fam169b	ENSMUSG00000074071	13.3115	-0.683111	-1.6056	0.0579831	0.825341	9.91391	8.56511	11.965	12.9993	18.3835	18.0419
RNF2	Rnf2	ENSMUSG00000026484	714.699	0.134443	1.09767	0.0579945	0.825341	786.778	715.198	741.302	644.044	704.759	696.112
SERINC4	Serinc4	ENSMUSG00000046110	9.57424	-0.854232	-1.8078	0.0580124	0.825341	6.43848	3.78565	10.9596	14.4647	12.8967	8.90042
SPC25	Spc25	ENSMUSG00000005233	19.698	0.618149	1.5349	0.0580755	0.825341	31.504	16.7262	23.2397	10.0863	15.6196	21.0124
TMEM33	Tmem33	ENSMUSG00000037720	3296.74	-0.157083	-1.11503	0.0581945	0.825341	2809.9	3215.59	3326.62	3300.81	4060.15	3067.37
HEATR6	Heatr6	ENSMUSG00000000976	630.23	0.150374	1.10986	0.0583216	0.825341	611.728	701.745	676.302	570.171	567.541	653.892
UBE3A	Ube3a	ENSMUSG00000025326	3969.95	0.100907	1.07245	0.0583569	0.825341	4124.93	4267.24	3934.16	3885.78	3721.85	3885.73
FMO5	Fmo5	ENSMUSG00000028088	84.6056	-0.30163	-1.23254	0.0583841	0.825341	63.4082	93.0887	71.6245	92.5057	89.9386	97.068
CDH11	Cdh11	ENSMUSG00000031673	2026.26	0.13489	1.09801	0.0585115	0.825341	1867.04	2318.07	2179.09	2000.84	1845.41	1947.08
GSTT1	Gstt1	ENSMUSG00000001663	186.021	-0.236711	-1.1783	0.0585216	0.825341	171.688	149.578	190.516	173.158	238.862	192.325
FRMD4A	Frmd4a	ENSMUSG00000026657	2300.59	-0.113413	-1.08178	0.0585675	0.825341	2243.63	2309.11	2078.36	2304.58	2359.31	2508.58
SEC11A	Sec11a	ENSMUSG00000025724	577.994	0.162075	1.1189	0.0586274	0.825341	680.982	612.879	537.974	511.246	580.59	544.294
ATIC	Atic	ENSMUSG00000026192	772.597	-0.123178	-1.08913	0.0586655	0.825341	750.696	744.826	723.427	801.727	794.067	820.841
C2orf68	0610030E20Rik	ENSMUSG00000058706	595.237	-0.145867	-1.1064	0.0587497	0.825341	591.415	567.372	537.068	667.651	573.974	633.941
CCDC137	Ccdc137	ENSMUSG00000049957	679.427	0.147425	1.10759	0.0588359	0.825341	720.201	641.015	781.316	648.719	617.005	668.307
FOXL2	Foxl2	ENSMUSG00000050397	30.7032	-0.491908	-1.4063	0.0589679	0.825341	16.5584	33.5582	26.8827	40.3028	36.4165	30.5003
KRT1	Krt1	ENSMUSG00000046834	141.545	-0.307039	-1.23717	0.0589792	0.825341	115.054	120.694	142.804	113.773	211.927	145.022
ADAMTS12	Adamts12	ENSMUSG00000047497	35.8748	0.425492	1.34303	0.0590653	0.825341	42.351	39.1595	41.9677	37.328	25.0196	29.4231
GGA2	Gga2	ENSMUSG00000030872	1019.16	0.13016	1.09441	0.0590833	0.825341	1107.29	1012.81	1075.3	1044.12	905.767	969.7
FRK	Frk	ENSMUSG00000019779	18.1214	0.906593	1.87461	0.0590863	0.825341	49.7524	8.60032	13.7711	4.41307	22.1112	10.0804
FBN2	Fbn2	ENSMUSG00000024598	191.792	-0.401688	-1.32105	0.059098	0.825341	229.895	147.754	117.868	271.422	112.473	271.339
MRPL53	Mrpl53	ENSMUSG00000030037	590.213	-0.252546	-1.19131	0.0591321	0.825341	580.859	483.693	550.588	582.877	876.919	466.341
NPC2	Npc2	ENSMUSG00000021242	2318.55	-0.194752	-1.14453	0.0591643	0.825341	2162.87	1986.09	2337.05	2241.44	3152.22	2031.63
CD52	Cd52	ENSMUSG00000000682	28.704	0.470513	1.3856	0.0591711	0.825341	32.9882	32.3338	34.6522	29.2456	23.62	19.3843
DARS2	Dars2	ENSMUSG00000026709	505.346	-0.171101	-1.12592	0.0592276	0.825341	458.673	454.934	511.609	464.586	604.646	537.626
CNOT10	Cnot10	ENSMUSG00000056167	2000.97	0.12911	1.09362	0.059529	0.825341	2220.86	2029.4	2021.97	1959.86	1719.28	2054.43
GPR149	Gpr149	ENSMUSG00000043441	139.744	0.303782	1.23438	0.0595398	0.825341	213.538	112.772	139.198	136.969	117.393	118.594
PXDC1	Pxdc1	ENSMUSG00000021411	208.812	0.21904	1.16396	0.0595699	0.825341	205.193	200.568	268.079	178.542	204.512	195.975
DNMBP	Dnmbp	ENSMUSG00000025195	408.188	0.16214	1.11895	0.0596328	0.825341	424.829	442.298	426.328	429.962	360.295	365.413
AGMO	Agmo	ENSMUSG00000050103	120.551	-0.263546	-1.20043	0.0596429	0.825341	120.16	94.9374	113.106	110.419	146.483	138.199
ATP6AP1L	Atp6ap1l	ENSMUSG00000078958	263.72	-0.244824	-1.18495	0.0598417	0.825341	257.304	215.491	250.86	237.582	372.362	248.721
RRM1	Rrm1	ENSMUSG00000030978	490.823	0.167409	1.12304	0.0598684	0.825341	523.195	458.15	577.476	430.1	457.883	498.131
RFFL	Rffl	ENSMUSG00000020696	637.024	-0.133664	-1.09708	0.0599672	0.825341	604.29	604.724	613.184	646.143	708.652	645.155
TRMT2A	Trmt2a	ENSMUSG00000022721	1091.67	-0.161141	-1.11817	0.059999	0.825341	1034.15	1178.51	880.641	1182.52	1217.37	1056.82
TMEM132D	Tmem132d	ENSMUSG00000034310	1614.12	0.110013	1.07924	0.0601798	0.825341	1630.55	1764.61	1632.38	1553.32	1527.46	1576.39
SLC22A2	Slc22a2	ENSMUSG00000040966	18.548	-0.611817	-1.52818	0.0602004	0.825341	13.6127	13.5688	16.8506	13.9518	24.2879	29.0163
AGPS	Agps	ENSMUSG00000042410	1513.35	-0.120778	-1.08732	0.060347	0.825341	1500.73	1489.46	1359.28	1486.06	1583.34	1661.26
YPEL4	Ypel4	ENSMUSG00000034059	1473.43	0.117451	1.08482	0.0603792	0.825341	1552.44	1563.17	1485.15	1422.85	1321.52	1495.44
RASD2	Rasd2	ENSMUSG00000034472	4302.1	0.0941851	1.06746	0.0604066	0.825341	4382.02	4489.33	4456.04	4262.68	4174.57	4047.96
IRX5	Irx5	ENSMUSG00000031737	39.6034	-0.45542	-1.37118	0.0604664	0.825341	40.1994	34.1455	25.6846	62.8442	39.2524	35.4946
CCDC188	Ccdc188	ENSMUSG00000090777	24.0313	0.51896	1.43292	0.060552	0.825341	28.1139	23.9878	32.4478	22.2445	22.5341	14.8598
NFATC2	Nfatc2	ENSMUSG00000027544	707.465	0.156374	1.11448	0.0606359	0.825341	722.965	776.65	738.855	718.481	570.294	717.544
CRMP1	Crmp1	ENSMUSG00000029121	7210.6	0.103054	1.07404	0.060638	0.825341	7725.74	7336	7342.67	6960.71	6557.92	7340.53
PAXIP1	Paxip1	ENSMUSG00000002221	1609.32	0.117842	1.08511	0.0606726	0.825341	1677.78	1598.85	1748.32	1570.05	1444.86	1616.09
TCHH	Tchh	ENSMUSG00000052415	179.438	0.213621	1.15959	0.0607057	0.825341	211.902	190.726	175.318	181.398	153.409	163.874
FBXL13	Fbxl13	ENSMUSG00000048520	11.3814	0.812932	1.75678	0.0607185	0.825341	7.01335	21.4727	14.6027	7.41877	11.4492	6.33181
RPRD2	Rprd2	ENSMUSG00000028106	1710.34	-0.127654	-1.09252	0.0607464	0.825341	1639.89	1739.68	1525.47	1878.54	1632.58	1845.92
HPS3	Hps3	ENSMUSG00000027615	512.43	0.137462	1.09997	0.0607845	0.825341	542.942	535.604	531.852	474.258	485.689	504.233
WWP2	Wwp2	ENSMUSG00000031930	1223.04	0.113208	1.08163	0.0608158	0.825341	1275.61	1289.38	1248.63	1187.4	1124.78	1212.45
MOBP	Mobp	ENSMUSG00000032517	54385.3	-0.130009	-1.0943	0.0608877	0.825341	51032.7	46834.9	57941.3	55259.9	61364.5	53878.4
SKOR1	Skor1	ENSMUSG00000022245	11.5441	-0.748846	-1.68045	0.0608952	0.825341	11.2277	6.16647	8.24433	19.2656	13.0881	11.2725
PAPPA2	Pappa2	ENSMUSG00000073530	111.566	-0.282609	-1.21639	0.0609204	0.825341	112.39	103.32	83.7821	102.119	148.564	119.22
SLC25A22	Slc25a22	ENSMUSG00000019082	9783.58	0.103613	1.07446	0.0609764	0.825341	10028.4	10455.9	9920.96	9760.1	8769.68	9766.47
CDK5RAP2	Cdk5rap2	ENSMUSG00000039298	650.767	-0.188872	-1.13987	0.0609778	0.825341	706.096	580.767	539.582	754.19	573.473	750.495
TMTC2	Tmtc2	ENSMUSG00000036019	433.768	0.183636	1.13574	0.061311	0.828212	433.626	482.396	467.81	478.658	347.745	392.369
CCDC171	Ccdc171	ENSMUSG00000052407	65.9812	-0.349984	-1.27455	0.0614763	0.828212	56.9587	57.3335	58.4593	86.5584	83.5517	53.0255
RUNX2	Runx2	ENSMUSG00000039153	244.145	0.209683	1.15643	0.0614823	0.828212	253.154	265.113	267.584	271.747	192.006	215.266
RASSF7	Rassf7	ENSMUSG00000038618	31.0259	-0.499227	-1.41346	0.0614915	0.828212	27.4332	27.1599	22.2636	42.6246	44.2061	22.4681
PLCG2	Plcg2	ENSMUSG00000034330	136.56	-0.232441	-1.17482	0.0615009	0.828212	129.071	111.948	135.704	150.434	136.408	155.795
SLC44A2	Slc44a2	ENSMUSG00000057193	1343.01	0.126421	1.09158	0.0615153	0.828212	1417.34	1479.03	1309.74	1217.82	1253.91	1380.21
CHRNA7	Chrna7	ENSMUSG00000030525	389.628	0.172297	1.12685	0.0615336	0.828212	418.027	402.296	418.874	375.983	314.935	407.651
RADIL	Radil	ENSMUSG00000029576	675.951	0.164403	1.1207	0.0615957	0.828468	711.214	781.19	652.232	695.085	548.118	667.868
VAMP3	Vamp3	ENSMUSG00000028955	1281.91	-0.19264	-1.14285	0.0617644	0.828472	1138.21	1069.07	1381.37	1209.94	1686.59	1206.26
SMC1A	Smc1a	ENSMUSG00000041133	2222.73	0.16279	1.11945	0.0618015	0.828472	2329.45	2496.53	2218.43	2217.3	1699.29	2375.4
VIPR2	Vipr2	ENSMUSG00000011171	122.467	0.299981	1.23113	0.0619315	0.828472	109.329	166.49	130.995	83.4788	113.306	131.201
HMCN2	Hmcn2	ENSMUSG00000055632	68.7138	-0.331767	-1.25855	0.0619828	0.828472	68.0639	61.9052	52.218	60.6638	80.5971	88.8346
CDCA3	Cdca3	ENSMUSG00000023505	40.6836	-0.520739	-1.43469	0.0620143	0.828472	23.9611	48.024	27.7589	37.7453	74.571	32.0413
VSTM4	Vstm4	ENSMUSG00000050666	127.013	-0.238436	-1.17971	0.0620222	0.828472	113.614	120	115.842	124.501	154.55	133.572
CACNG4	Cacng4	ENSMUSG00000020723	2035.69	0.138671	1.10089	0.0620978	0.828472	2086.66	2359.96	1955.35	2053.96	1742.37	2015.85
MYO5B	Myo5b	ENSMUSG00000025885	1208.26	-0.116772	-1.08431	0.0621598	0.828472	1136.09	1188.88	1152.26	1200.38	1329.86	1242.1
LAMP2	Lamp2	ENSMUSG00000016534	2116.54	-0.129638	-1.09402	0.0622182	0.828472	2127.18	1907.69	2028.44	2056.6	2460.35	2119
RNF34	Rnf34	ENSMUSG00000029474	1524.45	-0.1218	-1.08809	0.0622682	0.828472	1450.03	1465.07	1464.51	1470.69	1732.9	1563.47
SMUG1	Smug1	ENSMUSG00000036061	523.543	0.178761	1.13191	0.0622696	0.828472	522.56	548.002	595.998	531.031	539.155	404.513
NDUFC2	Ndufc2	ENSMUSG00000030647	1441.32	-0.220675	-1.16528	0.0622946	0.828472	1315.76	1237.65	1439.48	1431.6	2059.69	1163.72
LOX	Lox	ENSMUSG00000024529	51.8227	-0.348986	-1.27367	0.0623267	0.828472	44.6708	44.4319	47.6326	51.6423	65.9121	56.6467
RPS7	Rps7	ENSMUSG00000061477	5217.17	-0.232409	-1.17479	0.062583	0.828719	4698.92	4404.03	5289.77	5044.34	7763.55	4102.38
TM9SF4	Tm9sf4	ENSMUSG00000068040	3063.1	-0.125536	-1.09091	0.0626033	0.828719	2928.48	3041.64	2820.51	3409.48	2829.83	3348.65
C4orf3	1810037I17Rik	ENSMUSG00000054091	1037.62	-0.255623	-1.19385	0.0626224	0.828719	877.974	879.526	1079.66	1047.56	1563.15	777.861
CARNMT1	Carnmt1	ENSMUSG00000024726	371.909	0.171075	1.1259	0.062654	0.828719	425.094	401.023	356.104	370.189	315.588	363.456
CPNE8	Cpne8	ENSMUSG00000052560	639.381	0.143077	1.10426	0.0627031	0.828719	650.567	664.08	697.491	572.146	671.306	580.696
C11orf80	Gm960	ENSMUSG00000071691	60.628	-0.380688	-1.30196	0.0627414	0.828719	57.4055	59.2929	41.0283	68.4987	49.1023	88.4401
ILDR1	Ildr1	ENSMUSG00000022900	20.5643	-0.651046	-1.57031	0.0627973	0.828719	15.2648	25.3934	7.287	34.2272	20.9813	20.2323
XAF1	Xaf1	ENSMUSG00000040483	67.7703	0.365342	1.28819	0.0628513	0.828719	91.2314	76.4258	60.9369	44.3493	77.7367	55.9415
PAK4	Pak4	ENSMUSG00000030602	366.542	0.155581	1.11387	0.062881	0.828719	392.8	392.669	373.069	347.782	365.416	327.516
TANC1	Tanc1	ENSMUSG00000035168	1405.54	0.159271	1.11672	0.0629042	0.828719	1566.37	1519.66	1363.45	1550.38	1144.97	1288.42
METTL22	Mettl22	ENSMUSG00000039345	497.462	-0.203922	-1.15183	0.0631236	0.830473	451.495	416.475	518.309	518.876	646.865	432.751
SGCZ	Sgcz	ENSMUSG00000039539	73.8444	-0.321092	-1.24928	0.0633332	0.832096	78.5873	60.1874	58.1808	86.7239	66.8993	92.4874
DIRAS2	Diras2	ENSMUSG00000047842	9253.08	0.0909506	1.06507	0.0634616	0.832647	9294.52	9846.41	9493.29	9115.05	9003.92	8765.26
PPFIA2	Ppfia2	ENSMUSG00000053825	2845.46	0.110478	1.07959	0.0637934	0.83489	2943.36	2968.11	2952.48	2706.43	2552.75	2949.61
METTL15	Mettl15	ENSMUSG00000057234	90.0212	-0.296278	-1.22797	0.0638058	0.83489	68.3295	85.5569	88.5738	82.3343	117.735	97.5977
CPEB1	Cpeb1	ENSMUSG00000025586	1349.9	-0.145145	-1.10584	0.0640115	0.836285	1256.76	1309.53	1280.94	1405.47	1229.99	1616.73
C16orf90	1700037C18Rik	ENSMUSG00000005983	137.249	-0.287238	-1.2203	0.0640444	0.836285	132.678	111.811	125.838	126.494	202.943	123.732
TDRKH	Tdrkh	ENSMUSG00000041912	1144.1	-0.120174	-1.08687	0.0641433	0.836285	1139.83	1070.73	1077.79	1213.32	1247.91	1115.05
PCDHGB6	Pcdhgb6	ENSMUSG00000103088	659.293	0.161246	1.11825	0.0641476	0.836285	718.18	660.68	709.609	715.173	538.504	613.613
NUDT12	Nudt12	ENSMUSG00000024228	196.701	-0.222626	-1.16686	0.0642596	0.836285	174.549	164.88	205.326	176.313	228.909	230.231
JCHAIN	Jchain	ENSMUSG00000067149	9.99776	-0.777706	-1.7144	0.0642837	0.836285	7.92143	4.90707	8.87052	9.82334	15.5267	12.9375
ELP1	Elp1	ENSMUSG00000028431	2463.29	0.160385	1.11759	0.0642867	0.836285	2401.9	2666.29	2733.03	2261.93	1964.21	2752.41
BPIFB1	Bpifb1	ENSMUSG00000027485	6.84661	0.982635	1.97607	0.0643091	0.836285	13.513	9.31906	4.42173	2.96594	4.42938	6.43049
EFCAB3	Efcab3	ENSMUSG00000020690	7.27292	1.56589	2.9606	0.0644094	0.836541	4.25515	25.0763	3.48343	0	0	10.8227
RBM7	Rbm7	ENSMUSG00000042396	649.269	-0.191629	-1.14205	0.0646816	0.837004	619.886	583.305	614.417	602.896	870.359	604.748
CDKN2AIP	Cdkn2aip	ENSMUSG00000038069	442.625	-0.150757	-1.11015	0.0647136	0.837004	420.078	417.413	421.202	436.528	451.962	508.567
ALMS1	Alms1	ENSMUSG00000063810	378.778	0.167754	1.12331	0.0648524	0.837004	423.969	413.109	365.677	371.128	319.379	379.408
TLCD1	Tlcd1	ENSMUSG00000019437	699.947	-0.146679	-1.10702	0.064867	0.837004	643.643	683.949	665.447	680.2	830.386	696.055
CXCL6	Cxcl5	ENSMUSG00000029371	12.6496	-0.725084	-1.653	0.0651334	0.837004	8.02809	6.70693	13.9039	11.6041	21.7607	13.8941
CLIC4	Clic4	ENSMUSG00000037242	4065.05	-0.09784	-1.07017	0.0651999	0.837004	4061.99	3720.88	3998.32	4215.1	4218.24	4175.74
RNF13	Rnf13	ENSMUSG00000036503	3421.81	-0.170566	-1.1255	0.0652079	0.837004	3229.6	2905.56	3523.26	3296.89	4420.3	3155.23
SLIRP	Slirp	ENSMUSG00000021040	466.03	-0.214616	-1.1604	0.0652704	0.837004	379.789	454.704	459.452	457.626	634.749	409.859
ZNF574	Zfp574	ENSMUSG00000045252	1342.57	0.122182	1.08838	0.0653799	0.837004	1316.86	1458.09	1424.37	1294.79	1198.44	1362.87
LTB4R	Ltb4r1	ENSMUSG00000046908	7.46362	0.998076	1.99733	0.0654903	0.837004	7.61828	12.9517	9.39023	0.956838	5.09138	8.77324
TRIM28	Trim28	ENSMUSG00000005566	4083.11	0.10609	1.07631	0.0655712	0.837004	4388.96	4190.69	4120.24	4086.9	3656.58	4055.28
GALK1	Galk1	ENSMUSG00000020766	417.321	-0.225133	-1.16888	0.0656009	0.837004	345.665	359.41	448.947	396.456	573.973	379.476
HLA-DQB1	H2-Ab1	ENSMUSG00000073421	47.8359	-0.399317	-1.31888	0.0656329	0.837004	48.2356	30.1999	44.8689	48.9578	69.2836	45.4698
IFRD1	Ifrd1	ENSMUSG00000001627	869.591	-0.1462	-1.10665	0.0656465	0.837004	804.548	731.407	940.407	896.159	913.468	931.558
HEXB	Hexb	ENSMUSG00000021665	2388.7	-0.156034	-1.11422	0.0656723	0.837004	2237.25	2019.59	2521.54	2182.95	2863.5	2507.41
NDUFA4	Ndufa4	ENSMUSG00000029632	5335.47	-0.227379	-1.17071	0.0657357	0.837004	4978.98	4364.3	5403.48	5022.02	7915.18	4328.83
ARL8B	Arl8b	ENSMUSG00000030105	6166.85	-0.135147	-1.0982	0.0657665	0.837004	5964.64	6160.1	5508.62	6145.19	7396.2	5826.35
GLRX5	Glrx5	ENSMUSG00000021102	1201.8	-0.197723	-1.14689	0.0657867	0.837004	989.097	1135.29	1233.75	1285.62	1571.89	995.18
ADRA1A	Adra1a	ENSMUSG00000045875	295.716	-0.206261	-1.15369	0.0658118	0.837004	267.123	275.367	282.179	348.163	246.693	354.769
GCH1	Gch1	ENSMUSG00000037580	75.59	-0.290485	-1.22305	0.065823	0.837004	63.2299	71.0104	69.9204	74.6403	84.2087	90.5304
GAS2L2	Gas2l2	ENSMUSG00000020686	27.1877	-0.499511	-1.41373	0.0658626	0.837004	18.3468	19.1646	30.0378	26.7235	39.9479	28.9056
NPHP3	Nphp3	ENSMUSG00000032558	326.544	0.240983	1.1818	0.0658824	0.837004	335.891	385.63	338.372	248.399	248.895	402.077
TGFBR1	Tgfbr1	ENSMUSG00000007613	725.589	0.135458	1.09844	0.0659118	0.837004	783.493	715.176	780.176	643.391	690.735	740.565
PDYN	Pdyn	ENSMUSG00000027400	1030.06	0.125936	1.09122	0.0660296	0.837004	1018.54	1065.36	1141.82	970.455	935.363	1048.82
MRPL54	Mrpl54	ENSMUSG00000034932	501.554	-0.270268	-1.20603	0.0661595	0.837004	425.752	396.677	541.005	492.489	765.001	388.399
AMD1	Amd1	ENSMUSG00000075232	3688.22	-0.107249	-1.07717	0.0661855	0.837004	3535.01	3469.91	3647.9	3662.97	4125.26	3688.28
SLC25A14	Slc25a14	ENSMUSG00000031105	1135.48	-0.143416	-1.10452	0.0662116	0.837004	1116.53	1083.47	1036.56	1201.28	1335.97	1039.08
EPB41L2	Epb41l2	ENSMUSG00000019978	3700.2	0.0986576	1.07078	0.0662507	0.837004	3850.76	3933.59	3696.26	3660.23	3423.63	3636.75
ENPEP	Enpep	ENSMUSG00000028024	79.3099	0.319865	1.24821	0.0663006	0.837004	95.3361	75.3216	93.5679	90.9743	60.1231	60.5367
PRCP	Prcp	ENSMUSG00000061119	290.173	-0.175999	-1.12975	0.0663116	0.837004	246.273	279.989	291.878	290.72	301.671	330.505
QPCT	Qpct	ENSMUSG00000024084	329.413	-0.239672	-1.18072	0.0663559	0.837004	288.624	285.194	331.984	298.507	475.536	296.635
LAT2	Lat2	ENSMUSG00000040751	36.8397	-0.429755	-1.347	0.0664204	0.83727	22.256	34.737	37.9455	42.1265	37.9535	46.0196
PRR5L	Prr5l	ENSMUSG00000032841	610.274	-0.150274	-1.10978	0.0667125	0.838709	573.136	544.603	617.48	664.856	571.294	690.273
KIAA1614	BC034090	ENSMUSG00000033722	430.422	-0.162752	-1.11942	0.0667505	0.838709	373.883	408.303	436.762	408.58	462.879	492.128
PPIH	Ppih	ENSMUSG00000060288	205.969	-0.260663	-1.19803	0.0668017	0.838709	179.378	180.657	201.428	212.206	295.385	166.763
TMEM53	Tmem53	ENSMUSG00000048772	77.0396	-0.337438	-1.26351	0.0668038	0.838709	67.7914	68.9118	67.178	86.6965	111.622	60.0374
MAIP1	Maip1	ENSMUSG00000025971	502.3	-0.159476	-1.11688	0.066812	0.838709	452.735	473.46	496.994	507.093	602.604	480.917
RSPH3	Rsph3a	ENSMUSG00000073471	526.682	-0.161747	-1.11864	0.0669072	0.838928	520.425	485.584	484.543	603.166	592.655	473.721
ALG14	Alg14	ENSMUSG00000039887	359.577	-0.202948	-1.15105	0.0671901	0.840649	318.279	299.129	385.24	353.864	461.003	339.946
COMMD3-BMI1	Bmi1	ENSMUSG00000026739	896.636	0.117022	1.08449	0.0672118	0.840649	963.692	937.57	897.66	859.189	846.978	874.729
PTPN6	Ptpn6	ENSMUSG00000004266	100.361	-0.291088	-1.22356	0.0672612	0.840721	78.2708	96.6056	95.8071	91.9255	100.165	139.393
BRS3	Brs3	ENSMUSG00000031130	18.031	0.598376	1.51401	0.0673473	0.84092	23.9815	25.903	15.1387	15.4788	17.7772	9.90666
COL5A1	Col5a1	ENSMUSG00000026837	1133.64	-0.150328	-1.10982	0.0673644	0.84092	1114.9	968.506	1142.39	1213.23	1039.79	1323.01
F9	F9	ENSMUSG00000031138	6.67009	0.960326	1.94575	0.067479	0.841806	8.97574	6.34664	11.0083	3.64378	7.34239	2.70363
LIPC	Lipc	ENSMUSG00000032207	4.89196	-1.08253	-2.11774	0.0675266	0.841855	3.92009	3.34565	2.12802	5.63052	7.22377	7.10372
B4GALT3	B4galt3	ENSMUSG00000052423	1244.06	-0.109872	-1.07913	0.067638	0.842698	1153.97	1218.5	1218.23	1328.8	1260.36	1284.52
TMPRSS4	Tmprss4	ENSMUSG00000032091	6.43269	-1.03859	-2.05421	0.0678222	0.844326	3.54373	6.05951	2.88443	10.3342	12.5467	3.22751
TMEM126A	Tmem126a	ENSMUSG00000030615	463.303	-0.201638	-1.15	0.0678563	0.844326	467.017	388.864	436.175	470.582	611.416	405.766
TUBB6	Tubb6	ENSMUSG00000001473	171.435	0.214826	1.16056	0.0679478	0.844921	180.825	183.563	188.647	162.297	134.496	178.785
RAD18	Rad18	ENSMUSG00000030254	154.233	-0.215989	-1.1615	0.0680707	0.845902	144.439	149.094	134.34	168.638	180.529	148.356
AURKAIP1	Aurkaip1	ENSMUSG00000065990	1490.37	-0.205932	-1.15343	0.0682034	0.84646	1313.91	1281.92	1555.99	1551.7	2029.99	1208.7
TGM2	Tgm2	ENSMUSG00000037820	377.491	-0.175303	-1.1292	0.0682494	0.846486	380.401	310.201	372.934	436.487	357.009	407.913
SIX5	Six5	ENSMUSG00000040841	92.8719	0.279146	1.21348	0.0683573	0.847279	86.7619	119.471	99.8804	78.5656	78.4644	94.0877
DDHD2	Ddhd2	ENSMUSG00000061313	1896.01	0.127884	1.09269	0.0684358	0.847322	2034.48	2082.9	1823.33	1801.94	1659.29	1974.12
ST7	St7	ENSMUSG00000029534	455.496	-0.152065	-1.11116	0.0684487	0.847322	411.095	404.059	479.928	496.905	472.662	468.328
PRDX5	Prdx5	ENSMUSG00000024953	5637.57	-0.215105	-1.16079	0.0685417	0.847928	5178.87	4674.17	5800.06	5503.76	8105.77	4562.81
TXK	Txk	ENSMUSG00000054892	5.47133	1.03385	2.04748	0.0686792	0.848102	8.00291	7.56136	6.17885	4.31999	4.82467	1.9402
WDR89	Wdr89	ENSMUSG00000045690	87.3793	-0.305756	-1.23607	0.0688876	0.848102	72.9001	67.8022	93.5051	89.8307	119.397	80.8404
SMTN	Smtn	ENSMUSG00000020439	384.33	-0.203766	-1.1517	0.0689427	0.848102	388.004	360.675	323.258	451.027	318.793	464.224
DQX1	Dqx1	ENSMUSG00000009145	10.3184	0.787384	1.72594	0.0689552	0.848102	12.7053	8.13373	18.4661	10.2833	7.50036	4.82134
MMRN2	Mmrn2	ENSMUSG00000041445	141.518	-0.247606	-1.18724	0.0689934	0.848102	117.748	131.319	138.448	178.728	160.001	122.863
DOCK5	Dock5	ENSMUSG00000044447	499.618	-0.214656	-1.16043	0.0690326	0.848102	499.471	439.364	448.981	583.376	388.274	638.239
SIK2	Sik2	ENSMUSG00000037112	1002.5	-0.225487	-1.16917	0.0690748	0.848102	977.314	759.121	1037	1140.52	773.529	1327.52
QDPR	Qdpr	ENSMUSG00000015806	4104.8	-0.181946	-1.13441	0.0691493	0.848102	4025.64	3228.42	4283.53	4252.66	5252.44	3586.13
SNHG15	Snhg15	ENSMUSG00000085156	75.5195	-0.325109	-1.25276	0.0691718	0.848102	54.9947	66.9053	79.4557	103.324	80.5283	67.9092
HECTD2	Hectd2	ENSMUSG00000041180	627.26	0.139128	1.10124	0.0692514	0.848174	647.852	638.822	686.629	593.639	548.375	648.24
CLEC1A	Clec1a	ENSMUSG00000033082	31.8225	-0.468106	-1.38329	0.0695061	0.850339	23.7353	25.1169	30.8529	24.3531	46.5977	40.2793
RPL35	Rpl35	ENSMUSG00000062997	2236.27	-0.224865	-1.16867	0.0695341	0.850339	1827.06	2099.52	2260.04	2097.16	3298.59	1835.23
DBH	Dbh	ENSMUSG00000000889	31.809	-0.604539	-1.52049	0.0696189	0.850339	30.144	19.1401	26.3906	69.4373	17.5584	28.1838
GPX1	Gpx1	ENSMUSG00000063856	2562.24	-0.243056	-1.1835	0.0697276	0.850922	2373.94	1928.48	2737.55	2336.38	3876.28	2120.79
VEPH1	Veph1	ENSMUSG00000027831	6.06435	-1.09711	-2.13926	0.0698193	0.850922	6.91541	3.20059	1.58801	3.38721	13.0669	8.22795
S100B	S100b	ENSMUSG00000033208	3152.17	-0.142425	-1.10376	0.0698275	0.850922	3055.14	2621.44	3312.61	3210.59	3676.04	3037.17
C19orf81	1700008O03Rik	ENSMUSG00000008028	48.2828	-0.359799	-1.28325	0.0698432	0.850922	45.5914	33.724	47.4316	56.1901	49.0052	57.7546
CDH22	Cdh22	ENSMUSG00000053166	1496.22	0.111921	1.08067	0.0700692	0.85291	1624.53	1503.97	1533.22	1519.44	1415.76	1380.42
TST	Tst	ENSMUSG00000044986	838.199	-0.206634	-1.15399	0.0702406	0.85291	751.226	739.092	843.681	874.664	1142.17	678.366
MFSD11	Mfsd11	ENSMUSG00000020818	1007.08	0.114133	1.08232	0.0703402	0.85291	1022.51	1084.99	1033.87	960.948	938.725	1001.42
PPP1R36	Ppp1r36	ENSMUSG00000052221	22.5451	0.613702	1.53018	0.0703418	0.85291	37.5915	16.2138	27.7394	8.73055	22.9206	22.0748
HIGD1B	Higd1b	ENSMUSG00000020928	53.1484	-0.349998	-1.27456	0.0704047	0.85291	56.2776	44.0064	39.6935	61.047	66.5511	51.3147
TTC23	Ttc23	ENSMUSG00000030555	90.8444	-0.280546	-1.21465	0.0705027	0.85356	89.3969	84.848	72.2267	89.7345	89.9046	118.956
SDHD	Sdhd	ENSMUSG00000000171	2396.45	-0.208445	-1.15544	0.0705862	0.854035	2231.98	2080.82	2357.1	2198.81	3459.76	2050.25
HLX	Hlx	ENSMUSG00000039377	20.7832	-0.513436	-1.42745	0.0706495	0.854265	17.8459	15.8904	17.5847	24.9716	23.1899	25.2169
DNAAF5	Dnaaf5	ENSMUSG00000025857	288.233	0.186759	1.1382	0.0708538	0.855137	273.869	338.628	308.906	237.643	272.634	297.721
ARHGAP36	Arhgap36	ENSMUSG00000036198	357.096	0.195994	1.14551	0.0709105	0.855137	356.156	390.322	397.421	328.625	270.053	399.999
RNF130	Rnf130	ENSMUSG00000020376	6183.2	-0.0990137	-1.07104	0.0709341	0.855137	6029.91	5622.12	6261.21	6287.82	6614.03	6284.08
SCRIB	Scrib	ENSMUSG00000022568	2352.06	0.140999	1.10267	0.0709573	0.855137	2419.48	2376.64	2604.99	2240.53	1924.05	2546.66
SLC2A3	Slc2a3	ENSMUSG00000003153	5440.98	0.0992348	1.07121	0.0710474	0.855137	5730.76	5559.81	5594.23	5370.67	4905.45	5484.97
ZCCHC4	Zcchc4	ENSMUSG00000029179	284.401	0.164119	1.12048	0.0710596	0.855137	298.567	320.834	282.368	267.674	266.706	270.259
YTHDC2	Ythdc2	ENSMUSG00000034653	1021.99	0.126196	1.09141	0.0710874	0.855137	1146.38	1079.21	974.093	1017.39	947.948	966.916
PRR13	Prr13	ENSMUSG00000023048	944.402	-0.138309	-1.10061	0.0711209	0.855137	942.276	809.274	944.939	967.041	1078.87	924.014
MYO18B	Myo18b	ENSMUSG00000072720	98.6556	-0.312164	-1.24157	0.0714722	0.856606	99.7701	64.8159	99.9278	107.828	86.0807	133.511
ALG11	Alg11	ENSMUSG00000063362	967.483	-0.151834	-1.11098	0.0715491	0.856606	941.026	872.301	935.483	948.589	1193.48	914.019
POMGNT1	Pomgnt1	ENSMUSG00000028700	2308.58	-0.154684	-1.11318	0.0715965	0.856606	2035.53	2090.59	2428.52	2274.55	2860.18	2162.13
KIF19	Kif19a	ENSMUSG00000010021	364.664	-0.154494	-1.11303	0.0715966	0.856606	334.723	359.562	341.602	383.541	357.036	411.518
MALSU1	Malsu1	ENSMUSG00000029815	303.183	-0.254069	-1.19257	0.0716087	0.856606	331.94	233.102	263.517	269.72	439.946	280.872
ST8SIA6	St8sia6	ENSMUSG00000003418	118.984	-0.266118	-1.20257	0.0716661	0.856606	111.787	120.136	92.4537	153.897	104.169	131.46
ZFP14	Zfp14	ENSMUSG00000053985	329.659	-0.181472	-1.13404	0.0717765	0.856606	294.505	320.913	310.242	332.896	411.527	307.874
SIX3	Six3	ENSMUSG00000038805	523.163	0.146337	1.10676	0.0719404	0.857052	571.475	545.803	531.671	543.439	448.858	497.73
PITPNM1	Pitpnm1	ENSMUSG00000024851	8966.28	0.0890591	1.06368	0.0720524	0.857052	9234.73	8943.36	9550.82	8757.87	8497.71	8813.2
ADAT3	Adat3	ENSMUSG00000113640	54.5874	-0.439541	-1.35617	0.0721668	0.857052	51.803	24.1988	62.691	80.1253	46.3285	62.3778
NPHS2	Nphs2	ENSMUSG00000026602	14.7679	0.609204	1.52542	0.0721868	0.857052	16.7472	16.5089	20.298	13.9165	10.4055	10.7314
POLR2H	Polr2h	ENSMUSG00000021018	340.392	-0.181001	-1.13367	0.0721873	0.857052	303.541	314.868	338.547	317.682	422.98	344.735
RND1	Rnd1	ENSMUSG00000054855	880.184	-0.121419	-1.0878	0.0721962	0.857052	868.436	789.101	871.51	915.597	950.56	885.898
PHOSPHO2	Phospho2	ENSMUSG00000027088	695.972	-0.168793	-1.12412	0.0722834	0.857052	642.073	637.649	684.848	686.06	887.234	637.968
SRRT	Srrt	ENSMUSG00000037364	3680.65	0.10198	1.07325	0.0722865	0.857052	3846.88	3785.16	3800.83	3669.43	3293.12	3688.46
FBL	Fbl	ENSMUSG00000046865	736.497	0.127861	1.09267	0.0723402	0.857052	761.439	738.21	807.299	744.78	703.411	663.845
BCL11B	Bcl11b	ENSMUSG00000048251	3361.93	0.115286	1.08319	0.0725158	0.857052	3459.04	3482.36	3547.98	3323.5	2888.11	3470.57
METTL5	Mettl5	ENSMUSG00000051730	204.172	-0.232127	-1.17457	0.072543	0.857052	217.811	190.574	154.514	212.539	261.549	188.047
TROAP	Troap	ENSMUSG00000032783	10.8342	-0.860388	-1.81553	0.0725759	0.857052	2.53341	6.92567	15.5921	12.3438	11.6065	16.004
APBA3	Apba3	ENSMUSG00000004931	730.2	-0.223136	-1.16727	0.072582	0.857052	629.474	675.954	714.903	787.558	555.374	1017.94
S100A1	S100a1	ENSMUSG00000044080	1169.4	-0.245364	-1.18539	0.0728523	0.857052	1063.83	860.493	1285.54	1115.92	1734.81	955.782
SRGN	Srgn	ENSMUSG00000020077	110.187	-0.263939	-1.20075	0.0729214	0.857052	103.953	96.0184	99.8975	102.597	148.874	109.78
FOXF2	Foxf2	ENSMUSG00000038402	122.566	-0.270176	-1.20595	0.0729959	0.857052	88.3659	105.802	139.556	131.005	119.49	151.176
TYRP1	Tyrp1	ENSMUSG00000005994	10.3598	-0.907236	-1.87545	0.0730025	0.857052	8.73024	7.48261	5.31719	2.73523	20.9183	16.9753
TSNAXIP1	Tsnaxip1	ENSMUSG00000031893	11.8756	-0.845642	-1.79706	0.0730341	0.857052	13.2724	4.56891	6.24033	10.7334	29.0291	7.40925
PRTN3	Prtn3	ENSMUSG00000057729	45.8908	0.370412	1.29272	0.0730688	0.857052	42.5157	57.5448	55.622	33.5059	39.4115	46.7448
SPPL3	Sppl3	ENSMUSG00000029550	2705.88	0.100902	1.07244	0.0731521	0.857052	2786.34	2903	2712.7	2720.25	2494.41	2618.59
FOPNL	Fopnl	ENSMUSG00000022677	996.739	-0.208584	-1.15555	0.0732716	0.857052	948.951	873.787	950.628	933.348	1424.25	849.468
ADGRE1	Adgre1	ENSMUSG00000004730	124.915	-0.22491	-1.1687	0.0733967	0.857052	108.266	114.226	123.295	136.399	126.86	140.445
MMP16	Mmp16	ENSMUSG00000028226	670.899	0.169338	1.12454	0.0735485	0.857052	701.48	841.082	588.795	642.087	601.227	650.726
BTBD17	Btbd17	ENSMUSG00000000202	795.984	0.120845	1.08737	0.0735497	0.857052	840.748	828.583	818.081	777.311	794.089	717.093
WNT2	Wnt2	ENSMUSG00000010797	114.25	-0.268527	-1.20458	0.0735929	0.857052	103.155	106.931	100.488	118.983	156.566	99.3797
PCDHB15	Pcdhb22	ENSMUSG00000073591	531.038	-0.140119	-1.102	0.0736146	0.857052	499.66	483.715	532.71	579.889	512.465	577.791
IFT122	Ift122	ENSMUSG00000030323	1131.03	0.119197	1.08613	0.073616	0.857052	1195.57	1255.46	1082.45	1063.58	1083.87	1105.25
PCDHA7	Pcdha7	ENSMUSG00000104318	318.339	0.193676	1.14367	0.0736369	0.857052	402.805	307.931	308.116	324.144	262.042	304.997
NPM2	Npm2	ENSMUSG00000047911	6.0255	-1.15629	-2.22884	0.0738584	0.858322	4.32345	1.94475	4.7411	6.57929	16.9938	1.57056
LARGE1	Large1	ENSMUSG00000004383	4674.76	0.0940882	1.06739	0.0738936	0.858322	4926.74	4961.28	4593.37	4622.7	4502.08	4442.42
TREML2	Treml2	ENSMUSG00000071068	10.6263	0.865116	1.82149	0.0739636	0.858322	14.6927	22.8294	4.25378	9.53232	8.23778	4.2118
TBX3	Tbx3	ENSMUSG00000018604	108.527	0.245704	1.18567	0.0740071	0.858322	106.666	119.424	127.655	99.7767	88.916	108.727
A2M	A2m	ENSMUSG00000030111	139.443	0.230925	1.17359	0.074177	0.858322	149.576	171.829	130.502	117.059	126.937	140.754
UPF3A	Upf3a	ENSMUSG00000038398	962.852	0.118819	1.08585	0.0742187	0.858322	1023.99	1020.56	962.997	984.148	887.23	898.194
QPCTL	Qpctl	ENSMUSG00000030407	655.425	0.125833	1.09114	0.0742227	0.858322	708.398	697.893	645.571	643.544	616.808	620.337
FAM234A	Fam234a	ENSMUSG00000024187	744.041	-0.128091	-1.09285	0.0742454	0.858322	754.358	712.023	666.958	811.658	737.48	781.77
MBD4	Mbd4	ENSMUSG00000030322	220.744	-0.219497	-1.16433	0.0743067	0.858322	218.676	222.27	171.09	283.978	213.715	214.734
LINC01158	Pantr1	ENSMUSG00000060424	793.439	-0.215424	-1.16104	0.0743552	0.858322	756.256	668.594	776.865	769.5	1133	656.416
CCDC25	Ccdc25	ENSMUSG00000022035	1138.43	0.134924	1.09804	0.0743695	0.858322	1268.47	1261.11	1045.29	1052.58	1049.82	1153.3
PCDHB6	Pcdhb6	ENSMUSG00000051678	89.3929	0.290382	1.22296	0.0745708	0.860131	114.873	74.5957	105.708	74.1705	77.1859	89.8242
TRADD	Tradd	ENSMUSG00000031887	169.687	-0.242637	-1.18315	0.0747827	0.860258	166.943	160.301	138.934	175.035	228.843	148.063
C8orf76	9130401M01Rik	ENSMUSG00000101892	775.754	-0.15458	-1.1131	0.0748291	0.860258	728.361	703.418	770.352	804.057	943.955	704.38
QRSL1	Qrsl1	ENSMUSG00000019863	412.876	0.155355	1.1137	0.07486	0.860258	390.648	477.378	438.182	395.82	370.638	404.588
C11orf71	Gm5617	ENSMUSG00000042293	77.8762	-0.393965	-1.314	0.0748601	0.860258	53.9472	71.4899	76.3932	68.8264	136.465	60.1352
TBXAS1	Tbxas1	ENSMUSG00000029925	48.1308	-0.353879	-1.27799	0.074875	0.860258	39.3938	35.6715	51.9994	55.6774	50.4803	55.5626
TMPRSS6	Tmprss6	ENSMUSG00000016942	15.7421	-0.868056	-1.8252	0.074939	0.860258	7.12521	4.82915	20.6991	37.5962	17.7235	6.47949
DPH7	Dph7	ENSMUSG00000026975	526.172	-0.168465	-1.12386	0.0750557	0.860861	508.469	455.499	521.754	464.831	623.226	583.252
RPL11	Rpl11	ENSMUSG00000059291	4164.82	-0.220319	-1.16499	0.0750849	0.860861	3656.74	3567.49	4317.12	3997.09	6136.07	3314.41
ATP5IF1	Atpif1	ENSMUSG00000054428	3422.48	-0.227966	-1.17118	0.0751255	0.860861	3057.99	2887.43	3511.6	3246.61	5140.08	2691.14
APH1B	Aph1b	ENSMUSG00000032375	952.867	-0.124686	-1.09027	0.0752058	0.86127	888.999	889.934	955.728	949.411	1081.74	951.387
GOLGA2	Golga2	ENSMUSG00000002546	3458.81	0.0981468	1.0704	0.0753503	0.8619	3530.46	3686.83	3512.8	3499.41	3177.7	3345.68
PMAIP1	Pmaip1	ENSMUSG00000024521	55.7932	0.322329	1.25035	0.0755981	0.864151	66.2639	56.7584	62.8847	43.1169	51.866	53.8696
LAMB1	Lamb1	ENSMUSG00000002900	788.838	0.170821	1.1257	0.0756368	0.864151	996.173	821.216	690.082	753.598	687.358	784.601
PDLIM5	Pdlim5	ENSMUSG00000028273	810.153	0.114446	1.08256	0.0757452	0.86458	842.96	838.665	845.368	801.773	764.146	768.005
PI4KA	Pi4ka	ENSMUSG00000041720	9678.64	0.129697	1.09406	0.07579	0.86458	10986	9889.68	9465.4	9253.28	8170.42	10307.1
RNF185	Rnf185	ENSMUSG00000020448	852.47	-0.126968	-1.092	0.0758167	0.86458	751.419	801.4	892.617	883.84	901.044	884.499
UBL3	Ubl3	ENSMUSG00000001687	5799.11	-0.154749	-1.11323	0.0760182	0.86492	5470.02	5198.01	5796.06	5882.14	7344.06	5104.36
GUCY2F	Gucy2f	ENSMUSG00000042282	20.0861	-0.576613	-1.49134	0.0760894	0.865219	12.9247	22.5717	13.0308	21.9865	16.7438	33.2592
GUCY1A2	Gucy1a2	ENSMUSG00000041624	416.617	-0.163258	-1.11981	0.0761938	0.865572	423.711	387.649	367.825	500.155	411.011	409.349
PPOX	Ppox	ENSMUSG00000062729	758.119	0.182286	1.13468	0.0762591	0.865572	677.486	869.548	871.599	814.808	582.269	733.006
ITFG2	Itfg2	ENSMUSG00000001518	696.148	-0.135454	-1.09844	0.0763172	0.865572	688.845	606.057	694.863	720.138	780.435	686.549
GLP1R	Glp1r	ENSMUSG00000024027	174.093	-0.225667	-1.16932	0.0763688	0.865572	172.7	153.746	155.376	206.3	147.507	208.928
SPTLC2	Sptlc2	ENSMUSG00000021036	1305.87	0.217406	1.16264	0.0764843	0.865572	1264.74	1523.84	1420.08	1398.55	1410.41	817.619
SP110	Sp110	ENSMUSG00000070034	34.8712	-0.400122	-1.31962	0.0765092	0.865572	27.8227	32.438	29.8324	40.8211	44.4356	33.8773
S100A10	S100a10	ENSMUSG00000041959	399.597	-0.177858	-1.1312	0.0765246	0.865572	389.955	354.858	379.52	360.454	501.268	411.53
STK3	Stk3	ENSMUSG00000022329	305.352	-0.162237	-1.11902	0.0766187	0.866128	272.402	318.368	274.068	317.579	329.772	319.923
BLOC1S6	Bloc1s6	ENSMUSG00000005804	859.701	0.138611	1.10084	0.0768908	0.867893	905.125	943.168	853.695	771.827	925.617	758.774
ZNF185	Zfp185	ENSMUSG00000031351	36.4591	-0.390165	-1.31054	0.0769564	0.867893	27.657	31.6066	35.5481	39.9162	38.5199	45.5068
TSEN2	Tsen2	ENSMUSG00000042389	419.19	0.145667	1.10624	0.0770403	0.867893	448.069	431.958	440.711	395.371	430.297	368.736
FAM135A	Fam135a	ENSMUSG00000026153	901.584	0.118999	1.08598	0.0770799	0.867893	928.125	1000.86	887.167	841.293	865.416	886.638
GOLGA4	Golga4	ENSMUSG00000038708	3554.23	0.148798	1.10865	0.077107	0.867893	3760.93	3766.06	3686.05	3603.64	2715.35	3793.34
VSIR	Vsir	ENSMUSG00000020101	843.616	-0.167013	-1.12273	0.0772185	0.867893	845.758	669.877	869.162	794.108	861.511	1021.28
RAB11FIP1	Rab11fip1	ENSMUSG00000031488	92.0264	-0.256362	-1.19446	0.0772593	0.867893	77.4766	84.2167	89.9383	106.095	90.5227	103.909
OTOP2	Otop2	ENSMUSG00000050201	26.8647	-0.533686	-1.44762	0.0773462	0.867893	17.7548	23.0153	24.773	16.6067	34.2891	44.7493
L3MBTL3	L3mbtl3	ENSMUSG00000039089	789.119	0.137383	1.09991	0.0773779	0.867893	838.103	862.841	779.63	832.533	678.241	743.365
NLN	Nln	ENSMUSG00000021710	983.236	0.126765	1.09184	0.077486	0.867893	1049.88	1082.91	947.019	956.042	870.033	993.535
SPATA24	Spata24	ENSMUSG00000024352	52.0925	-0.382591	-1.30368	0.0775546	0.867893	33.289	51.8962	50.5122	59.4625	74.5147	42.8806
TMEM167B	Tmem167b	ENSMUSG00000068732	1219.26	0.104503	1.07512	0.0775587	0.867893	1247.72	1279.85	1262.91	1212.18	1152.53	1160.38
NDUFB6	Ndufb6	ENSMUSG00000071014	1304.74	-0.204794	-1.15252	0.0775667	0.867893	1228.41	1091.4	1316.11	1269.39	1837.84	1085.27
CDKN1C	Cdkn1c	ENSMUSG00000037664	274.442	-0.263938	-1.20075	0.077628	0.867893	241.359	243.298	262.121	197.825	403.084	298.967
HGS	Hgs	ENSMUSG00000025793	3004.25	0.108171	1.07786	0.0776624	0.867893	3236.64	3133.05	2981.34	2969.98	2661.95	3042.55
TMEM120A	Tmem120a	ENSMUSG00000039886	397.363	-0.199885	-1.14861	0.0777408	0.867893	351.002	360.029	398.112	438.276	508.63	328.127
PHF14	Phf14	ENSMUSG00000029629	1608.99	0.10901	1.07849	0.0778104	0.867893	1761.42	1637.88	1608.95	1465.97	1602.82	1576.91
H3F3A	H3f3a	ENSMUSG00000060743	4668.18	-0.171387	-1.12614	0.0778699	0.867893	4352.02	4292.19	4528.54	4484.46	6267.55	4084.34
CCT6A	Cct6a	ENSMUSG00000029447	4152.12	-0.13802	-1.10039	0.077894	0.867893	4147.08	3841.38	3871.49	4152.28	5086.1	3814.42
FAU	Fau	ENSMUSG00000038274	4252.3	-0.219101	-1.16401	0.077901	0.867893	3835.34	3383.52	4570.42	4033.88	6197.68	3492.95
NFATC1	Nfatc1	ENSMUSG00000033016	181.805	-0.195075	-1.14478	0.0779227	0.867893	151.837	185.746	171.505	193.103	188.012	200.627
TFAP4	Tfap4	ENSMUSG00000005718	64.503	-0.319261	-1.24769	0.0779675	0.867893	53.295	54.8747	63.9694	87.6847	68.3212	58.8728
JOSD2	Josd2	ENSMUSG00000038695	2179.45	-0.126437	-1.09159	0.077985	0.867893	1970.58	2051.89	2228.66	2224.22	2533.12	2068.25
ITGA8	Itga8	ENSMUSG00000026768	169.317	0.248962	1.18835	0.0780481	0.867893	159.659	245.295	149.075	158.867	153.924	149.084
THOC3	Thoc3	ENSMUSG00000025872	893.131	-0.163953	-1.12035	0.0781124	0.867893	862.003	788.37	875.391	837.989	1144.17	850.861
SLMAP	Slmap	ENSMUSG00000021870	3256.65	0.108652	1.07822	0.0781403	0.867893	3392.98	3617.42	3127.87	3287.56	3017.73	3096.34
TIMP4	Timp4	ENSMUSG00000030317	1116.79	-0.157895	-1.11566	0.0781779	0.867893	986.91	961.463	1218.7	1127.82	1343.92	1061.92
SLC43A1	Slc43a1	ENSMUSG00000027075	9.23187	-0.779316	-1.71632	0.0782157	0.867893	8.86897	6.17688	5.26002	7.9278	13.4991	13.6584
RNF125	Rnf125	ENSMUSG00000033107	20.4027	0.515332	1.42932	0.07837	0.868541	24.4552	20.9394	26.7233	17.5539	13.1841	19.5603
CLDN1	Cldn1	ENSMUSG00000022512	109.791	0.247937	1.18751	0.0783781	0.868541	113.274	108.634	136.049	102.902	87.3731	110.515
CFL2	Cfl2	ENSMUSG00000062929	2134.71	-0.144931	-1.10568	0.0784259	0.868541	2144.81	1877.42	2059.43	2134.04	2622.31	1970.23
SERPINF2	Serpinf2	ENSMUSG00000038224	5.62125	-1.13602	-2.19774	0.0784995	0.868541	0.973621	2.23062	7.42468	5.70516	4.13089	13.2625
RBM47	Rbm47	ENSMUSG00000070780	37.238	0.43635	1.35318	0.0785664	0.868783	44.365	28.7132	55.9089	32.3713	24.2112	37.8583
TMEM123	Tmem123	ENSMUSG00000050912	617.25	-0.153094	-1.11195	0.0786727	0.868961	564.48	544.719	643.766	624.85	734.64	591.045
KIRREL2	Kirrel2	ENSMUSG00000036915	338.656	-0.207556	-1.15473	0.0787258	0.86905	319.236	298.017	324.051	465.214	322.478	302.943
TRAFD1	Trafd1	ENSMUSG00000042726	1913.75	0.103788	1.07459	0.0788064	0.869442	1945.02	1926.29	2076.87	1882.75	1754.88	1896.68
C1orf54	BC028528	ENSMUSG00000038543	57.2456	-0.371417	-1.29362	0.0789913	0.870699	58.3924	35.7658	55.3471	50.4367	58.7585	84.773
ACSM5	Acsm5	ENSMUSG00000030972	7.91905	0.808496	1.75139	0.0790107	0.870699	9.87391	7.48993	12.865	6.5061	5.26043	5.51899
FRS2	Frs2	ENSMUSG00000020170	1718.69	-0.104383	-1.07503	0.0790895	0.870935	1648.26	1602.18	1719.63	1869.91	1717.26	1754.91
CAPN12	Capn12	ENSMUSG00000054083	34.3758	-0.489986	-1.40443	0.0791834	0.870935	18.4673	41.4534	26.055	31.6703	57.3409	31.2677
RELB	Relb	ENSMUSG00000002983	171.156	0.211129	1.15759	0.0792273	0.870935	165.672	180.724	205.288	161.517	138.661	175.073
CATSPERD	Catsperd	ENSMUSG00000040828	15.2135	0.633452	1.55127	0.0793012	0.870935	25.7149	15.852	13.6888	16.4737	11.3489	8.20254
CEBPD	Cebpd	ENSMUSG00000071637	175.392	0.235498	1.17731	0.0793033	0.870935	202.673	143.278	222.527	173.554	165.157	145.164
ZW10	Zw10	ENSMUSG00000032264	513.158	-0.143125	-1.10429	0.0796712	0.873483	473.316	478.151	512.314	568.615	482.349	564.204
BOD1	Bod1	ENSMUSG00000044502	1821.95	-0.174824	-1.12883	0.0800507	0.876363	1710.48	1554.35	1869.19	1823.96	2392.16	1581.53
APOD	Apod	ENSMUSG00000022548	4281.32	-0.140145	-1.10202	0.0806012	0.878925	4114.89	3477.92	4627.18	4326.86	4902.88	4238.2
EPHA7	Epha7	ENSMUSG00000028289	1841.87	0.104716	1.07528	0.0806068	0.878925	1945.9	1951.48	1827.28	1718.23	1880.67	1727.64
CYP11A1	Cyp11a1	ENSMUSG00000032323	152.416	-0.20826	-1.15529	0.080779	0.878925	148.128	124.566	152.006	154.79	170.726	164.283
GPR160	Gpr160	ENSMUSG00000037661	22.6987	-0.498335	-1.41258	0.0807845	0.878925	14.2534	23.3466	19.1315	24.0628	31.9968	23.4011
TP53I11	Trp53i11	ENSMUSG00000068735	2397.8	0.0997495	1.07159	0.0808283	0.878925	2518.05	2402.63	2521.16	2440.27	2216.89	2287.78
C16orf86	4933405L10Rik	ENSMUSG00000013158	6.30116	-0.98164	-1.97471	0.0808324	0.878925	5.23159	1.09524	6.4325	11.0147	5.85651	8.1764
PRMT3	Prmt3	ENSMUSG00000030505	651.668	0.11836	1.0855	0.0808845	0.878925	680.94	677.48	676.514	621.611	639.144	614.321
CCL19	Ccl19	ENSMUSG00000071005	30.2377	0.465854	1.38114	0.0810455	0.879544	35.0902	29.3159	40.5982	31.2185	29.8471	15.3562
MYBBP1A	Mybbp1a	ENSMUSG00000040463	1818.21	0.13487	1.09799	0.0811284	0.879948	1820.77	1950.7	1938.19	1914.73	1474.76	1810.07
PLOD2	Plod2	ENSMUSG00000032374	211.676	-0.188426	-1.13952	0.0812887	0.879967	205.418	204.412	183.983	216.704	205.294	254.243
PROB1	Prob1	ENSMUSG00000073600	380.801	-0.155036	-1.11345	0.0814189	0.879967	320.387	387.987	373.722	408.093	379.699	414.915
LHFPL1	Lhfpl1	ENSMUSG00000041700	6.20707	-1.0093	-2.01293	0.0814497	0.879967	3.45927	1.89553	6.61002	14.4415	4.56595	6.27015
PLD1	Pld1	ENSMUSG00000027695	392.509	0.184483	1.13641	0.0816721	0.881876	466.326	381.587	405.729	363.85	306.205	431.356
UNC5CL	Unc5cl	ENSMUSG00000043592	6.56079	-0.933074	-1.90934	0.0818967	0.883533	2.53353	6.28885	5.01934	9.80004	10.6081	5.11489
MIEN1	Mien1	ENSMUSG00000002580	1231.63	-0.238792	-1.18	0.0819173	0.883533	1149.13	993.639	1246.1	1155.05	1889.63	956.244
LAMB3	Lamb3	ENSMUSG00000026639	80.2743	0.406204	1.32519	0.0821922	0.886002	138.904	80.1358	57.1603	95.1878	60.1651	50.0925
PTGR2	Ptgr2	ENSMUSG00000072946	1294.44	-0.153495	-1.11226	0.0822397	0.886019	1180.1	1183.22	1312.77	1248.84	1632.74	1208.99
SEC22A	Sec22a	ENSMUSG00000034473	456.105	-0.238088	-1.17943	0.082292	0.886088	460.658	362.325	431.865	427.974	677.586	376.222
PTPRVP	Ptprv	ENSMUSG00000097993	147.6	0.358269	1.28189	0.0825008	0.886164	204.064	211.518	83.9189	153.872	103.684	128.542
KCNN1	Kcnn1	ENSMUSG00000002908	653.357	0.122543	1.08865	0.0826154	0.886164	672.903	675.525	694.669	589.788	653.312	633.946
PTPRK	Ptprk	ENSMUSG00000019889	1947.99	0.137965	1.10035	0.0826423	0.886164	2371.4	1965.26	1787.02	1932.4	1773.78	1858.09
SPTSSA	Sptssa	ENSMUSG00000044408	679.62	-0.154433	-1.11298	0.0826933	0.886164	670.899	625.821	632.141	672.494	843.013	633.351
PVT1	Pvt1	ENSMUSG00000097039	202.317	-0.215499	-1.16111	0.0828734	0.886164	182.848	149.961	229.503	228.521	216.307	206.762
CPZ	Cpz	ENSMUSG00000036596	26.5617	0.502991	1.41715	0.0829366	0.886164	37.5566	37.9625	17.8373	18.2185	27.6297	20.1658
TBC1D8B	Tbc1d8b	ENSMUSG00000042473	171.882	-0.19294	-1.14309	0.0829976	0.886164	175.439	152.029	153.46	175.938	189.556	184.87
NUDT21	Nudt21	ENSMUSG00000031754	2009.25	0.0951462	1.06817	0.083015	0.886164	2012.9	2115.82	2098.22	1984.93	1934.9	1908.71
ZNF597	Zfp597	ENSMUSG00000039789	686.447	-0.132204	-1.09597	0.083053	0.886164	657.013	699.828	608.637	752.608	661.608	738.989
EVI2A	Evi2a	ENSMUSG00000078771	757.776	-0.180992	-1.13366	0.083146	0.886164	709.23	663.351	757.372	771.587	996.75	648.364
MEMO1	Memo1	ENSMUSG00000058704	602.32	-0.146262	-1.1067	0.0832005	0.886164	531.129	608.543	574.849	590.783	715.666	592.949
ACIN1	Acin1	ENSMUSG00000022185	4079.22	0.154356	1.11292	0.0833218	0.886164	4356.83	4218.87	4316.52	4255.34	3020.6	4307.16
C1orf115	C130074G19Rik	ENSMUSG00000039349	1040.9	0.121354	1.08776	0.0833463	0.886164	1045.12	1189.75	1019.99	982.032	968.568	1039.91
LRP8	Lrp8	ENSMUSG00000028613	2564.31	0.135314	1.09833	0.0833664	0.886164	2645.05	2741.36	2667.82	2594.78	2041.07	2695.77
HEATR5B	Heatr5b	ENSMUSG00000039414	2020.08	0.132285	1.09603	0.0834474	0.886164	2166.52	2013.41	2158.52	2100.63	1641.75	2039.64
PDCD2L	Pdcd2l	ENSMUSG00000002635	372.377	-0.192356	-1.14263	0.0834504	0.886164	357.542	329.246	355.254	368.476	493.797	329.947
CDC14B	Cdc14b	ENSMUSG00000033102	275.842	-0.177699	-1.13108	0.0834509	0.886164	260.573	224.73	293.111	313.007	275.242	288.389
NUDT7	Nudt7	ENSMUSG00000031767	112.144	-0.273767	-1.20896	0.0835156	0.886164	112.63	80.6738	110.767	102.289	152.571	113.931
ALAS2	Alas2	ENSMUSG00000025270	279.289	0.253488	1.19209	0.0835727	0.886164	229.452	268.345	412.858	238.091	301.16	225.828
GGACT	Ggact	ENSMUSG00000041625	473.742	-0.208778	-1.15571	0.0835986	0.886164	426.41	404.553	486.888	447.812	661.635	415.154
LANCL1	Lancl1	ENSMUSG00000026000	4695.85	-0.140214	-1.10207	0.0836387	0.886164	4624.29	4276.03	4501.29	4643.7	5840.88	4288.88
RHOD	Rhod	ENSMUSG00000041845	21.4557	-0.543319	-1.45732	0.0836648	0.886164	14.9269	10.3485	26.9829	26.0258	27.9246	22.5255
SNX31	Snx31	ENSMUSG00000013611	17.4091	0.592195	1.50754	0.0837139	0.886164	14.5969	20.9211	27.4302	10.6773	10.8417	19.9878
NIPAL4	Nipal4	ENSMUSG00000020411	334.268	-0.175477	-1.12934	0.0837696	0.886164	263.936	339.744	338.689	321.851	365.518	375.871
ZBTB2	Zbtb2	ENSMUSG00000075327	338.806	-0.201423	-1.14983	0.0837704	0.886164	316.969	251.564	377.493	367.43	315.121	404.258
GPRC5C	Gprc5c	ENSMUSG00000051043	127.887	0.232505	1.17487	0.0838788	0.886636	125.91	133.067	155.393	108.965	136.598	107.39
MANEA	Manea	ENSMUSG00000040520	1068.9	-0.146377	-1.10679	0.083907	0.886636	1006.92	1078.64	957.731	1003.94	1314.6	1051.58
UGT8	Ugt8a	ENSMUSG00000032854	6946.33	-0.141731	-1.10323	0.0840748	0.886994	6262.13	6523.03	7030.17	6560.47	8691.66	6610.53
CCDC9	Ccdc9	ENSMUSG00000041375	1165.54	0.12496	1.09048	0.0842239	0.886994	1218.45	1167.58	1262.02	1156.12	990.591	1198.5
FAT4	Fat4	ENSMUSG00000046743	663.067	-0.145593	-1.10619	0.0842328	0.886994	567.54	704.343	618.097	714.822	632.835	740.764
DERL3	Derl3	ENSMUSG00000009092	38.6682	-0.427483	-1.34489	0.0842762	0.886994	47.4686	29.5165	22.5046	49.0751	35.0463	48.3981
CADPS	Cadps	ENSMUSG00000054423	8825.27	0.101161	1.07264	0.0843322	0.886994	9313.34	9492.28	8598.6	8795.82	7912.34	8839.22
CENPM	Cenpm	ENSMUSG00000068101	57.6509	-0.33192	-1.25869	0.0843461	0.886994	45.3338	52.2298	55.3817	67.4666	76.4028	49.0906
ESPN	Espn	ENSMUSG00000028943	89.8671	0.262734	1.19975	0.0844932	0.886994	82.7552	108.68	103.194	73.6777	89.4869	81.4085
GTF3A	Gtf3a	ENSMUSG00000016503	678.015	-0.218899	-1.16385	0.0846813	0.887867	650.971	530.268	697.71	701.899	948.027	539.213
APOPT1	Apopt1	ENSMUSG00000037787	617.653	-0.21111	-1.15758	0.0848006	0.888081	595.859	512.947	607.808	582.536	880.887	525.883
NDUFB5	Ndufb5	ENSMUSG00000027673	2453.22	-0.179039	-1.13213	0.0850716	0.890157	2259.52	2162.31	2480.75	2439.59	3311.57	2065.55
CCDC130	Ccdc130	ENSMUSG00000004994	282.419	0.226209	1.16976	0.0851776	0.8903	219.85	320.615	375.625	252.537	243.596	282.293
LPCAT2	Lpcat2	ENSMUSG00000033192	249.529	-0.186632	-1.1381	0.0854039	0.891354	215.959	257.46	227.929	253.112	237.343	305.371
UBE2F	Ube2f	ENSMUSG00000034343	1358.89	-0.137249	-1.09981	0.0855348	0.891354	1321.98	1202.17	1357.59	1342.68	1639.14	1289.8
LIN37	Lin37	ENSMUSG00000036845	457.634	-0.15296	-1.11185	0.0856048	0.891354	416.584	414.633	468.413	545.181	448.395	452.597
MET	Met	ENSMUSG00000009376	438.365	0.154412	1.11297	0.085695	0.891354	492.031	489.089	404.443	410.12	386.925	447.583
TNS1	Tns1	ENSMUSG00000055322	2016.62	0.14827	1.10824	0.0857373	0.891354	2045.78	2027.54	2288.38	2016.37	1566.59	2155.04
OPA3	Opa3	ENSMUSG00000052214	1783.85	-0.100174	-1.0719	0.0857827	0.891354	1681.87	1676.93	1806.72	1841.59	1902.89	1793.08
GATM	Gatm	ENSMUSG00000027199	2706.88	-0.143556	-1.10462	0.0859442	0.891354	2651.48	2272.03	2792.41	2672.83	3290.34	2562.16
ACOX3	Acox3	ENSMUSG00000029098	1117.64	-0.121971	-1.08822	0.0859731	0.891354	1029.9	1112.74	1069.77	1207.15	1045.23	1241.08
PCDHGA5	Pcdhga5	ENSMUSG00000103567	408.807	0.150277	1.10978	0.0860177	0.891354	471.13	431.084	387.977	403.315	364.446	394.89
GALR1	Galr1	ENSMUSG00000024553	33.7548	-0.411638	-1.3302	0.0860861	0.891354	23.3648	33.8531	29.9693	43.2684	29.7076	42.3656
ADCYAP1	Adcyap1	ENSMUSG00000024256	622.772	0.156763	1.11478	0.0861175	0.891354	681.688	739.941	549.155	574.74	630.514	560.597
NLRX1	Nlrx1	ENSMUSG00000032109	301.551	0.168097	1.12358	0.0861306	0.891354	334.108	336.042	286.85	293.221	305.149	253.937
NR6A1	Nr6a1	ENSMUSG00000063972	273.024	0.219953	1.1647	0.0861994	0.891354	325.288	318.04	238.598	280.425	193.997	281.795
CHI3L1	Chil1	ENSMUSG00000064246	214.132	-0.186826	-1.13826	0.0862236	0.891354	197.214	189.347	214.25	215.524	259.763	208.696
METTL26	Mettl26	ENSMUSG00000025731	697.199	-0.156592	-1.11465	0.0864871	0.891354	698.43	622.476	656.221	716.185	860.977	628.908
ACTN3	Actn3	ENSMUSG00000006457	48.8559	0.411041	1.32965	0.0865047	0.891354	40.0214	40.7588	87.6336	38.5767	42.2828	43.8622
SEBOX	Sebox	ENSMUSG00000001103	56.566	-0.352004	-1.27633	0.0865075	0.891354	46.6066	47.3324	54.9097	53.218	87.009	50.3203
CCDC127	Ccdc127	ENSMUSG00000021578	2217.92	0.119883	1.08665	0.086532	0.891354	2239.6	2191.97	2498.26	2235.24	2231.68	1910.77
ZNF354B	Zfp354b	ENSMUSG00000020335	81.3451	-0.261208	-1.19848	0.0865655	0.891354	71.1684	82.7391	68.3069	86.633	85.0704	94.1528
PPEF2	Ppef2	ENSMUSG00000029410	22.5858	-0.530399	-1.44433	0.0865675	0.891354	15.3234	18.9708	19.8119	24.2798	39.9094	17.2194
S100A13	S100a13	ENSMUSG00000042312	323.862	-0.245174	-1.18524	0.0865843	0.891354	270.289	275.619	342.832	289.339	484.329	280.767
PRC1	Prc1	ENSMUSG00000038943	93.0498	-0.248154	-1.18769	0.0866196	0.891354	91.9729	81.4273	82.1156	98.3375	92.2345	112.211
ZNF778	Zfp26	ENSMUSG00000063108	795.937	-0.137041	-1.09965	0.0867205	0.891916	769.5	835.322	670.056	841.101	778.863	880.778
AVIL	Avil	ENSMUSG00000025432	20.9168	0.504856	1.41898	0.0870005	0.892697	31.0007	22.5584	20.0705	17.1365	14.4341	20.3008
CXXC1	Cxxc1	ENSMUSG00000024560	1445.79	0.108616	1.07819	0.0870169	0.892697	1575.88	1493.57	1431.35	1405.82	1311.24	1456.89
FAM126A	Fam126a	ENSMUSG00000028995	769.663	-0.114529	-1.08262	0.0870462	0.892697	719.366	726.667	771.363	778.071	820.768	801.742
ABHD15	Abhd15	ENSMUSG00000000686	38.5677	-0.424313	-1.34193	0.087058	0.892697	38.5483	19.2208	40.9998	44.6417	35.7225	52.2734
TMEM170A	Tmem170	ENSMUSG00000031953	170.579	-0.198287	-1.14733	0.0871206	0.892697	163.663	137.199	175.717	190.746	178.31	177.837
PXDN	Pxdn	ENSMUSG00000020674	2405.78	0.13438	1.09762	0.0872452	0.892884	2571.24	2485.78	2497.45	2434.33	1912.77	2533.12
TRIM5	Trim5	ENSMUSG00000060441	14.6401	-0.617223	-1.53392	0.0872454	0.892884	11.9323	10.6528	11.9744	18.3135	24.139	10.8288
IBTK	Ibtk	ENSMUSG00000035941	775.902	0.129819	1.09416	0.0872778	0.892884	825.99	835.462	771.368	713.305	687.424	821.861
TIGAR	Tigar	ENSMUSG00000038028	903.437	-0.109489	-1.07885	0.0873877	0.893534	863.707	860.573	883.296	897.413	950.919	964.711
CHST14	Chst14	ENSMUSG00000074916	59.9716	0.306524	1.23672	0.0877075	0.896327	63.3982	74.7357	60.9094	45.0943	60.3029	55.3894
PALB2	Palb2	ENSMUSG00000044702	28.8798	-0.534954	-1.4489	0.0878234	0.89637	23.8442	23.807	22.1087	25.6881	59.1798	18.6509
SEC24D	Sec24d	ENSMUSG00000039234	550.127	0.169156	1.1244	0.087894	0.89637	656.524	500.163	590.793	476.473	477.251	599.562
LRRC18	Lrrc18	ENSMUSG00000041673	8.8332	0.87449	1.83336	0.0879153	0.89637	10.0144	19.4131	5.01671	2.55379	9.41612	6.58513
TMEM134	Tmem134	ENSMUSG00000024845	898.991	-0.169466	-1.12464	0.0879353	0.89637	737.742	833.16	967.513	894.793	1131.42	829.314
NELFE	Nelfe	ENSMUSG00000024369	546.23	-0.163385	-1.11991	0.0879851	0.89637	489.053	494.252	561.533	588.165	661.058	483.319
CDH6	Cdh6	ENSMUSG00000039385	1016.16	0.112644	1.08121	0.0879907	0.89637	1095.9	1086.64	984.829	954.877	961.606	1013.12
CTSB	Ctsb	ENSMUSG00000021939	17220.5	-0.111697	-1.0805	0.0883726	0.898373	16649.7	16231.7	16780	17724.6	19936	16001.1
TNFRSF10D	Tnfrsf10b	ENSMUSG00000022074	21.8824	0.487199	1.40172	0.0883915	0.898373	27.4765	29.7463	19.4638	19.5982	15.518	19.4919
SLC35B3	Slc35b3	ENSMUSG00000021432	368.598	-0.150438	-1.10991	0.0884204	0.898373	373.827	355.379	318.335	398.878	403.289	361.88
PRKAG1	Prkag1	ENSMUSG00000067713	1275.14	-0.11777	-1.08506	0.0884787	0.898492	1187.96	1211.83	1268.92	1318.34	1449.52	1214.26
ITGB8	Itgb8	ENSMUSG00000025321	1941.85	-0.0960364	-1.06883	0.0886477	0.899734	1956.27	1863.57	1811.62	1976.37	1994.06	2049.24
PGAP2	Pgap2	ENSMUSG00000030990	535.982	-0.131355	-1.09532	0.0888159	0.900589	527.426	471.05	536.481	546.983	584.485	549.469
ADAMTSL2	Adamtsl2	ENSMUSG00000036040	304.674	-0.225943	-1.16954	0.0888954	0.900589	265.608	286.004	288.526	271.113	445.516	271.276
SPOCD1	Spocd1	ENSMUSG00000028784	10.3965	0.746287	1.67747	0.0889674	0.900589	10.6788	17.9876	10.6059	6.68002	4.11928	12.3072
CENPF	Cenpf	ENSMUSG00000026605	62.4776	-0.495022	-1.40934	0.0890342	0.900589	41.3488	48.2977	61.7765	42.1497	40.1293	141.164
FAM114A1	Fam114a1	ENSMUSG00000029185	148.539	-0.232402	-1.17479	0.089035	0.900589	109.1	151.975	148.848	140.074	183.523	157.714
SNAPIN	Snapin	ENSMUSG00000001018	1178.19	-0.120596	-1.08718	0.0890492	0.900589	1068.12	1188.22	1130.4	1228.18	1331.67	1122.53
C3orf18	6430571L13Rik	ENSMUSG00000037977	161.622	0.2131	1.15918	0.0891096	0.900589	206.227	158.756	155.699	151.973	160.472	136.606
GCFC2	Gcfc2	ENSMUSG00000035125	150.62	-0.290013	-1.22265	0.0892012	0.900589	100.074	166.746	137.64	136.392	225.551	137.32
NCAPH	Ncaph	ENSMUSG00000034906	50.887	0.440233	1.35682	0.0893779	0.900589	73.6822	75.2103	27.6787	34.5869	45.158	49.0062
MRPS6	Mrps6	ENSMUSG00000039680	645.886	-0.236369	-1.17802	0.0893916	0.900589	653.36	452.799	672.082	657.979	923.986	515.106
DHX58	Dhx58	ENSMUSG00000017830	44.0018	0.341497	1.26707	0.0894683	0.900589	52.2423	46.767	48.3172	44.4719	34.8092	37.4033
TDRD7	Tdrd7	ENSMUSG00000035517	1137.86	0.162317	1.11908	0.0895561	0.900589	1222.09	1318.13	1065.11	1218.94	870.449	1132.44
GJC3	Gjc3	ENSMUSG00000056966	2428.82	-0.115351	-1.08324	0.0895647	0.900589	2453.13	2068.07	2474.75	2580.85	2412.33	2583.78
TMEM62	Tmem62	ENSMUSG00000054484	802.402	-0.134	-1.09733	0.089608	0.900589	728.817	771.634	794.31	782.721	951.536	785.393
FUNDC1	Fundc1	ENSMUSG00000025040	917.224	-0.163934	-1.12034	0.0897317	0.900589	887.425	849.862	857.193	917.6	1187.8	803.46
MFSD4B	Mfsd4b4	ENSMUSG00000096687	342.189	0.177379	1.13083	0.0897393	0.900589	374.63	416.445	298.622	339.558	327.877	296
MICAL2	Mical2	ENSMUSG00000038244	9846.99	0.105993	1.07624	0.0897575	0.900589	10703.7	10322.6	9599.08	10374.8	9095.75	8985.95
MRPL41	Mrpl41	ENSMUSG00000036850	1018.37	-0.186474	-1.13798	0.0897598	0.900589	977.498	895.478	984.207	963.057	1408.22	881.763
OSGEPL1	Osgepl1	ENSMUSG00000026096	356.15	-0.171225	-1.12601	0.0900348	0.901471	335.507	340.139	328.194	318.2	443.098	371.765
LPCAT4	Lpcat4	ENSMUSG00000027134	3534.21	0.0996156	1.07149	0.0901486	0.901596	3368.64	3818.86	3781.99	3494.41	3403.32	3338.06
PTGDR	Ptgdr	ENSMUSG00000071489	26.9163	-0.442816	-1.35925	0.0901889	0.901596	18.6612	19.8115	30.0559	31.6572	30.0645	31.2476
HNRNPA2B1	Hnrnpa2b1	ENSMUSG00000004980	10393.2	0.110717	1.07976	0.0902357	0.901596	11099.7	10836	10440.2	10107	8903.42	10972.8
SREBF1	Srebf1	ENSMUSG00000020538	1796.71	-0.102365	-1.07353	0.0902812	0.901596	1692.68	1781.31	1725.78	1906.4	1736.29	1937.83
ADAMTSL4	Adamtsl4	ENSMUSG00000015850	282.404	-0.275193	-1.21016	0.0903632	0.901947	356.117	204.732	206.692	406.334	255.252	265.298
TRPA1	Trpa1	ENSMUSG00000032769	11.6838	0.686271	1.60912	0.0907736	0.904144	11.9382	20.4358	10.8082	5.50983	11.526	9.88488
SMIM17	Smim17	ENSMUSG00000093536	594.55	-0.17097	-1.12582	0.0908156	0.904144	561.776	571.486	543.954	599.552	770.462	520.067
MFAP3L	Mfap3l	ENSMUSG00000031647	1488.78	-0.097185	-1.06968	0.0908181	0.904144	1467.79	1464.94	1383.02	1548.64	1531.57	1536.68
TMEM116	Tmem116	ENSMUSG00000029452	88.2905	0.313428	1.24266	0.0908783	0.904144	131.287	69.3292	93.1953	64.5869	81.0705	90.2736
FTSJ1	Ftsj1	ENSMUSG00000031171	552.952	-0.140421	-1.10223	0.0909315	0.904144	491.896	529.666	556.274	585.447	633.319	521.113
NSUN5	Nsun5	ENSMUSG00000000916	407.866	0.158463	1.1161	0.0910707	0.904144	366.307	449.013	476.075	406.869	371.725	377.205
FCGRT	Fcgrt	ENSMUSG00000003420	557.055	0.137609	1.10008	0.0911118	0.904144	560.401	561.189	628.613	512.907	583.293	495.927
WDR74	Wdr74	ENSMUSG00000042729	584.413	-0.145704	-1.10627	0.0911374	0.904144	521.707	518.313	624.704	587.168	675.34	579.248
NPY5R	Npy5r	ENSMUSG00000044014	119.66	-0.218775	-1.16374	0.0911998	0.904144	117.631	116.723	97.2757	131.736	129.139	125.457
SKA1	Ska1	ENSMUSG00000036223	5.43873	-1.09883	-2.14181	0.0912127	0.904144	6.48681	0.953834	2.83179	4.86578	3.6638	13.8304
VPS51	Vps51	ENSMUSG00000024797	2086.32	0.104359	1.07502	0.0913069	0.904144	2047.39	2120.32	2317.34	2051.41	2064.91	1916.52
DCLRE1C	Dclre1c	ENSMUSG00000026648	300.821	0.151761	1.11092	0.0913237	0.904144	308.082	319.575	322.543	303.991	265.835	284.9
ECH1	Ech1	ENSMUSG00000053898	1033.44	-0.155602	-1.11389	0.0913829	0.904144	956.567	906.903	1069.05	977.866	1305.77	984.452
ECHS1	Echs1	ENSMUSG00000025465	1327.24	-0.19063	-1.14126	0.0915697	0.904157	1156.23	1233.06	1328.89	1239.27	1866.19	1139.8
ABHD12B	Abhd12b	ENSMUSG00000090121	110.069	-0.318023	-1.24662	0.0916199	0.90419	113.499	71.8543	108.073	80.3597	130.677	155.949
CDK9	Cdk9	ENSMUSG00000009555	2503.86	0.0909811	1.06509	0.0917325	0.904837	2626.24	2569.25	2553.12	2480.56	2328.64	2465.34
EVA1B	Eva1b	ENSMUSG00000050212	99.4643	-0.294109	-1.22613	0.091834	0.905299	78.3855	89.1175	100.377	90.1209	149.561	89.2237
UAP1L1	Uap1l1	ENSMUSG00000026956	370.359	-0.210703	-1.15725	0.0918733	0.905299	366.248	309.766	351.828	285.869	471.312	437.131
STIL	Stil	ENSMUSG00000028718	22.3187	0.575024	1.4897	0.0919359	0.905357	10.249	36.0341	34.2899	17.2488	17.6249	18.4656
HSD17B13	Hsd17b13	ENSMUSG00000034528	5.62692	1.00518	2.00719	0.0920748	0.905357	2.34707	10.3676	9.76577	2.90937	5.5643	2.80739
ARHGEF40	Arhgef40	ENSMUSG00000004562	961.74	0.13721	1.09978	0.0920915	0.905357	1003.78	1081.99	936.619	1045.51	839.235	863.308
EDNRB	Ednrb	ENSMUSG00000022122	2083.23	-0.115702	-1.0835	0.0922498	0.905599	1909.32	1910.21	2180.4	2079.42	2063.91	2356.1
KCMF1	Kcmf1	ENSMUSG00000055239	1818.21	-0.137838	-1.10026	0.0922732	0.905599	1757.89	1595.14	1839.8	1837.46	2206.18	1672.78
GABRG1	Gabrg1	ENSMUSG00000001260	803.132	-0.200649	-1.14922	0.0924666	0.90629	746.936	704.418	790.122	744.565	1148.71	684.039
TRIM32	Trim32	ENSMUSG00000051675	5866.9	0.1079	1.07766	0.0924815	0.90629	6324.63	6368.62	5566.2	5715.7	5236.47	5989.8
MYL1	Myl1	ENSMUSG00000061816	5.62405	0.991144	1.98776	0.092605	0.906464	8.50232	5.27453	8.48507	1.71061	2.76111	7.01066
PDCL	Pdcl	ENSMUSG00000009030	663.669	0.141411	1.10298	0.0927803	0.906464	742.65	669.626	675.259	597.722	721.308	575.448
KCNRG	Kcnrg	ENSMUSG00000046168	19.1115	0.504862	1.41899	0.092797	0.906464	19.0353	23.9897	24.3263	18.4954	13.4867	15.3355
SNCAIP	Sncaip	ENSMUSG00000024534	145.416	0.204774	1.15251	0.0928232	0.906464	137.153	166.167	164.483	128.745	132.21	143.739
C1orf112	BC055324	ENSMUSG00000041406	30.1563	-0.441005	-1.35755	0.0928341	0.906464	24.8418	33.2665	18.6252	26.584	42.5025	35.1181
SZRD1	Szrd1	ENSMUSG00000040842	1235.82	-0.142344	-1.1037	0.0928695	0.906464	1170.99	1082.98	1270.05	1387.61	1410.89	1092.38
UQCRHL	Uqcrh	ENSMUSG00000063882	3274.78	-0.188967	-1.13995	0.0930025	0.906464	3065.51	2844.72	3270.72	3237.03	4584.5	2646.21
ST18	St18	ENSMUSG00000033740	373.908	0.198487	1.14749	0.0930544	0.906464	488.331	411.64	300.527	353.501	363.491	325.962
NDUFA7	Ndufa7	ENSMUSG00000041881	1587.46	-0.227598	-1.17088	0.0932289	0.906464	1430.45	1294.58	1661.63	1508.45	2407.36	1222.29
MTR	Mtr	ENSMUSG00000021311	670.538	0.150796	1.11018	0.0932314	0.906464	709.332	761.511	647.788	654.587	538.506	711.502
PAPPA	Pappa	ENSMUSG00000028370	41.9628	-0.356801	-1.28058	0.0932448	0.906464	33.4104	38.2259	38.7449	37.2584	54.1979	49.9391
NEURL3	Neurl3	ENSMUSG00000047180	20.445	-0.503386	-1.41754	0.0932794	0.906464	13.3028	17.8335	19.6075	26.4523	27.2693	18.2046
TEX15	Tex15	ENSMUSG00000009628	60.3266	0.377172	1.29879	0.09336	0.906464	81.8882	85.1419	37.8787	48.6077	45.8226	62.6208
ELK1	Elk1	ENSMUSG00000009406	2021.86	-0.128379	-1.09306	0.0933758	0.906464	1878.69	1888.33	2028	1987.21	2438.11	1910.83
CIC	Cic	ENSMUSG00000005442	8251.5	-0.0890435	-1.06366	0.0934539	0.906464	7838.54	8072.76	8080.42	8636.14	8004.25	8876.9
ZNF668	Zfp668	ENSMUSG00000049728	649.603	0.136462	1.09921	0.0934674	0.906464	630.099	684.409	727.119	593.061	575.51	687.419
PPP1R1C	Ppp1r1c	ENSMUSG00000034683	6.27703	-0.959827	-1.94508	0.0934843	0.906464	6.12313	3.19573	3.09448	13.5204	8.36361	3.36488
CDKL1	Cdkl1	ENSMUSG00000020990	362.547	-0.15601	-1.1142	0.0935656	0.906464	331.73	354.196	342.938	385.559	426.017	334.844
ZDHHC8	Zdhhc8	ENSMUSG00000060166	4576.01	-0.090316	-1.0646	0.093587	0.906464	4233.86	4588.15	4477.1	4902	4650.79	4604.15
SRSF5	Srsf5	ENSMUSG00000021134	6821.24	0.113741	1.08203	0.0936026	0.906464	7098.46	7511.98	6660.68	6601.84	5873.02	7181.48
BLVRB	Blvrb	ENSMUSG00000040466	225.047	-0.247395	-1.18706	0.0937379	0.906464	196.528	174.125	246.212	202.53	326.577	204.308
ATG4D	Atg4d	ENSMUSG00000002820	1092.8	-0.175192	-1.12912	0.0937509	0.906464	971.059	954.104	1152.74	1120.84	1427.01	931.041
TFB1M	Tfb1m	ENSMUSG00000036983	127.74	-0.234911	-1.17683	0.0939018	0.906464	102.983	120.281	128.695	128.185	166.217	120.077
XRN1	Xrn1	ENSMUSG00000032410	1176.47	0.112845	1.08136	0.0939128	0.906464	1265.54	1243.39	1158.56	1128.9	1053.09	1209.32
XIST	Xist	ENSMUSG00000086503	5.94427	1.02099	2.02932	0.0940426	0.906464	5.78427	15.8504	3.95636	3.31858	1.5244	5.23162
SERPINB1	Serpinb1a	ENSMUSG00000044734	132.583	-0.230807	-1.17349	0.0940451	0.906464	121.545	110.053	132.941	174.092	132.727	124.138
NBAS	Nbas	ENSMUSG00000020576	1370.12	0.112008	1.08073	0.0941293	0.906464	1453.43	1417.63	1399.67	1426.74	1202.19	1321.03
PEX5	Pex5	ENSMUSG00000005069	1973.01	0.103606	1.07446	0.0941595	0.906464	1987.75	2037.03	2107.51	1973.22	1751.82	1980.73
PSD4	Psd4	ENSMUSG00000026979	40.8956	0.589709	1.50494	0.0943039	0.906559	98.4664	29.9326	21.4736	20.809	26.8302	47.8617
SOGA3	Soga3	ENSMUSG00000038916	2387.72	0.102066	1.07331	0.094334	0.906559	2379.46	2600.38	2436.22	2316.97	2434.38	2158.89
GRID2IP	Grid2ip	ENSMUSG00000010825	277.538	-0.235916	-1.17765	0.094383	0.906559	214.881	320.747	230.942	352.739	221.025	324.897
SLC39A11	Slc39a11	ENSMUSG00000041654	398	-0.188895	-1.13989	0.094444	0.906559	333.464	380.119	401.777	505.754	433.664	333.222
GBP6	Gbp6	ENSMUSG00000104713	67.8637	0.39173	1.31197	0.0944469	0.906559	68.5607	84.1057	78.2049	34.6199	94.9796	46.7116
SMPX	Smpx	ENSMUSG00000041476	5.05769	-1.00626	-2.0087	0.0946405	0.906568	1.75746	2.52016	5.79036	5.73836	6.05309	8.48668
PHYH	Phyh	ENSMUSG00000026664	1878.01	-0.138955	-1.10111	0.0946831	0.906568	1807.02	1751.3	1803.53	1816.58	2347.23	1742.38
FAM219B	Fam219b	ENSMUSG00000032305	670.575	-0.18077	-1.13349	0.0947646	0.906882	750.112	537.242	597.384	634.429	853.605	650.676
RSPH9	Rsph9	ENSMUSG00000023966	286.884	-0.205972	-1.15346	0.09481	0.906882	253.136	242.846	302.702	270.452	387.593	264.573
LMOD1	Lmod1	ENSMUSG00000048096	86.0373	-0.254568	-1.19298	0.0948716	0.907022	67.3777	82.2669	86.092	93.6317	85.8143	101.041
SCD	Scd1	ENSMUSG00000037071	6572.53	-0.0883623	-1.06316	0.0950755	0.907228	6265.61	6273.89	6575.06	6603.41	6584.93	7132.3
PODXL2	Podxl2	ENSMUSG00000033152	5424.36	0.0928837	1.0665	0.0950845	0.907228	5865.06	5525.52	5405.69	5536.75	5164.52	5048.6
IGBP1	Igbp1	ENSMUSG00000031221	872.379	-0.162336	-1.1191	0.0951104	0.907228	836.156	784.255	848.45	847.411	1135.12	782.882
ALKBH7	Alkbh7	ENSMUSG00000002661	400.721	-0.245535	-1.18553	0.0951507	0.907228	349.112	354.704	395.693	342.4	626.959	335.459
PLEKHH3	Plekhh3	ENSMUSG00000035172	378.779	0.135651	1.09859	0.0951756	0.907228	413.423	394.284	382.024	355.712	358.708	368.522
TRIOBP	Triobp	ENSMUSG00000033088	498.915	-0.136874	-1.09952	0.0952303	0.9073	443.594	503.986	478.856	567.262	486.953	512.84
CFAP53	Cfap53	ENSMUSG00000035394	9.02406	-0.826494	-1.77337	0.0953438	0.907485	4.1955	5.5697	9.11273	4.7337	19.5997	10.933
ZNF260	Zfp260	ENSMUSG00000049421	1645.95	-0.138857	-1.10103	0.0954259	0.907494	1747.64	1521.35	1430.08	1793.57	1896.09	1486.97
PLS1	Pls1	ENSMUSG00000049493	290.04	-0.161891	-1.11875	0.0956858	0.908542	289.967	245.325	285.913	330.81	304.145	284.081
KCNA5	Kcna5	ENSMUSG00000045534	289.455	0.160763	1.11788	0.0958157	0.908542	342.484	277.429	296.413	278.805	261.932	279.666
CA12	Car12	ENSMUSG00000032373	438.749	0.140939	1.10262	0.0958347	0.908542	474.899	435.503	470.507	441.11	373.951	436.527
PABPC4	Pabpc4	ENSMUSG00000011257	1132.43	0.136537	1.09926	0.0958397	0.908542	1100.54	1300.82	1156.3	1188.31	1110.42	938.172
RFK	Rfk	ENSMUSG00000024712	1551.09	-0.145989	-1.10649	0.0960544	0.908542	1504.1	1431.2	1481.62	1567.34	1948.47	1373.81
ISOC2	Isoc2a	ENSMUSG00000086784	434.627	-0.162981	-1.1196	0.0960638	0.908542	385.901	384.786	459.103	439.812	530.075	408.088
THAP12	Thap12	ENSMUSG00000030753	1950.15	-0.168775	-1.1241	0.0960643	0.908542	1755.04	1695.88	2056.78	1934.94	2566.13	1692.14
CHD3	Chd3	ENSMUSG00000018474	23727.2	0.087111	1.06224	0.0961385	0.908542	23192.1	25250.7	24888.3	23452	22058.2	23521.8
RSPH14	Rsph14	ENSMUSG00000009070	6.5261	-0.960035	-1.94536	0.0961676	0.908542	1.93113	9.46663	3.32435	8.50504	11.0963	4.83307
RHPN2	Rhpn2	ENSMUSG00000030494	235.395	0.189299	1.14021	0.0961775	0.908542	265.875	218.887	267.86	241.677	184.139	233.934
CDC6	Cdc6	ENSMUSG00000017499	17.9649	-0.573861	-1.4885	0.0963275	0.908542	15.158	20.6662	7.43513	25.8507	20.0316	18.6479
TELO2	Telo2	ENSMUSG00000024170	814.286	0.156782	1.1148	0.0963446	0.908542	837.036	1005.74	735.097	829.632	679.008	799.202
BCAS3	Bcas3	ENSMUSG00000059439	1714.94	0.101279	1.07272	0.0963621	0.908542	1837.41	1665	1822.76	1590.5	1666.46	1707.5
DMRTC1	Dmrtc1a	ENSMUSG00000031323	89.5828	-0.285405	-1.21875	0.0963916	0.908542	91.1275	82.186	68.8771	81.9621	128.293	85.0509
PEMT	Pemt	ENSMUSG00000000301	54.3609	-0.387128	-1.30779	0.0963976	0.908542	53.7684	36.7203	50.5814	48.2221	92.1371	44.7363
ALKBH3	Alkbh3	ENSMUSG00000040174	206.673	-0.212097	-1.15837	0.0965249	0.908673	171.282	205.814	196.917	206.994	275.14	183.894
ODF2L	Odf2l	ENSMUSG00000028256	335.259	-0.150486	-1.10994	0.0965847	0.908673	341.688	283.98	327.898	340.862	352.489	364.638
UPP2	Upp2	ENSMUSG00000026839	455.963	-0.185809	-1.13745	0.0966535	0.908673	402.267	416.262	460.535	470.069	601.43	385.218
NELL2	Nell2	ENSMUSG00000022454	16611.9	0.0857303	1.06122	0.096865	0.908673	17744.7	17336.6	16234.9	15852.4	15875.5	16627.4
ADGRG2	Adgrg2	ENSMUSG00000031298	56.6165	-0.322676	-1.25065	0.0969383	0.908673	54.5284	59.7401	36.7028	59.571	57.9054	71.2513
DCAF12L2	Dcaf12l2	ENSMUSG00000050926	50.9431	-0.321457	-1.24959	0.0969523	0.908673	50.6021	47.0645	38.2534	59.6752	48.2454	61.8183
CCPG1	Ccpg1	ENSMUSG00000034563	2652.81	0.0945245	1.06771	0.0969654	0.908673	2838.47	2771.52	2609.39	2645.35	2454.72	2597.43
GLA	Gla	ENSMUSG00000031266	356.798	-0.160164	-1.11741	0.0969668	0.908673	337.627	336.042	336.921	319.87	424.649	385.677
TNFRSF11B	Tnfrsf11b	ENSMUSG00000063727	54.2651	0.395445	1.31535	0.0971304	0.908673	76.846	68.8862	38.847	46.5721	63.278	31.1614
UMODL1	Umodl1	ENSMUSG00000054134	16.2012	0.625068	1.54228	0.0971502	0.908673	13.954	12.0745	34.3202	8.5891	14.0419	14.2276
POLR1A	Polr1a	ENSMUSG00000049553	1311.37	0.140779	1.1025	0.0971658	0.908673	1368.11	1375.79	1382.37	1206.26	1063.62	1472.06
CSRP1	Csrp1	ENSMUSG00000026421	7200.2	-0.192094	-1.14242	0.0974775	0.909644	6263.87	6130.52	7769.52	6681.88	10213.2	6142.25
IL17RC	Il17rc	ENSMUSG00000030281	143.768	0.267024	1.20332	0.0975386	0.909644	112.872	218.182	143.081	120.582	135.944	131.948
DPP4	Dpp4	ENSMUSG00000035000	118.225	-0.257514	-1.19542	0.0975444	0.909644	97.3572	98.524	126.662	143.506	146.456	96.8433
SLC39A1	Slc39a1	ENSMUSG00000052310	1449.42	-0.160591	-1.11774	0.0975768	0.909644	1270.08	1368.82	1466.93	1386.02	1895.86	1308.8
ARFRP1	Arfrp1	ENSMUSG00000038671	926.397	-0.113733	-1.08202	0.0978341	0.910242	919.677	881.505	867.388	951.322	1036.29	902.199
TAF8	Taf8	ENSMUSG00000023980	521.186	0.129	1.09354	0.0978685	0.910242	528.109	565.039	540.595	472.707	481.467	539.199
ALOXE3	Aloxe3	ENSMUSG00000020892	174.847	0.231534	1.17408	0.0979289	0.910242	219.238	182.469	164.766	166.886	123.336	192.385
MPEG1	Mpeg1	ENSMUSG00000046805	543.81	-0.163001	-1.11961	0.0979475	0.910242	517.101	434.33	588.215	533.061	539.504	650.65
CRYBB3	Crybb3	ENSMUSG00000029352	31.7802	-0.475672	-1.39057	0.0982277	0.910928	19.6785	19.6356	40.9975	23.8081	41.8569	44.7046
CD2BP2	Cd2bp2	ENSMUSG00000042502	2198.59	0.0952069	1.06822	0.0982428	0.910928	2295.16	2377.42	2140.8	2085.6	2159.79	2132.8
ZNF266	Zfp266	ENSMUSG00000060510	1258.84	-0.119602	-1.08644	0.0982894	0.910928	1106.93	1243.82	1269.42	1229.43	1434.32	1269.15
ERMARD	Ermard	ENSMUSG00000036552	422.095	0.167889	1.12341	0.0982968	0.910928	378.641	489.166	473.12	440.489	344.457	406.695
ELK4	Elk4	ENSMUSG00000026436	963.114	0.135222	1.09826	0.098305	0.910928	977.298	1116.05	932.717	1007.12	812.698	932.806
MAP3K3	Map3k3	ENSMUSG00000020700	693.078	0.118085	1.08529	0.0985108	0.911134	693.783	743.399	727.721	626.332	662.62	704.61
RHOC	Rhoc	ENSMUSG00000002233	423.417	-0.195141	-1.14484	0.0985212	0.911134	383.367	356.639	443.847	390.119	576.395	390.134
SMIM14	Smim14	ENSMUSG00000037822	3650.09	-0.126599	-1.09172	0.0985576	0.911134	3468.38	3412.22	3587.42	3635.63	4440.01	3356.89
TMPRSS7	Tmprss7	ENSMUSG00000033177	72.1133	0.282299	1.21613	0.0986013	0.911134	72.7884	93.352	71.0394	62.6319	76.2786	56.5893
TMED3	Tmed3	ENSMUSG00000032353	729.171	-0.174449	-1.12853	0.0986997	0.911134	641.535	681.285	732.017	672.641	977.239	670.31
IL1R2	Il1r2	ENSMUSG00000026073	7.40644	0.821797	1.76761	0.0987693	0.911134	8.89561	12.7575	6.81085	7.50461	2.83153	5.63852
PPP1R35	Ppp1r35	ENSMUSG00000029725	267.515	-0.231468	-1.17403	0.0987742	0.911134	209.798	284.148	244.948	263.627	380.018	222.554
ZNF428	Zfp428	ENSMUSG00000064264	873.527	0.116669	1.08423	0.0987896	0.911134	862.55	918.933	944.826	827.5	901.625	785.725
HSPA12B	Hspa12b	ENSMUSG00000074793	332.105	0.157256	1.11516	0.09882	0.911134	321.926	348.323	380.218	343.765	281.911	316.486
CHCHD1	Chchd1	ENSMUSG00000063787	423.332	-0.203997	-1.15189	0.098941	0.911134	416.935	381.915	380.79	411.004	595.939	353.409
TCEAL5	Tceal5	ENSMUSG00000054034	1917.64	0.111806	1.08058	0.0990524	0.911134	2004.74	2017.04	1952.93	1683.7	2049.06	1798.34
SERHL2	Serhl	ENSMUSG00000058586	163.829	0.232506	1.17487	0.0991117	0.911134	148.582	212.791	170.233	145.225	181.495	124.651
IFI30	Ifi30	ENSMUSG00000031838	81.65	-0.260973	-1.19829	0.0991206	0.911134	63.4663	77.68	82.0615	93.4435	77.5014	95.7472
WWC1	Wwc1	ENSMUSG00000018849	3592.25	0.0961805	1.06894	0.0991643	0.911134	3682.24	3664.26	3789.24	3746.94	3291.4	3379.41
TMEM141	Tmem141	ENSMUSG00000026939	624.866	-0.223074	-1.16722	0.0992178	0.911134	505.083	595.678	628.656	563.595	936.867	519.317
MTX1	Mtx1	ENSMUSG00000064068	854.12	-0.124292	-1.08997	0.0992254	0.911134	821.923	750.748	879.009	887.475	958.019	827.549
PHKB	Phkb	ENSMUSG00000036879	956.846	0.129468	1.09389	0.0992743	0.911149	1016.3	1085.2	897.624	886.279	853.119	1002.56
GSTM3	Gstm5	ENSMUSG00000004032	3206.93	-0.204887	-1.1526	0.0994336	0.911477	3003.44	2846.7	3087.62	2992.09	4777.16	2534.6
MDM2	Mdm2	ENSMUSG00000020184	1608.18	0.09849	1.07065	0.0994531	0.911477	1572.31	1727.16	1690.65	1518.44	1599.59	1540.92
SLC38A7	Slc38a7	ENSMUSG00000036534	1054.43	-0.119642	-1.08647	0.0995553	0.911506	998.385	1107.18	927.366	1140.18	1028.51	1124.97
JMJD7	Jmjd7	ENSMUSG00000098789	69.0844	-0.304353	-1.23486	0.0996944	0.911506	46.3366	63.3789	76.0946	69.1487	90.415	69.1326
ME2	Me2	ENSMUSG00000024556	645.627	-0.11763	-1.08495	0.0997552	0.911506	600.441	619.921	637.356	634.829	704.106	677.112
STEAP3	Steap3	ENSMUSG00000026389	280.91	-0.151557	-1.11077	0.100001	0.912607	255.05	265.757	277.525	293.122	313.911	280.094
RPL3L	Rpl3l	ENSMUSG00000002500	8.45483	-0.759758	-1.69321	0.100115	0.912757	5.80948	5.68459	7.38607	13.3686	6.13435	12.3459
ZC3H12A	Zc3h12a	ENSMUSG00000042677	32.787	0.431393	1.34853	0.10018	0.912757	43.6794	41.3376	28.0453	18.3254	29.9421	35.3921
GBA2	Gba2	ENSMUSG00000028467	3162.54	0.102968	1.07398	0.100195	0.912757	3404.76	3260.57	3161.18	3178.81	2771.17	3198.77
ZNF280B	Zfp280b	ENSMUSG00000049764	701.465	0.121582	1.08793	0.100207	0.912757	738.101	732.513	722.065	736.059	655.843	624.206
SP7	Sp7	ENSMUSG00000060284	132.314	-0.278174	-1.21266	0.100407	0.913615	90.7917	143.404	125.242	108.566	137.886	187.995
SPPL2B	Sppl2b	ENSMUSG00000035206	2100.25	0.0929885	1.06658	0.100672	0.914046	2242.99	2091.84	2168.98	2045.9	1958.58	2093.2
PRPF6	Prpf6	ENSMUSG00000002455	1771.72	0.0974238	1.06986	0.100673	0.914046	1807.46	1792.39	1894.86	1805.44	1639.53	1690.65
ACSL3	Acsl3	ENSMUSG00000032883	5291.68	-0.0876134	-1.06261	0.100744	0.914046	4976.36	5284.82	5132.56	5243.96	5401.59	5710.76
HLA-DOB	H2-Ob	ENSMUSG00000041538	10.4426	-0.741888	-1.67236	0.10084	0.914046	11.4801	3.77854	8.42648	8.12111	19.5137	11.3359
RPF2	Rpf2	ENSMUSG00000038510	397.493	-0.191727	-1.14213	0.100842	0.914046	359.064	389.397	363.934	394.749	540.079	337.736
MED19	Med19	ENSMUSG00000027080	892.729	-0.130207	-1.09445	0.100943	0.914046	842.387	865.974	848.227	891.039	1068.67	840.08
BECN1	Becn1	ENSMUSG00000035086	3089.16	0.123784	1.08959	0.101011	0.914046	3169.77	3144.35	3348.83	2935.92	3371.93	2564.14
VWA5B1	Vwa5b1	ENSMUSG00000028753	319.471	-0.202237	-1.15048	0.101078	0.914046	237.654	284.199	371.561	369.995	291.204	362.213
MLEC	Mlec	ENSMUSG00000048578	4596.26	-0.0957335	-1.06861	0.101116	0.914046	4541.14	4248.84	4541.78	4885.82	4402.17	4957.82
EPHA3	Epha3	ENSMUSG00000052504	250.349	0.155699	1.11396	0.10134	0.914046	255.463	271.859	264.36	251.792	231.335	227.287
OR10H1	Olfr55	ENSMUSG00000094891	7.61929	-0.808878	-1.75185	0.101388	0.914046	6.70791	6.75942	3.18328	13.3944	6.18129	9.48938
HHAT	Hhat	ENSMUSG00000037375	35.1512	0.393002	1.31312	0.101392	0.914046	46.2536	32.0277	41.2088	23.1069	38.736	29.5744
PTPN18	Ptpn18	ENSMUSG00000026126	44.1318	-0.412207	-1.33072	0.101536	0.914591	54.644	27.4533	31.1172	56.9025	33.8779	60.7956
PAFAH2	Pafah2	ENSMUSG00000037366	255.689	0.158455	1.11609	0.101562	0.914591	261.211	259.526	288.583	258.313	226.146	240.356
RFWD3	Rfwd3	ENSMUSG00000033596	877.551	0.108636	1.07821	0.101622	0.914591	938.524	926.33	867.016	828.888	822.535	882.012
DXO	Dxo	ENSMUSG00000040482	399.83	0.148208	1.10819	0.101642	0.914591	380.761	464.611	416.736	413.093	360.164	363.614
FUT10	Fut10	ENSMUSG00000046152	261.353	-0.166486	-1.12232	0.101841	0.915258	225.932	246.981	265.84	269.437	307.339	252.588
DUSP10	Dusp10	ENSMUSG00000039384	240.944	-0.203088	-1.15116	0.101991	0.915258	247.941	223.843	199.676	285.044	290.03	199.132
AAMDC	Aamdc	ENSMUSG00000035642	450.68	-0.194056	-1.14398	0.102039	0.915258	459.348	384.114	416.523	410.334	623.207	410.553
OSTF1	Ostf1	ENSMUSG00000024725	414.142	-0.213436	-1.15945	0.102217	0.916337	352.99	372.671	424.155	391.801	597.103	346.132
VPS4B	Vps4b	ENSMUSG00000009907	1277.79	-0.118262	-1.08543	0.102402	0.916571	1255.14	1211.93	1209.05	1440.38	1170.11	1380.11
PPARA	Ppara	ENSMUSG00000022383	59.1675	0.335861	1.26213	0.102433	0.916571	44.3573	74.2516	80.6163	56.7879	42.9787	56.0133
ZDHHC18	Zdhhc18	ENSMUSG00000037553	1219.36	0.124704	1.09028	0.102481	0.916571	1311.08	1375.89	1130.44	1201.06	1066.64	1231.06
MANF	Manf	ENSMUSG00000032575	1196.58	-0.139223	-1.10131	0.102584	0.91707	1141.54	1017.35	1257.08	1293.15	1385.87	1084.47
OSCP1	Oscp1	ENSMUSG00000042616	1266.58	-0.146581	-1.10694	0.102694	0.91749	1108.17	1055.13	1445.92	1238.7	1331.4	1420.18
ZNF444	Zfp444	ENSMUSG00000044876	1306.63	0.111898	1.08065	0.102984	0.91749	1382.17	1330.77	1357.26	1274.54	1360.74	1134.28
TMED5	Tmed5	ENSMUSG00000063406	774.762	-0.180652	-1.1334	0.103003	0.91749	706.851	800.264	670.725	654.829	1042.59	773.317
ACER3	Acer3	ENSMUSG00000030760	696.14	-0.200434	-1.14904	0.103003	0.91749	597.973	635.11	707.097	565.924	990.709	680.028
WDR3	Wdr3	ENSMUSG00000033285	571.975	0.24198	1.18261	0.10302	0.91749	536.169	821.199	503.89	681.713	377.739	511.142
RHPN1	Rhpn1	ENSMUSG00000022580	364.698	0.161164	1.11819	0.103078	0.91749	339.588	387.899	428.762	346.178	306.3	379.462
GPR176	Gpr176	ENSMUSG00000040133	520.153	0.118483	1.08559	0.103139	0.91749	556.583	537.869	529.981	504.333	492.044	500.109
KLHDC1	Klhdc1	ENSMUSG00000051890	445.395	0.193586	1.1436	0.103289	0.91749	508.351	521.126	395.45	331.14	509.979	406.324
TMEM132C	Tmem132c	ENSMUSG00000034324	351.734	0.166355	1.12222	0.103338	0.91749	370.664	420.409	325.066	345.634	359.57	289.061
TSPAN4	Tspan4	ENSMUSG00000025511	515.434	-0.187569	-1.13884	0.103378	0.91749	455.082	424.232	566.081	473.477	682.81	490.924
PITHD1	Pithd1	ENSMUSG00000028669	2045.57	-0.125355	-1.09078	0.103506	0.91749	1953.75	1912.86	2002.75	2113.26	2441.79	1849.03
SERPIND1	Serpind1	ENSMUSG00000022766	80.942	-0.2708	-1.20648	0.103518	0.91749	74.5818	73.2714	71.8868	84.4329	110.325	71.154
GTDC1	Gtdc1	ENSMUSG00000036890	1067.84	-0.185815	-1.13746	0.103568	0.91749	802.874	899.524	1297.92	993.314	1175.53	1237.9
ITGAE	Itgae	ENSMUSG00000005947	10.1884	-0.712506	-1.63865	0.103587	0.91749	6.84154	8.83751	7.43529	14.1312	17.6415	6.24351
ATG13	Atg13	ENSMUSG00000027244	2970.08	0.0853436	1.06094	0.103595	0.91749	3172.43	3013.88	2987.3	2904.65	2858.75	2883.5
KANK4	Kank4	ENSMUSG00000035407	235.723	-0.184381	-1.13633	0.103712	0.91749	238.825	221.407	202.143	255.607	209.455	286.903
NR2F2	Nr2f2	ENSMUSG00000030551	829.317	0.127188	1.09216	0.103806	0.91749	837.871	855.842	904.189	827.589	693.087	857.326
IFIT2	Ifit2	ENSMUSG00000045932	268.212	0.150611	1.11004	0.103817	0.91749	283.352	289.025	274.049	238.265	261.089	263.492
OGDHL	Ogdhl	ENSMUSG00000021913	3897.91	0.0894848	1.06399	0.10391	0.91749	4207.42	4074.05	3774.7	3799.92	3731.35	3800.03
SRSF4	Srsf4	ENSMUSG00000028911	2043.59	0.0929739	1.06657	0.103916	0.91749	2068.67	2047.66	2212.11	1987.59	1917.79	2027.73
RHNO1	Rhno1	ENSMUSG00000048668	361.669	0.155669	1.11394	0.104252	0.918625	333.913	431.621	378.842	321.327	339.959	364.35
SPRTN	Sprtn	ENSMUSG00000031986	570.184	-0.125257	-1.0907	0.104261	0.918625	538.159	570.574	528.013	626.073	544.633	613.654
KCNJ10	Kcnj10	ENSMUSG00000044708	9676.02	-0.0840085	-1.05996	0.104262	0.918625	9389.61	9575.94	9218.1	10463.3	9537.06	9872.07
PSMB4	Psmb4	ENSMUSG00000005779	3325.4	-0.165117	-1.12126	0.104269	0.918625	3144.59	2987.94	3272.74	3247.75	4483.76	2815.63
LRRC47	Lrrc47	ENSMUSG00000029028	1956.03	0.114152	1.08234	0.104353	0.918625	2188.69	2025.51	1886.14	2007.6	1702.76	1925.5
BCAS1	Bcas1	ENSMUSG00000013523	5336.42	-0.0895766	-1.06406	0.104385	0.918625	5267.14	4947.3	5297.29	5739.45	5554.48	5212.86
LSM2	Lsm2	ENSMUSG00000007050	213.785	0.183492	1.13563	0.10446	0.918625	240.456	202.236	238.805	219.617	210.26	171.334
THAP3	Thap3	ENSMUSG00000039759	300.604	0.15701	1.11497	0.104622	0.918625	274.648	344.878	332.572	278.987	284.521	288.018
C6orf89	BC004004	ENSMUSG00000052712	1493.8	-0.144206	-1.10512	0.104733	0.918625	1334.48	1366.52	1556.28	1527.01	1844.93	1333.57
TIMM21	Timm21	ENSMUSG00000024645	286.631	-0.193302	-1.14338	0.104761	0.918625	267.15	216.438	320.103	311.091	340.628	264.376
IKBKE	Ikbke	ENSMUSG00000042349	57.2429	-0.353528	-1.27768	0.104821	0.918625	44.7362	59.7863	46.4859	44.7033	56.8893	90.8565
ULK4	Ulk4	ENSMUSG00000040936	165.515	0.232813	1.17512	0.104832	0.918625	162.732	139.148	236.858	158.476	155.625	140.251
C19orf67	1700067K01Rik	ENSMUSG00000046408	9.52041	-0.836017	-1.78512	0.104964	0.918625	9.17219	8.92602	2.53902	11.2009	20.5425	4.74174
TRABD2B	Trabd2b	ENSMUSG00000070867	177.918	0.18608	1.13767	0.105014	0.918625	177.012	213.792	177.742	177.119	152.549	169.293
MFAP1	Mfap1a	ENSMUSG00000068479	1309.59	0.102152	1.07337	0.105102	0.918625	1368.07	1411.11	1288.79	1217.9	1242.99	1328.65
AKT3	Akt3	ENSMUSG00000019699	4638.77	-0.083003	-1.05922	0.105128	0.918625	4596.73	4569.63	4349.1	4789.08	4875.61	4652.5
F11R	F11r	ENSMUSG00000038235	222.445	-0.193511	-1.14354	0.105147	0.918625	193.726	229.175	199.304	280.795	194.61	237.058
PALD1	Pald1	ENSMUSG00000020092	440.224	0.160992	1.11806	0.105173	0.918625	540.968	413.181	440.319	468.044	391.242	387.589
CENPC	Cenpc1	ENSMUSG00000029253	542.119	-0.127941	-1.09273	0.105184	0.918625	517.357	493.021	544.245	614.889	530.723	552.48
ATP10D	Atp10d	ENSMUSG00000046808	133.316	0.193885	1.14384	0.105233	0.918625	138.292	145.881	142.709	124.559	121.465	126.988
BTF3L4	Btf3l4	ENSMUSG00000028568	1948.91	-0.136462	-1.09921	0.105259	0.918625	1875.12	1894.06	1799.38	1931.29	2431.74	1761.88
RNF111	Rnf111	ENSMUSG00000032217	1370.79	0.108733	1.07828	0.10537	0.918625	1396.11	1432.34	1439.69	1321.34	1202.98	1432.29
LYAR	Lyar	ENSMUSG00000067367	277.673	0.149826	1.10944	0.105401	0.918625	294.739	273.168	308.092	268.657	270.567	250.817
PSMD13	Psmd13	ENSMUSG00000025487	2184.84	-0.132497	-1.09619	0.105608	0.91924	2188.42	1948.8	2115.8	2242.76	2650.38	1962.88
LARP4B	Larp4b	ENSMUSG00000033499	2788.57	0.10792	1.07767	0.10564	0.91924	2972.54	2913.49	2793.1	2738.69	2397.81	2915.79
DSPP	Dspp	ENSMUSG00000053268	7.35261	0.783783	1.72164	0.105751	0.91924	12.7105	7.7356	7.41367	6.5909	5.21985	4.44511
UBXN1	Ubxn1	ENSMUSG00000071655	1835.5	-0.146911	-1.1072	0.105828	0.91924	1718	1687.45	1819.9	1876.12	2322.75	1588.76
DENND1C	Dennd1c	ENSMUSG00000002668	45.0982	-0.359628	-1.2831	0.105964	0.91924	26.4491	44.6867	48.3337	47.6578	46.5991	56.8626
ALG5	Alg5	ENSMUSG00000036632	404.998	-0.188394	-1.13949	0.105986	0.91924	374.742	330.469	429.927	360.616	536.234	398.002
ZNF8	Zfp128	ENSMUSG00000060397	205.945	-0.169429	-1.12461	0.10614	0.91924	189.655	194.17	197.459	207.488	241.303	205.597
BMP2K	Bmp2k	ENSMUSG00000034663	632.282	-0.139614	-1.10161	0.106244	0.91924	592.218	684.683	529.295	688.267	613.985	685.245
CSAD	Csad	ENSMUSG00000023044	653.557	0.139297	1.10137	0.106256	0.91924	775.54	586.028	693.898	644.469	615.16	606.244
MBTPS2	Mbtps2	ENSMUSG00000046873	759.856	-0.115205	-1.08313	0.106262	0.91924	733.336	698.615	756.145	736.706	840.394	793.942
C1orf159	9430015G10Rik	ENSMUSG00000059939	557.201	-0.152645	-1.11161	0.106329	0.91924	540.339	569.666	473.595	598.263	498.169	663.171
INCENP	Incenp	ENSMUSG00000024660	449.86	0.183867	1.13592	0.106405	0.91924	494.254	514.22	426.64	460.158	318.848	485.039
AKAIN1	Akain1	ENSMUSG00000091636	174.187	-0.186193	-1.13776	0.106461	0.91924	182.112	160.026	146.282	179.396	200.709	176.598
NR4A2	Nr4a2	ENSMUSG00000026826	1355.2	-0.145499	-1.10611	0.106469	0.91924	1432.28	1216.08	1213.48	1421.35	1197.16	1650.86
MT-CO1	mt-Co1	ENSMUSG00000064351	486715	-0.0943136	-1.06756	0.106528	0.91924	455852	470532	486050	489162	547979	470715
AFTPH	Aftph	ENSMUSG00000049659	2374.04	0.124955	1.09047	0.106692	0.91924	2741.21	2217.61	2471.95	2411.43	2013.78	2388.25
TMEM176B	Tmem176b	ENSMUSG00000029810	853.837	-0.149176	-1.10894	0.106875	0.91924	804.334	765.421	858.714	838.266	1077.98	778.31
LSR	Lsr	ENSMUSG00000001247	226.163	0.175732	1.12954	0.10694	0.91924	210.19	232.068	277.632	204.806	221.586	210.695
LAYN	Layn	ENSMUSG00000060594	90.9417	-0.258085	-1.19589	0.106979	0.91924	84.5703	68.7117	94.6831	82.1978	115.652	99.8359
RRAGD	Rragd	ENSMUSG00000028278	3262.25	0.0882602	1.06309	0.106983	0.91924	3450.29	3364.71	3270.06	3104.69	3322.18	3061.56
FBXW4	Fbxw4	ENSMUSG00000040913	699.244	-0.120943	-1.08745	0.107223	0.91924	645.249	716.541	649.08	746.259	669.864	768.471
TOP3A	Top3a	ENSMUSG00000002814	175.457	0.180612	1.13336	0.107295	0.91924	181.404	198.177	180.089	165.726	148.738	178.604
EPN2	Epn2	ENSMUSG00000001036	4216.38	-0.089986	-1.06436	0.107395	0.91924	4100.17	3946.87	4207.92	4541.5	4094.07	4407.73
LYN	Lyn	ENSMUSG00000042228	209.858	-0.18416	-1.13616	0.107656	0.91924	162.19	210.54	217.284	217.525	212.519	239.093
LARP6	Larp6	ENSMUSG00000034839	1197.87	-0.101083	-1.07258	0.107669	0.91924	1125.36	1208.18	1134.46	1282.24	1256.66	1180.34
DAPK3	Dapk3	ENSMUSG00000034974	1178.08	0.108659	1.07823	0.10773	0.91924	1295.68	1190.1	1180.13	1136.93	1207.22	1058.44
POLR3F	Polr3f	ENSMUSG00000027427	677.651	-0.10995	-1.07919	0.107753	0.91924	657.477	649.589	648.566	694.117	682.242	733.915
CD274	Cd274	ENSMUSG00000016496	43.6141	0.333638	1.26019	0.1078	0.91924	50.3488	50.0351	45.311	40.8249	44.813	30.3516
PRKD2	Prkd2	ENSMUSG00000041187	199.349	-0.28038	-1.21451	0.107801	0.91924	161.542	125.86	254.792	218.727	164.72	270.452
NSRP1	Nsrp1	ENSMUSG00000037958	467.411	0.147385	1.10756	0.107823	0.91924	552.286	455.613	465.874	421.752	413.339	495.603
NPAS2	Npas2	ENSMUSG00000026077	1225.05	0.108951	1.07844	0.107845	0.91924	1179.8	1350.75	1284.86	1167.63	1120.2	1247.07
NINJ2	Ninj2	ENSMUSG00000041377	83.0507	-0.305793	-1.2361	0.107895	0.91924	67.1608	63.496	91.8985	76.7766	125.509	73.4636
ZNF771	Zfp771	ENSMUSG00000054716	1046.47	0.137925	1.10032	0.107943	0.91924	1185.16	1026.81	1075.45	913.731	1167	910.679
NAMPT	Nampt	ENSMUSG00000020572	1594.14	-0.130142	-1.0944	0.107994	0.91924	1493.32	1483.02	1589.91	1520.42	1957.24	1520.93
CLEC4M	Cd209c	ENSMUSG00000040165	17.5717	0.538693	1.45266	0.108039	0.91924	16.1313	29.7001	16.5051	17.8986	14.0121	11.1828
SYNJ1	Synj1	ENSMUSG00000022973	11976.6	0.10223	1.07343	0.108065	0.91924	12398.1	12874.7	11930.4	12035.7	10310.4	12310.2
ABHD10	Abhd10	ENSMUSG00000033157	491.953	0.12427	1.08996	0.108131	0.91924	515.278	525.419	498.2	461.27	503.86	447.693
MYO15B	Myo15b	ENSMUSG00000034427	22.8593	0.49116	1.40557	0.10823	0.91924	33.6674	22.0632	23.4322	28.0218	16.5182	13.453
TTC16	Ttc16	ENSMUSG00000039021	43.9516	0.418196	1.33626	0.108265	0.91924	34.0422	39.439	79.4828	34.4897	28.3217	47.9342
OXTR	Oxtr	ENSMUSG00000049112	344.396	0.135615	1.09856	0.108267	0.91924	367.489	370.519	343.365	317.239	338.653	329.113
TPPP3	Tppp3	ENSMUSG00000014846	1601.2	-0.154644	-1.11315	0.108384	0.91924	1548.93	1385.99	1610.32	1588.17	2069.69	1404.07
CAPN3	Capn3	ENSMUSG00000079110	140.299	-0.234005	-1.1761	0.108512	0.91924	153.499	114.244	118.419	121.68	150.695	183.258
MYH6	Myh6	ENSMUSG00000040752	39.5021	0.407788	1.32665	0.108548	0.91924	27.8602	49.6584	58.8451	39.5959	34.974	26.0789
MKI67	Mki67	ENSMUSG00000031004	128.784	0.242698	1.1832	0.108584	0.91924	145.5	130.479	143.268	113.085	88.5989	151.773
MEA1	Mea1	ENSMUSG00000002768	1575.58	-0.169716	-1.12484	0.108627	0.91924	1451.86	1386.14	1610.13	1576.82	2112.02	1316.54
ZNF346	Zfp346	ENSMUSG00000021481	1120.11	0.107071	1.07704	0.108736	0.91924	1155.39	1243.27	1086.68	1053.04	1055.38	1126.92
CCDC78	Ccdc78	ENSMUSG00000071202	12.22	0.601015	1.51678	0.108774	0.91924	18.1577	13.244	12.654	10.2861	11.1587	7.81958
NID2	Nid2	ENSMUSG00000021806	237.908	0.239691	1.18074	0.108809	0.91924	176.581	281.969	316.604	223.519	179.026	249.746
MAGED2	Maged2	ENSMUSG00000025268	1537.96	-0.121914	-1.08818	0.108883	0.91924	1424.07	1467.35	1526.95	1530.22	1835.94	1443.21
MAK	Mak	ENSMUSG00000021363	114.462	0.236136	1.17783	0.108915	0.91924	136.256	119.015	116.049	83.2098	107.45	124.79
COL16A1	Col16a1	ENSMUSG00000040690	1156.75	0.141602	1.10313	0.108931	0.91924	1132.07	1348.88	1160.84	1256.09	933.268	1109.38
INPPL1	Inppl1	ENSMUSG00000032737	1789.84	-0.107237	-1.07716	0.109104	0.919718	1627.44	1838.5	1705.46	1846.34	1723.91	1997.38
PLEKHO2	Plekho2	ENSMUSG00000050721	410.685	-0.195071	-1.14478	0.109243	0.919718	301.347	429.436	418.081	400.072	536.581	378.595
POLI	Poli	ENSMUSG00000038425	287.543	0.154687	1.11318	0.109259	0.919718	304.718	334.982	269.127	275.33	279.534	261.565
NXPH2	Nxph2	ENSMUSG00000069132	65.6631	-0.369353	-1.29177	0.1094	0.919718	59.6649	57.591	54.2325	46.2653	116.779	59.4455
KLHL12	Klhl12	ENSMUSG00000026455	1188.16	0.102422	1.07357	0.109674	0.919718	1314.45	1209.18	1166.73	1134.25	1175.06	1129.28
MTFR1	Mtfr1	ENSMUSG00000027601	228.785	-0.187302	-1.13863	0.109718	0.919718	212.584	202.06	226.329	214.298	297.216	220.224
MYBL2	Mybl2	ENSMUSG00000017861	49.5763	-0.342384	-1.26785	0.109912	0.919718	49.6359	34.8614	46.2392	73.4099	43.0807	50.2308
LYPD1	Lypd1	ENSMUSG00000026344	3563.77	-0.128224	-1.09295	0.109935	0.919718	3350.86	3315.95	3548.22	3272.5	4400.25	3494.87
ZNF443	Zfp709	ENSMUSG00000056019	249.718	-0.20854	-1.15552	0.109959	0.919718	208.654	274.269	211.558	281.942	315.856	206.03
TXNIP	Txnip	ENSMUSG00000038393	682.335	0.137782	1.10021	0.110056	0.919718	735.17	616.075	793.23	605.276	646.746	697.513
SLC25A20	Slc25a20	ENSMUSG00000032602	380.124	-0.159277	-1.11673	0.11007	0.919718	339.756	352.507	384.754	370.779	473.366	359.579
SLC20A1	Slc20a1	ENSMUSG00000027397	3910.67	0.118404	1.08553	0.110095	0.919718	4090.64	4315.25	3808.18	3870.75	3248.08	4131.14
HSDL2	Hsdl2	ENSMUSG00000028383	932.325	-0.134466	-1.09769	0.110118	0.919718	946.627	791.688	927.266	911.126	1109.92	907.323
GDPD5	Gdpd5	ENSMUSG00000035314	1697.22	0.138556	1.1008	0.110127	0.919718	1818.72	1735.71	1782.17	1645.67	1321.93	1879.15
SYT12	Syt12	ENSMUSG00000049303	1206.75	-0.123668	-1.0895	0.110138	0.919718	1175.71	1111.18	1176.7	1373.87	1320.08	1082.94
ALG8	Alg8	ENSMUSG00000035704	162.947	0.182691	1.135	0.110208	0.919718	181.2	179.45	158.638	144.225	164.257	149.911
S100A16	S100a16	ENSMUSG00000074457	1851.65	-0.220503	-1.16514	0.110278	0.919718	1580.05	1629.94	1920.54	1816.48	2814.38	1348.5
SULT2B1	Sult2b1	ENSMUSG00000003271	294.201	-0.158363	-1.11602	0.11033	0.919718	256.08	320.326	258.668	296.814	327.468	305.851
LTB	Ltb	ENSMUSG00000024399	10.8065	-0.660412	-1.58053	0.110349	0.919718	6.64581	10.0564	8.37079	10.514	19.4785	9.77323
NDUFAF5	Ndufaf5	ENSMUSG00000027384	731.555	-0.190674	-1.1413	0.110421	0.919718	683.652	607.261	758.075	687.079	1024.71	628.547
GALNT6	Galnt6	ENSMUSG00000037280	539.327	-0.130221	-1.09446	0.11044	0.919718	465.371	561.074	519.114	530.528	586.471	573.404
CETN4P	Cetn4	ENSMUSG00000045031	135.344	-0.206606	-1.15397	0.110442	0.919718	127.155	131.483	117.99	143.926	166.566	124.94
MFSD3	Mfsd3	ENSMUSG00000019080	303.475	0.205012	1.1527	0.110519	0.919718	322.908	334.151	316.415	269.046	366.048	212.279
MAST3	Mast3	ENSMUSG00000031833	10595.6	0.114351	1.08249	0.110625	0.919718	11553.2	10358.6	11134.6	10919.1	8777.07	10830.8
MED11	Med11	ENSMUSG00000018923	235.556	-0.253119	-1.19178	0.110666	0.919718	229.141	187.1	227.853	225.227	363.426	180.59
TRPV2	Trpv2	ENSMUSG00000018507	616.359	0.150717	1.11012	0.110689	0.919718	671.595	736.794	537.994	572.029	544.641	635.102
PMCH	Pmch	ENSMUSG00000035383	372.933	0.138314	1.10062	0.110754	0.919718	419.24	396.617	356.123	361.289	365.611	338.721
WASHC5	Washc5	ENSMUSG00000022350	1254.85	0.117488	1.08484	0.110875	0.919878	1353.69	1367.64	1197.02	1186.34	1104.71	1319.71
SH3D21	Sh3d21	ENSMUSG00000073758	34.0604	0.469645	1.38477	0.110887	0.919878	22.9245	55.7565	40.4757	16.1343	30.7385	38.3328
MED18	Med18	ENSMUSG00000066042	88.753	0.247084	1.18681	0.110937	0.919878	80.759	93.5229	114.955	85.6144	81.3306	76.3363
FMN1	Fmn1	ENSMUSG00000044042	514.481	-0.122779	-1.08883	0.110976	0.919878	459.442	514.307	504.726	526.194	521.847	560.369
MTBP	Mtbp	ENSMUSG00000022369	52.0283	-0.311091	-1.24065	0.111123	0.919878	53.4522	47.6836	38.2017	52.6027	52.6668	67.563
HIVEP3	Hivep3	ENSMUSG00000028634	3496.64	-0.121084	-1.08755	0.111159	0.919878	3323.7	3138.65	3589.13	3813.65	3126.07	3988.61
ERCC8	Ercc8	ENSMUSG00000021694	299.686	-0.16547	-1.12153	0.111173	0.919878	259.6	298.935	288.684	329.578	353.714	267.603
C2CD2L	C2cd2l	ENSMUSG00000032120	6061.78	-0.0890247	-1.06365	0.111223	0.919878	6151.52	5620.75	5852.15	6362.39	5905.47	6478.41
ARFIP1	Arfip1	ENSMUSG00000074513	493.378	-0.135515	-1.09849	0.111257	0.919878	530.337	452.016	427.973	531.034	494.989	523.917
FSD1	Fsd1	ENSMUSG00000011589	1386.15	-0.110316	-1.07946	0.111393	0.919878	1356.94	1338.19	1303.29	1414.56	1590.62	1313.32
ANGPTL7	Angptl7	ENSMUSG00000028989	6.64032	-0.816623	-1.76128	0.111772	0.920065	6.81293	3.33241	4.24688	9.47064	6.22333	9.75571
ARL2	Arl2	ENSMUSG00000024944	1797.07	-0.154515	-1.11305	0.11193	0.920065	1630.39	1586.97	1884.62	1743.6	2333.32	1603.51
USP42	Usp42	ENSMUSG00000051306	786.63	0.131017	1.09507	0.111953	0.920065	756.836	849.859	861.37	809.13	652.105	790.481
TMEM181	Tmem181a	ENSMUSG00000038141	3483.92	0.0934531	1.06692	0.111969	0.920065	3638.89	3651.59	3500.26	3602.94	3137.5	3372.34
ZFR2	Zfr2	ENSMUSG00000034949	2492.51	0.0999489	1.07174	0.111992	0.920065	2453.08	2807.35	2478.11	2440.76	2295.98	2479.78
DNAJC28	Dnajc28	ENSMUSG00000039763	320.608	-0.165028	-1.12119	0.112033	0.920065	292.615	346.504	267.509	366.322	352.789	297.91
FADS3	Fads3	ENSMUSG00000024664	1094.02	0.111664	1.08047	0.112047	0.920065	1142.9	1201.83	1064.56	964.896	1099.89	1090.07
NUDT13	Nudt13	ENSMUSG00000021809	360.262	0.18187	1.13435	0.112093	0.920065	289.078	410.703	450.762	344.683	333.855	332.491
GREB1	Greb1	ENSMUSG00000036523	59.4518	-0.480649	-1.39537	0.112184	0.920065	62.6636	55.6172	30.3886	68.3414	26.4212	113.279
SSC4D	Ssc4d	ENSMUSG00000029699	45.2666	0.42683	1.34428	0.112195	0.920065	57.5457	58.4304	39.5138	18.2521	53.8893	43.9682
BMP3	Bmp3	ENSMUSG00000029335	670.673	0.130877	1.09496	0.112291	0.920065	667.284	785.271	651.094	696.605	615.104	608.678
BZW2	Bzw2	ENSMUSG00000020547	971.902	-0.102122	-1.07335	0.112346	0.920065	929.032	903.192	979.939	979.219	1041.41	998.616
IFNAR2	Ifnar2	ENSMUSG00000022971	444.63	-0.158531	-1.11615	0.112396	0.920065	468.396	392.036	399.205	419.273	552.881	435.99
CHMP6	Chmp6	ENSMUSG00000025371	869.632	-0.163388	-1.11991	0.112419	0.920065	793.759	803.225	863.687	813.74	1160.62	782.762
ACOT13	Acot13	ENSMUSG00000006717	1052.38	-0.160313	-1.11753	0.11252	0.920116	1105.31	875.299	1000.61	1000.04	1363.46	969.578
MRAP2	Mrap2	ENSMUSG00000042761	264.449	-0.16273	-1.1194	0.11272	0.921358	290.29	229.664	228.204	280.102	278.78	279.653
TSHZ3	Tshz3	ENSMUSG00000021217	911.24	0.124798	1.09035	0.112819	0.921782	987.109	993.613	871.631	905.674	771.402	938.012
COMMD4	Commd4	ENSMUSG00000032299	1157.29	0.115562	1.0834	0.112971	0.922537	1103.49	1194.71	1312.49	1075.49	1197.22	1060.3
NEU3	Neu3	ENSMUSG00000035239	104.333	0.245605	1.18559	0.113008	0.922537	97.2083	140.899	101.808	84.2809	93.2656	108.535
PTGES3	Ptges3	ENSMUSG00000071072	2972.63	-0.131417	-1.09537	0.113087	0.922768	2947.99	2530.85	3032.07	2884.94	3623.32	2816.62
LPP	Lpp	ENSMUSG00000033306	341.886	-0.186271	-1.13782	0.113132	0.922768	321.454	329.68	308.98	334.15	295.209	461.841
DZIP1L	Dzip1l	ENSMUSG00000037784	812.288	0.155612	1.11389	0.113383	0.92337	979.943	746.026	842.689	853.101	637.192	814.78
BCL2L12	Bcl2l12	ENSMUSG00000003190	45.9345	-0.328618	-1.25581	0.113389	0.92337	33.3538	41.6584	47.2989	60.7319	47.5816	44.9823
CACNA1S	Cacna1s	ENSMUSG00000026407	53.4053	0.547079	1.46112	0.113394	0.92337	46.4803	46.7619	95.4913	13.615	79.6748	38.4082
TPK1	Tpk1	ENSMUSG00000029735	82.2072	0.242861	1.18334	0.113406	0.92337	81.0013	85.2406	101.622	70.0271	76.3771	78.9756
PPM1G	Ppm1g	ENSMUSG00000029147	2050.14	0.0855917	1.06112	0.113549	0.92337	2124.98	2101.09	2106.87	2042.24	1935.62	1990.01
AHI1	Ahi1	ENSMUSG00000019986	6742.06	0.108107	1.07781	0.113602	0.92337	6973.28	7544.45	6466.98	6889.36	5824.91	6753.39
VAMP1	Vamp1	ENSMUSG00000030337	6884.81	-0.113662	-1.08197	0.113653	0.92337	7361.42	6354.12	6125.49	7825.34	6539.19	7103.32
OTX2	Otx2	ENSMUSG00000021848	115.408	-0.208404	-1.15541	0.113709	0.92337	104.07	102.442	114.845	126.584	111.773	132.735
LUM	Lum	ENSMUSG00000036446	72.6517	-0.25678	-1.19481	0.113741	0.92337	69.4405	66.9685	62.076	67.9976	84.4802	84.9473
MCFD2	Mcfd2	ENSMUSG00000024150	1721.91	-0.190747	-1.14135	0.113773	0.92337	1674.89	1353.46	1795.13	1685.76	2416.21	1405.99
SP5	Sp5	ENSMUSG00000075304	12.3349	-0.587659	-1.50281	0.113828	0.92337	10.0033	11.4384	8.20572	17.4214	13.0646	13.8757
BZW1	Bzw1	ENSMUSG00000051223	6286.35	-0.126806	-1.09187	0.114237	0.923987	6196.75	5788.25	6044.49	6033.78	7815.57	5839.24
ZNF436	Zfp46	ENSMUSG00000051351	1948.65	0.103079	1.07406	0.114241	0.923987	1856.27	2211.61	1987.87	1833.66	1906.63	1895.87
ELOVL7	Elovl7	ENSMUSG00000021696	800.698	-0.158835	-1.11639	0.114372	0.923987	656.009	866.194	747.569	691.653	931.602	911.16
IGFN1	Igfn1	ENSMUSG00000051985	519.465	0.197156	1.14644	0.114406	0.923987	451.109	589.334	625.774	520.862	358.184	571.527
ACTN2	Actn2	ENSMUSG00000052374	807.551	0.131599	1.09551	0.114461	0.923987	839.414	829.58	864.907	762.728	666.497	882.178
FDXR	Fdxr	ENSMUSG00000018861	423.351	0.173451	1.12775	0.114503	0.923987	439.68	521.075	386.104	403.461	330.907	458.876
SSR3	Ssr3	ENSMUSG00000027828	3475.28	-0.120637	-1.08721	0.114841	0.923987	3350.48	3118.49	3520.24	3414.29	4182.32	3265.88
SLC17A9	Slc17a9	ENSMUSG00000023393	11.3121	-0.635765	-1.55376	0.114959	0.923987	12.58	8.25231	5.76142	11.4045	12.5368	17.3374
PSTPIP1	Pstpip1	ENSMUSG00000032322	58.7616	0.282309	1.21614	0.115005	0.923987	60.3102	60.856	72.3591	50.8139	47.7349	60.4955
EQTN	Eqtn	ENSMUSG00000028575	9.55832	-0.682318	-1.60472	0.11504	0.923987	6.92436	5.32105	9.79006	8.32703	12.5653	14.4221
ZNF560	Zfp560	ENSMUSG00000045519	199.922	0.194036	1.14396	0.115133	0.923987	203.7	224.852	210.365	160.654	231.636	168.325
ANAPC7	Anapc7	ENSMUSG00000029466	1237.04	0.0942671	1.06752	0.115168	0.923987	1240.61	1321.34	1270.83	1208.85	1213.42	1167.2
LRRC56	Lrrc56	ENSMUSG00000038637	149.457	-0.205309	-1.15293	0.11537	0.923987	129.344	140.93	145.42	147.39	193.749	139.91
CD180	Cd180	ENSMUSG00000021624	39.5419	-0.381046	-1.30229	0.11553	0.923987	36.5161	41.1207	25.1086	33.8282	60.1598	40.5182
DGAT1	Dgat1	ENSMUSG00000022555	585.869	0.126514	1.09165	0.115581	0.923987	618.278	590.682	626.033	532.373	520.859	626.986
TIA1	Tia1	ENSMUSG00000071337	2852.53	0.126609	1.09172	0.115582	0.923987	3044.19	3277.7	2611.76	2754.83	2412.19	3014.47
ITGB5	Itgb5	ENSMUSG00000022817	1094.84	0.0996114	1.07148	0.11562	0.923987	1112.75	1103.83	1180.57	1018.27	1104.01	1049.61
KLHL21	Klhl21	ENSMUSG00000073700	676.399	0.137226	1.09979	0.115724	0.923987	674.109	711.618	740.985	612.18	570.866	748.637
ARHGEF16	Arhgef16	ENSMUSG00000029032	36.3902	0.39913	1.31871	0.115775	0.923987	31.8805	40.3264	52.3815	22.1058	28.5076	43.1394
NDUFAF8	Ndufaf8	ENSMUSG00000078572	317.508	-0.209855	-1.15657	0.115827	0.923987	273.584	257.482	352.521	314.115	437.338	270.008
C2	C2	ENSMUSG00000024371	51.904	-0.392018	-1.31223	0.11599	0.923987	66.5164	23.0847	46.163	55.6353	52.4842	67.5405
BAD	Bad	ENSMUSG00000024959	851.703	-0.139941	-1.10186	0.116036	0.923987	776.832	885.249	769.897	853.41	1042.15	782.679
EIF5B	Eif5b	ENSMUSG00000026083	2557.31	0.145748	1.1063	0.116065	0.923987	3183.06	2630.3	2246.61	2704.91	2158.85	2420.13
TMEM59	Tmem59	ENSMUSG00000028618	4926.86	-0.151336	-1.1106	0.116088	0.923987	4988.76	4077.68	4938.79	4678.57	6398.01	4479.32
CTXN3	Ctxn3	ENSMUSG00000069372	130.989	-0.233557	-1.17573	0.116172	0.923987	125.892	121.753	113.08	113.083	182.874	129.252
MAP3K6	Map3k6	ENSMUSG00000028862	171.102	0.224499	1.16837	0.116177	0.923987	154.97	178.141	221.762	168.444	120.271	183.025
VARS2	Vars2	ENSMUSG00000038838	944.82	-0.1378	-1.10023	0.116181	0.923987	843.231	1071.02	787.713	1015	941.7	1010.26
GIPC3	Gipc3	ENSMUSG00000034872	41.2501	-0.327046	-1.25444	0.116238	0.923987	31.6484	38.4037	39.9415	46.0663	41.9024	49.5383
XPNPEP1	Xpnpep1	ENSMUSG00000025027	1538.69	0.0962655	1.069	0.116362	0.923987	1676.56	1520.46	1572.9	1483.04	1432.6	1546.56
A4GALT	A4galt	ENSMUSG00000047878	48.5719	-0.326378	-1.25386	0.11638	0.923987	41.3316	43.95	44.2016	47.7546	71.1637	43.03
ITM2A	Itm2a	ENSMUSG00000031239	1436.64	-0.194422	-1.14427	0.116387	0.923987	1339.85	1117.71	1561.58	1347.67	2036.39	1216.64
TMEM242	Tmem242	ENSMUSG00000004945	1068.35	-0.201943	-1.15025	0.116426	0.923987	922.528	946.292	1111.74	1013.45	1567.36	848.702
MX2	Mx2	ENSMUSG00000023341	49.8053	0.348812	1.27351	0.116438	0.923987	60.024	55.0234	50.9024	34.5404	64.4242	33.9171
DYRK3	Dyrk3	ENSMUSG00000016526	308.123	0.15337	1.11216	0.116443	0.923987	313.952	292.851	366.869	291.958	272.604	310.501
ELOVL1	Elovl1	ENSMUSG00000006390	1004.11	-0.109547	-1.07889	0.116465	0.923987	968.288	896.547	1033.05	1020.94	1000.69	1105.13
AGTPBP1	Agtpbp1	ENSMUSG00000021557	5461.8	0.0807841	1.05759	0.116512	0.923987	5640.65	5830.48	5372.71	5358.63	5337.62	5230.72
ESCO1	Esco1	ENSMUSG00000024293	566.506	-0.127765	-1.0926	0.116556	0.923987	562.511	483.624	578.232	553.645	606.625	614.399
P4HB	P4hb	ENSMUSG00000025130	3876.42	-0.10618	-1.07637	0.116687	0.923987	3756.72	3509.89	3933.68	3982.56	4425.03	3650.65
SLC8A2	Slc8a2	ENSMUSG00000030376	13546.1	0.0874752	1.06251	0.116713	0.923987	14054.1	14174.5	13642.3	13410.8	12142.7	13852.2
LYPD6B	Lypd6b	ENSMUSG00000026765	421.779	-0.14976	-1.10938	0.116772	0.923987	433.594	377.614	387.609	432.037	510.125	389.695
MRPL40	Mrpl40	ENSMUSG00000022706	539.37	-0.181417	-1.134	0.116836	0.923987	507.519	480.055	528.123	494.316	747.66	478.547
SGPP1	Sgpp1	ENSMUSG00000021054	1153.27	-0.100494	-1.07214	0.116847	0.923987	1130.63	1148.39	1059.87	1203.64	1244.25	1132.85
RAB27B	Rab27b	ENSMUSG00000024511	1105.51	-0.126888	-1.09194	0.116869	0.923987	1106.79	1106.06	956.677	1116.04	1306.15	1041.37
KLK6	Klk6	ENSMUSG00000050063	232.964	-0.250517	-1.18963	0.116987	0.923987	264.965	144.183	228.709	326.128	216.451	217.35
MTHFD2	Mthfd2	ENSMUSG00000005667	250.434	0.163521	1.12002	0.117056	0.923987	298.157	230.16	265.502	242.02	222.374	244.39
ALYREF	Alyref	ENSMUSG00000025134	582.395	-0.168139	-1.12361	0.117128	0.923987	512.517	479.236	653.516	562.724	733.026	553.348
ARFGEF1	Arfgef1	ENSMUSG00000067851	3778.99	0.0870948	1.06223	0.117128	0.923987	3979.71	4048.92	3650.88	3708.25	3577.23	3708.96
CPE	Cpe	ENSMUSG00000037852	63952.2	0.0736424	1.05237	0.117129	0.923987	64891.8	66445	65415.1	61615	64483	60863.4
RGS10	Rgs10	ENSMUSG00000030844	641.261	-0.13522	-1.09826	0.11713	0.923987	616.502	585.099	631.099	633.284	778.257	603.326
NKAIN2	Nkain2	ENSMUSG00000069670	1644.16	-0.115577	-1.08341	0.117183	0.923987	1547.86	1606.68	1579.07	1758.28	1887.24	1485.85
VOPP1	Vopp1	ENSMUSG00000037788	3012.71	0.0966926	1.06932	0.117296	0.923987	3226.48	3171.92	2942.68	3117.53	2719.93	2897.69
RPL34	Rpl34	ENSMUSG00000062006	2324.52	-0.17956	-1.13254	0.117344	0.923987	2152.77	1980.56	2405.89	2191.14	3272.22	1944.53
LRP12	Lrp12	ENSMUSG00000022305	1613.48	0.0946766	1.06783	0.117404	0.923987	1646.4	1740.36	1613.13	1616.27	1480.55	1584.19
LRRC74B	Lrrc74b	ENSMUSG00000022759	30.7532	-0.38962	-1.31005	0.117605	0.924161	26.3688	25.2698	28.4004	26.7693	33.4717	44.2391
TUBA8	Tuba8	ENSMUSG00000030137	324.148	-0.178568	-1.13176	0.117613	0.924161	328.363	253.721	329.574	290.032	403.408	339.791
MT-CYB	mt-Cytb	ENSMUSG00000064370	169530	-0.084204	-1.0601	0.117661	0.924161	159866	169748	164138	174221	184951	164257
SRSF1	Srsf1	ENSMUSG00000018379	4259	0.107137	1.07709	0.117683	0.924161	4644.25	4567.45	4040.38	4226.34	3696.6	4379.01
ERN2	Ern2	ENSMUSG00000030866	16.2907	-0.64064	-1.55902	0.117762	0.924161	14.5658	6.82353	16.852	12.4096	11.3705	35.723
NT5C1A	Nt5c1a	ENSMUSG00000054958	67.7072	-0.263419	-1.20032	0.118004	0.925309	70.812	52.6952	60.8481	68.6232	76.6271	76.6379
PPP1R8	Ppp1r8	ENSMUSG00000028882	1049.94	-0.148433	-1.10836	0.118122	0.925462	995.719	931.577	1059.81	1028.03	1344.83	939.675
CREG1	Creg1	ENSMUSG00000040713	836.446	-0.156795	-1.11481	0.118266	0.925462	802.011	688.081	882.054	823.143	1061.27	762.116
PTOV1	Ptov1	ENSMUSG00000038502	5356.43	0.0819497	1.05845	0.118276	0.925462	5356.71	5375.12	5793.53	5132.61	5314.93	5165.7
WDR72	Wdr72	ENSMUSG00000044976	5.92328	0.867058	1.82394	0.118337	0.925462	9.888	6.50873	6.45401	4.6325	6.26454	1.7919
JAM3	Jam3	ENSMUSG00000031990	1351.7	-0.0970301	-1.06957	0.11836	0.925462	1285.83	1254.27	1378.47	1402.15	1445.94	1343.55
ZBTB34	Zbtb34	ENSMUSG00000068966	714.453	0.118	1.08523	0.118577	0.926318	737.423	753.46	739.877	649.078	644.378	762.502
ZNF665	Zfp160	ENSMUSG00000067942	458.66	0.120812	1.08735	0.118613	0.926318	456.98	504.676	472.076	448.277	434.295	435.656
PSENEN	Psenen	ENSMUSG00000036835	902.502	-0.181573	-1.13412	0.11867	0.926386	815.212	802.015	919.006	824.536	1270.78	783.462
BBX	Bbx	ENSMUSG00000022641	814.138	-0.119622	-1.08645	0.118726	0.926449	776.731	838.676	726.43	896.084	766.189	880.718
SLC5A5	Slc5a5	ENSMUSG00000000792	656.682	-0.147806	-1.10788	0.118888	0.926866	600.355	592.507	676.426	563.507	742.265	765.029
NME9	Nme9	ENSMUSG00000046242	9.1764	-0.666816	-1.58756	0.118903	0.926866	7.42913	6.19253	7.62546	11.7508	9.46159	12.5988
HS3ST6	Hs3st6	ENSMUSG00000039628	6.99931	-0.81219	-1.75587	0.11913	0.926866	4.8314	6.07568	4.28196	7.35257	14.4072	5.04708
BCAS2	Bcas2	ENSMUSG00000005687	1557.02	-0.131708	-1.09559	0.119138	0.926866	1613.05	1358.99	1484.44	1619.12	1865.42	1401.11
ARRDC4	Arrdc4	ENSMUSG00000042659	282.435	-0.18563	-1.13731	0.119267	0.926866	249.098	255.347	286.798	248.831	376.171	278.363
RGSL1	Rgsl1	ENSMUSG00000042641	56.1631	0.324249	1.25201	0.119304	0.926866	60.9388	80.9781	45.4116	60.8778	47.2035	41.569
CCNA2	Ccna2	ENSMUSG00000027715	92.6481	0.229692	1.17258	0.119348	0.926866	103.664	103.575	92.8701	98.5346	77.5218	79.7227
TTC39A	Ttc39a	ENSMUSG00000028555	127.14	0.227273	1.17062	0.119355	0.926866	143.73	160.264	107.22	122.432	129.492	99.7
ADAM1B	Adam1b	ENSMUSG00000062438	14.0838	-0.603167	-1.51905	0.119379	0.926866	8.75306	7.68814	17.1978	22.8025	10.3543	17.707
SLC4A10	Slc4a10	ENSMUSG00000026904	6544.79	0.104183	1.07489	0.119383	0.926866	7355.27	6956.32	6031.48	6154.35	6096.56	6674.78
FAM110A	Fam110a	ENSMUSG00000027459	211.67	0.154833	1.11329	0.119405	0.926866	216.539	232.708	220.048	199.606	199.983	201.138
L1TD1	L1td1	ENSMUSG00000087166	11.0037	-0.736705	-1.66637	0.119622	0.926951	8.81028	9.91416	4.28817	11.9225	25.2455	5.84154
DDX3Y	Ddx3y	ENSMUSG00000069045	1435.39	-0.0958458	-1.06869	0.119666	0.926951	1446.86	1388.19	1328.15	1499.13	1412.07	1537.96
RPL13A	Rpl13a	ENSMUSG00000074129	8407.63	-0.193604	-1.14362	0.11978	0.926951	7736.7	7058.48	8736.95	8144.64	12277.2	6491.81
PCDHGA6	Pcdhga6	ENSMUSG00000103793	531.47	0.137073	1.09967	0.11992	0.926951	546.43	562.784	561.617	466.042	463.796	588.149
CPXM1	Cpxm1	ENSMUSG00000027408	261.453	-0.144275	-1.10518	0.120008	0.926951	237.321	260.39	247.537	282.383	268.315	272.773
ASIC2	Asic2	ENSMUSG00000020704	2431.8	0.0870142	1.06217	0.120341	0.926951	2422.75	2526.4	2566.11	2419.8	2405.57	2250.2
NPAS3	Npas3	ENSMUSG00000021010	518.768	0.172857	1.12729	0.120369	0.926951	525.068	460.782	665.473	498.508	409.184	553.593
SERTAD3	Sertad3	ENSMUSG00000055200	58.986	-0.282039	-1.21591	0.120414	0.926951	52.9356	55.3937	51.461	52.627	67.0769	74.4215
COPS7B	Cops7b	ENSMUSG00000026240	745.524	-0.127216	-1.09218	0.120735	0.926951	712.09	636.085	789.187	754.936	847.61	733.237
MS4A6E	Ms4a6b	ENSMUSG00000024677	29.194	0.460001	1.37554	0.12074	0.926951	52.8662	17.8064	31.2683	28.6095	21.7694	22.8442
SAMHD1	Samhd1	ENSMUSG00000027639	511.475	-0.146282	-1.10671	0.120766	0.926951	508.131	501.839	447.384	503.425	477.777	630.293
CBR4	Cbr4	ENSMUSG00000031641	323.867	-0.162901	-1.11954	0.120771	0.926951	292.855	313.495	309.756	338.848	402.913	285.333
GTF2H5	Gtf2h5	ENSMUSG00000034345	1538.18	-0.131605	-1.09551	0.120923	0.926951	1483.67	1412.87	1507.17	1470.16	1920.59	1434.64
MPST	Mpst	ENSMUSG00000071711	877.228	-0.165839	-1.12182	0.120938	0.926951	781.878	821.166	876.476	835.88	1184.12	763.849
PGRMC2	Pgrmc2	ENSMUSG00000049940	1918.59	0.0915574	1.06552	0.120958	0.926951	2090.33	1915.97	1931.62	1930.17	1811.18	1832.28
RBM39	Rbm39	ENSMUSG00000027620	4603.29	0.113501	1.08185	0.121171	0.926951	4917.35	5001.87	4434.4	4685.3	3827.32	4753.52
PBX2	Pbx2	ENSMUSG00000034673	1541.69	0.0934263	1.0669	0.121259	0.926951	1573.38	1541.88	1659.42	1420.57	1516.34	1538.54
OAS3	Oas3	ENSMUSG00000032661	6.62923	-0.865246	-1.82165	0.121333	0.926951	2.44058	4.74186	6.16032	3.96955	15.0838	7.37928
UBXN2A	Ubxn2a	ENSMUSG00000020634	1225.07	-0.10451	-1.07513	0.12136	0.926951	1178.8	1215.43	1147.3	1264.95	1373.91	1170.05
MAPK13	Mapk13	ENSMUSG00000004864	14.1423	-0.696621	-1.6207	0.121365	0.926951	16.0788	7.42848	9.36058	6.64718	12.5482	32.7906
PNP	Pnp2	ENSMUSG00000068417	20.1934	-0.483243	-1.39788	0.121434	0.926951	19.396	12.9543	17.9327	16.676	32.1832	22.0181
PIDD1	Pidd1	ENSMUSG00000025507	69.6056	-0.308237	-1.23819	0.121557	0.926951	54.0563	61.7355	71.24	63	60.0287	107.573
HSPE1	Hspe1	ENSMUSG00000073676	1482.3	-0.186637	-1.13811	0.121594	0.926951	1366.32	1240.31	1552.09	1468.06	2087.15	1179.87
MPC2	Mpc2	ENSMUSG00000026568	1997.22	-0.159683	-1.11704	0.121677	0.926951	1827.31	1924.67	1907.77	1994.64	2674.92	1654.04
SMARCAD1	Smarcad1	ENSMUSG00000029920	807.741	-0.114526	-1.08262	0.121766	0.926951	777.753	718.019	830.9	852.502	885.99	781.285
CCDC18	Ccdc18	ENSMUSG00000056531	22.906	0.435119	1.35202	0.121802	0.926951	27.9507	23.1814	27.9227	25.2613	17.2306	15.8893
ZNF106	Zfp106	ENSMUSG00000027288	6981.04	0.0865018	1.06179	0.121839	0.926951	7521.98	7049.24	6999.75	7123.76	6383.49	6808.03
CEP44	Cep44	ENSMUSG00000038215	238.628	0.187486	1.13878	0.121888	0.926951	197.434	263.647	302.341	235.44	213.632	219.275
RAD23B	Rad23b	ENSMUSG00000028426	5177.02	-0.0890429	-1.06366	0.121938	0.926951	5194.71	5128.79	4727.47	5511.17	5477.39	5022.6
YEATS2	Yeats2	ENSMUSG00000041215	1230.61	0.151013	1.11035	0.122003	0.926951	1376.32	1350.45	1159.02	1180.67	936.363	1380.84
PAMR1	Pamr1	ENSMUSG00000027188	896.365	0.14687	1.10716	0.122021	0.926951	866.34	1096.32	864.361	732.929	852.021	966.216
MRPL42	Mrpl42	ENSMUSG00000062981	895.918	-0.148248	-1.10822	0.122026	0.926951	857.348	825.519	865.96	837.975	1161.92	826.782
MIER3	Mier3	ENSMUSG00000032727	622.763	0.138193	1.10053	0.12213	0.926951	592.221	682.628	683.861	598.466	512.052	667.35
PYROXD2	Pyroxd2	ENSMUSG00000060224	63.6185	0.2737	1.2089	0.122215	0.926951	67.0814	71.6035	70.451	60.2371	45.1504	67.1872
STYX	Styx	ENSMUSG00000053205	477.893	0.144268	1.10517	0.122383	0.926951	517.053	555.906	432.836	461.867	408.616	491.081
PRR33	Prr33	ENSMUSG00000043795	10.8474	-0.609696	-1.52594	0.122418	0.926951	8.66036	8.68936	8.10305	16.3681	12.1412	11.1226
STMND1	Stmnd1	ENSMUSG00000063529	5.55678	1.00669	2.0093	0.122505	0.926951	2.97763	5.47029	13.9278	2.76919	1.04122	7.1546
THA1P	Tha1	ENSMUSG00000017713	140.67	0.203493	1.15148	0.122556	0.926951	131.285	183.287	138.176	134.414	127.401	129.455
VBP1	Vbp1	ENSMUSG00000031197	1223.45	-0.129441	-1.09387	0.12264	0.926951	1186.93	1152.65	1165.16	1165.55	1516.45	1153.97
CST6	Cst6	ENSMUSG00000024846	121.501	-0.27258	-1.20797	0.122775	0.926951	123.545	85.7254	119.417	118.062	183.89	98.3681
THOC5	Thoc5	ENSMUSG00000034274	891.212	0.108996	1.07848	0.122806	0.926951	1013.19	895.559	865.355	855.02	872.716	845.432
RNF170	Rnf170	ENSMUSG00000013878	1052.81	-0.100953	-1.07248	0.122826	0.926951	971.729	1033.68	1042.87	1044.76	1068.49	1155.34
PDCD10	Pdcd10	ENSMUSG00000027835	987.1	-0.153305	-1.11211	0.123044	0.926951	916.912	925.775	960.909	953.076	1298.19	867.738
IRF7	Irf7	ENSMUSG00000025498	94.0329	0.2704	1.20614	0.123114	0.926951	93.5825	106.778	107.309	86.7552	111.254	58.518
LCA5	Lca5	ENSMUSG00000032258	279.724	-0.223175	-1.1673	0.12317	0.926951	193.928	284.546	296.077	228.528	298.504	376.762
HEMK1	Hemk1	ENSMUSG00000032579	302.66	-0.144682	-1.10549	0.123215	0.926951	265.05	297.805	298.931	319.428	342.527	292.218
FNIP2	Fnip2	ENSMUSG00000061175	755.025	-0.137495	-1.09999	0.123254	0.926951	699.526	744.495	713.705	732.397	700.678	939.351
CD59	Cd59b	ENSMUSG00000068686	17.2505	-0.522383	-1.43633	0.123255	0.926951	15.4283	14.1668	12.8625	15.3427	15.2002	30.5028
MT-CO3	mt-Co3	ENSMUSG00000064358	54491.7	-0.172153	-1.12674	0.123289	0.926951	48945.5	48301.6	56485.1	51837.1	76574.6	44806.1
C6orf10	BC051142	ENSMUSG00000057246	63.0808	0.29417	1.22618	0.123348	0.926951	69.0039	81.1405	58.4433	53.4997	44.3654	72.0321
SVBP	Svbp	ENSMUSG00000028643	230.889	-0.198548	-1.14754	0.123372	0.926951	224.245	210.706	209.504	243.719	308.831	188.325
CTNNB1	Ctnnb1	ENSMUSG00000006932	17425.8	0.0714103	1.05074	0.123425	0.926951	17879.7	18231.4	17460.1	16896.4	16943.3	17143.9
STX4	Stx4a	ENSMUSG00000030805	1067.79	0.0966492	1.06929	0.123456	0.926951	1106.39	1099.27	1105.28	1052.94	975.199	1067.69
MYL2	Myl2	ENSMUSG00000013936	7.09327	-0.822254	-1.76817	0.123496	0.926951	2.76966	7.90764	4.859	14.5648	6.55877	5.89968
TF	Trf	ENSMUSG00000032554	12185.3	-0.0878967	-1.06282	0.123534	0.926951	11976.1	10934.8	12531.6	12516.5	12171.2	12981.3
PATE2	Pate2	ENSMUSG00000074452	8.00462	0.719219	1.64629	0.12358	0.926951	9.06944	9.55181	11.2745	5.6801	3.68407	8.7678
PIH1D1	Pih1d1	ENSMUSG00000003423	570.415	-0.174865	-1.12886	0.123637	0.926951	532.885	518.585	555.148	570.566	772.916	472.392
PRR12	Prr12	ENSMUSG00000046574	3637.51	0.104105	1.07483	0.123653	0.926951	3487.35	4095.89	3724.65	3701.58	3204.64	3610.92
SURF6	Surf6	ENSMUSG00000036160	671.479	0.112314	1.08096	0.123662	0.926951	709.073	647.011	736.408	648.509	668.526	619.345
SNTG1	Sntg1	ENSMUSG00000025909	638.16	0.135332	1.09835	0.123725	0.926951	637.704	750.372	616.078	551.135	680.074	593.595
POSTN	Postn	ENSMUSG00000027750	133.529	0.251834	1.19072	0.123747	0.926951	119.585	174.62	141.124	145.75	85.1797	134.916
ZNF175	Zfp715	ENSMUSG00000012640	777.516	-0.119018	-1.086	0.123748	0.926951	739.187	716.111	779.715	784.688	904.143	741.254
COL12A1	Col12a1	ENSMUSG00000032332	555.012	-0.147318	-1.10751	0.123775	0.926951	531.065	569.625	479.472	687.027	510.954	551.93
GSTZ1	Gstz1	ENSMUSG00000021033	948.272	-0.133908	-1.09726	0.123834	0.926951	871.956	878.567	961.589	879.199	1170.57	927.756
KCNIP2	Kcnip2	ENSMUSG00000025221	3536.87	0.0799466	1.05698	0.123838	0.926951	3580.46	3645.68	3679.14	3482.94	3308.62	3524.39
METTL8	Mettl8	ENSMUSG00000041975	310.622	-0.144232	-1.10514	0.123953	0.926951	276.986	327.307	281.239	331.864	341.449	304.89
DGKK	Dgkk	ENSMUSG00000062393	302.96	-0.230662	-1.17337	0.124022	0.926951	339.497	321.847	175.095	362.439	282.612	336.271
MYLPF	Mylpf	ENSMUSG00000030672	13.5731	-0.660565	-1.5807	0.124103	0.926951	8.54587	19.8126	4.07715	11.2363	21.737	16.0295
ANXA5	Anxa5	ENSMUSG00000027712	1303.14	-0.116596	-1.08417	0.124283	0.926951	1263.69	1129.77	1357.32	1451.7	1390.09	1226.26
ABCB4	Abcb4	ENSMUSG00000042476	131.864	-0.211931	-1.15824	0.124315	0.926951	129.455	137.555	99.7483	124.328	142.147	157.952
DENND2D	Dennd2d	ENSMUSG00000027901	6.85222	-0.805494	-1.74774	0.124358	0.926951	2.64967	7.52057	4.71116	11.0846	5.32577	9.82162
TNS4	Tns4	ENSMUSG00000017607	16.1972	-0.526219	-1.44015	0.124358	0.926951	14.6378	14.4776	10.6503	12.3174	24.8207	20.2792
GSPT2	Gspt2	ENSMUSG00000071723	897.683	0.112002	1.08073	0.124393	0.926951	979.948	916.46	901.516	885.11	779.816	923.247
ZKSCAN7	Zkscan7	ENSMUSG00000063488	158.652	0.187322	1.13865	0.124613	0.926951	155.95	191.64	158.978	159.8	152.987	132.558
CYBA	Cyba	ENSMUSG00000006519	134.006	-0.247036	-1.18677	0.12474	0.926951	113.211	109.515	144.57	126.133	194.414	116.192
DUSP9	Dusp9	ENSMUSG00000031383	24.8392	-0.41211	-1.33063	0.124751	0.926951	18.2359	19.6612	26.127	25.8686	26.5818	32.561
CD9	Cd9	ENSMUSG00000030342	1670.7	-0.180024	-1.1329	0.124812	0.926951	1615.41	1349.97	1733.39	1546.48	2347.6	1431.33
ZDHHC9	Zdhhc9	ENSMUSG00000036985	2624.76	-0.0860522	-1.06146	0.12482	0.926951	2542.9	2623.8	2473.49	2738.07	2571.46	2798.83
CNPY1	Cnpy1	ENSMUSG00000044681	22.8622	-0.500439	-1.41464	0.125016	0.926951	30.6232	13.109	13.0757	34.1913	18.6471	27.5268
CMYA5	Cmya5	ENSMUSG00000047419	213.782	0.166054	1.12199	0.12516	0.926951	245.18	217.365	215.918	207.237	176.791	220.204
STAT5B	Stat5b	ENSMUSG00000020919	1255.4	0.108461	1.07808	0.125397	0.926951	1268.57	1354.24	1284.98	1343.63	1154.96	1126
GLOD4	Glod4	ENSMUSG00000017286	1134.15	0.13338	1.09686	0.125406	0.926951	1108.66	1218.91	1231.62	1025.01	1278.63	942.041
MEF2B	Mef2b	ENSMUSG00000079033	5.28619	-0.892191	-1.85599	0.125412	0.926951	4.6011	1.29349	5.01072	7.48516	7.84343	5.48326
NKAP	Nkap	ENSMUSG00000016409	534.599	-0.120241	-1.08692	0.125446	0.926951	487.17	546.041	503.828	554.042	593.836	522.677
EPHX3	Ephx3	ENSMUSG00000037577	11.5803	-0.68518	-1.6079	0.125499	0.926951	9.72582	12.7757	3.76762	14.3783	21.5318	7.3027
PARP3	Parp3	ENSMUSG00000023249	130.301	-0.243005	-1.18345	0.125507	0.926951	135.059	140.144	83.6626	142.689	157.852	122.398
SAT1	Sat1	ENSMUSG00000025283	990.563	-0.141937	-1.10339	0.125547	0.926951	942.778	855.576	1026.32	959.383	1241.26	918.054
HERC3	Herc3	ENSMUSG00000029804	5536.82	0.106134	1.07634	0.125688	0.926951	6237.46	5891.03	5093.23	5581.03	4949.98	5468.21
HTRA3	Htra3	ENSMUSG00000029096	179.636	0.18759	1.13886	0.12587	0.926951	173.587	214.186	185.976	147.994	197.424	158.648
NADSYN1	Nadsyn1	ENSMUSG00000031090	119.106	0.212253	1.1585	0.125911	0.926951	140.32	114.864	128.739	107.925	94.6348	128.152
MAPK14	Mapk14	ENSMUSG00000053436	2931.57	0.107457	1.07733	0.125925	0.926951	3093.88	2985.36	3043.27	2953.04	2451.37	3062.49
ATG4C	Atg4c	ENSMUSG00000028550	1104.33	-0.0939697	-1.0673	0.126026	0.926951	1112.2	1062.55	1030.13	1148.05	1150.34	1122.69
ICA1L	Ica1l	ENSMUSG00000026018	1005.44	0.0945952	1.06777	0.126158	0.926951	1050.09	1035.85	1029.18	997.02	982.492	937.987
SF3B1	Sf3b1	ENSMUSG00000025982	7777.35	0.109936	1.07918	0.126174	0.926951	8127.24	8274.56	7819.63	7546.57	6480.68	8415.39
RUSC1	Rusc1	ENSMUSG00000041263	6333.54	0.0879608	1.06287	0.126212	0.926951	6272	6898.13	6411.24	6212.68	5774.34	6432.88
DSCAML1	Dscaml1	ENSMUSG00000032087	2040.03	-0.118498	-1.0856	0.126213	0.926951	2045.58	1852.35	1971.06	2191.17	1816.15	2363.88
CABIN1	Cabin1	ENSMUSG00000020196	3600.36	0.122844	1.08888	0.126233	0.926951	3459.55	4255.83	3547.48	3714.73	3001.31	3623.25
TPD52L2	Tpd52l2	ENSMUSG00000000827	1471.95	-0.132614	-1.09628	0.126258	0.926951	1392.18	1361.19	1458.6	1346.33	1847.12	1426.27
FAM107B	Fam107b	ENSMUSG00000026655	414.28	-0.123278	-1.08921	0.12631	0.926951	379.59	389.364	420.804	432.972	445.301	417.647
ZNF32	Zfp637	ENSMUSG00000059689	696.823	-0.155155	-1.11354	0.12632	0.926951	672.811	631.768	672.822	665.001	914.383	624.151
CRHBP	Crhbp	ENSMUSG00000021680	391.634	0.140321	1.10215	0.126349	0.926951	412.736	398.346	420.249	341.158	428.791	348.527
NAT2	Nat2	ENSMUSG00000051147	20.8123	-0.48431	-1.39892	0.12636	0.926951	24.8987	16.0201	10.9123	23.7293	30.4078	18.9058
FBXO17	Fbxo17	ENSMUSG00000030598	47.8289	-0.306775	-1.23694	0.126381	0.926951	39.2444	40.5866	48.5021	45.4825	63.2837	49.8742
CCDC57	Ccdc57	ENSMUSG00000048445	228.482	0.187052	1.13844	0.126419	0.926951	222.325	273.903	233.844	170.13	222.257	248.436
METTL7A	Mettl7a1	ENSMUSG00000054619	760.742	-0.138028	-1.1004	0.126479	0.926951	794.192	595.204	782.883	790.44	850.346	751.387
SHMT1	Shmt1	ENSMUSG00000020534	79.9462	-0.317953	-1.24656	0.126593	0.926951	101.993	54.6161	57.2288	64.5974	90.9989	110.243
TNNT1	Tnnt1	ENSMUSG00000064179	239.993	0.182692	1.135	0.126616	0.926951	246.774	223.999	294.372	200.811	268.477	205.525
TOMM34	Tomm34	ENSMUSG00000018322	1958.87	0.086077	1.06148	0.126637	0.926951	1997.1	2036.94	2018.34	1979.42	1819.13	1902.31
RDH14	Rdh14	ENSMUSG00000020621	697.671	-0.14298	-1.10418	0.126669	0.926951	672.953	619.06	696.364	745.023	847.241	605.384
PARP10	Parp10	ENSMUSG00000063268	80.3306	-0.247206	-1.18691	0.126687	0.926951	84.5739	65.5486	70.6891	94.4053	72.6278	94.1391
HPX	Hpx	ENSMUSG00000030895	8.39042	-0.725633	-1.65363	0.126704	0.926951	3.90137	5.53829	9.58568	6.62831	11.3715	13.3174
PCDHA9	Pcdha8	ENSMUSG00000103800	38.9227	-0.401731	-1.32109	0.126769	0.926951	49.9467	27.8236	22.4798	49.5865	52.6296	31.0697
PDE6G	Pde6g	ENSMUSG00000025386	5.31171	-0.913277	-1.88332	0.126981	0.926951	1.78653	4.20954	5.56003	9.01902	6.80856	4.48659
MRPL21	Mrpl21	ENSMUSG00000024829	538.304	-0.162307	-1.11908	0.126989	0.926951	492.052	505.232	526.214	556.44	697.647	452.238
PPWD1	Ppwd1	ENSMUSG00000021713	202.599	0.162716	1.11939	0.127038	0.926951	193.559	233.48	215.302	182.946	188.81	201.496
CHD7	Chd7	ENSMUSG00000041235	666.959	0.210929	1.15743	0.127078	0.926951	625.093	922.398	601.258	623.697	450.905	778.401
PHF3	Phf3	ENSMUSG00000048874	2472.17	0.100634	1.07224	0.127097	0.926951	2512.65	2442.01	2721.78	2462.47	2167.59	2526.56
RIMKLA	Rimkla	ENSMUSG00000048899	707.365	-0.124573	-1.09019	0.127206	0.926951	738.416	660.607	631.694	769.996	656.31	787.17
EHBP1L1	Ehbp1l1	ENSMUSG00000024937	927.297	-0.111525	-1.08037	0.127378	0.926951	838.576	846.548	989.441	927.238	1001.69	960.287
USHBP1	Ushbp1	ENSMUSG00000034911	226.055	0.157805	1.11559	0.127527	0.926951	231.458	250.146	233.011	230.236	221.599	189.877
FERMT1	Fermt1	ENSMUSG00000027356	28.462	-0.392924	-1.31305	0.127547	0.926951	21.9213	28.8737	22.8049	31.4019	25.1329	40.6376
SEC16A	Sec16a	ENSMUSG00000026924	2348.1	0.11136	1.08025	0.127549	0.926951	2494.27	2290.98	2532.28	2324.2	1971.93	2474.94
RBM38	Rbm38	ENSMUSG00000027510	103.544	-0.232641	-1.17498	0.127614	0.926951	106.108	76.5422	103.055	129.999	96.4086	109.153
ISM1	Ism1	ENSMUSG00000074766	182.936	0.194685	1.14447	0.127633	0.926951	205.836	177.024	203.282	167.46	137.78	206.232
GLIPR1	Glipr1	ENSMUSG00000056888	21.6619	0.509459	1.42352	0.127655	0.926951	20.6355	38.6298	17.3645	13.9698	26.6964	12.6756
ABRA	Abra	ENSMUSG00000042895	5.57634	-0.906069	-1.87393	0.127735	0.926951	2.93835	7.64791	1.08837	6.50408	7.25528	8.02407
AEN	Aen	ENSMUSG00000030609	806.486	-0.12142	-1.0878	0.127739	0.926951	705.333	736.767	876.092	795.875	849.245	875.605
MLF1	Mlf1	ENSMUSG00000048416	35.0597	-0.34952	-1.27414	0.127816	0.926951	34.7985	30.5211	26.9855	31.9539	43.2479	42.8514
NRTN	Nrtn	ENSMUSG00000039481	99.8346	-0.248587	-1.18804	0.127825	0.926951	110.828	72.5706	88.6789	113.294	125.836	87.7989
RPS27L	Rps27l	ENSMUSG00000036781	230.298	-0.211736	-1.15808	0.127885	0.926951	215.976	210.156	213.491	216.682	332.876	192.604
KDM4B	Kdm4b	ENSMUSG00000024201	2867.52	0.100021	1.07179	0.127983	0.926951	2938.32	2797.45	3165.79	2909.95	2520.56	2873.02
PLEK	Plek	ENSMUSG00000020120	271.96	-0.162992	-1.11961	0.127989	0.926951	235.167	231.246	303.793	277.065	274.678	309.811
CUL5	Cul5	ENSMUSG00000032030	1855.7	0.099253	1.07122	0.128	0.926951	1974.66	1861.12	1922.82	1948.12	1646.59	1780.9
SETD6	Setd6	ENSMUSG00000031671	253.046	0.171018	1.12585	0.128219	0.926951	299.768	285.009	219.38	231.007	221.616	261.494
BRPF3	Brpf3	ENSMUSG00000063952	1365.69	0.106138	1.07634	0.12826	0.926951	1438.11	1489.49	1321.2	1393.56	1196.5	1355.26
ZNF583	Zfp583	ENSMUSG00000030443	138.024	-0.237762	-1.17916	0.128348	0.926951	168.544	122.762	91.1903	144.758	137.88	163.009
CCDC190	Ccdc190	ENSMUSG00000070532	279.677	-0.251588	-1.19052	0.128394	0.926951	186.124	262.167	317.78	223.736	421.434	266.818
BBOX1	Bbox1	ENSMUSG00000041660	80.9426	-0.27994	-1.21414	0.128402	0.926951	97.7804	49.6057	71.8995	96.4505	89.2748	80.645
MOK	Mok	ENSMUSG00000056458	240.885	-0.16104	-1.11809	0.128522	0.926951	252.344	196.113	233.543	273.962	244.377	244.969
COX7B	Cox7b	ENSMUSG00000031231	3055.26	-0.157007	-1.11497	0.128529	0.926951	2950.18	2656.71	3059.76	2812.36	4145.97	2706.6
UBOX5	Ubox5	ENSMUSG00000027300	413.662	-0.120346	-1.087	0.128535	0.926951	391.686	409.824	387.807	413.558	439.226	439.873
TATDN2	Tatdn2	ENSMUSG00000056952	1141.69	-0.105437	-1.07582	0.128539	0.926951	1033	1074.1	1192.67	1170.86	1253.07	1126.43
HMCES	Hmces	ENSMUSG00000030060	439.098	-0.12329	-1.08922	0.128568	0.926951	387.88	433.042	440.364	476.196	454.913	442.193
SCHIP1	Schip1	ENSMUSG00000027777	5244	-0.128529	-1.09318	0.128612	0.926951	5352.44	4600.12	5077.73	5368.34	6430.99	4634.34
ARHGEF39	Arhgef39	ENSMUSG00000051517	21.1745	-0.531141	-1.44507	0.128668	0.926951	14.278	30.1491	9.19981	27.4351	16.6525	29.3327
PLEKHG3	Plekhg3	ENSMUSG00000052609	1172.84	-0.10928	-1.07869	0.128689	0.926951	1159.22	1143.91	1083.17	1195.28	1108.64	1346.83
CLEC18C	Clec18a	ENSMUSG00000033633	50.6234	0.31363	1.24283	0.129179	0.926951	64.4064	55.816	48.0127	43.3452	34.3354	57.8248
METTL16	Mettl16	ENSMUSG00000010554	933.003	0.108917	1.07842	0.129187	0.926951	993.227	938.651	972.915	974.466	814.448	904.313
TMEM130	Tmem130	ENSMUSG00000043388	8755.14	0.0881033	1.06297	0.129224	0.926951	9297.09	9389.39	8381.2	8743.2	8021.16	8698.78
TMPRSS5	Tmprss5	ENSMUSG00000032268	32.4361	0.381147	1.30238	0.129258	0.926951	45.0567	40.9237	25.328	28.0254	24.7575	30.5254
SP6	Sp6	ENSMUSG00000038560	23.1147	0.44187	1.35836	0.129323	0.926951	22.0456	37.9753	20.0696	19.0742	18.4374	21.0864
CAST	Cast	ENSMUSG00000021585	262.769	-0.150034	-1.1096	0.129419	0.926951	277.455	237.59	231.76	263.267	293.612	272.93
GNA14	Gna14	ENSMUSG00000024697	14.7706	-0.708278	-1.63385	0.129613	0.926951	11.0797	15.3571	6.52222	8.1747	39.0029	8.48699
RPL28	Rpl28	ENSMUSG00000030432	2878.65	0.130608	1.09476	0.129664	0.926951	2804.57	2986.59	3235.19	2727.61	3219.36	2298.58
MT-ND4	mt-Nd4	ENSMUSG00000064363	154096	-0.0756602	-1.05384	0.129698	0.926951	145995	156647	147527	156756	163586	154065
LIAS	Lias	ENSMUSG00000029199	749.351	-0.153094	-1.11195	0.129752	0.926951	747.95	685.909	693.998	725.05	980.186	663.014
PERM1	Perm1	ENSMUSG00000078486	147.562	0.210378	1.15699	0.130007	0.926951	165.489	173.988	135.859	148.316	106.318	155.401
ERMP1	Ermp1	ENSMUSG00000046324	2098.48	-0.0934755	-1.06694	0.130109	0.926951	2063.77	2098.89	1929.33	2286.47	2022.62	2189.83
TRAPPC6A	Trappc6a	ENSMUSG00000002043	156.514	-0.199487	-1.14829	0.13011	0.926951	147.057	127.418	162.324	170.377	193.556	138.351
NUDT6	Nudt6	ENSMUSG00000050174	62.0732	-0.293216	-1.22537	0.130241	0.926951	58.881	44.2162	63.4459	58.6192	87.9864	59.2904
PEX11B	Pex11b	ENSMUSG00000028102	1092.26	-0.157988	-1.11573	0.130405	0.926951	1050	938.673	1107.94	1069.81	1446.85	940.319
MLLT1	Mllt1	ENSMUSG00000024212	2459.95	-0.104833	-1.07537	0.130456	0.926951	2290.05	2189.83	2631.35	2722.94	2491.98	2433.52
NDUFV3	Ndufv3	ENSMUSG00000024038	1592.38	-0.153168	-1.11201	0.130471	0.926951	1428.41	1444.35	1649.97	1601.64	2081.83	1348.1
NAV3	Nav3	ENSMUSG00000020181	4282.18	-0.105873	-1.07615	0.130471	0.926951	3927.7	4495.84	3952.86	4504.7	3989.63	4822.36
SSPN	Sspn	ENSMUSG00000030255	415.05	-0.174677	-1.12871	0.130537	0.926951	394.414	359.076	415.562	426.418	549	345.828
SDHB	Sdhb	ENSMUSG00000009863	3858.98	-0.169582	-1.12473	0.13054	0.926951	3589.65	3398.68	3908.03	3635.28	5424.27	3198
FANCF	Fancf	ENSMUSG00000092118	82.2771	-0.257462	-1.19537	0.130587	0.926951	72.7957	82.0181	69.9549	98.6287	104.187	66.0781
EXPH5	Exph5	ENSMUSG00000034584	292.428	-0.152078	-1.11117	0.130587	0.926951	235.468	287.518	308.725	307.648	296.072	319.136
GRIN2C	Grin2c	ENSMUSG00000020734	1933.19	0.113216	1.08164	0.130639	0.926951	1999.09	1866.86	2161.49	1854.58	1654.98	2062.17
TMEM150B	Tmem150b	ENSMUSG00000046456	21.9053	-0.442135	-1.35861	0.130681	0.926951	16.7765	20.0184	18.8775	33.8394	21.0664	20.8538
DDX51	Ddx51	ENSMUSG00000029504	612.774	0.162991	1.11961	0.130702	0.926951	608.605	654.945	677.434	586.525	446.326	702.806
TMEM120B	Tmem120b	ENSMUSG00000054434	266.998	-0.150996	-1.11034	0.130706	0.926951	227.703	269.754	262.342	307.492	265.501	269.2
HMG20B	Hmg20b	ENSMUSG00000020232	594.802	-0.131796	-1.09566	0.130709	0.926951	557.843	639.474	506.495	652.315	649.406	563.28
IL17RA	Il17ra	ENSMUSG00000002897	557.861	0.151281	1.11056	0.130768	0.926951	595.07	614.762	549.341	585.675	581.375	420.944
ADAM12	Adam12	ENSMUSG00000054555	238.412	-0.144188	-1.10511	0.130802	0.926951	224.311	222.661	232.131	243.252	261.655	246.464
LUC7L2	Luc7l2	ENSMUSG00000029823	4634.12	0.111237	1.08015	0.130809	0.926951	4882.6	5094.52	4461.64	4364.63	3968.53	5032.81
TPRN	Tprn	ENSMUSG00000048707	1015.84	-0.127991	-1.09277	0.130962	0.927043	955.026	880.186	1077.22	1070.66	930.155	1181.81
ORMDL2	Ormdl2	ENSMUSG00000025353	103.143	-0.283245	-1.21693	0.131023	0.927069	100.337	65.0556	112.865	87.1242	151.902	101.575
RANGAP1	Rangap1	ENSMUSG00000022391	7877.28	0.086472	1.06177	0.1311	0.927272	8483.14	8016.7	7840.46	7822.31	7102.68	7998.41
DUT	Dut	ENSMUSG00000027203	669.332	-0.173282	-1.12762	0.131183	0.927522	612.705	638.803	634.701	594.175	934.747	600.859
GPRIN1	Gprin1	ENSMUSG00000069227	4004.98	0.0855971	1.06113	0.131281	0.927649	3915.97	4413.04	4043.56	3953.55	3797.02	3906.75
USP3	Usp3	ENSMUSG00000032376	653.138	-0.113639	-1.08195	0.131341	0.927649	620.23	662.868	598.832	628.727	724.674	683.498
NFATC3	Nfatc3	ENSMUSG00000031902	386.324	-0.135636	-1.09858	0.131394	0.927649	368.701	346.759	389.609	393.506	369.614	449.757
TAF2	Taf2	ENSMUSG00000037343	1230.82	-0.102653	-1.07375	0.131451	0.927708	1090.16	1176.16	1296.38	1293.51	1246.79	1281.91
ECEL1	Ecel1	ENSMUSG00000026247	738.328	0.123829	1.08962	0.131587	0.927708	742.648	861.07	707.942	757.809	642.071	718.429
TMEM26	Tmem26	ENSMUSG00000060044	19.1603	0.445982	1.36224	0.131623	0.927708	22.9474	23.8653	19.6559	16.5524	14.8971	17.0435
DERL1	Derl1	ENSMUSG00000022365	1950.72	-0.108324	-1.07798	0.131657	0.927708	1980.05	1733.67	1917.57	1981.93	2241.02	1850.06
DOCK6	Dock6	ENSMUSG00000032198	1135.06	0.117081	1.08454	0.13173	0.927708	1193.04	1089.98	1261.51	1109.19	964.156	1192.51
PTGFRN	Ptgfrn	ENSMUSG00000027864	1496.35	0.107312	1.07722	0.131837	0.927708	1632.91	1554.22	1469.2	1543.01	1284.09	1494.66
PCBD2	Pcbd2	ENSMUSG00000021496	118.503	-0.239315	-1.18043	0.131855	0.927708	120.738	90.6262	114.17	118.116	165.183	102.185
PMEL	Pmel	ENSMUSG00000025359	19.2123	0.472785	1.38779	0.131897	0.927708	18.5314	22.1541	25.9798	12.0625	14.1035	22.4422
RNF38	Rnf38	ENSMUSG00000035696	1755.65	0.110087	1.07929	0.131914	0.927708	1892.06	1875.72	1700.79	1731.84	1492.05	1841.47
TSPAN15	Tspan15	ENSMUSG00000037031	1142.78	-0.161537	-1.11848	0.131961	0.927708	1110.64	1069.79	1055.04	1012.58	1567.41	1041.22
GPR165P	Gpr165	ENSMUSG00000031210	595.809	-0.118166	-1.08535	0.132097	0.927708	615.403	581.856	516.998	632.249	588.737	639.61
BACE2	Bace2	ENSMUSG00000040605	251.348	-0.163877	-1.12029	0.132169	0.927708	268.593	196.806	246.876	264.171	252.423	279.221
FASN	Fasn	ENSMUSG00000025153	15212.7	0.0940013	1.06733	0.132214	0.927708	16162.9	15876.9	15086.5	14740.1	13351.8	16058.3
CKAP5	Ckap5	ENSMUSG00000040549	5215.33	0.0943614	1.06759	0.132239	0.927708	5673.76	5445.04	5039.7	5135.6	4642.15	5355.75
MIGA1	Miga1	ENSMUSG00000054942	3602.67	0.0960618	1.06885	0.132268	0.927708	3927.05	3829.85	3411.17	3511.7	3262.89	3673.39
SLC9A2	Slc9a2	ENSMUSG00000026062	235.022	0.151512	1.11073	0.132317	0.927709	256.451	251.755	233.954	243.975	206.017	217.982
CRADD	Cradd	ENSMUSG00000045867	152.306	-0.212546	-1.15873	0.132425	0.928132	123.666	149.736	149.853	130.5	204.158	155.926
IFITM1	Ifitm1	ENSMUSG00000025491	97.6595	-0.281008	-1.21504	0.132682	0.92823	103.082	68.7506	92.2499	108.693	140.737	72.4445
DGCR6	Dgcr6	ENSMUSG00000003531	1576.74	-0.174746	-1.12877	0.132721	0.92823	1443.51	1302.04	1697.63	1507.42	2182.44	1327.39
FRMD8	Frmd8	ENSMUSG00000024816	1379.21	-0.106597	-1.07669	0.132821	0.92823	1237.49	1348.6	1398.66	1354.65	1574.18	1361.68
TJP1	Tjp1	ENSMUSG00000030516	3061.35	0.106194	1.07638	0.132849	0.92823	3399.97	2968.91	3154.37	3016.75	2626.11	3201.96
TMCO1	Tmco1	ENSMUSG00000052428	1079.15	-0.172798	-1.12724	0.13296	0.92823	1070.99	917.976	1053.85	941.155	1511.42	979.479
TRMT11	Trmt11	ENSMUSG00000019792	143.312	-0.198264	-1.14732	0.133042	0.92823	130.852	133.708	135.595	123.281	159.193	177.245
SYNPO2	Synpo2	ENSMUSG00000050315	804.11	-0.14378	-1.1048	0.133066	0.92823	773.993	793.429	725.065	934.032	667.527	930.612
PDE9A	Pde9a	ENSMUSG00000041119	481.321	0.139649	1.10164	0.133152	0.92823	481.906	470.163	561.662	520.246	410.493	443.459
ATP2A1	Atp2a1	ENSMUSG00000030730	65.0767	0.310886	1.24047	0.133219	0.92823	72.6754	84.1317	58.9392	70.9605	66.6619	37.0914
AANAT	Aanat	ENSMUSG00000020804	15.3431	-0.538943	-1.45291	0.133319	0.92823	9.573	10.0305	18.2597	24.4212	12.9627	16.8116
FAM90A1	Fam90a1b	ENSMUSG00000043549	5.91835	0.814888	1.75916	0.133384	0.92823	7.89313	5.30105	9.47075	2.70862	4.0505	6.08606
CAND2	Cand2	ENSMUSG00000030319	171.247	0.172064	1.12667	0.133603	0.92823	174.833	199.227	170.787	151.302	154.39	176.944
SLC6A7	Slc6a7	ENSMUSG00000052026	2998.09	0.104837	1.07537	0.133616	0.92823	3159.27	3217.93	2944.76	2964.08	2548.21	3154.28
TRPS1	Trps1	ENSMUSG00000038679	802.344	0.0999376	1.07173	0.133678	0.92823	844.105	860.535	785.54	786.695	768.767	768.422
COMMD10	Commd10	ENSMUSG00000042705	500.115	0.12433	1.09	0.133718	0.92823	514.862	520.611	528.797	457.018	537.315	442.089
NPAT	Npat	ENSMUSG00000033054	748.729	0.139725	1.1017	0.133821	0.92823	723.058	889.665	743.158	689.567	623.631	823.295
MYCT1	Myct1	ENSMUSG00000046916	14.173	-0.597775	-1.51338	0.133841	0.92823	9.87812	14.0729	9.81058	7.37747	26.028	17.8708
FOXJ1	Foxj1	ENSMUSG00000034227	400.769	-0.139748	-1.10171	0.133891	0.92823	339.289	395.034	410.696	386.079	408.083	465.436
PIK3R4	Pik3r4	ENSMUSG00000032571	1469.1	0.111215	1.08014	0.134043	0.92823	1544.84	1487.62	1545.24	1351.91	1277.41	1607.6
C1orf146	1700028K03Rik	ENSMUSG00000089798	60.3155	0.310365	1.24002	0.134044	0.92823	55.0343	87.3694	58.2465	54.3879	39.4346	67.4204
DNMT3B	Dnmt3b	ENSMUSG00000027478	25.1884	-0.467747	-1.38295	0.134171	0.92823	19.7547	15.9752	27.0774	23.273	18.9545	46.0955
IYD	Iyd	ENSMUSG00000019762	29.8999	-0.378955	-1.3004	0.134189	0.92823	24.5232	31.4809	21.8652	40.6597	34.1723	26.6977
WAC	Wac	ENSMUSG00000024283	3274.93	-0.0886245	-1.06336	0.134199	0.92823	3219.26	3178.27	3124.87	3659.97	3234.48	3232.74
RFESD	Rfesd	ENSMUSG00000043190	262.844	0.207795	1.15492	0.134233	0.92823	250.323	303.446	290.134	177.03	318.926	237.206
[truncated: 12,587 more rows]

## Sheet: P60 all genes
Supplementary Table 1. Raw RNA-Seq data from the forebrain regions of P25-Shank3 and P60-Shank3 homozygous-mutant mice.
Gene Information			Deseq2 Results					Homozygous-mutant			Wild Type
HGNC symbol	Mouse symbol	Ensemble ID	baseMean	log2FC	FC	p-value	adjusted p-value	P60-HM1	P60-HM2	P60-HM3	P60-WT1	P60-WT2	P60-WT3
SHANK3	Shank3	ENSMUSG00000022623	7002.96	-0.998131	-1.99741	2.22045e-16	2.13807e-12	4927.07	4317.63	4775.04	9827.43	8510.99	9659.62
GSTP1	Gstp2	ENSMUSG00000038155	31.3017	3.50583	11.3596	2.22045e-16	2.13807e-12	68.359	31.8667	73.3224	6.45787	2.62975	5.17451
MCM3AP	Mcm3ap	ENSMUSG00000001150	2004.01	0.393005	1.31313	1.66089e-13	1.06618e-09	2392.64	2113.98	2321.27	1716.82	1723.36	1755.96
LAMB3	Lamb3	ENSMUSG00000026639	64.6234	1.48944	2.80781	5.89084e-13	2.83615e-09	82.2038	109.607	94.1558	40.2747	30.4822	31.0175
PCDHA11	Pcdha11	ENSMUSG00000007440	206.604	-0.754778	-1.68737	1.25761e-10	4.84382e-07	145.7	139.671	177.165	257.998	257.199	261.889
RPL10	Rpl10	ENSMUSG00000008682	907.561	-0.581549	-1.49646	2.41268e-10	7.7439e-07	820.177	694.914	665.074	887.568	1194.92	1182.71
PPIP5K2	Ppip5k2	ENSMUSG00000040648	1095.91	-0.302582	-1.23335	6.74206e-08	0.000144265	971.716	981.702	990.966	1190.05	1228.78	1212.25
MRPL19	Mrpl19	ENSMUSG00000030045	847.645	-0.415969	-1.33419	9.63224e-08	0.000185498	659.155	705.762	815.677	1034.68	984.757	885.834
PPP1R15A	Ppp1r15a	ENSMUSG00000040435	409.813	0.554796	1.46896	2.01974e-07	0.000324135	458.909	454.63	549.209	400.539	292.889	302.704
ATP8A2	Atp8a2	ENSMUSG00000021983	3403.57	-0.329526	-1.2566	2.39369e-07	0.000329269	2746.29	2989.18	3316.64	3537.64	3655.63	4176.06
MT-ATP6	mt-Atp6	ENSMUSG00000064357	37801.5	0.363079	1.28617	4.28272e-07	0.000549844	42625.3	43326	41650.4	37877.4	26745.2	34584.8
SST	Sst	ENSMUSG00000004366	3939.19	0.209586	1.15636	5.14759e-07	0.000619577	4152.58	4238.26	4285.35	3667.1	3555.33	3736.54
HBB	Hbb-bt	ENSMUSG00000073940	411.677	0.517229	1.4312	6.13073e-07	0.000694503	428.184	529.203	497.726	304.148	311.583	399.222
HPGDS	Hpgds	ENSMUSG00000029919	206.244	-0.638234	-1.55642	6.63413e-07	0.000709778	147.75	179.629	156.84	224.587	227.711	300.944
MYH13	Myh13	ENSMUSG00000060180	15.2943	-2.8851	-7.38756	1.3407e-06	0.00129096	2.16805	4.70971	3.30839	16.0063	60.1984	5.37504
PCNT	Pcnt	ENSMUSG00000001151	1298.8	-0.329987	-1.257	1.93039e-06	0.00177026	1257.3	1173.26	1021.84	1355.35	1536.79	1448.27
CFH	Cfh	ENSMUSG00000026365	905.622	-0.317277	-1.24598	3.42582e-06	0.00286845	769.764	767.102	885.075	955.382	1017.53	1038.87
MID1	Mid1	ENSMUSG00000035299	655.756	-0.564795	-1.47918	3.8136e-06	0.0030601	516.873	590.391	480.114	871.068	539.871	936.221
CCDC40	Ccdc40	ENSMUSG00000039963	83.7459	0.990565	1.98696	4.7222e-06	0.0036376	96.9383	82.4807	156.368	44.6158	70.4227	51.65
NEAT1	Neat1	ENSMUSG00000092274	3602.89	-0.226665	-1.17013	5.96415e-06	0.0044176	3386.2	3195.94	3380.34	4177.36	3734.82	3742.7
MDC1	Mdc1	ENSMUSG00000061607	775.318	-0.310662	-1.24028	7.99082e-06	0.00569952	717.413	631.471	729.115	853.153	874.832	845.925
UCP2	Ucp2	ENSMUSG00000033685	691.144	-0.335515	-1.26183	1.11388e-05	0.00766112	578.388	634.954	618.999	713.395	858.107	743.021
IL17RA	Il17ra	ENSMUSG00000002897	585.961	-0.391456	-1.31172	1.35472e-05	0.00899628	576.253	478.364	466.654	654.444	597.043	743.008
FBXL2	Fbxl2	ENSMUSG00000032507	1414.8	-0.226396	-1.16991	1.87158e-05	0.0120143	1316.7	1283.63	1311.21	1529.31	1571.81	1476.13
ZC3H7A	Zc3h7a	ENSMUSG00000037965	1157.09	-0.257621	-1.19551	2.0852e-05	0.0129538	1050.66	1005.53	1107.34	1329.27	1203.61	1246.13
KRT10	Krt10	ENSMUSG00000019761	147.004	0.579038	1.49385	2.32364e-05	0.0139839	196.753	166.758	164.462	117.099	106.783	130.17
PLXND1	Plxnd1	ENSMUSG00000030123	3496.99	0.202593	1.15076	2.49157e-05	0.0145402	3637.74	3905.07	3682.25	3408.03	3257.32	3091.52
RASGRF2	Rasgrf2	ENSMUSG00000021708	4962.89	-0.254373	-1.19282	3.04498e-05	0.0167544	4057.36	4680.79	4843.89	5678.29	4894.62	5622.41
AKR1E2	Akr1e1	ENSMUSG00000045410	585.482	-0.318091	-1.24668	4.84191e-05	0.0259015	570.086	500.515	493.225	636.454	621.954	690.66
TAF8	Taf8	ENSMUSG00000023980	534.947	0.303643	1.23426	6.41457e-05	0.0325083	569.047	602.658	601.28	449.797	501.58	485.32
USP16	Usp16	ENSMUSG00000025616	893.182	0.29522	1.22707	8.38153e-05	0.0409608	1003.82	969.63	977.78	918.041	719.925	769.891
ADNP	Adnp	ENSMUSG00000051149	1687.61	-0.353283	-1.27746	8.50779e-05	0.0409608	1444.35	1628.47	1372.08	1480.53	2171.47	2028.79
TNRC6B	Tnrc6b	ENSMUSG00000047888	4483.35	-0.262194	-1.1993	8.99923e-05	0.04227	4043.63	3769.5	4414.72	5127.88	5323.88	4220.46
FAM129C	Fam129c	ENSMUSG00000043243	83.7323	0.732635	1.66167	0.000103286	0.047359	118.994	105.138	89.829	60.262	50.3106	77.8602
SLC24A4	Slc24a4	ENSMUSG00000041771	1104.43	-0.296636	-1.22828	0.000116672	0.0516739	885.644	953.546	1137.71	1211.2	1130.79	1307.69
XAF1	Xaf1	ENSMUSG00000040483	89.3616	0.692914	1.61655	0.000164211	0.0702748	134.562	107.664	88.6922	75.1161	72.0407	58.0941
VWA3B	Vwa3b	ENSMUSG00000050122	59.4506	-1.00781	-2.01086	0.000192792	0.0789955	33.8878	42.4661	40.4996	49.742	58.5511	131.557
WDR62	Wdr62	ENSMUSG00000037020	65.2667	0.771165	1.70665	0.000212129	0.0851078	98.4153	69.7016	79.0484	39.0854	49.1385	56.211
RCCD1	Rccd1	ENSMUSG00000038930	311.271	0.424543	1.34215	0.000233315	0.0910756	361.456	402.665	304.876	238.077	314.215	246.334
SBSN	Sbsn	ENSMUSG00000046056	203.884	-0.432326	-1.34941	0.000236462	0.0910756	191.937	168.502	159.776	254.45	229.473	219.165
NACAD	Nacad	ENSMUSG00000041073	1626.42	0.204133	1.15199	0.000375612	0.139107	1692.01	1825.87	1703.39	1419.41	1614.38	1503.44
GMPPB	Gmppb	ENSMUSG00000070284	350.601	-0.37319	-1.29521	0.000385006	0.139895	330.744	310.598	273.676	337.955	402.765	447.864
C10orf88	2310057M21Rik	ENSMUSG00000040177	755.185	0.231247	1.17385	0.000404506	0.14129	803.909	828.714	814.424	668.972	689.924	725.165
DYNLT1	Dynlt1c	ENSMUSG00000000579	127.868	0.601463	1.51725	0.000407456	0.14129	130.323	128.101	206.304	113.59	94.8104	94.08
KIAA0355	4931406P16Rik	ENSMUSG00000066571	1411.24	-0.209984	-1.15668	0.000413395	0.14129	1233.21	1269.24	1426.73	1498.25	1545.95	1494.08
HMGB2	Hmgb2	ENSMUSG00000054717	102.567	0.720084	1.64728	0.000418192	0.14129	169.05	89.3104	125.217	57.3918	87.8322	86.5988
C1orf189	1700094D03Rik	ENSMUSG00000118506	119.944	-0.709303	-1.63501	0.000442716	0.143906	94.6997	90.4078	85.1676	193.057	171.162	85.1702
SGF29	Sgf29	ENSMUSG00000030714	236.538	0.439187	1.35584	0.000446412	0.143906	306.782	297.831	211.597	198.744	209.274	194.999
ZDHHC18	Zdhhc18	ENSMUSG00000037553	1126.62	-0.240069	-1.18105	0.00044835	0.143906	955.421	1053.63	1093.05	1277.96	1101.17	1278.47
TFAP2B	Tfap2b	ENSMUSG00000025927	114.069	-0.535519	-1.44946	0.000459292	0.145001	78.5477	103.289	97.7585	135.167	140.787	128.865
NR3C1	Nr3c1	ENSMUSG00000024431	3001.62	-0.176281	-1.12997	0.000482882	0.145422	2739.64	2841.7	2877.1	3196.66	2971.08	3383.53
ACOT1	Acot1	ENSMUSG00000072949	298.883	-0.499533	-1.41376	0.000483332	0.145422	227.82	298.586	216.922	415.401	245.535	389.034
SLC37A2	Slc37a2	ENSMUSG00000032122	116.592	-0.555215	-1.46939	0.00048846	0.145422	91.6521	115.29	76.6846	129.466	139.415	147.045
NEMP1	Nemp1	ENSMUSG00000040195	160.73	0.442529	1.35898	0.000498669	0.145422	184.339	201.234	169.832	130.06	140.645	138.269
ZFPM1	Zfpm1	ENSMUSG00000049577	909.913	-0.322261	-1.25029	0.000501383	0.145422	878.069	786.104	759.938	1022.03	817.165	1196.17
CDH23	Cdh23	ENSMUSG00000012819	155.159	0.747811	1.67924	0.000505932	0.145422	163.253	113.898	311.289	115.436	130.409	96.6718
INTS6	Ints6	ENSMUSG00000035161	804.232	-0.35188	-1.27622	0.000555849	0.15599	575.875	867.698	675.712	865.19	1014.74	826.178
TUBB2B	Tubb2b	ENSMUSG00000045136	3726.1	0.195872	1.14542	0.000562067	0.15599	4417.3	3645.35	3872.19	3444.72	3561.97	3415.1
CD164L2	Cd164l2	ENSMUSG00000028865	59.1675	0.832215	1.78042	0.000567	0.15599	78.8451	48.4817	102.493	47.5637	35.7523	41.8687
CFLAR	Cflar	ENSMUSG00000026031	580.687	0.25359	1.19217	0.000576368	0.156147	616.615	612.917	665.242	511.678	556.397	521.276
ATP13A3	Atp13a3	ENSMUSG00000022533	2214.39	-0.240966	-1.18178	0.000592839	0.156147	1818.67	2023.52	2251.35	2245.75	2269.58	2677.46
GNL3	Gnl3	ENSMUSG00000042354	695.554	0.240701	1.18157	0.000596772	0.156147	789.58	773.624	695.832	649.905	629.289	635.095
HHIPL2	Hhipl2	ENSMUSG00000053461	27.7558	1.571	2.9711	0.000600004	0.156147	71.2475	41.0543	11.9577	11.1546	6.90374	24.2172
C1orf196	6330411D24Rik	ENSMUSG00000110067	17.2502	-1.54422	-2.91646	0.000609863	0.156597	6.85285	6.15658	10.2717	49.3411	15.263	15.616
FAM120A	Fam120a	ENSMUSG00000038014	5251.55	-0.279929	-1.21414	0.000620278	0.157175	4789.27	4579.68	4864.3	6585.3	4457.65	6233.11
TIMM17B	Timm17b	ENSMUSG00000031158	343.665	0.407467	1.32635	0.000650572	0.160625	362.644	495.368	318.442	301.815	274.267	309.457
PRELP	Prelp	ENSMUSG00000041577	570.681	-0.252745	-1.19147	0.00066957	0.161705	529.023	494.664	539.833	647.851	590.755	621.96
NDUFS5	Ndufs5	ENSMUSG00000028648	1688.79	0.178471	1.13168	0.000678373	0.161705	1861.11	1820.55	1695.76	1597.48	1598.12	1559.73
IGF2BP2	Igf2bp2	ENSMUSG00000033581	41.3106	0.843167	1.79398	0.000696932	0.161705	50.5926	52.4166	55.933	37.2754	23.7222	27.9236
MORN1	Morn1	ENSMUSG00000029049	125.692	-0.521206	-1.43515	0.000749644	0.171865	92.9091	122.48	93.7401	126.388	161.35	157.284
MRPS21	Mrps21	ENSMUSG00000054312	545.159	0.258999	1.19665	0.00078223	0.175222	636.21	595.51	549.367	506.119	486.476	497.273
ARHGAP5	Arhgap5	ENSMUSG00000035133	3546.41	-0.144692	-1.10549	0.000782486	0.175222	3444.87	3339.07	3322.93	3680.46	3648.43	3842.71
NDUFB2	Ndufb2	ENSMUSG00000002416	1414.37	0.209787	1.15652	0.000840169	0.183952	1544.14	1602.7	1401.4	1370.41	1354.6	1213
CDHR3	Cdhr3	ENSMUSG00000035860	66.8723	-0.700623	-1.62521	0.000846135	0.183952	44.9966	41.5324	67.971	88.2518	87.5216	70.9602
SIK2	Sik2	ENSMUSG00000037112	1214.85	-0.326092	-1.25361	0.000870469	0.183952	1008.55	979.626	1248.51	1365.58	1077.07	1609.76
MAPK10	Mapk10	ENSMUSG00000046709	11235.5	-0.150406	-1.10988	0.000870898	0.183952	9916.1	11123.3	10911.1	11861.5	12145.5	11455.2
CSF1R	Csf1r	ENSMUSG00000024621	2092.32	-0.243295	-1.18369	0.000892111	0.183952	2001.55	1911.74	1833.67	2530.56	2380.59	1895.82
LYRM9	Lyrm9	ENSMUSG00000072640	1472.27	-0.337491	-1.26356	0.000893345	0.183952	1300.69	1567.2	1032.17	1946.11	1553.42	1434.03
FOXP1	Foxp1	ENSMUSG00000030067	2802.08	-0.173035	-1.12743	0.000897556	0.183952	2468.1	2631.91	2805.72	2920.78	2885.56	3100.4
CLIP3	Clip3	ENSMUSG00000013921	14118.9	-0.12724	-1.0922	0.000897888	0.183952	13105.5	13997.9	13387.1	14919.9	14410.1	14893.2
ZNF569	Zfp74	ENSMUSG00000059975	455.542	-0.275513	-1.21042	0.000931734	0.18691	434.562	374.884	428.351	498.852	485.46	511.14
USP34	Usp34	ENSMUSG00000056342	5524.14	-0.175106	-1.12905	0.00096743	0.187363	5143.17	5609.97	4810.63	5789.77	6198.98	5592.31
RPL35	Rpl35	ENSMUSG00000062997	1608.33	0.221131	1.16565	0.000972908	0.187363	1861.17	1827.45	1503.31	1543.38	1459.76	1454.93
CEP41	Cep41	ENSMUSG00000029790	204.881	-0.365739	-1.28854	0.000992703	0.189282	177.083	175.836	184.035	219.519	238.228	234.586
USP3	Usp3	ENSMUSG00000032376	632.022	-0.284146	-1.21769	0.00101536	0.191703	591.382	570.521	546.221	581.979	769.833	732.196
BAD	Bad	ENSMUSG00000024959	626.847	0.246076	1.18598	0.00103387	0.193303	660.488	697.085	681.985	537.556	630.102	553.863
USHBP1	Ushbp1	ENSMUSG00000034911	192.539	-0.460364	-1.37589	0.00107539	0.197236	192.631	123.036	171.506	199.563	232.362	236.133
C1orf109	9930104L06Rik	ENSMUSG00000044730	679.454	0.22741	1.17073	0.00111105	0.201856	766.531	722.566	709.002	592.442	644.965	641.218
CD320	Cd320	ENSMUSG00000002308	276.998	0.331028	1.25791	0.00115035	0.207042	310.318	326.903	287.469	234.594	268.711	233.991
FAM205C	Fam205c	ENSMUSG00000050141	105.916	-0.500891	-1.41509	0.00122657	0.218377	87.9824	96.9646	77.4913	125.502	130.463	117.096
TEP1	Tep1	ENSMUSG00000006281	218.179	0.52998	1.44391	0.00124545	0.218377	360.947	242.441	172.444	167.215	176.856	189.174
ARHGAP22	Arhgap22	ENSMUSG00000063506	159.543	-0.442488	-1.35895	0.00125217	0.218377	115.562	148.034	142.245	162.348	205.441	183.63
KDM6B	Kdm6b	ENSMUSG00000018476	1398.92	-0.196429	-1.14586	0.00126257	0.218377	1303.88	1344.92	1262.68	1603.41	1365.35	1513.31
FAM205A	Fam205a2	ENSMUSG00000094066	56.6104	9.16831	575.355	0.00127804	0.218377	0	155.889	183.773	0	0	0
RLN3	Rln3	ENSMUSG00000045232	16.6212	1.66492	3.17097	0.00128137	0.218377	38.8721	30.0225	6.55173	6.02726	14.2187	4.03474
CLSPN	Clspn	ENSMUSG00000042489	67.0779	-0.745954	-1.67708	0.00134678	0.227511	58.5705	40.9455	48.0977	60.1279	123.643	71.0831
MT-ND3	mt-Nd3	ENSMUSG00000064360	13896.8	0.227016	1.17041	0.00142011	0.237813	14730.4	14861.3	15371.1	14468.7	13547.9	10401.2
TRPM2	Trpm2	ENSMUSG00000009292	1557.9	0.174991	1.12896	0.00146203	0.242427	1648.65	1581.43	1728.65	1420.56	1436.18	1531.92
CCDC61	Ccdc61	ENSMUSG00000074358	232.857	0.397704	1.31741	0.00147284	0.242427	241.872	311.119	239.962	183.948	235.619	184.624
SSPO	Sspo	ENSMUSG00000029797	268.365	-0.457899	-1.37354	0.00149836	0.244538	247.661	187.507	243.506	406.164	233.175	292.181
NUP107	Nup107	ENSMUSG00000052798	410.282	-0.334594	-1.26102	0.00153692	0.246036	367.495	364.493	355.474	390.738	420.709	562.785
EPG5	Epg5	ENSMUSG00000039840	2027.37	-0.190923	-1.14149	0.00154441	0.246036	1797.07	1890.05	1995.09	2102.89	2006.49	2372.66
DNAH7	Dnah7b	ENSMUSG00000041144	306.156	0.464285	1.37963	0.00154587	0.246036	483.617	274.53	310.071	213.092	293.718	261.911
TAF11	Taf11	ENSMUSG00000024218	752.5	0.220372	1.16503	0.00156202	0.246569	785.334	765.376	881.766	679.618	695.668	707.239
C9orf16	1110008P14Rik	ENSMUSG00000039195	2047.87	0.168504	1.12389	0.00157946	0.247294	2258.63	2196.74	2046.59	1979.83	1826.89	1978.53
GBP6	Gbp9	ENSMUSG00000029298	98.9719	-0.516815	-1.43079	0.00170991	0.263436	81.2287	68.9613	94.6544	112.471	126.813	109.704
AMACR	Amacr	ENSMUSG00000022244	242.8	0.345197	1.27032	0.00174282	0.266354	242.329	305.833	267.338	215.818	215.871	209.611
LDLRAP1	Ldlrap1	ENSMUSG00000037295	229.353	-0.398802	-1.31841	0.00178123	0.266354	208.184	203.255	179.917	205.884	274.821	304.059
CCNL1	Ccnl1	ENSMUSG00000027829	1101.59	0.179658	1.13262	0.00178418	0.266354	1218.76	1135.62	1155.75	1048.31	1024.43	1026.7
MT-ND2	mt-Nd2	ENSMUSG00000064345	97684	0.122956	1.08896	0.00183514	0.271855	107181	97249.8	101102	94695.2	91889.1	93986.5
DRD1	Drd1	ENSMUSG00000021478	960.828	-0.243541	-1.18389	0.00189381	0.278404	817.571	906.853	916.485	1043.95	903.052	1177.06
TMEM168	Tmem168	ENSMUSG00000029569	453.076	-0.262576	-1.19962	0.00196957	0.287349	425.135	398.755	411.943	545.143	453.696	483.785
DNAH10	Dnah10	ENSMUSG00000038011	135.556	-0.593785	-1.5092	0.00200011	0.287448	133.242	97.2583	91.8155	231.349	146.074	113.597
IL10RA	Il10ra	ENSMUSG00000032089	124.51	-0.435205	-1.3521	0.00203412	0.290171	111.589	103.668	101.98	142.587	152.872	134.365
MYO5A	Myo5a	ENSMUSG00000034593	19855.1	-0.155356	-1.1137	0.00206246	0.29029	17322.9	18736.5	20306.1	20678.4	20069.5	22017.3
SRCAP	Srcap	ENSMUSG00000053877	4369.2	-0.171378	-1.12613	0.00208892	0.29029	4127.79	4279.08	3918.7	4600.85	5063.85	4224.92
POSTN	Postn	ENSMUSG00000027750	105.825	-0.513293	-1.4273	0.00209015	0.29029	74.5974	90.6693	97.058	131.584	100.1	140.941
HSCB	Hscb	ENSMUSG00000043510	87.6293	0.52122	1.43517	0.00211196	0.29029	113.364	104.336	91.781	67.2002	76.0658	73.029
EMB	Emb	ENSMUSG00000021728	914.843	-0.188509	-1.13959	0.00212539	0.29029	837.532	880.163	848.262	975.316	939.3	1008.48
PDCD5	Pdcd5	ENSMUSG00000030417	522.72	0.231449	1.17401	0.00220905	0.299022	567.573	544.799	581.933	463.339	476.361	502.317
STX2	Stx2	ENSMUSG00000029428	525.381	-0.24943	-1.18874	0.00222038	0.299022	469.974	510.132	459.359	516.762	586.28	609.782
CHPF2	Chpf2	ENSMUSG00000038181	2315.94	0.160168	1.11742	0.002247	0.299355	2455.54	2600.53	2274.88	2222.17	2197.16	2145.32
TMEM33	Tmem33	ENSMUSG00000037720	3165.56	-0.228999	-1.17202	0.00229277	0.299355	2589.45	2692.4	3468.81	3453.42	3168.7	3620.61
FBLN1	Fbln1	ENSMUSG00000006369	358.469	-0.278656	-1.21306	0.0022955	0.299355	319.128	323.408	329.942	431.687	360.628	386.019
RSPH3	Rsph3a	ENSMUSG00000073471	479.106	0.257706	1.19558	0.00231102	0.299355	502.478	498.97	563.074	459.721	453.044	397.349
CELSR1	Celsr1	ENSMUSG00000016028	255.626	-0.31174	-1.2412	0.00231142	0.299355	246.53	216.288	221.276	278.481	283.183	287.996
RNF207	Rnf207	ENSMUSG00000058498	232.751	0.457309	1.37298	0.00232021	0.299355	267.722	209.632	331.359	184.354	246.624	156.815
F12	F12	ENSMUSG00000021492	10.983	-1.81917	-3.52878	0.00233584	0.299355	3.77231	4.3928	5.55941	5.20844	38.6399	8.32503
DCAF10	Dcaf10	ENSMUSG00000035572	672.966	-0.235131	-1.17701	0.00234721	0.299355	625.816	598.413	628.837	765.207	778.367	641.158
VTN	Vtn	ENSMUSG00000017344	1585.96	-0.182507	-1.13485	0.00237704	0.301165	1520.23	1519.43	1416.02	1814.59	1696.93	1548.58
ZNF567	Zfp300	ENSMUSG00000031079	71.3233	0.557989	1.47222	0.00240302	0.302024	86.9917	81.0631	86.2605	54.7002	63.6205	55.3041
SOCS3	Socs3	ENSMUSG00000053113	92.6015	-0.509453	-1.42351	0.00241518	0.302024	81.0326	75.3105	72.1002	120.217	115.102	91.8466
THAP11	Thap11	ENSMUSG00000036442	797.663	0.194634	1.14443	0.00245369	0.302097	865.868	873.17	814.076	751.994	755.105	725.767
GDF1	Gdf1	ENSMUSG00000109523	236.471	1.0181	2.02524	0.00245398	0.302097	472.361	310.81	166.333	117.245	171.219	180.859
ZBTB37	Zbtb37	ENSMUSG00000043467	1177.76	0.338064	1.26406	0.00246891	0.302097	1359.62	990.225	1598.69	852.19	1072.2	1193.62
FOS	Fos	ENSMUSG00000021250	914.506	0.33742	1.2635	0.00247852	0.302097	1040.31	1049.77	973.633	635.657	711.828	1075.84
LYRM7	Lyrm7	ENSMUSG00000020268	315.984	0.359907	1.28334	0.00254465	0.304031	342.896	428.697	294.686	249.455	264.861	315.311
NCF2	Ncf2	ENSMUSG00000026480	96.8298	-0.511778	-1.42581	0.00255754	0.304031	77.4102	87.7386	73.8718	129.774	119.772	92.4117
DNAH8	Dnah8	ENSMUSG00000033826	24.171	-1.41449	-2.66565	0.0025997	0.304827	5.58709	28.8321	7.43095	53.4833	33.4254	16.2672
PQBP1	Pqbp1	ENSMUSG00000031157	1287.4	0.171397	1.12615	0.0026218	0.304827	1359.96	1345.91	1384.76	1240.04	1257.96	1135.77
CLK3	Clk3	ENSMUSG00000032316	2532.45	0.190269	1.14098	0.00263241	0.304827	2935.19	2655.2	2507.25	2251.15	2229.71	2616.2
NME1	Nme1	ENSMUSG00000037601	2640.54	0.143213	1.10436	0.00265821	0.304827	2818.87	2849.58	2645.16	2497.27	2445.73	2586.6
FBXO33	Fbxo33	ENSMUSG00000035329	1426.15	-0.206689	-1.15404	0.00267427	0.304827	1352.77	1190.55	1429.17	1520.12	1657.58	1406.71
CFAP44	Cfap44	ENSMUSG00000071550	214.639	-0.450647	-1.36665	0.00267741	0.304827	157.209	152.577	237.014	203.979	240.833	296.22
TMC3	Tmc3	ENSMUSG00000038540	36.799	-0.913197	-1.88321	0.00269086	0.304827	28.27	35.1243	13.3023	54.1127	33.0809	56.9036
ZMYM1	Zmym1	ENSMUSG00000043872	588.212	-0.236964	-1.17851	0.00277051	0.312014	555.156	492.762	574.232	626.876	597.653	682.59
DEK	Dek	ENSMUSG00000021377	1341.54	-0.178633	-1.13181	0.0028247	0.31444	1220.34	1283.5	1270.32	1343.08	1544.5	1387.5
CCDC167	Ccdc167	ENSMUSG00000024018	480.776	0.300389	1.23148	0.00292122	0.320289	492.163	489.706	608.853	435.112	492.216	366.608
LIFR	Lifr	ENSMUSG00000054263	1275.24	0.225925	1.16953	0.00294961	0.320289	1370.67	1539.64	1213.75	1053.63	1229.99	1243.76
ALOXE3	Aloxe3	ENSMUSG00000020892	218.631	0.426682	1.34414	0.00295887	0.320289	286.74	268.361	195.245	162.852	233.254	165.337
BCAR3	Bcar3	ENSMUSG00000028121	434.406	0.264532	1.20125	0.0029604	0.320289	459.814	494.318	469.645	411.271	343.606	427.781
CSF2RB	Csf2rb	ENSMUSG00000071713	38.343	1.23572	2.35499	0.00303956	0.321626	21.1217	22.5399	122.05	20.8642	22.7715	20.7109
EFCAB5	Efcab5	ENSMUSG00000050944	117.123	-0.45023	-1.36626	0.00308899	0.323303	106.942	87.9056	103.337	138.273	116.799	149.483
RNF25	Rnf25	ENSMUSG00000026171	929.053	0.204541	1.15232	0.00312438	0.32524	1049.11	993.78	938.301	807.437	947.083	838.604
PIEZO1	Piezo1	ENSMUSG00000014444	354.049	-0.475555	-1.39045	0.00317128	0.326591	261.653	337.694	285.586	610.288	337.871	291.203
DNASE2	Dnase2a	ENSMUSG00000003812	293.691	0.330535	1.25748	0.00319112	0.326886	347.422	342.593	287.484	231.696	308.479	244.471
PROM1	Prom1	ENSMUSG00000029086	404.956	-0.351267	-1.27568	0.00321826	0.327922	403.558	271.65	394.101	416.97	418.078	525.377
ABCB1	Abcb1a	ENSMUSG00000040584	1042.18	-0.248643	-1.18809	0.00324095	0.328496	961.04	839.45	1058.69	964.542	1186.42	1242.92
RASGRP3	Rasgrp3	ENSMUSG00000071042	478.737	-0.323161	-1.25107	0.00328825	0.329163	474.411	347.892	455.71	566.902	436.557	590.953
ACCS	Accs	ENSMUSG00000040272	120.179	-0.430891	-1.34807	0.00330099	0.329163	101.992	94.2085	111.579	152.169	128.272	132.855
NOL7	Nol7	ENSMUSG00000063200	778.885	0.194804	1.14457	0.00332317	0.329163	789.21	837.29	868.599	719.739	753.077	705.393
TAGLN3	Tagln3	ENSMUSG00000022658	4785.11	0.121723	1.08803	0.00335254	0.329163	5115.97	5042.26	4801.09	4626.63	4509.75	4614.95
STON1	Ston1	ENSMUSG00000033855	98.4226	-0.460173	-1.37571	0.00335873	0.329163	80.9088	80.3013	87.165	114.136	120.995	107.029
UACA	Uaca	ENSMUSG00000034485	359.02	-0.307696	-1.23773	0.00336717	0.329163	299.717	289.906	375.674	432.894	350.657	405.275
SF3B6	Sf3b6	ENSMUSG00000037361	811.718	0.201593	1.14997	0.00341313	0.329966	932.381	875.989	795.109	745.71	774.963	746.155
NNAT	Nnat	ENSMUSG00000067786	4609.18	0.152214	1.11127	0.00342593	0.329966	5252.37	4771.7	4531.38	4526.15	4169.34	4404.14
NPSR1	Npsr1	ENSMUSG00000043659	95.8678	-0.503761	-1.41791	0.0034268	0.329966	63.9412	82.98	91.0707	102.033	128.042	107.14
AXDND1	Axdnd1	ENSMUSG00000026601	13.3824	1.83855	3.57649	0.00346743	0.332218	8.70924	51.6693	4.32194	2.31754	5.96233	7.31409
NUP160	Nup160	ENSMUSG00000051329	415.966	0.313082	1.24236	0.00356919	0.338724	405.232	533.856	441.998	436.666	329.583	348.461
C1orf43	4933434E20Rik	ENSMUSG00000118504	267.158	0.404533	1.32366	0.00359268	0.338724	375.047	240.26	298.243	247.167	182.388	259.845
GPR155	Gpr155	ENSMUSG00000041762	1975.21	-0.144142	-1.10507	0.00364708	0.338724	1826.27	1834.96	1971.08	2069.11	2064.31	2085.51
SYNCRIP	Syncrip	ENSMUSG00000032423	2479.49	-0.144484	-1.10534	0.00365064	0.338724	2234.49	2386.14	2448.26	2638.8	2502.83	2666.42
TTN	Ttn	ENSMUSG00000051747	151.792	-0.603911	-1.51983	0.0036573	0.338724	128.774	109.176	116.362	300.224	118.351	137.863
CNTNAP2	Cntnap2	ENSMUSG00000039419	4253.8	0.137632	1.1001	0.00365822	0.338724	4343.1	4551.83	4471.9	3973.65	4324.98	3857.31
UQCRQ	Uqcrq	ENSMUSG00000044894	2368.76	0.196546	1.14595	0.00365846	0.338724	2809.68	2504	2274.15	2419.25	2165.09	2040.38
MMP2	Mmp2	ENSMUSG00000031740	86.1071	-0.563464	-1.47781	0.00369604	0.340566	72.2468	77.6923	58.4845	125.744	73.4748	109
PGPEP1	Pgpep1	ENSMUSG00000056204	347.018	0.306179	1.23643	0.00376575	0.343456	372.674	376.014	400.399	271.005	375.455	286.563
SLC4A1AP	Slc4a1ap	ENSMUSG00000029141	820.575	0.228016	1.17122	0.00376875	0.343456	875.212	821.011	959.383	856.319	703.782	707.742
EXO1	Exo1	ENSMUSG00000039748	17.407	1.44112	2.71531	0.00378703	0.343456	33.0908	37.4392	5.8134	7.4391	7.55066	13.109
AP3M1	Ap3m1	ENSMUSG00000021824	1858.64	-0.186588	-1.13807	0.00379874	0.343456	1803.12	1685.39	1723.41	1850.6	2242.6	1846.73
ZNF318	Zfp318	ENSMUSG00000015597	1884.31	-0.148954	-1.10877	0.00389299	0.349337	1795.76	1728.81	1838.38	1883.09	2022.95	2036.84
NECAB1	Necab1	ENSMUSG00000040536	3915.22	-0.173393	-1.12771	0.00393425	0.350768	3507.84	3651.18	3885.02	4512.98	3671.04	4263.23
ZNF566	Zfp566	ENSMUSG00000078768	96.3818	-0.64414	-1.56281	0.00398166	0.352083	82.0244	84.7089	55.6493	106.219	175.061	74.6281
SERINC3	Serinc3	ENSMUSG00000017707	7756.05	-0.118895	-1.0859	0.00407476	0.352083	7169.17	7323.62	7820.13	8178.42	8060.42	7984.55
UBE2R2	Ube2r2	ENSMUSG00000036241	1863.63	0.168571	1.12394	0.00407841	0.352083	2103.85	1896.54	1917.1	1892	1651.01	1721.25
CACNA1G	Cacna1g	ENSMUSG00000020866	4759.38	0.149122	1.10889	0.00408935	0.352083	5326.49	4735.33	4951.23	4239.39	4805.69	4498.15
USP9X	Usp9x	ENSMUSG00000031010	9007.3	-0.158533	-1.11615	0.00409683	0.352083	7927.21	8194.35	9422.56	9331.38	9082.38	10086
PAGR1	Pagr1a	ENSMUSG00000030680	73.2371	0.765077	1.69946	0.0040986	0.352083	111.04	75.9645	88.4774	21.0017	59.6421	83.2967
TRIM56	Trim56	ENSMUSG00000043279	307.832	-0.289996	-1.22264	0.00411132	0.352083	273.912	266.148	289.053	314.893	387.609	315.379
JAKMIP2	Jakmip2	ENSMUSG00000024502	1599.6	0.205226	1.15287	0.00413996	0.352083	1795.86	1844.93	1497.58	1358.78	1613.39	1487.06
EMILIN2	Emilin2	ENSMUSG00000024053	172.817	-0.389567	-1.31	0.00415893	0.352083	142.111	138.852	167.608	230.723	164.523	193.084
CYFIP1	Cyfip1	ENSMUSG00000030447	2453.06	-0.130907	-1.09498	0.00419714	0.352083	2372.46	2388.81	2263.23	2561.74	2546.18	2585.95
MRPL30	Mrpl30	ENSMUSG00000026087	841.419	0.175646	1.12947	0.00421005	0.352083	903.539	890.061	884.232	796.665	776.195	797.824
MFRP	Mfrp	ENSMUSG00000034739	194.905	-0.363082	-1.28617	0.00421691	0.352083	160.935	148.386	204.934	224.453	204.878	225.845
TGFBR1	Tgfbr1	ENSMUSG00000007613	655.22	-0.240847	-1.18169	0.00422323	0.352083	607.397	672.521	519.846	764.63	682.151	684.777
CD37	Cd37	ENSMUSG00000030798	91.8402	-0.535639	-1.44958	0.00439216	0.359718	80.0381	87.0862	56.8122	124.073	118.329	84.7023
DYNC2H1	Dync2h1	ENSMUSG00000047193	1795.13	-0.192664	-1.14287	0.0044019	0.359718	1579.92	1603.65	1845.79	2050.24	1707.5	1983.66
ATP8B2	Atp8b2	ENSMUSG00000060671	3069.66	-0.143284	-1.10442	0.00441398	0.359718	3013.52	2934.57	2800.74	3032.29	3412.01	3224.82
CELF3	Celf3	ENSMUSG00000028137	5008.25	0.121831	1.08811	0.00441449	0.359718	5405.02	5279.09	4971.74	4795.88	4864.05	4733.69
STARD5	Stard5	ENSMUSG00000046027	248.76	-0.309667	-1.23942	0.00441743	0.359718	202.817	233.29	230.618	266.214	254.906	304.717
ABCC1	Abcc1	ENSMUSG00000023088	837.168	-0.187874	-1.13908	0.0044269	0.359718	748.066	800.61	799.653	950.041	858.528	866.109
NBEAL1	Nbeal1	ENSMUSG00000073664	1254.94	-0.254863	-1.19322	0.00448617	0.363003	1080.68	1002.76	1354.33	1321.52	1203.13	1567.24
ABCA9	Abca9	ENSMUSG00000041797	293.203	-0.286496	-1.21967	0.00452024	0.363195	284.474	238.417	270.135	345.325	308.038	312.831
GINS2	Gins2	ENSMUSG00000031821	259.331	0.399861	1.31938	0.00459631	0.364974	369.137	244.608	271.607	268.569	178.044	224.021
ACACB	Acacb	ENSMUSG00000042010	209.421	-0.357431	-1.28114	0.00463471	0.364974	172.539	186.018	190.968	285.807	200.092	221.104
GNG4	Gng4	ENSMUSG00000021303	1634.75	0.158001	1.11574	0.00464438	0.364974	1755.77	1804.36	1609.99	1572.35	1581.41	1484.61
CD33	Cd33	ENSMUSG00000004609	193.854	-0.385453	-1.30627	0.00465905	0.364974	167.365	183.624	151.8	259.149	228.167	173.02
NTN1	Ntn1	ENSMUSG00000020902	407.069	-0.241333	-1.18208	0.00466261	0.364974	371.621	384.566	362.519	458.553	458.828	406.327
BTG2	Btg2	ENSMUSG00000020423	503.486	0.304776	1.23523	0.00471266	0.364974	582.832	505.208	580.78	355.416	550.198	446.481
BECN1	Becn1	ENSMUSG00000035086	2717.03	0.170248	1.12525	0.00473797	0.364974	2904.4	2983.55	2742.88	2553.06	2298.55	2819.76
MRPL53	Mrpl53	ENSMUSG00000030037	411.797	0.228629	1.17172	0.00475458	0.364974	437.102	447.741	448.363	379.903	378.633	379.041
FILIP1	Filip1	ENSMUSG00000034898	432.269	-0.281283	-1.21528	0.00476609	0.364974	397.732	383.112	387.54	450.329	569.108	405.796
PIAS4	Pias4	ENSMUSG00000004934	653.226	0.221932	1.16629	0.00476679	0.364974	727.835	657.003	725.201	672.66	577.445	559.211
CCM2L	Ccm2l	ENSMUSG00000027474	118.264	-0.437138	-1.35392	0.00477585	0.364974	112.952	80.4938	108.361	144.183	130.306	133.288
C19orf53	D8Ertd738e	ENSMUSG00000019362	932.074	0.183946	1.13599	0.00486291	0.370158	1070.18	977.796	925.262	877.747	856.991	884.464
PCOLCE2	Pcolce2	ENSMUSG00000015354	239.292	-0.359582	-1.28305	0.0049227	0.373233	179.854	220.929	228.048	312.983	216.383	277.555
C22orf39	2510002D24Rik	ENSMUSG00000071632	319.551	0.287841	1.22081	0.00500007	0.377613	384.191	339.776	327.716	285.063	323.585	256.974
RHCG	Rhcg	ENSMUSG00000030549	18.1124	1.13219	2.19191	0.00503534	0.378791	29.2395	28.2057	16.9932	16.0313	12.5359	5.66903
PCBD1	Pcbd1	ENSMUSG00000020098	158.566	0.363017	1.28611	0.00510836	0.382371	171.863	195.286	167.451	148.042	141.062	127.694
CD36	Cd36	ENSMUSG00000002944	30.0469	-0.81422	-1.75835	0.00516441	0.383359	20.0292	17.2936	28.5275	36.2864	42.9761	35.1688
CPNE4	Cpne4	ENSMUSG00000032564	1860.92	-0.165912	-1.12188	0.00517569	0.383359	1682.51	1838.16	1742.4	2125.95	1803	1973.51
TOX4	Tox4	ENSMUSG00000016831	2218.25	-0.18311	-1.13533	0.00520533	0.383817	2043.81	1985.08	2205.83	2586.69	2064.57	2423.52
PRUNE2	Prune2	ENSMUSG00000039126	2920.26	-0.159166	-1.11664	0.00526052	0.383817	2577.44	2911.52	2787.61	2961.1	3355.77	2928.15
SLC25A21	Slc25a21	ENSMUSG00000035472	13.8756	-1.25364	-2.38443	0.0052749	0.383817	11.7592	3.76384	9.13784	23.4281	15.1434	20.0214
LIMD2	Limd2	ENSMUSG00000040699	1306.17	0.165168	1.1213	0.00528936	0.383817	1436.64	1427.79	1275.81	1215.05	1272.16	1209.6
GTF2H4	Gtf2h4	ENSMUSG00000001524	333.088	0.267422	1.20365	0.00539202	0.38692	366.934	340.29	384.189	272.056	323.938	311.12
ASTE1	Aste1	ENSMUSG00000032567	149.881	0.388436	1.30897	0.00540379	0.38692	189.775	146.416	173.686	146.027	123.003	120.382
C19orf44	1700030K09Rik	ENSMUSG00000052794	280.347	-0.350848	-1.27531	0.00540459	0.38692	243.283	245.056	247.936	404.524	287.514	253.768
SUB1	Sub1	ENSMUSG00000022205	3763.11	0.116341	1.08398	0.00545938	0.389396	3910.72	3824.74	4009.92	3612.11	3663.55	3557.62
TXNL4A	Txnl4a	ENSMUSG00000057130	612.725	0.282719	1.21649	0.00551659	0.392024	748.291	674.462	594.613	630.371	440.156	588.458
RPRD1B	Rprd1b	ENSMUSG00000027651	911.99	-0.189515	-1.14038	0.00558715	0.393948	848.076	853.715	854.864	1070.32	888.66	956.303
SNX30	Snx30	ENSMUSG00000028385	1829.11	-0.149284	-1.10902	0.00563366	0.393948	1628.96	1836.35	1738.66	1909.21	1887	1974.51
AQP4	Aqp4	ENSMUSG00000024411	3851.9	0.148856	1.10869	0.0056394	0.393948	4336.86	4087.66	3725.76	3650.35	3478.49	3832.27
REPS2	Reps2	ENSMUSG00000040855	7490.4	-0.142391	-1.10373	0.00572038	0.397701	6643.78	7196.17	7527.07	7862.02	7344.04	8369.29
ELAVL2	Elavl2	ENSMUSG00000008489	2345.7	-0.139125	-1.10124	0.00577588	0.398599	2138.67	2329.45	2228.36	2543.3	2481.47	2352.94
B3GNT2	B3gnt2	ENSMUSG00000051650	657.373	-0.325996	-1.25353	0.00580107	0.398599	428.106	656.937	665.911	601.162	804.723	787.399
ARHGAP20	Arhgap20	ENSMUSG00000053199	2935.14	-0.157942	-1.11569	0.0058153	0.398599	2579.86	2687.58	3060.57	3031.64	3003.19	3248.01
PRR14L	Prr14l	ENSMUSG00000054280	2251.35	-0.218474	-1.1635	0.00581744	0.398599	1979.59	2019.9	2243.98	2833.53	2008.84	2422.28
GPR139	Gpr139	ENSMUSG00000066197	158.089	0.343882	1.26917	0.00586077	0.398599	181.94	171.349	177.396	136.989	137.417	143.445
OGN	Ogn	ENSMUSG00000021390	227.348	-0.332598	-1.25928	0.00586893	0.398599	218.235	194.841	190.838	292.363	211.203	256.607
KIAA1324	5330417C22Rik	ENSMUSG00000040412	1309.88	0.168697	1.12404	0.00587821	0.398599	1291.83	1478.04	1390.6	1282.44	1168.2	1248.19
STARD13	Stard13	ENSMUSG00000016128	456.109	-0.282359	-1.21618	0.00589888	0.398599	473.565	329.071	432.944	480.876	523.847	496.349
NDUFAB1	Ndufab1	ENSMUSG00000030869	1707.48	0.15506	1.11347	0.00601269	0.402036	1840.82	1809.47	1745.91	1748.01	1563.25	1537.4
ESPNL	Espnl	ENSMUSG00000049515	15.1425	-1.10766	-2.15496	0.00604336	0.402036	10.4738	10.4896	7.65022	18.4457	25.9073	17.8885
MFF	Mff	ENSMUSG00000026150	4894.67	0.110301	1.07945	0.00605413	0.402036	5115.96	5173.28	4954.03	4618.76	4761.52	4744.44
THY1	Thy1	ENSMUSG00000032011	14267.8	0.125634	1.09099	0.00610013	0.403699	15362.5	15355.5	13945	14344	13505.5	13094.2
NOP56	Nop56	ENSMUSG00000027405	2350.67	0.136665	1.09936	0.00614061	0.404986	2490.75	2491.02	2401.03	2239.59	2358.42	2123.18
WDR4	Wdr4	ENSMUSG00000024037	744.336	-0.189601	-1.14045	0.00623726	0.405801	730.664	689.289	665.624	749.837	789.606	840.995
STON2	Ston2	ENSMUSG00000020961	834.447	-0.188769	-1.13979	0.00636556	0.40877	776.178	734.744	830.501	952.592	867.859	844.808
GPR88	Gpr88	ENSMUSG00000068696	4680.03	-0.15607	-1.11425	0.00643109	0.409965	4160.61	4264.71	4860.24	5045.19	4554.03	5195.41
TTC9B	Ttc9b	ENSMUSG00000007944	2622.31	0.134093	1.0974	0.00643811	0.409965	2832.68	2789.81	2608.22	2600.1	2489.55	2413.49
KLF12	Klf12	ENSMUSG00000072294	1182	-0.239747	-1.18079	0.00648032	0.409965	1097.89	942.157	1213.5	1106.98	1240.81	1490.69
CUTALP	Cutal	ENSMUSG00000026870	13.2136	-1.28201	-2.43178	0.006483	0.409965	5.6943	7.95337	9.18006	8.49226	20.8515	27.11
COL15A1	Col15a1	ENSMUSG00000028339	292.07	0.304703	1.23516	0.00649285	0.409965	373.474	294.662	299.525	231.57	292.636	260.554
SEC63	Sec63	ENSMUSG00000019802	2500.34	-0.146048	-1.10653	0.00655888	0.411812	2327.31	2300.91	2494.46	2823.66	2491.04	2564.67
LINS1	Lins1	ENSMUSG00000053091	308.283	-0.295562	-1.22736	0.00657919	0.411812	283.837	287.521	259.281	371.633	276.569	370.858
ZBTB21	Zbtb21	ENSMUSG00000046962	604.678	-0.23003	-1.17286	0.00658626	0.411812	573.647	526.831	569.32	580.428	631.464	746.377
SYCP2	Sycp2	ENSMUSG00000060445	58.6097	0.698658	1.62299	0.00662138	0.412668	100.987	41.1143	76.7105	40.4298	39.5891	52.8273
PHTF2	Phtf2	ENSMUSG00000039987	508.019	-0.21178	-1.15812	0.00665761	0.413588	453.984	478.969	480.708	561.083	505.306	568.065
CDHR4	Cdhr4	ENSMUSG00000032595	51.8299	0.656925	1.57672	0.00675687	0.417063	63.0115	47.7449	79.3553	50.5842	30.9168	39.3668
TSPYL4	Tspyl4	ENSMUSG00000039485	17437.4	0.121109	1.08757	0.00682563	0.417706	18370	19251.8	16883.3	17082.8	16500.2	16536.5
RPS19	Rps19	ENSMUSG00000040952	2144.39	0.141519	1.10307	0.00685251	0.417706	2274.04	2323.67	2149.61	2156.88	1949.3	2012.83
NDUFC2	Ndufc2	ENSMUSG00000030647	1348.2	0.157491	1.11535	0.0068784	0.417706	1422	1494.3	1346.13	1294.93	1320.23	1211.63
ATP2A3	Atp2a3	ENSMUSG00000020788	288.312	-0.333366	-1.25995	0.00690625	0.417706	285.324	247.14	231.724	269.061	399.156	297.468
RPL13A	Rpl13a	ENSMUSG00000074129	6452.49	0.151005	1.11034	0.0069271	0.417706	7064.16	7180.33	6121.83	6365.25	6299.03	5684.34
NDUFAF6	Ndufaf6	ENSMUSG00000050323	144.672	0.394967	1.31491	0.00693308	0.417706	175.256	139.241	178.12	120.856	146.474	108.083
TMPPE	Tmppe	ENSMUSG00000079260	240.565	-0.323769	-1.2516	0.00695485	0.417706	185.042	204.875	251.965	241.883	295.403	264.222
PTMS	Ptms	ENSMUSG00000030122	8459.57	0.162	1.11884	0.00697819	0.417706	9309.19	9600.72	7889.61	8479.32	8096.33	7382.26
BRAF	Braf	ENSMUSG00000002413	4303.04	-0.148204	-1.10819	0.00698419	0.417706	3870.48	4047.59	4330.67	4129.07	4624.47	4815.95
SELENOW	Selenow	ENSMUSG00000041571	8117.53	0.129972	1.09427	0.00702838	0.418958	8958.91	8681.74	7804.23	7756.41	7982.32	7521.57
BIN2	Bin2	ENSMUSG00000098112	106.396	0.469729	1.38485	0.00705974	0.418958	157.476	97.5189	116.35	84.3375	82.6863	100.006
CYTIP	Cytip	ENSMUSG00000026832	7.31546	-1.79232	-3.46371	0.00707268	0.418958	4.04647	2.87363	1.96873	3.13926	14.0962	17.7685
RNF187	Rnf187	ENSMUSG00000020496	8865.56	0.107997	1.07773	0.00709214	0.418958	9296.87	9334.63	8957.63	8561.21	8828.34	8214.67
DNMBP	Dnmbp	ENSMUSG00000025195	405.371	-0.224552	-1.16841	0.00715514	0.420553	375.348	362.081	384.289	417.086	458.661	434.762
TOPORS	Topors	ENSMUSG00000036822	639.503	-0.197547	-1.14675	0.00719372	0.420553	589.486	606.011	590.629	663.013	745.862	642.015
SERPINB6	Serpinb6b	ENSMUSG00000042842	40.6921	-0.739227	-1.66928	0.00727552	0.423299	21.1379	28.5923	42.0423	39.1196	49.1366	64.1237
C6orf10	BC051142	ENSMUSG00000057246	67.8433	-0.550984	-1.46508	0.00731944	0.424572	47.7641	71.5371	45.3208	85.9064	83.545	72.9862
MMD	Mmd	ENSMUSG00000003948	4841.49	0.159893	1.1172	0.00738643	0.427171	5040.04	4977.28	5312	3986.43	4832.08	4901.13
ZNF688	Zfp688	ENSMUSG00000045251	174.025	0.353844	1.27796	0.00747628	0.429307	171.078	230.923	184.028	155.526	159.3	143.297
ZNF592	Zfp592	ENSMUSG00000005621	1129.85	0.187912	1.13911	0.00749942	0.429307	1184.96	1163.34	1260.98	1189.99	956.294	1023.54
C19orf54	BC024978	ENSMUSG00000078786	501.795	-0.21025	-1.15689	0.00750001	0.429307	497.109	459.594	438.1	554.397	541.082	520.49
TRABD2B	Trabd2b	ENSMUSG00000070867	169.118	-0.388186	-1.30875	0.00751254	0.429307	154.592	122.769	163.315	209.592	150.302	214.139
CDH5	Cdh5	ENSMUSG00000031871	386.08	-0.257744	-1.19561	0.00763999	0.435299	352.594	310.219	394.012	401.13	400.189	458.335
GGA3	Gga3	ENSMUSG00000020740	2853.95	0.200584	1.14916	0.00766781	0.435595	2749.87	3422.54	2984.26	2363.26	2553.49	3050.26
NDUFC1	Ndufc1	ENSMUSG00000037152	676.739	0.197334	1.14658	0.00771328	0.435833	720.463	759.834	688.071	686.046	586.885	619.139
PTGDS	Ptgds	ENSMUSG00000015090	21219.1	-0.138114	-1.10047	0.0077175	0.435833	21060.2	19342.3	20209.7	24342.1	21941.3	20418.8
HINT1	Hint1	ENSMUSG00000020267	2489.69	0.126962	1.09199	0.00773989	0.435833	2624.53	2651.83	2519.92	2476.17	2365.18	2300.48
HTRA3	Htra3	ENSMUSG00000029096	130.577	-0.369088	-1.29154	0.00779261	0.436855	118.206	119.661	103.707	145.398	140.483	156.006
SPP1	Spp1	ENSMUSG00000029304	632.967	0.274209	1.20933	0.00780342	0.436855	746.492	694.46	635.487	548.666	708.219	464.48
CDC42BPB	Cdc42bpb	ENSMUSG00000021279	6469.49	0.104444	1.07508	0.00793473	0.442919	6714.14	6906.64	6488.14	6211.21	6271.03	6225.78
LCMT2	Lcmt2	ENSMUSG00000074890	183.846	-0.344196	-1.26944	0.00798456	0.443439	153.479	143.396	189.803	197.644	229.269	189.487
USP45	Usp45	ENSMUSG00000040455	1551.44	-0.154836	-1.1133	0.00799009	0.443439	1504.97	1360.73	1541.32	1558.02	1647.23	1696.34
RD3	Rd3	ENSMUSG00000049353	21.7574	-1.00698	-2.0097	0.00809649	0.445445	16.2069	19.5048	7.62364	28.7451	40.179	18.2851
LRFN4	Lrfn4	ENSMUSG00000045045	1197.87	0.146088	1.10657	0.0081529	0.446047	1277.14	1262.34	1236.1	1164.54	1105.6	1141.52
NCOA6	Ncoa6	ENSMUSG00000038369	2579.72	0.124331	1.09	0.00817996	0.44626	2758.75	2604.81	2708.1	2510.94	2517.14	2378.57
PIGN	Pign	ENSMUSG00000056536	567.383	0.226024	1.16961	0.0082881	0.447795	703.368	554.499	578.106	544.164	515.77	508.392
ABI2	Abi2	ENSMUSG00000026782	5268.85	-0.127556	-1.09244	0.00830112	0.447795	4715.04	5266.52	5128.53	5413.71	5314.31	5775
POU4F1	Pou4f1	ENSMUSG00000048349	53.131	0.583231	1.4982	0.00836754	0.448864	63.1775	58.4009	69.1209	35.5026	39.469	53.1149
REM2	Rem2	ENSMUSG00000022176	272.429	0.310955	1.24053	0.00846114	0.4516	305.902	336.701	261.402	285.548	233.12	211.899
NLRC5	Nlrc5	ENSMUSG00000074151	27.4685	1.19512	2.28964	0.00846546	0.4516	9.40158	35.9517	72.1701	15.1147	9.9768	22.1961
LAMB2	Lamb2	ENSMUSG00000052911	999.839	-0.187482	-1.13877	0.00850142	0.452266	995.436	836.765	972.656	1145.86	1005.39	1042.93
APBA3	Apba3	ENSMUSG00000004931	670.168	0.258172	1.19596	0.00856291	0.453035	726.757	700.072	762.825	720.388	477.36	633.608
DMTF1	Dmtf1	ENSMUSG00000042508	1961.67	-0.182078	-1.13452	0.00869744	0.457637	1967.75	1632.02	1916.83	2136.7	1866.26	2250.44
FZD6	Fzd6	ENSMUSG00000022297	247.525	0.310603	1.24023	0.00875576	0.459451	254.982	306.829	258.619	217.386	257.04	190.292
MTA3	Mta3	ENSMUSG00000055817	2249.17	0.139745	1.10171	0.00880676	0.460871	2218.09	2473.28	2383.81	2086.67	2078.1	2255.04
SLC16A9	Slc16a9	ENSMUSG00000037762	108.63	-0.406222	-1.32521	0.0088408	0.461399	83.3271	98.0866	98.9531	109.635	135.703	126.075
SLC39A14	Slc39a14	ENSMUSG00000022094	1032.64	0.172899	1.12732	0.00894435	0.463625	1032.21	1047.79	1206.47	967.536	941.699	1000.14
RPL24	Rpl24	ENSMUSG00000098274	2786.01	0.129383	1.09383	0.00895567	0.463625	3049.96	2893.31	2786.51	2592.65	2791.99	2601.63
VWCE	Vwce	ENSMUSG00000043789	14.3387	-1.07611	-2.10834	0.0090781	0.465574	9.8317	10.2965	7.15319	15.073	23.5323	20.1456
TNFRSF14	Tnfrsf14	ENSMUSG00000042333	14.5521	-1.19034	-2.28207	0.00909723	0.465574	7.70849	5.88314	12.7857	32.4368	16.8034	11.6948
FCER1G	Fcer1g	ENSMUSG00000058715	129.93	0.35701	1.28077	0.00917095	0.465574	142.078	153.465	142.114	116.372	113.428	112.121
CDC7	Cdc7	ENSMUSG00000029283	580.883	0.266876	1.2032	0.0091715	0.465574	668.277	506.288	731.876	527.801	472.958	578.099
NDST4	Ndst4	ENSMUSG00000027971	626.58	-0.228841	-1.17189	0.00920398	0.465574	538.162	617.375	573.388	660.359	779.925	590.269
C11orf98	1810009A15Rik	ENSMUSG00000071653	217.361	0.289944	1.22259	0.00923508	0.465574	222.148	243.605	252.129	208.274	182.65	195.362
MAP9	Map9	ENSMUSG00000033900	3782.63	-0.130924	-1.09499	0.00926979	0.466104	3349.83	3714.64	3770.28	3780.01	4029.32	4051.71
GPATCH2L	Gpatch2l	ENSMUSG00000021254	1180.7	-0.1526	-1.11157	0.0093203	0.466209	1072.59	1137.33	1144.7	1288.04	1263.37	1178.19
HAUS2	Haus2	ENSMUSG00000027285	599.027	0.184445	1.13638	0.00940081	0.467865	632.544	618.067	662.574	557.348	549.043	574.584
BCL7C	Bcl7c	ENSMUSG00000030814	523.749	0.235738	1.17751	0.00940201	0.467865	544.706	650.041	503	468.675	523.006	453.065
NARS2	Nars2	ENSMUSG00000018995	340.619	-0.248027	-1.18758	0.00944003	0.468481	301.18	343.775	288.085	346.191	389.417	375.067
PARP10	Parp10	ENSMUSG00000063268	83.2424	-0.607603	-1.52373	0.00948737	0.468481	79.064	58.1722	57.9875	56.3299	143.137	104.763
FOXJ3	Foxj3	ENSMUSG00000032998	2254.73	0.125796	1.09111	0.00953652	0.468779	2315.97	2461.55	2279.63	2198.09	2156.11	2117
QPCTL	Qpctl	ENSMUSG00000030407	499.196	0.196706	1.14608	0.00956155	0.468779	515.065	551.947	532.232	464.744	472.969	458.221
KIAA2012	Gm973	ENSMUSG00000047361	167.271	-0.342921	-1.26832	0.00970048	0.471747	130.646	140.545	172.143	170.377	197.15	192.765
BANF1	Banf1	ENSMUSG00000024844	699.596	0.169787	1.12489	0.00983785	0.475427	744.45	745.059	732.598	670.929	644.717	659.826
PARVB	Parvb	ENSMUSG00000022438	773.577	-0.164495	-1.12077	0.00984919	0.475427	753.488	720.285	714.377	816.664	817.646	819.003
MED15	Med15	ENSMUSG00000012114	1915.91	-0.151133	-1.11044	0.00993704	0.475427	1875.06	1804.76	1765.27	2220.33	1930.36	1899.7
CTTNBP2NL	Cttnbp2nl	ENSMUSG00000062127	905.766	-0.172172	-1.12675	0.00994669	0.475427	802.626	870.948	882.609	1032.07	913.853	932.485
SOAT1	Soat1	ENSMUSG00000026600	1067.31	-0.192547	-1.14278	0.00995108	0.475427	968.377	974.097	1047.49	1188.39	974.868	1250.62
DCHS1	Dchs1	ENSMUSG00000036862	694.097	-0.176742	-1.13033	0.00999272	0.475427	686.976	648.895	617.857	752.759	734.66	723.435
GABRD	Gabrd	ENSMUSG00000029054	1654.48	-0.126932	-1.09197	0.0100089	0.475427	1566.56	1573.24	1605.7	1726.12	1745.13	1710.15
C1QTNF5	C1qtnf5	ENSMUSG00000079592	298.173	0.270282	1.20604	0.0100118	0.475427	320.366	354.192	302.041	273.693	301.548	237.198
ANKRD52	Ankrd52	ENSMUSG00000014498	3297.56	-0.129195	-1.09368	0.0100146	0.475427	3065.13	3075.69	3312.78	3503.42	3231.06	3597.32
TENM3	Tenm3	ENSMUSG00000031561	3508.38	-0.131815	-1.09567	0.0100733	0.475427	3116.42	3365.37	3564.49	3646.71	3816.64	3540.65
POLG	Polg	ENSMUSG00000039176	2372.04	-0.148725	-1.10859	0.0100846	0.475427	2335.12	2387.93	2024.72	2585.42	2488.2	2410.82
TRIQK	Triqk	ENSMUSG00000055963	366.015	-0.255832	-1.19402	0.010094	0.475427	286.521	346.41	369.937	423.94	367.302	401.98
BLM	Blm	ENSMUSG00000030528	119.435	-0.407742	-1.32661	0.0101448	0.475427	100.154	103.128	104.337	104.869	159.308	144.815
LLGL2	Llgl2	ENSMUSG00000020782	50.8254	0.817808	1.76273	0.0101488	0.475427	42.3193	46.1872	106.506	19.2526	51.8546	38.8326
RALGPS2	Ralgps2	ENSMUSG00000026594	1329.38	-0.171996	-1.12662	0.0101612	0.475427	1281.24	1106.87	1365.99	1440.48	1358.26	1423.44
CD276	Cd276	ENSMUSG00000035914	329.554	0.244351	1.18456	0.0101711	0.475427	355.578	358.772	357.658	329.369	305.624	270.324
DYNLRB1	Dynlrb1	ENSMUSG00000047459	2261.45	0.118212	1.08539	0.0102377	0.476254	2359.78	2338.33	2364.35	2229.58	2143.23	2133.39
CYB5RL	Cyb5rl	ENSMUSG00000028621	122.119	0.450645	1.36665	0.0103122	0.477421	101.852	178.684	143.712	100.191	91.0493	117.226
SLX4	Slx4	ENSMUSG00000039738	987.907	-0.151885	-1.11102	0.010313	0.477421	941.665	914.842	951.125	1021.51	1077.81	1020.49
RPL26	Rpl26	ENSMUSG00000060938	4194.89	0.115802	1.08358	0.0104481	0.482519	4603.92	4309.51	4174.03	4080.77	4047.4	3953.74
DACH2	Dach2	ENSMUSG00000025592	25.4456	-0.803543	-1.74538	0.0105332	0.483573	15.446	24.6339	15.7123	35.4848	32.3455	29.0511
VSTM2L	Vstm2l	ENSMUSG00000037843	1677.92	0.15045	1.10992	0.0105349	0.483573	1834.47	1829.65	1631.07	1666.04	1609.13	1497.15
MSRB1	Msrb1	ENSMUSG00000075705	320.416	0.238253	1.17956	0.010575	0.483573	346.763	367.663	325.688	294.198	283.886	304.298
ODR4	Odr4	ENSMUSG00000006010	1256.62	-0.15675	-1.11477	0.01058	0.483573	1179.23	1153.84	1233.86	1228.81	1319.48	1424.49
CTXN1	Ctxn1	ENSMUSG00000048644	7863.53	0.106115	1.07633	0.0106377	0.483665	8437.24	8281.29	7736.44	7603.26	7670.26	7452.71
SMARCE1	Smarce1	ENSMUSG00000037935	1371.73	-0.166696	-1.12248	0.0106579	0.483665	1271.43	1393.12	1211.44	1577.34	1425.52	1351.52
SHROOM4	Shroom4	ENSMUSG00000068270	215.921	-0.324415	-1.25216	0.0106739	0.483665	176.487	178.356	221.244	198.444	267.164	253.829
LNX2	Lnx2	ENSMUSG00000016520	170.669	-0.359491	-1.28297	0.0108104	0.485776	158.405	143.594	145.793	158.498	239.26	178.463
TEC	Tec	ENSMUSG00000029217	55.1614	-0.547794	-1.46185	0.0108435	0.485776	42.6268	48.5188	42.9378	79.3113	60.9439	56.6301
KDM3B	Kdm3b	ENSMUSG00000038773	1819.66	-0.121969	-1.08822	0.0108703	0.485776	1724.78	1759.94	1743.47	1874.95	1908.82	1906.02
GPSM2	Gpsm2	ENSMUSG00000027883	384.804	0.227943	1.17116	0.0108878	0.485776	385.615	433.103	427.85	374.128	326.218	361.91
FREM1	Frem1	ENSMUSG00000059049	147.998	-0.495432	-1.40974	0.0109237	0.485776	128.031	120.954	116.127	263.166	148.733	110.979
ZCCHC8	Zcchc8	ENSMUSG00000029427	862.665	0.167084	1.12279	0.010934	0.485776	940.475	846.264	952.843	817.522	792.395	826.494
PLPP7	Plpp7	ENSMUSG00000051373	616.673	0.203125	1.15119	0.0109475	0.485776	623.017	732.554	624.079	607.71	576.27	536.407
ITPR1	Itpr1	ENSMUSG00000030102	17345.5	-0.143629	-1.10468	0.0111469	0.492357	15412.5	15358.5	18682.4	18017.1	17837.2	18765.1
MRPS11	Mrps11	ENSMUSG00000030611	418.934	0.217527	1.16274	0.0112149	0.494226	444.88	454.47	451.076	349.183	407.769	406.227
DALRD3	Dalrd3	ENSMUSG00000019039	2246.42	0.216576	1.16197	0.0113781	0.499135	2872.51	2254.15	2116.97	2389.22	1860.08	1985.58
TDRD7	Tdrd7	ENSMUSG00000035517	1150.87	0.245505	1.18551	0.0114895	0.50175	1271.5	1462.4	1009.7	1205.56	1050.3	905.757
NT5C3B	Nt5c3b	ENSMUSG00000017176	783.045	0.18371	1.1358	0.0118482	0.51254	869.914	814.289	814.071	809.175	665.434	725.387
SMIM17	Smim17	ENSMUSG00000093536	540.032	0.186662	1.13813	0.0118818	0.51254	576.403	558.239	591.078	493.211	494.538	526.721
GTF3C6	Gtf3c6	ENSMUSG00000019837	498.737	0.20065	1.14922	0.0119135	0.51254	537.154	502.496	561.01	439.094	492.316	460.351
SLCO1A2	Slco1a4	ENSMUSG00000030237	1267.04	-0.249187	-1.18854	0.011945	0.51254	1163.03	992.867	1320.05	1097.14	1386.36	1642.8
HBA2	Hba-a2	ENSMUSG00000069917	2024.01	0.155797	1.11404	0.0119499	0.51254	1988.12	2308.96	2103.05	1820.82	1836.8	2086.28
PPIL1	Ppil1	ENSMUSG00000024007	398.17	0.222032	1.16638	0.01204	0.514116	458.809	422.309	404.912	396.835	344.849	361.308
RPL17	Rpl17	ENSMUSG00000062328	3821.1	0.114046	1.08226	0.0120942	0.515287	3962.19	4134.78	3816.05	3699.12	3771.98	3542.46
XYLT2	Xylt2	ENSMUSG00000020868	836.16	-0.166114	-1.12203	0.0122033	0.517645	821.823	802.141	739.272	914.546	897.703	841.472
GTPBP6	Gtpbp6	ENSMUSG00000033434	791.876	0.185622	1.13731	0.0123562	0.518864	918.51	780.807	827.524	698.564	802.896	722.952
CCDC62	Ccdc62	ENSMUSG00000061882	107.499	-0.473879	-1.38884	0.0124158	0.518864	103.187	96.713	68.5174	107.512	168.545	100.52
SNX20	Snx20	ENSMUSG00000031662	24.3236	0.817037	1.76178	0.0124311	0.518864	31.6058	28.8693	32.3893	12.3518	24.4182	16.3075
TRIP12	Trip12	ENSMUSG00000026219	6343.86	-0.113858	-1.08212	0.0124647	0.518864	5802.92	6277.52	6202.3	6814.36	6239.66	6726.42
JADE3	Jade3	ENSMUSG00000037315	280.266	-0.281779	-1.21569	0.0124703	0.518864	247.555	297.761	212.088	325.807	303.765	294.62
GCKR	Gckr	ENSMUSG00000059434	17.3354	1.01923	2.02684	0.0124924	0.518864	21.3013	21.8928	26.3136	5.94904	9.90019	18.6555
SF3A3	Sf3a3	ENSMUSG00000028902	714.245	0.164156	1.12051	0.0125408	0.518864	741.634	762.943	760.303	690.184	653.682	676.723
TNC	Tnc	ENSMUSG00000028364	172.336	0.305778	1.23609	0.0125537	0.518864	202.793	190.406	177.86	161.938	155.868	145.15
SCMH1	Scmh1	ENSMUSG00000000085	1246.04	0.133582	1.09701	0.0126413	0.518864	1309.04	1285.26	1317.32	1191.77	1184.51	1188.37
VAPA	Vapa	ENSMUSG00000024091	2698.68	0.112973	1.08145	0.0126957	0.518864	2864.55	2750.22	2798.31	2674.93	2563.92	2540.15
MRPS12	Mrps12	ENSMUSG00000045948	745.918	0.16712	1.12281	0.0126986	0.518864	790.048	764.477	813.628	741.813	685.211	680.333
MCM3	Mcm3	ENSMUSG00000041859	65.4369	0.539583	1.45355	0.0127234	0.518864	66.1735	100.591	66.2648	43.8269	65.435	50.3301
ATP5MG	Atp5l	ENSMUSG00000038717	2275.02	0.119655	1.08648	0.0127342	0.518864	2385.44	2309.52	2414.63	2266.66	2112.28	2161.61
MYO5B	Myo5b	ENSMUSG00000025885	1245.85	-0.160085	-1.11735	0.0127453	0.518864	1097.89	1254.23	1177.64	1420.49	1257.55	1267.26
CYSLTR1	Cysltr1	ENSMUSG00000052821	20.5095	-1.02078	-2.02902	0.012748	0.518864	12.8237	17.0472	9.88314	38.1143	10.494	34.6945
PRPF3	Prpf3	ENSMUSG00000015748	613.516	0.198294	1.14734	0.0127511	0.518864	608.24	628.601	733.506	574.29	539.614	596.848
MAP1LC3A	Map1lc3a	ENSMUSG00000027602	3498.95	0.115494	1.08335	0.0127884	0.518864	3714.12	3643.84	3556.54	3278.65	3553.15	3247.41
GFAP	Gfap	ENSMUSG00000020932	5217.29	0.10358	1.07444	0.0127903	0.518864	5485.78	5353.55	5375.43	4964.35	4881.71	5242.92
GCK	Gck	ENSMUSG00000041798	63.2064	-0.586215	-1.5013	0.0127978	0.518864	51.7695	53.8352	44.4575	45.4758	94.7209	88.9794
SPHK1	Sphk1	ENSMUSG00000061878	126.677	-0.410471	-1.32912	0.0129598	0.524326	142.336	90.6636	93.7329	156.107	148.823	128.399
SLC4A5	Slc4a5	ENSMUSG00000068323	102.385	-0.496376	-1.41067	0.0129943	0.524619	73.8333	112.959	66.2793	116.63	154.13	90.4749
RPSA	Rpsa	ENSMUSG00000032518	8756.05	0.119047	1.08602	0.0130836	0.527123	9879.43	8960.11	8509.65	8531.08	8337.66	8318.37
DMD	Dmd	ENSMUSG00000045103	2087.4	-0.194272	-1.14415	0.0132849	0.532164	1838.56	1865.35	2133.84	1953.75	2639.94	2092.95
ARMC2	Armc2	ENSMUSG00000071324	253.537	0.29315	1.22531	0.0133928	0.53489	301.732	226.587	310.792	240.444	212.666	228.999
TYRP1	Tyrp1	ENSMUSG00000005994	11.4256	-1.33733	-2.52684	0.0134221	0.53489	6.46465	4.60841	7.9814	30.2672	13.8055	5.42622
HR	Hr	ENSMUSG00000022096	1428.66	-0.134901	-1.09802	0.0134939	0.53489	1386.95	1316.4	1381.13	1473.65	1566.35	1447.49
RBPMS2	Rbpms2	ENSMUSG00000032387	72.694	-0.446517	-1.36275	0.013512	0.53489	64.0651	57.5476	63.0165	79.0381	86.8519	85.6448
COIL	Coil	ENSMUSG00000033983	535.666	0.184419	1.13636	0.0135135	0.53489	589.865	581.898	537.376	502.814	498.948	503.095
ABCA4	Abca4	ENSMUSG00000028125	160.51	-0.390033	-1.31042	0.0135353	0.53489	126.814	181.11	108.028	164.882	208.188	174.038
HERC3	Herc3	ENSMUSG00000029804	5126.32	-0.127895	-1.0927	0.0135821	0.53489	4479.48	4987.69	5233.22	5132.12	5439.13	5486.26
LRCH1	Lrch1	ENSMUSG00000068015	720.744	0.617957	1.5347	0.0136082	0.53489	1189.22	916.818	513.358	562.148	570.196	572.719
SPSB4	Spsb4	ENSMUSG00000046997	163.848	0.384116	1.30506	0.0136653	0.53489	230.635	188.236	138.432	161.209	122.564	142.012
SMIM36	Gm45716	ENSMUSG00000110344	144.591	0.360936	1.28426	0.0137432	0.53685	153.644	181.03	152.202	121.582	153.023	106.064
HSPG2	Hspg2	ENSMUSG00000028763	561.856	0.269777	1.20562	0.013798	0.536929	559.238	608.793	674.374	499.259	400.709	628.76
TOMM40L	Tomm40l	ENSMUSG00000005674	1546.72	0.129108	1.09362	0.013801	0.536929	1623.17	1615.43	1609.79	1538.87	1413.81	1479.24
RFNG	Rfng	ENSMUSG00000025158	2267.69	0.126432	1.09159	0.0138812	0.537506	2430.22	2307.51	2363.58	2313.07	2102.03	2089.73
PRPF40A	Prpf40a	ENSMUSG00000061136	1245.21	-0.143235	-1.10438	0.0138882	0.537506	1137.27	1228.7	1182.78	1368.99	1307.09	1246.47
RTN2	Rtn2	ENSMUSG00000030401	2155.76	0.127953	1.09274	0.0138996	0.537506	2348.59	2200.18	2203.18	2115.35	2126.99	1940.29
GLCCI1	Glcci1	ENSMUSG00000029638	1650.66	-0.158455	-1.11609	0.0139805	0.539469	1547.68	1455.52	1679.66	1607.51	1712.18	1901.42
GEN1	Gen1	ENSMUSG00000051235	40.3375	0.590036	1.50528	0.0140064	0.539469	48.5748	50.6638	46.2168	31.7505	30.5554	34.2639
NAP1L1	Nap1l1	ENSMUSG00000058799	5667.41	-0.0951992	-1.06821	0.0140862	0.540819	5364.47	5465.18	5613.7	5860.75	5838.23	5862.1
PHKA2	Phka2	ENSMUSG00000031295	1127.54	-0.160133	-1.11739	0.0141279	0.540819	1019.75	1088.3	1085.71	1121.15	1311.88	1138.45
TJP1	Tjp1	ENSMUSG00000030516	3222.71	-0.136465	-1.09921	0.0141461	0.540819	3083.91	2870.9	3260.39	3417.47	3120.65	3582.98
SIRT5	Sirt5	ENSMUSG00000054021	379.56	-0.239974	-1.18097	0.0141537	0.540819	327.208	369.548	347.496	361.621	401.938	469.551
KDM4B	Kdm4b	ENSMUSG00000024201	2272.99	0.137724	1.10017	0.0141907	0.541159	2308.39	2294.04	2543.34	2311.35	2146.21	2034.6
TAF10	Taf10	ENSMUSG00000043866	1010.04	0.165207	1.12133	0.0142714	0.543161	1080.48	1031.67	1088.41	956.367	1040.74	862.603
IGLON5	Iglon5	ENSMUSG00000013367	1345.85	0.156767	1.11479	0.0143489	0.543438	1523.31	1431.02	1299.97	1310.92	1322.3	1187.6
TBATA	Tbata	ENSMUSG00000020096	50.9168	-0.581921	-1.49684	0.0143569	0.543438	49.8493	40.5858	31.684	64.8603	72.7174	45.804
SNCAIP	Sncaip	ENSMUSG00000024534	154.249	-0.324808	-1.2525	0.0143634	0.543438	131.549	140.728	138.371	194.081	149.714	171.052
POLR3C	Polr3c	ENSMUSG00000028099	519.023	0.20009	1.14877	0.0144585	0.544897	593.846	543.9	526.697	517.174	440.331	492.193
SELENOM	Selenom	ENSMUSG00000075702	1497.3	0.160482	1.11766	0.0145908	0.548808	1651.71	1687.74	1399.54	1448.24	1461.12	1335.47
MAPK12	Mapk12	ENSMUSG00000022610	229.104	-0.346673	-1.27162	0.0147131	0.550989	219.871	222.674	160.752	270.362	304.544	196.423
BCLAF1	Bclaf1	ENSMUSG00000037608	3779.85	-0.102494	-1.07363	0.0147219	0.550989	3630.56	3638.9	3666.72	3850.24	4047.79	3844.9
RFC5	Rfc5	ENSMUSG00000029363	325.407	-0.251639	-1.19056	0.0147873	0.550989	325.263	269.581	296.088	393.335	310.99	357.183
RAD17	Rad17	ENSMUSG00000021635	408.341	-0.20005	-1.14874	0.0147918	0.550989	380.866	382.691	376.321	418.796	451.217	440.155
CDC14B	Cdc14b	ENSMUSG00000033102	375.165	0.230821	1.1735	0.0148413	0.551762	387.268	436.265	390.115	319.084	389.864	328.395
DUS4L	Dus4l	ENSMUSG00000020648	102.321	-0.416539	-1.33472	0.014878	0.552064	94.2678	95.3917	72.7085	108.042	101.006	142.51
APOL6	Apol6	ENSMUSG00000033576	6.37379	1.66238	3.16538	0.0149275	0.552497	3.32635	12.8971	12.9252	2.79229	4.15069	2.15107
BUB1B	Bub1b	ENSMUSG00000040084	83.8253	-0.700157	-1.62468	0.0149471	0.552497	32.5034	103.952	54.3609	67.2963	86.9265	157.912
FAM120C	Fam120c	ENSMUSG00000025262	1835.64	-0.163143	-1.11972	0.015002	0.553465	1615	1688.82	1895.27	2095.79	1732.99	1985.96
HAPLN1	Hapln1	ENSMUSG00000021613	553.427	-0.221691	-1.1661	0.0150695	0.554325	471.406	457.275	608.972	575.812	598.887	608.208
SLCO2B1	Slco2b1	ENSMUSG00000030737	481.128	-0.214698	-1.16046	0.0150829	0.554325	441.103	394.47	502.175	535.365	525.51	488.144
ZNF444	Zfp444	ENSMUSG00000044876	954.521	0.154462	1.11301	0.0151837	0.555907	977.652	1082.93	956.23	895.17	898.66	916.48
NOD1	Nod1	ENSMUSG00000038058	240.111	-0.308319	-1.23826	0.0152508	0.557304	196.255	223.991	222.891	256.091	215.201	326.237
GREB1L	Greb1l	ENSMUSG00000042942	312.6	-0.250752	-1.18983	0.0153612	0.559311	257.508	316.27	282.235	315.734	378.74	325.111
ITGAM	Itgam	ENSMUSG00000030786	434.514	-0.197364	-1.1466	0.0153638	0.559311	396.753	425.506	391.793	483.608	455.691	453.733
NEK4	Nek4	ENSMUSG00000021918	664.308	-0.179884	-1.13279	0.0154633	0.560288	591.917	686.316	589.274	691.824	722.292	704.227
CPA2	Cpa2	ENSMUSG00000071553	30.241	0.766865	1.70157	0.0154833	0.560288	33.8564	55.3548	25.0767	25.127	16.731	25.3003
LMNB2	Lmnb2	ENSMUSG00000062075	776.157	0.168661	1.12401	0.0155451	0.560288	798.199	801.547	865.838	789.802	704.875	696.682
PIGS	Pigs	ENSMUSG00000041958	1580.19	0.123513	1.08938	0.0155543	0.560288	1676.38	1655.42	1610.36	1476.62	1550.26	1512.12
CACNA2D4	Cacna2d4	ENSMUSG00000041460	138.411	-0.407582	-1.32646	0.0155652	0.560288	132.014	105.337	118.655	108.721	174.915	190.822
MYBBP1A	Mybbp1a	ENSMUSG00000040463	1675.17	0.146063	1.10655	0.0158269	0.56498	1888.67	1791.37	1598.31	1661.49	1578.04	1533.15
TRPM4	Trpm4	ENSMUSG00000038260	435.461	-0.196687	-1.14606	0.0158563	0.56498	409.762	400.341	407.248	436.42	468.573	490.425
PDYN	Pdyn	ENSMUSG00000027400	816.349	0.150627	1.11005	0.015929	0.56498	849.77	845.138	882.5	785.911	766.795	767.979
NKAIN2	Nkain2	ENSMUSG00000069670	1433.88	-0.127355	-1.09229	0.0159826	0.56498	1359.1	1370.17	1381.82	1480.74	1557.06	1454.41
PODXL2	Podxl2	ENSMUSG00000033152	4748.04	0.162346	1.11911	0.0159869	0.56498	5469.69	5244.17	4328.28	4722.88	4668.87	4054.34
MRPS23	Mrps23	ENSMUSG00000023723	765.519	-0.220123	-1.16483	0.0159889	0.56498	695.401	721.095	700.342	717.654	1011.92	746.705
AMBRA1	Ambra1	ENSMUSG00000040506	2173.25	-0.115585	-1.08341	0.0161052	0.567118	2067.51	2111.81	2078.04	2274.54	2337.64	2169.95
TP53I11	Trp53i11	ENSMUSG00000068735	2464.6	-0.132504	-1.09619	0.0161304	0.567118	2398.18	2244.13	2414.54	2718.1	2361.12	2651.5
C8orf76	9130401M01Rik	ENSMUSG00000101892	619.291	0.187718	1.13896	0.0161498	0.567118	696.729	681.683	600.229	584.085	536.991	616.03
RHOV	Rhov	ENSMUSG00000034226	210.948	-0.295414	-1.22724	0.0162053	0.56742	169.228	211.15	187.285	211.387	267.818	218.822
SMC5	Smc5	ENSMUSG00000024943	886.672	-0.161288	-1.11828	0.0162908	0.569378	900.644	819.743	790.159	885.062	965.292	959.13
GABRA1	Gabra1	ENSMUSG00000010803	10922.3	-0.113498	-1.08185	0.0164208	0.572542	9738.96	10462	11282.1	11469.8	11066.8	11514.1
LANCL1	Lancl1	ENSMUSG00000026000	4438.19	-0.112542	-1.08113	0.0164807	0.572542	4157.95	4402.2	4235.39	4401.58	4532.43	4899.57
NUDT21	Nudt21	ENSMUSG00000031754	1948.01	0.140105	1.10199	0.0165116	0.572542	1942.09	2089.47	2097.62	1773.35	1758.56	2026.98
RARB	Rarb	ENSMUSG00000017491	425.829	-0.245943	-1.18587	0.0165297	0.572542	326.209	392.187	452.288	505.783	421.531	456.975
CTBP2	Ctbp2	ENSMUSG00000030970	644.916	0.17145	1.12619	0.0165299	0.572542	640.658	695.059	714.927	629.847	590.312	598.695
OGFOD1	Ogfod1	ENSMUSG00000033009	4165.48	-0.143693	-1.10473	0.0167595	0.5769	3833.92	3727.86	4317.26	4518.31	3938.27	4657.27
MPZL3	Mpzl3	ENSMUSG00000070305	136.882	0.45294	1.36883	0.0167701	0.5769	132.73	112.722	232.278	126.937	100.529	116.096
SLC23A4P	Slc23a4	ENSMUSG00000029847	11.2858	1.15569	2.2279	0.0168452	0.5769	21.37	10.3864	14.9082	7.37353	8.51265	5.16378
GABARAPL2	Gabarapl2	ENSMUSG00000031950	3482.35	0.102667	1.07376	0.0168469	0.5769	3694.89	3492.05	3632	3377.13	3389.42	3308.63
SGSM2	Sgsm2	ENSMUSG00000038351	3480.97	0.111905	1.08065	0.0169138	0.5769	3819.42	3522.86	3505.11	3440.99	3259.05	3338.37
ITM2A	Itm2a	ENSMUSG00000031239	1062.03	-0.158573	-1.11618	0.0169334	0.5769	1057.07	1007.84	944.365	1025.73	1194.11	1143.09
RRM2B	Rrm2b	ENSMUSG00000022292	1072.7	-0.158044	-1.11577	0.0169679	0.5769	940.131	1028.15	1074.28	1057.19	1210.18	1126.29
AGPAT3	Agpat3	ENSMUSG00000001211	8506.52	-0.0925704	-1.06627	0.016992	0.5769	8041.79	8168.04	8493.22	8584.1	8825.95	8926.02
CCR5	Ccr5	ENSMUSG00000079227	99.1437	0.659736	1.57979	0.0170404	0.5769	63.8164	222.73	81.7582	85.4036	56.779	84.3751
AP2S1	Ap2s1	ENSMUSG00000008036	2843.26	0.121523	1.08788	0.0170596	0.5769	3155.92	2974.1	2756.38	2749.72	2745.35	2678.1
S100A9	S100a9	ENSMUSG00000056071	8.90815	-1.38929	-2.6195	0.0170799	0.5769	6.96014	3.2905	4.5001	4.28392	17.819	16.5952
NKAP	Nkap	ENSMUSG00000016409	461.295	0.19155	1.14199	0.0171862	0.577612	470.467	512.304	493.462	432.202	408.359	450.975
CCDC36	Ccdc36	ENSMUSG00000047220	21.3553	-0.806326	-1.74875	0.0172751	0.579016	15.7326	18.3363	12.2747	31.0367	28.4476	22.3039
PKD1	Pkd1	ENSMUSG00000032855	6418.65	0.120303	1.08696	0.0173175	0.579016	7224.22	6191.93	6642.96	6390.56	6076.46	5985.78
MYL4	Myl4	ENSMUSG00000061086	329.675	0.293121	1.22529	0.0173199	0.579016	400.165	392.904	295.769	343.718	234.981	310.512
CBR1	Cbr1	ENSMUSG00000051483	1274.85	0.127034	1.09205	0.0173783	0.579016	1304.77	1343.98	1344.52	1219.67	1209.34	1226.85
LAPTM4A	Laptm4a	ENSMUSG00000020585	3848.4	0.109677	1.07899	0.0174289	0.579697	4111.09	4115.08	3754.81	3748.48	3732.58	3628.38
WDFY1	Wdfy1	ENSMUSG00000073643	622.294	-0.186597	-1.13808	0.0175595	0.581378	555.043	612.774	577.525	590.758	705.217	692.445
CFAP61	Cfap61	ENSMUSG00000037143	83.6938	0.424722	1.34231	0.0175699	0.581378	102.905	80.0303	105.94	66.3791	67.876	79.0326
ICOSLG	Icosl	ENSMUSG00000000732	121.508	-0.345292	-1.27041	0.0177425	0.584077	102.813	98.3474	120.673	144.104	135.404	127.71
CAMK4	Camk4	ENSMUSG00000038128	1711.4	-0.182962	-1.13521	0.0178717	0.586487	1368.55	1604.23	1838.77	1655.65	1878.05	1923.13
VPS13B	Vps13b	ENSMUSG00000037646	2530.43	-0.16099	-1.11805	0.0178876	0.586487	2143.61	2256.66	2771.86	2593.6	2661.83	2754.99
DCP2	Dcp2	ENSMUSG00000024472	2667.43	-0.141914	-1.10337	0.0179087	0.586487	2374.21	2409.46	2828.79	2657.5	2915.97	2818.64
CDH1	Cdh1	ENSMUSG00000000303	58.4121	-0.514474	-1.42847	0.0179375	0.586487	53.204	54.0493	36.5894	82.4478	61.6249	62.557
CCDC137	Ccdc137	ENSMUSG00000049957	681.335	0.17733	1.13079	0.0179997	0.587523	731.748	653.734	786.03	621.373	634.381	660.745
STRC	Strc	ENSMUSG00000033498	19.1211	-0.953707	-1.93684	0.018097	0.589698	14.0513	6.73834	17.8372	15.9205	36.5203	23.6592
BET1	Bet1	ENSMUSG00000032757	375.939	0.222489	1.16674	0.0181844	0.591546	400.767	364.387	451.469	355.74	324.556	358.713
DOCK5	Dock5	ENSMUSG00000044447	692.344	-0.180117	-1.13298	0.0182826	0.591675	681.897	574.531	691.933	753.653	744.263	707.787
TDRD6	Tdrd6	ENSMUSG00000040140	53.6868	0.754936	1.68756	0.0182864	0.591675	53.3973	81.4858	65.2598	18.3902	28.4658	75.1221
PRDX5	Prdx5	ENSMUSG00000024953	3967.14	0.104648	1.07523	0.018331	0.591675	4219.55	4173.49	3936.76	3871.72	3901.37	3699.94
HEATR3	Heatr3	ENSMUSG00000031657	865.311	-0.159811	-1.11714	0.0183884	0.591675	876.448	785.476	789.824	872.286	897.099	970.73
RAPGEF5	Rapgef5	ENSMUSG00000041992	4272.78	-0.129609	-1.094	0.0184029	0.591675	3767.09	4007.4	4472.35	4641.89	4254.05	4493.87
ENDOV	Endov	ENSMUSG00000039850	941.083	-0.14391	-1.1049	0.0184034	0.591675	877.537	923.864	880.647	958.376	978.307	1027.77
JAG2	Jag2	ENSMUSG00000002799	1692.8	-0.181541	-1.13409	0.0184756	0.59208	1782.59	1322.25	1655.42	1712.13	1920.07	1764.36
SCN1A	Scn1a	ENSMUSG00000064329	6545.59	-0.117356	-1.08475	0.0184775	0.59208	5826.54	6624.63	6387.21	6436.87	7054.89	6943.41
G6PD	G6pdx	ENSMUSG00000031400	945.789	-0.152549	-1.11153	0.0185339	0.592901	943.517	905.687	836.16	980.322	1047.44	961.604
CORIN	Corin	ENSMUSG00000005220	15.0645	-1.37943	-2.60165	0.0186051	0.593706	8.40101	8.06674	5.9514	6.00426	55.6848	6.27906
KCNK2	Kcnk2	ENSMUSG00000037624	1561.08	-0.124722	-1.0903	0.0186208	0.593706	1442.07	1516.09	1522.19	1609.74	1695.95	1580.41
CALB1	Calb1	ENSMUSG00000028222	3279.67	-0.116898	-1.0844	0.0187966	0.59635	3047.09	3060	3337.21	3527.69	3235.6	3470.42
ZNF511	Zfp511	ENSMUSG00000025470	375.267	-0.258207	-1.19599	0.0190074	0.599422	390.147	278.016	357.085	452.266	408.255	365.834
COL4A1	Col4a1	ENSMUSG00000031502	1726.21	0.179453	1.13245	0.0190291	0.599422	1822.62	1579.83	2101.4	1627.58	1481.2	1744.66
NUP54	Nup54	ENSMUSG00000034826	402.671	-0.221895	-1.16626	0.0190381	0.599422	350.418	396.433	366.323	427.987	490.761	384.106
NR2E1	Nr2e1	ENSMUSG00000019803	355.236	-0.221731	-1.16613	0.0191551	0.599422	328.878	330.788	324.832	430.095	342.538	374.282
MYCBP	Mycbp	ENSMUSG00000028647	165.298	0.311185	1.24073	0.0191939	0.599422	190.968	179.739	176.634	177.152	131.19	136.107
RBAK	Rbak	ENSMUSG00000061898	332.831	0.235788	1.17755	0.0191959	0.599422	390.93	345.98	342.412	265.14	333.767	318.756
MTMR4	Mtmr4	ENSMUSG00000018401	3363.6	-0.113167	-1.0816	0.0192198	0.599422	3176.83	3319.71	3199.92	3651.39	3267.37	3566.34
MBNL1	Mbnl1	ENSMUSG00000027763	2556.75	-0.123063	-1.08904	0.0192513	0.599422	2356.39	2421.2	2568.99	2621.26	2531.49	2841.15
LCP1	Lcp1	ENSMUSG00000021998	249.58	-0.259086	-1.19672	0.0192603	0.599422	235.952	228.826	214.889	276.51	305.651	235.651
C1orf74	A130010J15Rik	ENSMUSG00000079144	145.875	-0.346067	-1.27109	0.019274	0.599422	123.232	125.817	136.01	159.333	199.871	130.984
SLU7	Slu7	ENSMUSG00000020409	1662.43	-0.152303	-1.11134	0.0193223	0.599422	1408.29	1670.3	1645.89	1629.43	1852.79	1767.88
CYFIP2	Cyfip2	ENSMUSG00000020340	29697.8	-0.0994077	-1.07133	0.0193292	0.599422	27110.3	28495.8	30423.2	31009.2	29951	31197.5
RPL9	Rpl9	ENSMUSG00000047215	4623.73	0.115479	1.08333	0.0193865	0.600235	5030.2	4919.07	4472.94	4491.2	4595.47	4233.51
PNKP	Pnkp	ENSMUSG00000002963	527.419	-0.219768	-1.16455	0.019566	0.601656	542.36	481.861	434.939	554.781	649.432	501.141
SCARF2	Scarf2	ENSMUSG00000012017	150.561	-0.328317	-1.25555	0.0195765	0.601656	136.773	147.359	115.419	173.346	187.339	143.129
CEP112	Cep112	ENSMUSG00000020728	67.6066	-0.460041	-1.37558	0.0195775	0.601656	48.4645	61.9476	60.2586	65.986	81.2611	87.7216
THBS3	Thbs3	ENSMUSG00000028047	580.475	0.187805	1.13903	0.0195886	0.601656	601.922	630.974	619.483	555.033	595.048	480.391
MICB	Mill2	ENSMUSG00000040987	66.9004	-0.450792	-1.36679	0.0196731	0.601656	55.9422	52.8059	61.1655	73.1245	69.102	89.2623
ANKHD1-EIF4EBP3	Ankhd1	ENSMUSG00000024483	2316.76	-0.125132	-1.09061	0.0196815	0.601656	2128.27	2336.84	2182.46	2261.22	2520.5	2471.27
ITIH5	Itih5	ENSMUSG00000025780	1269.88	-0.12753	-1.09242	0.0197099	0.601656	1187.16	1200.56	1254.19	1315.15	1358.01	1304.17
ADAM32	Adam32	ENSMUSG00000037437	8.47826	-1.58556	-3.00124	0.0197136	0.601656	4.63239	1.5697	7.45023	4.08151	24.6976	8.43813
RPL38	Rpl38	ENSMUSG00000057322	2040.97	0.115647	1.08346	0.0198394	0.602834	2224.6	2104.04	2037.81	1951.74	1979.53	1948.11
OXNAD1	Oxnad1	ENSMUSG00000021906	421.621	-0.246706	-1.1865	0.0198461	0.602834	361.151	347.7	447.84	513.503	473.075	386.459
KDM5A	Kdm5a	ENSMUSG00000030180	1622.92	-0.140279	-1.10212	0.0199747	0.604244	1389.48	1592.91	1652.27	1702.78	1711.42	1688.64
MTPN	Mtpn	ENSMUSG00000029840	9285.28	-0.0950286	-1.06809	0.0199867	0.604244	8664.4	9110.3	9166.6	9441.93	9350.38	9978.05
TOR3A	Tor3a	ENSMUSG00000060519	186.19	0.31094	1.24052	0.0200703	0.605821	163.948	232.996	222.71	157.288	175.434	164.765
CWC25	Cwc25	ENSMUSG00000018541	456.187	0.190141	1.14088	0.0201072	0.605984	519.969	458.581	480.002	442.081	424.311	412.176
BMP4	Bmp4	ENSMUSG00000021835	97.3994	-0.463911	-1.37928	0.0201764	0.607119	90.3036	89.423	61.2477	96.7085	158.578	88.1357
FOXD3	Foxd3	ENSMUSG00000067261	6.62897	1.90391	3.74226	0.0203154	0.607567	9.8185	20.4117	1.05464	3.81037	4.67857	0
SDHAF2	Sdhaf2	ENSMUSG00000024668	930.857	0.169563	1.12472	0.0204578	0.607567	1053.85	957.497	945.457	969.874	785.755	872.713
RPRML	Rprml	ENSMUSG00000046215	999.79	0.142614	1.1039	0.0204607	0.607567	1063.05	1092.42	990.498	930.485	986.371	935.912
PTPRB	Ptprb	ENSMUSG00000020154	1444.78	-0.185362	-1.1371	0.0205225	0.607567	1331.65	1207.54	1519.34	1317.26	1612.7	1680.21
CACNB2	Cacnb2	ENSMUSG00000057914	1669.26	0.161916	1.11877	0.020553	0.607567	1576.85	1686.63	2029.22	1513.63	1608.74	1600.48
PSMA6	Psma6	ENSMUSG00000021024	1609.71	0.133783	1.09717	0.020568	0.607567	1648.32	1778.84	1623.12	1479.01	1645.86	1483.13
GCAT	Gcat	ENSMUSG00000116378	8.33993	-6.60014	-97.015	0.0205737	0.607567	0	0	0	0	10.6332	39.4064
CSK	Csk	ENSMUSG00000032312	806.176	0.166154	1.12206	0.0206668	0.607567	821.892	888.542	845.533	764.424	828.115	688.547
TTC27	Ttc27	ENSMUSG00000024078	458.798	-0.196529	-1.14594	0.0206996	0.607567	411.972	460.061	410.484	501.141	448.227	520.901
CPSF1	Cpsf1	ENSMUSG00000034022	2207.7	-0.171265	-1.12605	0.0207091	0.607567	2208.92	1987.63	2031.99	2730.68	2021.68	2265.28
ANKS6	Anks6	ENSMUSG00000066191	461.471	0.188539	1.13961	0.0207352	0.607567	471.492	474.384	529.442	414.654	448.36	430.492
NME3	Nme3	ENSMUSG00000073435	396.477	0.204106	1.15197	0.0207352	0.607567	424.567	421.323	426.789	379.668	396.55	329.966
ABCC2	Abcc2	ENSMUSG00000025194	8.518	-1.42369	-2.68272	0.0207378	0.607567	2.71174	4.65265	5.57512	15.5616	18.9651	3.64174
NOTCH2	Notch2	ENSMUSG00000027878	793.079	-0.157204	-1.11512	0.0207956	0.607567	769.134	735.349	745.527	904.793	792.642	811.026
PLK5	Plk5	ENSMUSG00000035486	616.048	-0.194051	-1.14397	0.0208503	0.607567	595.189	566.63	560.776	589.008	758.346	626.338
RPS20	Rps20	ENSMUSG00000028234	2089.04	0.168418	1.12383	0.0208551	0.607567	2180.79	2533.37	1916.03	1901.3	2123.35	1879.41
PHLDA3	Phlda3	ENSMUSG00000041801	832.336	0.160639	1.11778	0.0209204	0.607567	914.74	925.029	794.522	799.906	802.432	757.388
RCSD1	Rcsd1	ENSMUSG00000040723	155.026	-0.299277	-1.23053	0.0209605	0.607567	137.961	129.12	150.034	175.375	180.73	156.935
SP140L	Sp140	ENSMUSG00000070031	19.8388	-0.848484	-1.80061	0.0209875	0.607567	16.9214	11.1589	13.8089	18.1075	22.9535	36.0824
IGFLR1	Igflr1	ENSMUSG00000036826	7.36513	4.40817	21.2321	0.021014	0.607567	21.0434	0	21.2105	0	0	1.93683
VTI1B	Vti1b	ENSMUSG00000021124	2957.93	0.104439	1.07508	0.021028	0.607567	3151.17	3066.18	2977.26	2861.78	2766.69	2924.49
SCNN1A	Scnn1a	ENSMUSG00000030340	134.29	-0.373859	-1.29581	0.0210547	0.607567	113.027	146.862	90.3069	131.225	153.937	170.379
HVCN1	Hvcn1	ENSMUSG00000064267	80.292	-0.467345	-1.38256	0.0210571	0.607567	57.9395	81.9627	61.4614	68.3778	116.75	95.2608
IRF5	Irf5	ENSMUSG00000029771	92.549	-0.400909	-1.32034	0.0210593	0.607567	85.0305	89.6724	64.1375	108.406	91.3337	116.714
KIF20B	Kif20b	ENSMUSG00000024795	25.018	-1.00851	-2.01183	0.0210819	0.607567	14.4445	17.0424	15.5094	57.7857	7.45537	37.8708
SGPL1	Sgpl1	ENSMUSG00000020097	1006.46	-0.196128	-1.14562	0.0211181	0.607567	943.859	1013.35	853.663	1166.97	1170.78	890.142
CREB3	Creb3	ENSMUSG00000028466	932.053	0.159141	1.11662	0.0211377	0.607567	940.044	932.821	1080.51	931.378	839.218	868.346
RRP8	Rrp8	ENSMUSG00000030888	300.369	0.252866	1.19157	0.0211912	0.608197	377.824	322.973	279.082	251.976	274.845	295.514
DHX57	Dhx57	ENSMUSG00000035051	1544.86	0.128563	1.0932	0.021244	0.608436	1562.12	1654.4	1623.04	1421.53	1577.48	1430.61
TNFSF12-TNFSF13	Tnfsfm13	ENSMUSG00000018752	78.6605	-0.431236	-1.34839	0.0212909	0.608436	66.6318	70.7822	63.5242	81.8198	76.3963	112.809
MARCKSL1	Marcksl1	ENSMUSG00000047945	2035.64	0.177488	1.13091	0.0212943	0.608436	2278.8	2416.98	1783.42	1938.8	2020.2	1775.63
RHO	Rho	ENSMUSG00000030324	25.5193	-0.995967	-1.99442	0.0213611	0.60944	26.1887	6.74848	17.8391	50.4451	12.1127	39.7817
TTC23	Ttc23	ENSMUSG00000030555	82.9097	-0.464719	-1.38005	0.0214258	0.61008	52.2418	97.5089	60.0055	92.9179	98.4542	96.3298
RPL37	Rpl37	ENSMUSG00000041841	2484.5	0.13897	1.10112	0.0214798	0.61008	2874.34	2595.31	2341.01	2449.72	2291.74	2354.9
MAML1	Maml1	ENSMUSG00000050567	422.755	-0.212387	-1.1586	0.0215102	0.61008	406.982	362.352	405.168	431.201	515.233	415.596
SLITRK5	Slitrk5	ENSMUSG00000033214	1857.49	-0.117567	-1.0849	0.0215704	0.610887	1744.31	1866.3	1734.7	1930.88	1882.11	1986.61
DAD1	Dad1	ENSMUSG00000022174	1368.87	0.123691	1.08952	0.0216039	0.610917	1480.54	1415.21	1386.35	1333.57	1286.44	1311.08
MN1	Mn1	ENSMUSG00000070576	1143.13	-0.135874	-1.09876	0.0216465	0.610917	1049.27	1117.61	1100.59	1131.13	1223.14	1237.01
TAC1	Tac1	ENSMUSG00000061762	1085.51	0.133279	1.09678	0.0217863	0.613161	1125.93	1126.24	1155.65	1074.24	989.171	1041.83
NEGR1	Negr1	ENSMUSG00000040037	6309.25	-0.105514	-1.07588	0.0218736	0.613161	5657.93	6306.65	6273.37	6573.82	6373.15	6670.57
WARS2	Wars2	ENSMUSG00000004233	217.733	0.294353	1.22633	0.0219213	0.613605	200.372	230.182	291.275	177.293	194.55	212.727
DIP2B	Dip2b	ENSMUSG00000023026	2709.72	-0.103773	-1.07458	0.0219814	0.614395	2561.73	2645.07	2630.4	2709.88	2854.6	2856.68
TRMT112	Trmt112	ENSMUSG00000038812	421.48	0.20035	1.14898	0.0220149	0.614438	443.83	485.216	422.475	422.752	365.342	389.267
PCDHGA5	Pcdhga5	ENSMUSG00000103567	498.725	-0.207734	-1.15487	0.0221011	0.615875	393.479	485.164	511.375	509.41	526.372	566.554
SLC2A10	Slc2a10	ENSMUSG00000027661	46.9769	0.532155	1.44609	0.0221303	0.615875	54.7008	63.0316	48.6515	45.0313	37.9767	32.4696
SLF1	Slf1	ENSMUSG00000021597	439.186	-0.183122	-1.13534	0.0222778	0.618194	405.874	406.459	422.707	484.613	448.011	467.455
IMPA2	Impa2	ENSMUSG00000024525	196.53	-0.41563	-1.33388	0.0223702	0.618716	186.8	191.179	126.615	259.309	137.38	277.899
TSEN54	Tsen54	ENSMUSG00000020781	193.948	0.322778	1.25074	0.0225017	0.619053	233.308	231.945	179.976	201.744	182.432	134.28
TIMM8B	Timm8b	ENSMUSG00000039016	1100	0.137073	1.09967	0.0226219	0.62025	1203.17	1172.21	1079.23	1050.48	1071.63	1023.29
SLC26A7	Slc26a7	ENSMUSG00000040569	59.7669	-0.531904	-1.44584	0.0226418	0.62025	47.4934	65.0963	33.6365	83.4776	54.8448	74.0528
FMC1	Fmc1	ENSMUSG00000019689	250.685	0.232847	1.17515	0.0227623	0.620799	272.759	260.835	279.509	225.938	222.062	243.006
UBE2V1	Ube2v1	ENSMUSG00000078923	4834.71	0.0964369	1.06913	0.0228051	0.620799	5092.83	5058.05	4835.19	4544.6	4831.6	4645.96
SNURF	Snurf	ENSMUSG00000102627	383.643	0.199152	1.14802	0.0228807	0.620799	416.238	433.128	380.391	364.976	340.574	366.554
COLEC12	Colec12	ENSMUSG00000036103	338.185	-0.21139	-1.1578	0.0229272	0.620799	323.708	303.516	312.806	387.358	370.94	330.779
ITSN2	Itsn2	ENSMUSG00000020640	2452.83	0.104585	1.07518	0.0229302	0.620799	2508	2495.95	2621.38	2352.65	2411.47	2327.52
USP9Y	Usp9y	ENSMUSG00000069044	8.7879	6.48047	89.2929	0.0229497	0.620799	0	22.928	29.7994	0	0	0
PDE12	Pde12	ENSMUSG00000043702	558.008	-0.174755	-1.12877	0.022952	0.620799	495.95	537.982	538.645	553.812	631.96	589.698
RYR2	Ryr2	ENSMUSG00000021313	8668.7	-0.141434	-1.103	0.0231736	0.625914	8148.46	7695.9	8890.45	8341.63	8640.91	10294.9
TM4SF1	Tm4sf1	ENSMUSG00000027800	252.868	-0.255489	-1.19374	0.023225	0.626318	232.167	215.649	242.425	308.036	283.576	235.352
SUMF2	Sumf2	ENSMUSG00000025538	320.126	0.215532	1.16113	0.0232811	0.626318	352.68	312.797	367.692	295.879	303.044	288.667
BTF3L4	Btf3l4	ENSMUSG00000028568	1915.59	-0.150922	-1.11028	0.0233421	0.626949	1788.26	1979.94	1673.66	1843.41	2221.5	1986.77
SMC2	Smc2	ENSMUSG00000028312	287.995	-0.225907	-1.16951	0.0233783	0.627046	244.614	267.888	283.961	331.098	293.965	306.441
CTNNAL1	Ctnnal1	ENSMUSG00000038816	636.349	-0.171101	-1.12592	0.0234227	0.627326	593.199	591.124	611.275	739.844	666.275	616.376
MAZ	Maz	ENSMUSG00000030678	4469.24	0.116618	1.08419	0.0234806	0.627326	4906.31	4533.81	4509.7	4460.41	3951.88	4453.35
ZFYVE26	Zfyve26	ENSMUSG00000066440	1020.11	-0.175722	-1.12953	0.0234865	0.627326	954.465	890.161	1028.81	1228.77	1063.07	955.383
PNPLA6	Pnpla6	ENSMUSG00000004565	2321.36	0.137666	1.10012	0.0235913	0.627486	2489.26	2171.83	2636.93	2114.94	2299.39	2215.83
PHF21A	Phf21a	ENSMUSG00000058318	1569.82	-0.130588	-1.09474	0.0236228	0.627486	1511.95	1429.1	1556.6	1761.19	1584.9	1575.18
ZNF296	Zfp296	ENSMUSG00000011267	40.3777	0.574813	1.48948	0.0236813	0.628174	48.5516	39.0625	57.2378	27.5423	38.3955	31.4767
KMT2B	Kmt2b	ENSMUSG00000006307	2815.13	-0.109664	-1.07898	0.0237275	0.628533	2782.55	2704.9	2634.37	2960.69	3044.87	2763.41
RFXAP	Rfxap	ENSMUSG00000036615	750.302	0.16112	1.11815	0.0238852	0.631152	788.444	798.671	788.742	778.487	694.174	653.29
FOXN2	Foxn2	ENSMUSG00000034998	440.809	-0.181058	-1.13371	0.0238919	0.631152	416.402	410.976	412.543	453.149	458.444	493.338
TARBP2	Tarbp2	ENSMUSG00000023051	543.277	-0.191808	-1.14219	0.0241109	0.636066	565.708	498.03	456.477	558.701	626.574	554.174
THOC6	Thoc6	ENSMUSG00000041319	127.885	0.322068	1.25012	0.0242567	0.6386	139.511	137.023	149.475	123.206	119.429	98.6659
UBALD1	Ubald1	ENSMUSG00000039568	2815.65	0.116414	1.08404	0.0242772	0.6386	3106.21	2964.23	2714.47	2634.25	2770.65	2704.09
TCF20	Tcf20	ENSMUSG00000041852	3777.93	-0.124161	-1.08987	0.0243065	0.6386	3328.07	3720	3800.98	4059.96	3650.6	4107.99
GGCT	Ggct	ENSMUSG00000002797	403.649	0.195867	1.14541	0.0243959	0.638741	427.281	447.783	417.338	412.469	353.195	363.826
PPP2R1B	Ppp2r1b	ENSMUSG00000032058	489.862	-0.224094	-1.16804	0.0244237	0.638741	533.197	452.746	368.573	554.173	508.52	521.964
PIK3R3	Pik3r3	ENSMUSG00000028698	1838.6	-0.117979	-1.08521	0.0244636	0.638741	1822.03	1737.86	1731.21	1977.2	1805.2	1958.09
PCDHAC1	Pcdhac1	ENSMUSG00000103255	248.433	-0.274144	-1.20928	0.02449	0.638741	244.009	242.869	186.56	315.056	259.853	242.252
C4orf3	1810037I17Rik	ENSMUSG00000054091	743.18	0.158795	1.11635	0.0245091	0.638741	818.979	762.056	771.595	675.174	668.613	762.664
CA10	Car10	ENSMUSG00000056158	3037.82	-0.100618	-1.07223	0.0245566	0.638741	2879.21	3033.63	2882.61	3167.19	3064.21	3200.1
NAGA	Naga	ENSMUSG00000022453	469.872	0.20375	1.15169	0.0246386	0.638741	534.163	533.63	440.191	476.502	400.578	434.167
RPL36AL	Rpl36al	ENSMUSG00000049751	1020.06	0.139034	1.10117	0.0246509	0.638741	1129.81	1079.18	996.76	963.094	983.672	967.862
GPBP1L1	Gpbp1l1	ENSMUSG00000034042	967.424	0.170421	1.12539	0.0246738	0.638741	1180.9	947.577	946.061	931.579	873.646	924.779
PLD1	Pld1	ENSMUSG00000027695	320.636	-0.220849	-1.16542	0.0246767	0.638741	281.579	315.627	290.788	384.245	316.189	335.386
CIC	Cic	ENSMUSG00000005442	6472.87	-0.0968696	-1.06945	0.024731	0.638984	6407.77	6350.3	6006.1	6391.36	6852.62	6829.06
TJAP1	Tjap1	ENSMUSG00000012296	886.274	0.197501	1.14671	0.0247524	0.638984	938.428	817.835	1087.53	911.537	725.103	837.211
CPEB4	Cpeb4	ENSMUSG00000020300	3384.11	-0.0975761	-1.06997	0.0247876	0.639037	3172.58	3302.67	3335.04	3410.64	3528.23	3555.48
IGFBP4	Igfbp4	ENSMUSG00000017493	1734.18	0.128419	1.09309	0.0249435	0.641526	1737.87	1771.13	1927.01	1571.7	1636.02	1761.32
SHISA6	Shisa6	ENSMUSG00000053930	1413.51	-0.168671	-1.12402	0.0249508	0.641526	1303.11	1211.7	1480.74	1648.14	1315.44	1521.95
RNASEH2B	Rnaseh2b	ENSMUSG00000021932	179.503	-0.289648	-1.22234	0.0250607	0.642634	153.715	168.944	161.465	232.969	188.674	171.254
STAT1	Stat1	ENSMUSG00000026104	670.982	-0.1566	-1.11466	0.0251258	0.643449	621.549	671.251	609.802	735.224	695.247	692.821
CSRNP1	Csrnp1	ENSMUSG00000032515	262.316	-0.25043	-1.18956	0.0252599	0.644716	252.027	254.284	211.606	261.56	268.436	325.985
KRI1	Kri1	ENSMUSG00000035047	820.265	0.176957	1.1305	0.0252758	0.644716	962.414	909.283	739.427	769.174	772.369	768.924
TMIE	Tmie	ENSMUSG00000049555	212.341	0.254562	1.19297	0.025361	0.646002	230.588	227.905	235.004	197.307	171.077	212.167
C2CD2	C2cd2	ENSMUSG00000045975	495.324	0.175983	1.12973	0.0253933	0.646002	527.743	526.066	521.621	503.64	450.592	442.28
TRMT61A	Trmt61a	ENSMUSG00000060950	476.721	-0.186149	-1.13772	0.0254308	0.646103	416.095	451.103	471.679	466.658	540.184	514.605
ALDH6A1	Aldh6a1	ENSMUSG00000021238	1758.81	-0.121734	-1.08804	0.0255821	0.649091	1607.6	1688.25	1758.32	1798.4	1935.94	1764.32
DICER1	Dicer1	ENSMUSG00000041415	2350.6	-0.126074	-1.09132	0.025689	0.650945	2099.14	2262.56	2382.31	2314.75	2623.01	2421.82
IFNGR2	Ifngr2	ENSMUSG00000022965	1089.22	0.143444	1.10454	0.0258132	0.652377	1068.32	1123.62	1241.08	1079.69	997.477	1025.15
BOD1	Bod1	ENSMUSG00000044502	1550	0.118515	1.08562	0.0259045	0.653826	1620.82	1665.46	1552.61	1471.29	1541.91	1447.93
TBX15	Tbx15	ENSMUSG00000027868	33.6591	-0.599798	-1.5155	0.026154	0.655528	27.8609	26.7506	25.6369	49.9265	35.6682	36.1112
PDF	Pdf	ENSMUSG00000078931	454.833	0.18859	1.13965	0.0261731	0.655528	449.266	535.163	468.929	428.496	415.78	431.367
PSMB1	Psmb1	ENSMUSG00000014769	2693.48	0.101306	1.07274	0.026218	0.655528	2801.93	2818.99	2741.56	2678.62	2611.91	2507.87
GNB4	Gnb4	ENSMUSG00000027669	1114.85	-0.145809	-1.10635	0.0262442	0.655528	1031.79	1111.57	1030.46	1286.92	1125.28	1103.08
ITPR3	Itpr3	ENSMUSG00000042644	231.021	-0.254948	-1.19329	0.0265673	0.661024	227.103	189.477	215.217	222.889	278.301	253.139
ACBD6	Acbd6	ENSMUSG00000033701	1102.09	0.157896	1.11566	0.0266528	0.662296	1035.98	1268.73	1181.99	999.211	1118.14	1008.5
ATRX	Atrx	ENSMUSG00000031229	6237.5	-0.128867	-1.09343	0.0267206	0.663126	5485.55	5737.05	6659.85	6145.52	6551.91	6845.12
STMN3	Stmn3	ENSMUSG00000027581	10575.4	0.0905717	1.06479	0.0267649	0.663369	11092	11154.6	10472.1	10460.6	10426.7	9846.05
SEC24A	Sec24a	ENSMUSG00000036391	720.982	-0.182304	-1.13469	0.0269608	0.667281	594.667	718.109	714.119	683.182	806.436	809.379
MRPL4	Mrpl4	ENSMUSG00000003299	1150.92	0.140415	1.10222	0.026992	0.667281	1302.08	1168.25	1148.86	1134.82	1118.74	1032.76
CALY	Caly	ENSMUSG00000025468	3445.71	0.10131	1.07275	0.0270412	0.667576	3690.65	3509.89	3497.1	3250.24	3480.64	3245.72
SPHKAP	Sphkap	ENSMUSG00000026163	5154.4	-0.151164	-1.11046	0.0270998	0.667576	4074.66	5208.14	5374.67	5265.73	5343.38	5659.84
CHCHD10	Chchd10	ENSMUSG00000049422	3617.68	0.0969103	1.06948	0.0271395	0.667576	3862.84	3668.55	3686.15	3610.45	3438.14	3439.93
ARPP21	Arpp21	ENSMUSG00000032503	10986.3	-0.0801446	-1.05712	0.0271576	0.667576	10594	10823.8	10624.5	11418.5	11429	11028.3
IRF7	Irf7	ENSMUSG00000025498	53.2708	-0.467344	-1.38256	0.0272094	0.667576	41.9209	47.6632	44.4879	55.1704	66.0504	64.3322
FOXS1	Foxs1	ENSMUSG00000074676	11.1178	-1.05584	-2.07893	0.0272266	0.667576	6.07648	6.945	8.80386	20.5246	9.47373	14.8832
PDGFRB	Pdgfrb	ENSMUSG00000024620	791.277	-0.144165	-1.10509	0.0274948	0.669	723.495	753.254	779.977	826.334	799.731	864.87
PAK3	Pak3	ENSMUSG00000031284	3613.22	-0.152373	-1.1114	0.0275212	0.669	3023.75	3368.46	3879.76	3511.34	3732.31	4163.66
CDIPT	Cdipt	ENSMUSG00000030682	3089.73	0.104604	1.0752	0.0275479	0.669	3107.47	3266.78	3232.14	3120.36	2831.2	2980.43
SLIT2	Slit2	ENSMUSG00000031558	1234.51	-0.196998	-1.14631	0.0275959	0.669322	1017.82	1304.98	1125.38	1520.27	1338.1	1100.49
ZNF778	Zfp26	ENSMUSG00000063108	753.973	-0.177147	-1.13065	0.0278841	0.673543	691.683	723.089	705.705	686.73	904.127	812.505
USP1	Usp1	ENSMUSG00000028560	638.304	-0.165648	-1.12167	0.0278855	0.673543	590.801	652.151	560.671	714.813	648.974	662.411
WDR74	Wdr74	ENSMUSG00000042729	512.612	0.167192	1.12287	0.0278968	0.673543	557.646	526.484	542.808	460.538	486.306	501.89
COMMD9	Commd9	ENSMUSG00000027163	535.099	-0.162822	-1.11948	0.0279701	0.673543	497.548	518.579	498.574	585.109	543.621	567.165
CNTNAP5	Cntnap5a	ENSMUSG00000070695	1813.61	-0.145152	-1.10585	0.0279801	0.673543	1550.24	1696.11	1924.46	1988.59	1783.07	1939.23
SNRK	Snrk	ENSMUSG00000038145	3372.56	-0.113339	-1.08173	0.0280505	0.673543	3147.68	3104.7	3470.02	3340.25	3682.71	3490.02
COG2	Cog2	ENSMUSG00000031979	729.698	0.151098	1.11041	0.0281442	0.673543	740.144	740.333	825.171	703.481	699.507	669.554
PHF19	Phf19	ENSMUSG00000026873	36.655	-0.926547	-1.90072	0.0281697	0.673543	26.9715	24.5681	19.8428	19.5198	110.776	18.2516
CAST	Cast	ENSMUSG00000021585	391.776	-0.196917	-1.14625	0.0281738	0.673543	376.596	349.671	369.913	376.519	424.258	453.702
PTDSS2	Ptdss2	ENSMUSG00000025495	1342.08	0.13726	1.09981	0.0282118	0.673543	1406.28	1399.74	1408.63	1336.8	1354.48	1146.52
GALNT13	Galnt13	ENSMUSG00000060988	1018.57	-0.175828	-1.12961	0.028352	0.673543	818.967	937.737	1116.22	1065.46	1111.1	1061.91
AR	Ar	ENSMUSG00000046532	995.035	-0.159027	-1.11653	0.0285535	0.673543	874.687	934.366	1014.39	1016.07	967.149	1163.55
LARGE2	Large2	ENSMUSG00000040434	16.1594	0.90329	1.87033	0.0285621	0.673543	17.1168	22.3286	23.1058	13.311	15.0128	6.08153
CTNNA2	Ctnna2	ENSMUSG00000063063	3789.92	-0.104946	-1.07545	0.0286295	0.673543	3540.19	3857.04	3557.86	4116.76	3845.43	3822.25
MIGA1	Miga1	ENSMUSG00000054942	3414.69	-0.0987023	-1.07081	0.028654	0.673543	3174.76	3336.33	3382.44	3440.35	3655.45	3498.81
APPL1	Appl1	ENSMUSG00000040760	3204.22	-0.126347	-1.09153	0.0286601	0.673543	2905.52	2960.59	3328.41	3109.86	3330.36	3590.58
ARHGEF11	Arhgef11	ENSMUSG00000041977	3308.89	-0.120313	-1.08697	0.0286733	0.673543	2874.18	3187.54	3455.02	3442.21	3461.96	3432.42
SHCBP1L	Shcbp1l	ENSMUSG00000042708	65.6601	-0.427922	-1.34529	0.0286892	0.673543	65.1873	53.5026	49.0525	69.3378	81.101	75.7792
PPEF1	Ppef1	ENSMUSG00000062168	15.6918	1.03547	2.04978	0.0288102	0.673543	9.70542	14.3548	41.9094	12.0956	7.58354	8.50196
MFSD2A	Mfsd2a	ENSMUSG00000028655	716.731	-0.230354	-1.17312	0.0288208	0.673543	578.386	552.679	850.707	775.379	746.202	797.031
S100B	S100b	ENSMUSG00000033208	3044.93	0.126643	1.09175	0.0289052	0.673543	3393.69	3214.45	2923.58	2953.58	3093.48	2690.8
ADPRM	Adprm	ENSMUSG00000020910	272.079	-0.222836	-1.16703	0.0289276	0.673543	278.3	235.277	239.679	298.328	286.868	294.021
MBD3	Mbd3	ENSMUSG00000035478	2570.1	0.106757	1.07681	0.0289307	0.673543	2717.78	2751.43	2524.12	2537.25	2493.5	2396.55
DOCK6	Dock6	ENSMUSG00000032198	945.987	-0.208048	-1.15512	0.0289995	0.673543	973.647	769.626	888.632	817.691	1062.63	1163.69
RPGRIP1	Rpgrip1	ENSMUSG00000057132	24.7987	-0.936117	-1.91337	0.0290355	0.673543	10.1696	29.1124	9.48929	21.6376	60.1102	18.2729
PBK	Pbk	ENSMUSG00000022033	12.2328	1.06563	2.09308	0.0290741	0.673543	26.672	13.712	9.84341	4.70966	7.33044	11.1292
MT-ND1	mt-Nd1	ENSMUSG00000064341	133191	0.0960809	1.06887	0.029098	0.673543	143178	141737	127955	127625	133587	125067
RPS8	Rps8	ENSMUSG00000047675	5337.72	0.0943504	1.06758	0.0291156	0.673543	5714.07	5461.73	5358.13	5035.38	5381.22	5075.79
NIPA2	Nipa2	ENSMUSG00000030452	882.241	-0.161413	-1.11838	0.029136	0.673543	793.859	842.5	860.482	937.955	1033.1	825.548
SNAI3	Snai3	ENSMUSG00000006587	16.389	0.853997	1.8075	0.0291538	0.673543	23.4179	14.7015	25.3245	11.3139	10.6841	12.892
ITIH3	Itih3	ENSMUSG00000006522	1304.88	-0.173322	-1.12765	0.0291689	0.673543	1255.41	1166.17	1255.12	1228.32	1647.97	1276.3
SEC61G	Sec61g	ENSMUSG00000078974	184.337	-0.304186	-1.23472	0.0292649	0.674122	181.031	132.927	181.226	219.29	221.548	169.998
CTSC	Ctsc	ENSMUSG00000030560	209.773	-0.247979	-1.18754	0.0293149	0.674122	197.679	186.363	191.42	250.567	206.087	226.526
AAGAB	Aagab	ENSMUSG00000037257	1727.58	0.115431	1.0833	0.029331	0.674122	1779.51	1764.93	1846.69	1755.19	1596.7	1622.47
RPS6KA5	Rps6ka5	ENSMUSG00000021180	803.627	-0.16354	-1.12003	0.029334	0.674122	722.025	806.862	743.883	771.92	943.896	833.174
ZNF471	Zfp78	ENSMUSG00000055150	93.1704	0.391649	1.31189	0.0294041	0.674856	119.176	80.5032	118.32	69.8682	84.2097	86.9454
HTRA2	Htra2	ENSMUSG00000068329	620.905	0.215511	1.16112	0.0294577	0.674856	702.675	754.87	541.912	560.135	648.517	517.323
MIEN1	Mien1	ENSMUSG00000002580	788.227	0.13987	1.10181	0.0295061	0.674856	857.538	798.222	823.166	736.938	763.416	750.082
TANC2	Tanc2	ENSMUSG00000053580	7573.02	-0.158114	-1.11583	0.0296747	0.676514	6448.63	6457.72	8575.21	7529.48	7997.44	8429.65
NGRN	Ngrn	ENSMUSG00000047084	812.565	0.147918	1.10797	0.0297786	0.676514	803.991	873.445	885.083	730.04	820.413	762.415
GNB2	Gnb2	ENSMUSG00000029713	6582.61	0.104903	1.07542	0.0298148	0.676514	7375.15	6519.23	6569.54	6431.63	6466.61	6133.51
TRIAP1	Triap1	ENSMUSG00000029535	319.775	0.205002	1.15269	0.0298419	0.676514	361.733	316.562	349.65	306.868	283.562	300.275
EGR4	Egr4	ENSMUSG00000071341	1073.28	0.195874	1.14542	0.0298986	0.676514	1149.37	1275.61	1012.99	967.828	849.462	1184.43
PATE2	Pate2	ENSMUSG00000074452	7.68924	-1.26511	-2.40346	0.0299314	0.676514	2.53075	7.69974	3.15844	12.0373	8.85247	11.8567
CCNG2	Ccng2	ENSMUSG00000029385	1201.94	-0.120665	-1.08724	0.0300125	0.676514	1124.69	1141.61	1189.33	1267.83	1266.97	1221.25
EIF2B4	Eif2b4	ENSMUSG00000029145	810.244	0.151191	1.11049	0.0300907	0.676514	923.379	845.29	788.294	736.619	794.51	773.373
MT-ND4	mt-Nd4	ENSMUSG00000064363	168386	0.0828882	1.05914	0.0301645	0.676514	182241	170332	167090	162346	165276	163031
ZNF143	Zfp143	ENSMUSG00000061079	287.634	0.212369	1.15859	0.030198	0.676514	328.378	295.031	303.183	272.735	250.032	276.444
HMGXB4	Hmgxb4	ENSMUSG00000034518	472.984	0.199909	1.14863	0.0302025	0.676514	583.998	442.424	491.603	430.373	453.769	435.738
MAP1B	Map1b	ENSMUSG00000052727	34573.6	-0.095844	-1.06869	0.0302831	0.676514	31330.2	33297.8	35652.9	35319.6	35082.2	36759.1
PTPRVP	Ptprv	ENSMUSG00000097993	196.916	-0.308339	-1.23828	0.0303862	0.676514	224.667	152.082	151.182	193.531	242.243	217.791
TEX14	Tex14	ENSMUSG00000010342	17.8281	1.03545	2.04975	0.0304303	0.676514	44.2798	20.9984	7.20716	7.77487	17.273	9.43542
ROPN1L	Ropn1l	ENSMUSG00000022236	9.35033	1.14958	2.21849	0.0304716	0.676514	13.8784	10.3507	14.3035	3.06534	9.49633	5.00775
SERTM1	Sertm1	ENSMUSG00000056306	856.411	-0.13887	-1.10104	0.0304725	0.676514	770.931	859.217	815.26	881.36	909.599	902.101
SLC38A5	Slc38a5	ENSMUSG00000031170	79.9725	-0.416661	-1.33483	0.0305088	0.676514	77.2428	64.8783	63.2113	67.5727	100.068	106.862
PDE5A	Pde5a	ENSMUSG00000053965	318.29	-0.208338	-1.15536	0.0305117	0.676514	294.192	283.003	309.821	319.215	328.425	375.085
RABL6	Rabl6	ENSMUSG00000015087	4718.41	0.0981298	1.07038	0.0305265	0.676514	5132.05	4789.37	4715.41	4543.82	4408.78	4721.05
HMBOX1	Hmbox1	ENSMUSG00000021972	1849.48	-0.126587	-1.09171	0.0305321	0.676514	1723.67	1674.61	1910.63	1892.12	1843.63	2052.22
MYL2	Myl2	ENSMUSG00000013936	7.19284	-1.29556	-2.45472	0.0305414	0.676514	5.77945	2.77185	3.81883	5.94524	13.7804	11.0612
PIP5K1A	Pip5k1a	ENSMUSG00000028126	1576.91	-0.110558	-1.07965	0.0305622	0.676514	1477.79	1528.53	1543.03	1648.66	1667.14	1596.32
VAV2	Vav2	ENSMUSG00000009621	559.491	0.208525	1.15551	0.0306168	0.676944	623.297	610.954	564.002	631.317	456.28	471.099
ARID3A	Arid3a	ENSMUSG00000019564	222.053	-0.247857	-1.18744	0.0306766	0.677489	223.875	175.385	210.337	242.405	232.487	247.826
SYNGAP1	Syngap1	ENSMUSG00000067629	9662.1	-0.112908	-1.08141	0.0307896	0.679206	9606.06	8721.65	9527.83	10144.8	9194.22	10778.1
RGS16	Rgs16	ENSMUSG00000026475	699.217	0.173311	1.12764	0.0310428	0.684006	774.493	710.773	739.688	698.986	562.942	708.42
NPRL3	Nprl3	ENSMUSG00000020289	895.883	-0.154807	-1.11327	0.0310899	0.684261	909.673	868.887	763.427	969.891	986.438	876.979
DPM1	Dpm1	ENSMUSG00000078919	660.997	-0.270118	-1.20591	0.0311387	0.684553	514.087	695.886	586.331	517.576	739.808	912.294
CISD1	Cisd1	ENSMUSG00000037710	1813.99	0.117323	1.08472	0.0312537	0.685346	1973.42	1871.84	1818.21	1787.17	1632.71	1800.57
SLC2A6	Slc2a6	ENSMUSG00000036067	778.981	0.136235	1.09903	0.0313267	0.685346	823.254	801.62	822.224	745.426	753.288	728.078
TMEM214	Tmem214	ENSMUSG00000038828	2225.18	0.141852	1.10332	0.0313424	0.685346	2361.99	2301.92	2339.66	2383.85	1840.96	2122.73
PTPRT	Ptprt	ENSMUSG00000053141	5691.39	-0.0947357	-1.06787	0.0313825	0.685346	5175.2	5640.2	5699.57	5793.12	5930.39	5909.83
PRRX2	Prrx2	ENSMUSG00000039476	16.1183	0.916992	1.88817	0.0313914	0.685346	29.8925	14.3006	19.5559	13.7884	5.3076	13.8646
SLC7A1	Slc7a1	ENSMUSG00000041313	1807.04	-0.108786	-1.07832	0.0314431	0.685346	1727.75	1727.84	1762.76	1923.74	1785.16	1914.96
WDR90	Wdr90	ENSMUSG00000073434	1033.66	0.212995	1.15909	0.0314709	0.685346	1234.84	1038.46	1055.75	1066.39	727.906	1078.62
PNP	Pnp	ENSMUSG00000115338	403.349	0.203089	1.15116	0.0316144	0.685346	459.501	410.459	425.093	424.865	329.352	370.822
TMEM158	Tmem158	ENSMUSG00000054871	1297.11	0.116328	1.08397	0.0316391	0.685346	1338.09	1351.33	1359.14	1242.18	1204.69	1287.23
KIF22	Kif22	ENSMUSG00000030677	132.797	0.335948	1.26221	0.0316543	0.685346	142.492	181.329	121.889	127.371	100.961	122.74
ACE	Ace	ENSMUSG00000020681	909.755	-0.167636	-1.12322	0.031689	0.685346	811.272	941.945	817.158	1086.91	881.242	920.005
TMEM243	Tmem243	ENSMUSG00000079659	291.326	0.207762	1.1549	0.0317013	0.685346	296.075	322.124	318.417	265.255	286.639	259.446
MTX1	Mtx1	ENSMUSG00000064068	651.138	0.170108	1.12514	0.031817	0.685346	690.161	680.32	695.588	568.607	700.578	571.571
TROAP	Troap	ENSMUSG00000032783	8.09839	1.27744	2.42408	0.031929	0.685346	6.85508	21.0169	7.56539	6.26236	3.50181	3.38877
CDK6	Cdk6	ENSMUSG00000040274	124.766	-0.47912	-1.39389	0.032031	0.685346	149.024	68.1853	94.5135	111.939	210.896	114.039
SRM	Srm	ENSMUSG00000006442	1249.69	0.138748	1.10095	0.0322206	0.685346	1324.09	1405.46	1197.39	1226.32	1231.26	1113.64
RGS2	Rgs2	ENSMUSG00000026360	1437.28	0.130552	1.09471	0.0322215	0.685346	1432.04	1567.77	1508.47	1455.06	1255.53	1404.82
PLEKHM3	Plekhm3	ENSMUSG00000051344	1706.21	-0.105293	-1.07571	0.0323032	0.685346	1610.36	1652.87	1669.41	1751.78	1762.81	1790.05
PTGES3L	Ptges3l	ENSMUSG00000097487	56.3713	-0.476902	-1.39175	0.0323246	0.685346	50.2787	42.5779	49.4874	74.9855	45.587	75.3111
LDLRAD4	Ldlrad4	ENSMUSG00000024544	774.426	-0.150318	-1.10981	0.0323435	0.685346	678.402	728.679	796.36	801.729	845.383	796.003
PTPN14	Ptpn14	ENSMUSG00000026604	605.547	-0.157621	-1.11545	0.0323741	0.685346	556.251	553.137	609.451	671.475	610.459	632.506
PFKL	Pfkl	ENSMUSG00000020277	4897.02	0.107926	1.07768	0.0323751	0.685346	5034.07	5231.19	4970.46	4637.44	5111.53	4397.4
SYT14	Syt14	ENSMUSG00000016200	740.24	-0.154074	-1.11271	0.0324217	0.685346	632.18	728.584	742.148	789.938	792.336	756.252
KIF18A	Kif18a	ENSMUSG00000027115	21.2494	0.745164	1.67617	0.0324283	0.685346	24.3302	30.5917	24.7574	10.7345	21.6597	15.4229
C19orf48	2410002F23Rik	ENSMUSG00000045411	1639.95	0.147052	1.1073	0.0324832	0.685346	1683.11	1858.97	1625.29	1494.27	1754.72	1423.36
SENP8	Senp8	ENSMUSG00000051705	230.605	-0.258168	-1.19596	0.0325257	0.685346	184.609	194.448	252.157	264.121	255.939	232.358
MCPH1	Mcph1	ENSMUSG00000039842	303.897	-0.212549	-1.15873	0.032553	0.685346	290.809	301.884	251.288	343.821	306.689	328.888
STAR	Star	ENSMUSG00000031574	233.789	0.235746	1.17752	0.0326716	0.685346	270.832	227.409	261.108	224.052	199.393	219.943
ALOX15B	Alox8	ENSMUSG00000020891	139.648	0.323758	1.25159	0.0326996	0.685346	157.855	186.101	120.733	132.867	123.92	116.413
MRPL57	Mrpl57	ENSMUSG00000021967	440.402	0.212961	1.15906	0.0327534	0.685346	489.332	542.69	385.815	402.204	422.546	399.824
ZFYVE1	Zfyve1	ENSMUSG00000042628	1538.29	0.121085	1.08755	0.0327638	0.685346	1711.53	1577.85	1519.05	1530.58	1445.57	1445.18
IQCG	Iqcg	ENSMUSG00000035578	236.848	-0.243355	-1.18374	0.0327762	0.685346	224.09	224.856	200.937	295.059	245.516	230.628
ZNF442	Gm14391	ENSMUSG00000078903	504.292	-0.233147	-1.1754	0.0328308	0.685608	359.843	488.663	544.413	605.787	512.948	514.095
FANCE	Fance	ENSMUSG00000007570	354.413	0.193099	1.14322	0.0328669	0.685608	391.184	391.686	350.89	311.8	337.638	343.282
BDP1	Bdp1	ENSMUSG00000049658	1408.81	-0.158514	-1.11614	0.0329837	0.685608	1217.19	1316.26	1464.28	1520.84	1300.6	1633.68
FNDC9	Fndc9	ENSMUSG00000048721	160.362	0.275766	1.21064	0.0330113	0.685608	173.967	165.301	188.198	161.978	133.146	139.584
NNT	Nnt	ENSMUSG00000116207	502.069	0.278614	1.21303	0.033058	0.685608	583.949	415.163	652.376	352.937	558.603	449.386
HARBI1	Harbi1	ENSMUSG00000027243	141.686	0.365366	1.28821	0.0332461	0.685792	155.363	141.538	181.794	95.6084	106.292	169.52
BCS1L	Bcs1l	ENSMUSG00000026172	371.729	0.184214	1.1362	0.0332505	0.685792	395.903	412.904	376.983	337.84	347.046	359.696
KIAA1109	4932438A13Rik	ENSMUSG00000037270	5827.12	-0.103066	-1.07405	0.0332719	0.685792	5402.8	5405.91	6052.96	6043.95	5815.54	6241.53
ZNF563	Zfp563	ENSMUSG00000067424	478.793	0.177255	1.13073	0.0333093	0.685792	479.837	488.131	558.834	472.731	427.241	445.983
PCDHGA4	Pcdhga4	ENSMUSG00000103677	600.713	0.196643	1.14603	0.0333491	0.685792	545.545	638.386	743.824	578.11	509.876	588.534
SYCE2	Syce2	ENSMUSG00000003824	43.1792	0.520084	1.43404	0.0333615	0.685792	52.3456	48.8034	51.7835	36.3725	26.0754	43.6947
PPP1R11	Ppp1r11	ENSMUSG00000036398	1218.92	0.13071	1.09483	0.0333784	0.685792	1351.3	1296.64	1172.77	1205.78	1154.35	1132.68
SERF2	Serf2	ENSMUSG00000074884	2876.81	0.114666	1.08272	0.033389	0.685792	3118.29	3060.93	2791.68	2575.81	2840.83	2873.32
WNK4	Wnk4	ENSMUSG00000035112	203.757	-0.282377	-1.2162	0.0334367	0.685792	162.21	185.815	202.889	203.376	193.698	274.556
POLR2G	Polr2g	ENSMUSG00000071662	1101.94	0.129232	1.09371	0.0334391	0.685792	1165.85	1124.87	1163.2	1125.25	1038.49	993.985
NDOR1	Ndor1	ENSMUSG00000115018	138.817	0.356622	1.28042	0.0334902	0.685792	206.606	145.401	115.022	114.731	122.032	129.112
DPP10	Dpp10	ENSMUSG00000036815	4240.86	-0.0975665	-1.06997	0.0335772	0.685792	3867.75	4285.58	4138.21	4365.15	4489.33	4299.12
DHX37	Dhx37	ENSMUSG00000029480	543.865	-0.218469	-1.1635	0.0335809	0.685792	491.555	511.129	501.296	575.137	717.015	467.062
CDH13	Cdh13	ENSMUSG00000031841	2360.64	-0.112251	-1.08091	0.0336249	0.685945	2149.79	2412.25	2242.8	2460.82	2549.56	2348.64
GAL3ST1	Gal3st1	ENSMUSG00000049721	446.19	0.187623	1.13889	0.0336597	0.685945	522.863	456.349	445.64	447.49	421.363	383.433
YPEL1	Ypel1	ENSMUSG00000022773	651.075	0.17513	1.12907	0.0340611	0.692154	672.272	712.546	685.223	529.271	617.74	689.4
FRMD6	Frmd6	ENSMUSG00000048285	1097.79	-0.128889	-1.09345	0.0340816	0.692154	995.771	1090.24	1061.07	1191.07	1087.46	1161.11
SENP3	Senp3	ENSMUSG00000005204	1839.6	0.116749	1.08429	0.0341368	0.692154	2017.62	1846.19	1877.44	1872.4	1734.64	1689.29
RPS9	Rps9	ENSMUSG00000006333	3556.33	0.107976	1.07772	0.034144	0.692154	3831.14	3812.91	3421.14	3540.8	3468.04	3263.92
PDE6G	Pde6g	ENSMUSG00000025386	8.63371	-1.16645	-2.24459	0.034219	0.692562	8.61117	2.3618	5.44143	12.2182	11.7355	11.4342
GEMIN4	Gemin4	ENSMUSG00000049396	291.446	-0.216328	-1.16177	0.0343136	0.6934	241.194	286.563	280.3	292.805	339.129	308.687
OTX1	Otx1	ENSMUSG00000005917	171.645	0.256406	1.1945	0.0343554	0.693517	196.315	190.381	173.422	156.821	158.3	154.629
RPS7	Rps7	ENSMUSG00000061477	3990.91	0.123512	1.08938	0.034482	0.693739	4250.72	4508.82	3722.33	3916.42	3950.57	3596.58
NACA	Naca	ENSMUSG00000061315	3474.69	0.0898659	1.06427	0.0345267	0.693739	3693.56	3527.92	3526.64	3334.16	3372.72	3393.16
PRKAG2	Prkag2	ENSMUSG00000028944	2161.99	0.118042	1.08526	0.0345429	0.693739	2246.88	2299.56	2205.76	2096.61	1894.85	2228.29
CFDP1	Cfdp1	ENSMUSG00000031954	1311.88	0.128331	1.09303	0.0346724	0.693739	1420.83	1376.21	1312.2	1354.76	1225.07	1182.23
HSPA1L	Hspa1l	ENSMUSG00000007033	136.712	0.309165	1.23899	0.0347496	0.693739	160.066	148.86	145.526	128.789	96.8143	140.214
MTIF3	Mtif3	ENSMUSG00000016510	407.15	-0.238819	-1.18003	0.0348112	0.693739	406.254	388.085	321.779	413.637	542.625	370.52
DMRT3	Dmrt3	ENSMUSG00000042372	8.4646	-1.2278	-2.3421	0.0348223	0.693739	5.87792	3.72938	4.55408	8.44919	22.1943	5.98275
CEP350	Cep350	ENSMUSG00000033671	2431.38	-0.106086	-1.0763	0.0348449	0.693739	2370.87	2273.3	2383.62	2406.54	2482.51	2671.44
CD84	Cd84	ENSMUSG00000038147	57.4081	-0.437078	-1.35386	0.0348674	0.693739	50.4902	44.1305	51.8562	64.5828	74.5503	58.8383
ANKRD35	Ankrd35	ENSMUSG00000038354	360.596	-0.231422	-1.17399	0.0350036	0.693739	347.499	318.249	327.023	481.643	351.218	337.943
OAS2	Oas2	ENSMUSG00000032690	20.6101	-0.781702	-1.71916	0.0350961	0.693739	10.8146	23.3358	11.8233	30.8993	18.3072	28.4807
EEF1E1	Eef1e1	ENSMUSG00000001707	432.349	0.187729	1.13897	0.0351048	0.693739	408.456	484.233	489.607	379.608	420.552	411.638
MYADML2	Myadml2	ENSMUSG00000025141	162.057	-0.262966	-1.19994	0.0351158	0.693739	152.241	148.922	139.978	190.293	170.951	169.956
JADE2	Jade2	ENSMUSG00000020387	2332.58	-0.11369	-1.08199	0.0351611	0.693739	2084.33	2356.72	2282.63	2465.74	2305.03	2501.04
RRP1	Rrp1	ENSMUSG00000061032	7546.9	0.0933328	1.06683	0.0351629	0.693739	7795.99	8238.18	7335.86	7277.08	7429.89	7204.42
TNS1	Tns1	ENSMUSG00000055322	1806.74	-0.14751	-1.10766	0.0352815	0.693739	1689.87	1506.52	1950.63	1883.63	1808.95	2000.84
LIX1	Lix1	ENSMUSG00000047786	1317.01	0.128457	1.09312	0.035285	0.693739	1422.84	1390.54	1313.75	1307.37	1152.86	1314.69
WDR25	Wdr25	ENSMUSG00000040877	234.528	0.254144	1.19263	0.035346	0.693739	222.662	278.035	264.69	181.137	238.684	221.958
PRKCZ	Prkcz	ENSMUSG00000029053	7245.26	0.0846267	1.06041	0.0353584	0.693739	7753.13	7359.78	7259.15	6886.65	7079.59	7133.29
SETDB2	Setdb2	ENSMUSG00000071350	107.612	0.3348	1.2612	0.0353938	0.693739	101.619	130.644	128.625	90.7132	88.9309	105.139
NHLRC2	Nhlrc2	ENSMUSG00000025078	855.409	-0.138497	-1.10076	0.0354104	0.693739	796.727	784.886	863.384	903.686	849.175	934.598
SLIRP	Slirp	ENSMUSG00000021040	438.762	0.195107	1.14481	0.0355719	0.695108	469.934	487.804	447.7	460.759	350.072	416.305
TRIM41	Trim41	ENSMUSG00000040365	1440.33	0.154904	1.11335	0.0356276	0.695108	1373.53	1522.14	1660.15	1512.91	1208.34	1364.93
GK	Gk	ENSMUSG00000025059	700.999	0.147054	1.10731	0.0356565	0.695108	695.092	754.971	761.056	687.016	627.299	680.56
ARL5B	Arl5b	ENSMUSG00000017418	830.338	-0.144703	-1.1055	0.0356614	0.695108	730.004	788.141	850.265	842.625	860.696	910.296
TOM1L1	Tom1l1	ENSMUSG00000020541	643.292	-0.142563	-1.10386	0.0357438	0.696011	608.831	600.54	625.75	667.728	676.571	680.335
TSC22D1	Tsc22d1	ENSMUSG00000022010	9506.86	0.0895519	1.06404	0.035826	0.696906	9670.06	10131.2	9601.94	8748.95	9613.46	9275.59
CLPTM1L	Clptm1l	ENSMUSG00000021610	2429.06	0.137541	1.10003	0.035938	0.697106	2788.63	2415.07	2431.2	2316.38	2079.99	2543.08
SLC25A18	Slc25a18	ENSMUSG00000004902	1527.99	-0.116224	-1.08389	0.0359449	0.697106	1533.5	1464.58	1399.58	1648.27	1602.76	1519.26
ANKRD16	Ankrd16	ENSMUSG00000047909	997.776	-0.1697	-1.12482	0.0360874	0.698742	968.22	1023.7	822.461	1064.19	1172.99	935.101
PPP4R4	Ppp4r4	ENSMUSG00000021209	1124.4	-0.117312	-1.08471	0.0361018	0.698742	1054.1	1092.77	1089.82	1185.37	1147.99	1176.34
ANO2	Ano2	ENSMUSG00000038115	150.929	0.437462	1.35422	0.0362505	0.699924	106.083	239.836	174.75	138.715	158.279	87.9088
RELL2	Rell2	ENSMUSG00000044024	3509.43	0.101991	1.07325	0.0362761	0.699924	3760.43	3760.9	3375.94	3322.5	3466.2	3370.65
ARHGAP32	Arhgap32	ENSMUSG00000041444	12702.4	-0.123101	-1.08907	0.0364687	0.699924	11287.7	11442.1	13757.6	12852	12802.5	14072.5
MICU1	Micu1	ENSMUSG00000020111	2189.65	0.103058	1.07405	0.0366009	0.699924	2235.59	2288.65	2278.4	2151.61	2184.78	1998.9
CENPT	Cenpt	ENSMUSG00000036672	395.998	0.19047	1.14114	0.0366942	0.699924	462.079	430.86	372.57	376.385	359.214	374.882
SCYL3	Scyl3	ENSMUSG00000026584	809.216	-0.14825	-1.10822	0.0367021	0.699924	733.067	849.439	719.545	869.79	831.94	851.516
UBAP1	Ubap1	ENSMUSG00000028437	1367.18	-0.159286	-1.11673	0.0367048	0.699924	1331.46	1383.74	1158.1	1618.89	1261.24	1449.65
MAB21L2	Mab21l2	ENSMUSG00000057777	86.1492	0.417647	1.33575	0.0367278	0.699924	121.933	99.3725	73.0549	61.1403	93.8682	67.5259
GOLGA7	Golga7	ENSMUSG00000015341	2378.94	0.10331	1.07423	0.0367669	0.699924	2519.54	2514.29	2357.22	2395.12	2216.97	2270.49
SHCBP1	Shcbp1	ENSMUSG00000022322	16.8883	0.806907	1.74946	0.0368825	0.699924	16.9745	26.849	20.5414	15.2774	11.9824	9.70505
ZNF423	Zfp423	ENSMUSG00000045333	624.469	0.24213	1.18274	0.0369179	0.699924	845.971	673.746	510.333	653.423	528.445	534.893
SLC4A2	Slc4a2	ENSMUSG00000028962	1546.89	0.144266	1.10517	0.0370077	0.699924	1792.94	1460.29	1620.36	1405.79	1399.73	1602.23
PFKFB2	Pfkfb2	ENSMUSG00000026409	1385.23	-0.118151	-1.08534	0.0370117	0.699924	1342.66	1352.78	1287.81	1396.85	1537.19	1394.1
HPCAL4	Hpcal4	ENSMUSG00000046093	23829.6	0.104296	1.07497	0.0370215	0.699924	24754.3	23490.2	25829.6	21113.4	23110.5	24679.5
CCDC130	Ccdc130	ENSMUSG00000004994	262.12	0.306613	1.2368	0.0371065	0.699924	375.232	268.035	226.515	190.343	229.308	283.284
NF1	Nf1	ENSMUSG00000020716	3812.67	-0.102873	-1.07391	0.0371778	0.699924	3625.79	3510.65	3898	3869.07	3815.79	4156.75
CBARP	Cbarp	ENSMUSG00000035640	10403.7	0.0772848	1.05503	0.0371888	0.699924	10618	10864.5	10562.5	9853.22	10293.2	10230.8
NCAPD2	Ncapd2	ENSMUSG00000038252	819.015	0.229219	1.1722	0.0371986	0.699924	1047.12	882.337	720.237	802.508	867.195	594.7
GPAT2	Gpat2	ENSMUSG00000046338	13.809	0.902616	1.86945	0.0372038	0.699924	13.9022	25.5418	14.3894	10.4929	10.6838	7.84368
NAV3	Nav3	ENSMUSG00000020181	2928.69	0.139671	1.10165	0.0372267	0.699924	2959.81	3432.69	2815.34	2587.6	3088.39	2688.33
R3HDM2	R3hdm2	ENSMUSG00000025404	8247.75	0.129188	1.09368	0.0372713	0.699924	8923.41	7953.66	8975.15	8524.27	6863.22	8246.79
NRM	Nrm	ENSMUSG00000059791	62.7653	-0.424555	-1.34216	0.0374058	0.699924	44.9992	61.4866	54.1292	74.9172	79.7045	61.355
PIK3C2G	Pik3c2g	ENSMUSG00000030228	6.21816	1.34175	2.53458	0.0374065	0.699924	7.3333	14.0966	5.22736	2.62772	4.85769	3.16626
MT-CYB	mt-Cytb	ENSMUSG00000064370	186289	0.0910293	1.06513	0.0374126	0.699924	204684	192689	179116	182972	181773	176501
PPP1R26	Ppp1r26	ENSMUSG00000035829	921.545	-0.14272	-1.10398	0.0374349	0.699924	836.221	910.66	880.066	884.612	969.776	1047.93
EMX1	Emx1	ENSMUSG00000033726	340.034	0.208256	1.15529	0.0375211	0.700855	347.766	420.745	324.577	320.589	314.88	311.65
COX8A	Cox8a	ENSMUSG00000035885	7779.48	0.0858441	1.06131	0.0376595	0.701915	8301.59	8055.24	7673.49	7696.76	7604.02	7345.78
PSMA4	Psma4	ENSMUSG00000032301	1729.03	0.125764	1.09109	0.0377197	0.701915	1791.96	1960.06	1657.89	1631.51	1738.94	1593.81
ZNF786	Zfp786	ENSMUSG00000051499	116.944	0.309097	1.23893	0.0377236	0.701915	123.658	122.946	142.297	114.49	93.9801	104.293
TSPAN32	Tspan32	ENSMUSG00000000244	6.51595	-1.34564	-2.54143	0.0378404	0.70273	3.01027	2.81125	5.17398	4.11756	7.09391	16.8887
NLGN1	Nlgn1	ENSMUSG00000063887	2001.71	-0.123206	-1.08915	0.0378916	0.703003	1736.6	2028.41	1983.68	2031.67	2202.28	2027.65
SERPINB9	Serpinb9	ENSMUSG00000045827	206.83	0.248284	1.18779	0.0380024	0.703058	229.853	196.942	248.006	203.354	173.228	189.597
RDH13	Rdh13	ENSMUSG00000008435	705.643	-0.163794	-1.12023	0.0381014	0.703058	694.987	714.115	585.92	689.839	767.973	781.022
ZMYM2	Zmym2	ENSMUSG00000021945	2681.53	-0.119284	-1.0862	0.0381379	0.703058	2414.75	2570.16	2730.27	2890.05	2548.6	2935.33
RUBCNL	Rubcnl	ENSMUSG00000034959	33.9035	-0.572875	-1.48749	0.038181	0.703058	22.3614	33.4393	26.0278	48.3236	32.4242	40.8445
ZNFX1	Znfx1	ENSMUSG00000039501	2612.13	-0.115347	-1.08324	0.038263	0.703058	2386.76	2507.85	2629.46	2954.1	2598.01	2596.56
TMEM69	Tmem69	ENSMUSG00000055900	193.284	0.254734	1.19312	0.038292	0.703058	190.609	199.003	242.661	171.893	167.115	188.424
MBD5	Mbd5	ENSMUSG00000036792	2284.48	-0.105708	-1.07602	0.0383442	0.703058	2137.2	2164.75	2303.06	2363.01	2259.17	2479.71
YRDC	Yrdc	ENSMUSG00000028889	446.571	0.196956	1.14628	0.0383548	0.703058	503.644	500.052	425.71	478.569	382.691	388.758
ALPK2	Alpk2	ENSMUSG00000032845	8.82125	1.0846	2.12078	0.0383674	0.703058	11.7484	9.57884	15.0773	4.12046	6.11238	6.29011
RGS4	Rgs4	ENSMUSG00000038530	11256.7	0.0976258	1.07001	0.0383843	0.703058	11024.5	11650.7	12241.3	11075.6	10200.8	11347.6
CSNK2A1	Csnk2a1	ENSMUSG00000074698	3407.79	-0.0935559	-1.067	0.0384187	0.703058	3161.21	3337.09	3393.36	3505.7	3620.19	3429.21
NAA16	Naa16	ENSMUSG00000022020	307.026	-0.297851	-1.22931	0.0384509	0.703058	222.396	296.652	307.658	379.376	235.933	400.141
IRF2BP2	Irf2bp2	ENSMUSG00000051495	1067.17	0.118481	1.08559	0.0385158	0.703058	1088.77	1123.88	1121	1038.64	993.365	1037.34
CWF19L1	Cwf19l1	ENSMUSG00000025200	352.831	-0.221985	-1.16634	0.0385996	0.703058	315.626	330.558	328.669	445.689	386.296	310.148
EHD1	Ehd1	ENSMUSG00000024772	1187.38	-0.132263	-1.09601	0.0386406	0.703058	1145.22	1091.19	1161.08	1141.23	1354.62	1230.91
TMEM254	Tmem254b	ENSMUSG00000021867	347.559	-0.269275	-1.2052	0.038658	0.703058	249.431	377.085	319.038	297.065	409.577	433.159
ARL3	Arl3	ENSMUSG00000025035	1806.24	0.104987	1.07548	0.0386763	0.703058	1914.39	1894.56	1805.97	1804.93	1706.45	1711.15
ALDH1A1	Aldh1a1	ENSMUSG00000053279	2162.83	0.119593	1.08643	0.0386978	0.703058	2262.51	2291.66	2199.96	1950.6	2296.55	1975.68
RAB9A	Rab9	ENSMUSG00000079316	577.218	0.149775	1.1094	0.0388152	0.703122	611.131	595.254	615.886	531.51	533.276	576.249
PSMD5	Psmd5	ENSMUSG00000026869	1416.77	-0.123133	-1.0891	0.0388483	0.703122	1311.83	1425.71	1330.93	1589.79	1398.79	1443.59
DDIAS	Ddias	ENSMUSG00000030641	13.7851	-0.889448	-1.85247	0.0388809	0.703122	7.13657	11.1453	10.3001	25.5594	15.2675	13.3015
CPNE3	Cpne3	ENSMUSG00000028228	436.755	-0.168923	-1.12422	0.0389439	0.703122	419.15	389.256	426.091	441.772	465.741	478.517
KLHL11	Klhl11	ENSMUSG00000048732	788.73	-0.175945	-1.1297	0.0389824	0.703122	653.58	764.201	805.722	736.632	831.992	940.252
FMN1	Fmn1	ENSMUSG00000044042	657.322	-0.184188	-1.13618	0.0389934	0.703122	536.673	695.447	613.841	616.793	738.687	742.489
GPS2	Gps2	ENSMUSG00000023170	461.937	0.165973	1.12192	0.0393315	0.708236	468.449	512.775	484.638	459.629	419.793	426.341
UQCC2	Uqcc2	ENSMUSG00000024208	939.726	0.138719	1.10093	0.0393505	0.708236	1024.48	1031.62	896.543	925.28	908.953	851.483
C11orf96	Gm13889	ENSMUSG00000087006	601.894	0.175085	1.12903	0.0394338	0.709071	671.101	684.846	559.228	607.628	512.984	575.579
FHOD3	Fhod3	ENSMUSG00000034295	1711.42	0.115896	1.08365	0.0395135	0.709841	1826.2	1799.77	1711.94	1730.93	1676.23	1523.46
AKR7A3	Akr7a5	ENSMUSG00000028743	462.86	0.160982	1.11805	0.0395893	0.70988	486.809	506.316	472.189	431.94	447.369	432.541
C20orf173	6430550D23Rik	ENSMUSG00000074646	32.8251	-0.557883	-1.47211	0.0396517	0.710338	23.5257	28.032	28.0142	33.9043	37.0665	46.4077
WDR37	Wdr37	ENSMUSG00000021147	2300.35	0.108901	1.07841	0.0397029	0.710488	2202.81	2500.85	2458.23	2203.54	2253.81	2182.89
KMT5C	Kmt5c	ENSMUSG00000059851	660.134	0.162108	1.11892	0.0397686	0.710488	719.242	681.089	691.674	623.469	550.386	694.943
STARD8	Stard8	ENSMUSG00000031216	869.794	-0.147843	-1.10791	0.0397708	0.710488	798.297	753.837	926.897	899.074	907	933.658
IKBIP	Ikbip	ENSMUSG00000019975	270.287	0.231248	1.17385	0.0398566	0.71102	279.089	333.478	262.102	226.454	279.79	240.806
PLB1	Plb1	ENSMUSG00000029134	40.4068	0.828528	1.77587	0.0398825	0.71102	43.5121	94.2303	16.5464	48.6966	17.1695	22.286
UBAP2L	Ubap2l	ENSMUSG00000042520	3666.81	-0.115331	-1.08322	0.0399137	0.71102	3656.19	3470.26	3434.65	3836.34	3445.94	4157.49
CUX1	Cux1	ENSMUSG00000029705	2604.02	-0.108352	-1.078	0.0399483	0.71102	2422.21	2620.03	2476.01	2901.09	2586.48	2618.3
PXN	Pxn	ENSMUSG00000029528	1104.41	-0.134334	-1.09759	0.0402438	0.71277	1072.93	990.998	1094.39	1097.9	1261.91	1108.31
CYC1	Cyc1	ENSMUSG00000022551	4333.83	0.102938	1.07396	0.0402622	0.71277	4578.16	4746.08	4138.61	4316.22	4166.17	4057.77
RADIL	Radil	ENSMUSG00000029576	587.579	0.175351	1.12924	0.0402779	0.71277	625.747	673.876	567.227	558.111	610.525	489.986
ABCC8	Abcc8	ENSMUSG00000040136	1362.05	-0.115804	-1.08358	0.04032	0.71277	1275.34	1317.71	1329.42	1328.61	1452.42	1468.8
ZNF583	Zfp583	ENSMUSG00000030443	162.863	-0.302134	-1.23297	0.0403751	0.71277	115.444	155.185	168.065	153.003	181.764	203.719
BPGM	Bpgm	ENSMUSG00000038871	1498.16	0.11244	1.08106	0.0404505	0.71277	1504.21	1539.78	1626.51	1432.28	1500.81	1385.34
PBX1	Pbx1	ENSMUSG00000052534	4498.44	-0.0915295	-1.0655	0.0405368	0.71277	4289.61	4447.01	4331.66	4813.58	4384.69	4724.1
ARFGEF3	Arfgef3	ENSMUSG00000019852	5780.24	-0.117151	-1.08459	0.0405999	0.71277	4982.83	5626.59	6030.53	5666.21	6049.78	6325.52
MCTP1	Mctp1	ENSMUSG00000021596	1678.58	-0.127966	-1.09275	0.0406702	0.71277	1442.57	1634.4	1737.91	1679.87	1749.53	1827.21
KMT2D	Kmt2d	ENSMUSG00000048154	6384.1	-0.100951	-1.07248	0.0406708	0.71277	6305.29	5817.66	6360.93	7087.17	6306.8	6426.77
CCNB2	Ccnb2	ENSMUSG00000032218	25.1863	0.66224	1.58254	0.0407625	0.71277	37.4113	21.0147	34.3911	20.0733	16.6612	21.5664
OAZ2	Oaz2	ENSMUSG00000040652	4447.94	0.080908	1.05768	0.0408152	0.71277	4536.87	4605.66	4574.81	4366.96	4351.73	4251.63
C1QL4	C1ql4	ENSMUSG00000001076	31.072	0.568986	1.48348	0.040824	0.71277	40.9823	39.7623	30.4372	25.3159	25.8647	24.0696
A2M	A2m	ENSMUSG00000030111	168.139	-0.309176	-1.239	0.0408552	0.71277	131.809	123.343	196.948	167.159	187.485	202.091
RNF44	Rnf44	ENSMUSG00000034928	4608.14	-0.0878176	-1.06276	0.0409304	0.71277	4482.95	4361.23	4562.18	4783.48	4554.36	4904.66
MECOM	Mecom	ENSMUSG00000027684	83.4382	-0.465074	-1.38039	0.0410264	0.71277	50.5405	56.032	105.772	102.586	73.2089	112.489
COPRS	Coprs	ENSMUSG00000031458	536.858	0.149839	1.10945	0.0410386	0.71277	584.102	553.271	556.461	508.923	514.629	503.759
CEP68	Cep68	ENSMUSG00000044066	844.64	-0.132873	-1.09648	0.0410454	0.71277	767.936	803.076	848.069	908.925	844.666	895.17
NEK8	Nek8	ENSMUSG00000017405	116.573	0.352112	1.27643	0.0411094	0.71277	146.331	99.3848	146.733	82.8442	114.204	109.943
HK2	Hk2	ENSMUSG00000000628	107.109	-0.375275	-1.29709	0.0411199	0.71277	95.1849	82.3276	97.5374	94.8479	170.396	102.358
NT5C	Nt5c	ENSMUSG00000020736	539.433	0.175767	1.12956	0.041316	0.715041	571.182	643.865	500.778	530.088	493.389	497.298
CFAP43	Cfap43	ENSMUSG00000044948	82.5076	0.352975	1.27719	0.0413252	0.715041	92.189	92.5665	92.8315	82.3068	70.3681	64.7837
DGKH	Dgkh	ENSMUSG00000034731	4329	-0.121945	-1.0882	0.0414441	0.715283	3847.62	3970.05	4625.4	4332.09	4356.96	4841.91
SAMD8	Samd8	ENSMUSG00000021770	2317.63	-0.113254	-1.08167	0.0414453	0.715283	2024.06	2336.1	2320.91	2417.59	2458.82	2348.27
SLC24A2	Slc24a2	ENSMUSG00000037996	20670	-0.110755	-1.07979	0.0414506	0.715283	17982.1	19880.8	21771.7	20360.2	21506.2	22519
KIAA0895	9530077C05Rik	ENSMUSG00000036411	217.582	-0.242626	-1.18314	0.0416645	0.71531	190.071	184.857	224.335	264.195	208.827	233.202
RNF17	Rnf17	ENSMUSG00000000365	23.0124	0.801402	1.74279	0.0416911	0.71531	23.711	51.8579	12.9209	18.2027	16.854	14.5281
TCAM1P	Tcam1	ENSMUSG00000020712	5.89498	1.36909	2.58307	0.041759	0.71531	4.59525	11.3625	9.42875	2.22906	4.99695	2.75731
MROH7	Mroh7	ENSMUSG00000047502	202.275	0.344769	1.26995	0.0417776	0.71531	331.851	180.707	168.792	170.987	188.055	173.255
TNFRSF4	Tnfrsf4	ENSMUSG00000029075	16.1576	0.881615	1.84244	0.0417779	0.71531	24.1327	9.744	29.4138	11.995	7.82425	13.8356
TMTC1	Tmtc1	ENSMUSG00000030306	2968.56	-0.105811	-1.0761	0.0418042	0.71531	2667.99	2943.31	2968.66	2911.85	3188.56	3130.97
CDK13	Cdk13	ENSMUSG00000041297	1786.12	0.101803	1.07311	0.041811	0.71531	1793.88	1914.57	1838.89	1737.37	1691.84	1740.16
ADGRG1	Adgrg1	ENSMUSG00000031785	2105.23	-0.101696	-1.07303	0.0418143	0.71531	2014.02	1977.56	2101.33	2150.89	2277.78	2109.8
RIOK3	Riok3	ENSMUSG00000024404	1990.15	-0.124938	-1.09046	0.0418325	0.71531	1799.96	1831.8	2084.81	2191.51	1917.88	2114.93
SETX	Setx	ENSMUSG00000043535	2626.95	-0.118817	-1.08584	0.0418593	0.71531	2245.12	2700.14	2612.53	2664.61	2791.05	2748.24
TMCC3	Tmcc3	ENSMUSG00000020023	1604.66	0.112207	1.08088	0.0418607	0.71531	1673.98	1676.83	1648.33	1611	1584.48	1433.37
BNIP3L	Bnip3l	ENSMUSG00000022051	3706.62	-0.124831	-1.09038	0.0419279	0.715323	3192.93	3553.4	3897.04	4157.46	3625.36	3813.55
ULK3	Ulk3	ENSMUSG00000032308	730.009	0.155575	1.11387	0.0420011	0.715323	851.265	756.316	699.019	678.792	736.05	658.611
DBX2	Dbx2	ENSMUSG00000045608	389.197	0.181424	1.134	0.0420518	0.715323	411.86	381.449	447.987	355.439	387.365	351.08
LCK	Lck	ENSMUSG00000000409	33.8396	0.644213	1.56289	0.0420844	0.715323	33.7017	39.5069	50.019	40.7535	14.0817	24.9746
DYRK3	Dyrk3	ENSMUSG00000016526	223.538	-0.280766	-1.21484	0.0421526	0.715395	189.038	220.805	194.08	226.182	316.015	195.109
POLD2	Pold2	ENSMUSG00000020471	339.1	0.204451	1.15225	0.0422431	0.715395	340.976	365.584	383.126	354.558	317.434	272.924
JUND	Jund	ENSMUSG00000071076	3698.72	0.106641	1.07672	0.042263	0.715395	3958.96	3938.28	3606.71	3531.2	3814.84	3342.33
FGF11	Fgf11	ENSMUSG00000042826	819.943	0.137206	1.09977	0.0423077	0.715395	846.267	818.917	913.366	753.176	761.372	826.562
TAPT1	Tapt1	ENSMUSG00000046985	1419.88	-0.108635	-1.07821	0.0423374	0.715395	1416.86	1344.46	1337.1	1445.83	1515.47	1459.57
CST3	Cst3	ENSMUSG00000027447	20272.3	0.0822038	1.05863	0.0423464	0.715395	22033.5	20430.2	20082.7	19634.9	20017.2	19435.2
RPP21	Rpp21	ENSMUSG00000024446	205.738	0.22897	1.172	0.04244	0.715395	229.14	231.08	205.479	179.685	191.964	197.078
TTLL5	Ttll5	ENSMUSG00000012609	1185.59	0.133088	1.09664	0.042483	0.715395	1354.98	1124.93	1242.58	1097.1	1131.49	1162.48
BCL2L13	Bcl2l13	ENSMUSG00000009112	1585	-0.122767	-1.08882	0.0425234	0.715395	1548.48	1386.25	1621.76	1627.9	1596.16	1729.47
RNASE4	Rnase4	ENSMUSG00000021876	292.176	-0.208068	-1.15514	0.0425366	0.715395	285.19	258.229	270.298	352.903	284.461	301.973
MPPED2	Mpped2	ENSMUSG00000016386	764.054	-0.131488	-1.09542	0.0426089	0.715395	713.96	734.471	739.555	768.122	803.245	824.969
DLGAP5	Dlgap5	ENSMUSG00000037544	7.20102	1.44857	2.72938	0.0426675	0.715395	7.48314	20.5605	4.03655	5.1496	0	5.9763
DRC1	Drc1	ENSMUSG00000073102	381.117	0.201668	1.15003	0.0426945	0.715395	409.451	401.854	412.581	369.812	292.752	400.254
FLNC	Flnc	ENSMUSG00000068699	100.098	-0.321415	-1.24956	0.0426947	0.715395	93.4409	85.5987	88.1267	102.839	105.191	125.394
MRFAP1	Mrfap1	ENSMUSG00000055302	7435.39	0.0754683	1.0537	0.0427201	0.715395	7564.44	7797.15	7526.97	7285.84	7247.89	7190.08
PSENEN	Psenen	ENSMUSG00000036835	717.614	0.149578	1.10925	0.0428417	0.715969	742.45	801.85	718.1	700.614	723.193	619.478
PIK3AP1	Pik3ap1	ENSMUSG00000025017	102.379	-0.326869	-1.25429	0.0430821	0.718527	97.527	86.3769	88.4863	133.362	108.883	99.6394
NAV1	Nav1	ENSMUSG00000009418	5953.67	-0.0823711	-1.05876	0.0432302	0.718527	5829.22	5789.04	5731.77	5863.76	6279.21	6229.05
SLC10A4	Slc10a4	ENSMUSG00000029219	201.395	0.242898	1.18337	0.0432822	0.718527	227.047	235.561	191.626	176.449	203.631	174.056
CDKL5	Cdkl5	ENSMUSG00000031292	6031.03	-0.113571	-1.0819	0.0433167	0.718527	5164.09	5921.51	6298.84	6043.25	6260.97	6497.55
PPIH	Ppih	ENSMUSG00000060288	167.641	0.263015	1.19998	0.0433323	0.718527	189.503	199.049	158.767	150.159	167.658	140.708
GABRA5	Gabra5	ENSMUSG00000055078	1833.03	0.106938	1.07694	0.0433666	0.718527	1804.17	2012.8	1884.89	1737.26	1800.33	1758.74
MAP3K1	Map3k1	ENSMUSG00000021754	404.435	-0.178499	-1.13171	0.0433878	0.718527	381.905	370.422	384.666	386.534	469.215	433.869
PMEPA1	Pmepa1	ENSMUSG00000038400	1375.51	0.128631	1.09326	0.0434106	0.718527	1313.4	1584.8	1411.89	1312.34	1294.61	1336.03
MS4A6E	Ms4a6c	ENSMUSG00000079419	15.2228	-0.839068	-1.78889	0.0434295	0.718527	9.27678	7.15535	16.8897	17.814	23.2058	16.995
ABCA5	Abca5	ENSMUSG00000018800	1864.49	-0.114971	-1.08295	0.0435004	0.719083	1648.96	1800.8	1923.49	1877.49	1985.27	1950.9
TMSB4X	Tmsb4x	ENSMUSG00000049775	10464.1	0.0750934	1.05343	0.0436066	0.719588	10908.7	10880.1	10418.4	10042.2	10242.6	10292.8
SEC24D	Sec24d	ENSMUSG00000039234	459.973	-0.22931	-1.17227	0.0436202	0.719588	405.798	480.506	379.942	465.479	619.119	408.992
NDUFS4	Ndufs4	ENSMUSG00000021764	1218.69	0.125152	1.09062	0.0438251	0.720737	1320.77	1300.01	1193.65	1194.59	1082.16	1220.95
SRA1	Sra1	ENSMUSG00000006050	662.649	0.176408	1.13007	0.0439121	0.721553	810.188	671.435	626.899	679.765	614.625	572.984
HS3ST5	Hs3st5	ENSMUSG00000044499	199.947	0.240925	1.18175	0.0440233	0.722147	225.161	221.959	201.399	165.517	209.281	176.364
IL7R	Il7r	ENSMUSG00000003882	9.3371	-1.0799	-2.11389	0.0440867	0.722572	8.65464	5.09737	4.03644	14.9346	6.42342	16.8761
COPS8	Cops8	ENSMUSG00000034432	1935.67	0.116424	1.08404	0.0441548	0.722792	2171.93	2003.13	1865.7	1886.39	1765.56	1921.31
ABCA8	Abca8a	ENSMUSG00000041828	271.354	0.305807	1.23611	0.0442128	0.722792	417.679	213.576	271.328	227.902	241.385	256.257
ARPP19	Arpp19	ENSMUSG00000007656	7060.15	0.0946728	1.06782	0.0443242	0.722797	7006.04	7312.59	7559.87	6637.19	6539.26	7305.95
ARHGEF15	Arhgef15	ENSMUSG00000052921	569.528	-0.154546	-1.11307	0.0444097	0.722797	542.526	569.463	504.867	570.127	589.855	640.328
SMNDC1	Smndc1	ENSMUSG00000025024	650.764	-0.144904	-1.10566	0.0444157	0.722797	608.566	584.453	662.648	708.623	680.143	660.149
HDAC4	Hdac4	ENSMUSG00000026313	2052.75	0.122096	1.08831	0.0444209	0.722797	1947.23	2096.28	2379.36	1954.95	1937.41	2001.27
MCC	Mcc	ENSMUSG00000071856	467.99	0.16928	1.1245	0.0444649	0.722797	512.71	449.836	524.899	467.065	429.472	423.96
NRL	Nrl	ENSMUSG00000040632	10.5975	-1.0132	-2.01838	0.0444662	0.722797	7.04002	7.77552	5.53511	7.22495	14.3502	21.6592
OVGP1	Ovgp1	ENSMUSG00000074340	151.427	-0.2759	-1.21075	0.0444758	0.722797	132.987	159.01	118.274	157.798	177.264	163.23
CDKL3	Cdkl3	ENSMUSG00000020389	265.095	0.207256	1.15449	0.0445865	0.723587	263.182	286.219	303.154	265.618	234.744	237.656
MAP3K5	Map3k5	ENSMUSG00000071369	1282.39	-0.142771	-1.10402	0.0445995	0.723587	1160.49	1205.63	1292.27	1491.61	1177.33	1367.03
TBX3	Tbx3	ENSMUSG00000018604	107.729	-0.317725	-1.24636	0.0447348	0.725098	101.003	92.8831	92.0013	99.7465	136.461	124.28
GAS7	Gas7	ENSMUSG00000033066	11276.1	-0.0824721	-1.05883	0.0448069	0.725098	10462.3	11139.1	11263.1	11632	11223.8	11936.4
TRAF5	Traf5	ENSMUSG00000026637	55.8567	0.429571	1.34683	0.0448433	0.725098	69.1165	70.8443	52.5659	52.5327	41.8926	48.1883
RPL19	Rpl19	ENSMUSG00000017404	5267.06	0.100166	1.0719	0.0449874	0.72634	5841.66	5441.37	5063.17	5145.23	5224.02	4886.89
CRHBP	Crhbp	ENSMUSG00000021680	398.891	0.176926	1.13047	0.0450318	0.72634	381.717	450.037	438.705	367.252	370.817	384.817
TPGS1	Tpgs1	ENSMUSG00000020308	1023.73	0.129657	1.09403	0.0450425	0.72634	1077.73	1129.42	1000.14	942	1042.86	950.223
RNF5	Rnf5	ENSMUSG00000015478	1295.2	0.113411	1.08178	0.0451232	0.726574	1380.73	1388.14	1267.56	1218.87	1266.75	1249.14
SECISBP2	Secisbp2	ENSMUSG00000035139	565.417	-0.158637	-1.11623	0.0452494	0.727998	561.968	487.609	553.761	634.072	592.397	562.697
PCDH12	Pcdh12	ENSMUSG00000024440	6.68474	-1.33551	-2.52364	0.0454059	0.728834	6.77427	2.18131	1.9096	10.0389	15.0146	4.18972
PBX3	Pbx3	ENSMUSG00000038718	642.296	0.159346	1.11678	0.0454574	0.728834	680.429	725.414	625.476	638.859	640.085	543.511
TNR	Tnr	ENSMUSG00000015829	7780.38	-0.151486	-1.11071	0.0454728	0.728834	6863.98	6390.17	8867.78	8176.36	7612.41	8771.59
TCF7L2	Tcf7l2	ENSMUSG00000024985	1004.03	0.133499	1.09695	0.0455091	0.728834	1028.77	1096.99	1025.51	1052.48	901.643	918.812
EXPH5	Exph5	ENSMUSG00000034584	403.971	-0.184922	-1.13676	0.0455092	0.728834	363.25	357.938	414.098	385.31	469.375	433.859
ZNF622	Zfp622	ENSMUSG00000052253	981.947	0.135159	1.09821	0.0455387	0.728834	1037.33	1053.49	991.061	985.892	983.135	840.773
ADAM15	Adam15	ENSMUSG00000028041	3158.63	0.110419	1.07954	0.0456441	0.728834	3596.83	3015.68	3227.01	3079.15	2965.15	3067.96
CHURC1	Churc1	ENSMUSG00000090258	365.712	0.209368	1.15618	0.0457169	0.728834	422.49	407.874	344.253	345.766	384.847	289.042
LIMS2	Lims2	ENSMUSG00000024395	326.443	0.222344	1.16663	0.045755	0.728834	394.791	286.294	375.549	303.408	274.12	324.497
UCN3	Ucn3	ENSMUSG00000044988	10.6337	-1.09773	-2.14018	0.0458979	0.729894	3.49096	14.3156	2.22187	15.9201	14.216	13.6378
OPA1	Opa1	ENSMUSG00000038084	4939.91	-0.0884528	-1.06323	0.0459863	0.730397	4578.36	4853.19	4935.6	4891.49	5147.14	5233.69
HLA-A	H2-K1	ENSMUSG00000061232	630.602	-0.163467	-1.11998	0.0460054	0.730397	534.489	577.813	675.169	654.544	640.154	701.44
IQGAP2	Iqgap2	ENSMUSG00000021676	1030.03	-0.196075	-1.14558	0.0460884	0.730658	927.984	800.148	1155.26	1208.38	922.495	1165.89
ZNF32	Zfp637	ENSMUSG00000059689	501.491	0.159632	1.117	0.0460977	0.730658	552.766	482.96	553.232	477.857	461.36	480.769
CCDC85B	Ccdc85b	ENSMUSG00000095098	2518.7	0.0986994	1.07081	0.0461464	0.730828	2695.15	2597.1	2520.2	2500.37	2495.76	2303.63
ERBB2	Erbb2	ENSMUSG00000062312	77.771	0.452283	1.3682	0.0461922	0.730953	79.1897	64.0229	129.052	66.6527	79.8611	47.8473
SNRNP25	Snrnp25	ENSMUSG00000040767	210.784	0.234754	1.17671	0.0463663	0.733105	252.432	225.574	204.666	202.899	204.084	175.05
FAM151B	Fam151b	ENSMUSG00000034334	123.703	-0.32092	-1.24913	0.0466956	0.73636	126.575	84.0071	119.591	138.254	152.589	121.203
CNIH2	Cnih2	ENSMUSG00000024873	4662.36	0.0944092	1.06763	0.0467251	0.73636	4895.01	4635.71	4915.57	4813.42	4329.86	4384.57
HPS4	Hps4	ENSMUSG00000042328	790.824	-0.1909	-1.14148	0.0467689	0.736447	829.776	607.07	781.545	842.625	732.241	951.687
MEF2D	Mef2d	ENSMUSG00000001419	8176.63	-0.089147	-1.06374	0.0468656	0.736504	8028.26	7819.93	7925.75	8873.27	7853.36	8559.2
ARL13B	Arl13b	ENSMUSG00000022911	296.492	-0.239719	-1.18076	0.0468758	0.736504	291.513	282.668	239.919	253.726	377.412	333.71
KIAA0753	4933427D14Rik	ENSMUSG00000020807	419.983	0.22884	1.17189	0.0469292	0.736504	432.294	380.552	549.785	335.085	453.894	368.29
PIKFYVE	Pikfyve	ENSMUSG00000025949	1744.67	-0.12964	-1.09402	0.0469907	0.736504	1498.12	1628.3	1876.23	1795.2	1789.47	1880.72
NGFR	Ngfr	ENSMUSG00000000120	131.586	-0.313934	-1.24309	0.0470433	0.736504	110.721	125.316	115.404	160.668	168.943	108.466
CSPP1	Cspp1	ENSMUSG00000056763	998.791	-0.13717	-1.09975	0.0472874	0.736504	924.543	931.567	998.295	1162.75	965.131	1010.46
FBXL15	Fbxl15	ENSMUSG00000025226	516.472	0.160637	1.11778	0.0473006	0.736504	584.594	553.184	497.323	515.696	473.264	474.77
DENND1A	Dennd1a	ENSMUSG00000035392	1811.43	-0.104581	-1.07518	0.0473243	0.736504	1810.24	1698.18	1727.43	1793.22	1970.31	1869.22
SOCS2	Socs2	ENSMUSG00000020027	489.828	0.163892	1.12031	0.0473243	0.736504	508.138	548.748	493.828	441.452	507.204	439.599
LRRIQ1	Lrriq1	ENSMUSG00000019892	79.9376	-0.46065	-1.37616	0.0473507	0.736504	48.0777	102.867	50.7802	82.2964	111.374	84.2304
DENND5B	Dennd5b	ENSMUSG00000030313	2574.84	-0.125669	-1.09101	0.0473765	0.736504	2232.66	2403.84	2754.38	2509.09	2752.15	2796.93
RBFA	Rbfa	ENSMUSG00000024570	620.84	0.147905	1.10796	0.0474074	0.736504	643.314	707.653	606.104	603.413	574.741	589.814
GPATCH3	Gpatch3	ENSMUSG00000028850	128.27	0.278264	1.21273	0.0474478	0.736504	153.154	130.724	137.994	109.046	118.388	120.311
CAMK1D	Camk1d	ENSMUSG00000039145	5088.58	-0.0981816	-1.07042	0.0474939	0.736504	4615.88	4809.01	5325.24	5395.3	5157.63	5228.4
UFM1	Ufm1	ENSMUSG00000027746	1492.91	-0.123491	-1.08937	0.0475484	0.736504	1452.34	1434.35	1397.39	1396.45	1686.94	1589.98
CCDC117	Ccdc117	ENSMUSG00000020482	579.325	-0.156226	-1.11437	0.0476258	0.736504	556.328	557.938	530.119	578.988	573.306	679.271
VPS28	Vps28	ENSMUSG00000115987	1819.14	0.113694	1.082	0.0476296	0.736504	1891.48	1983.27	1795.04	1807.3	1821.94	1615.81
CTR9	Ctr9	ENSMUSG00000005609	1914.2	-0.116556	-1.08414	0.0476727	0.736504	1883.87	1733.88	1895.26	2041.59	1817.6	2113
AMHR2	Amhr2	ENSMUSG00000023047	29.1737	-0.881487	-1.84227	0.0477983	0.737112	14.0921	12.6671	35.8693	38.1164	9.92988	64.3674
RSPO1	Rspo1	ENSMUSG00000028871	183.387	0.261558	1.19877	0.0478993	0.737112	199.722	233.211	167.005	184.208	157.578	158.598
MT-CO1	mt-Co1	ENSMUSG00000064351	553914	0.084248	1.06014	0.0479138	0.737112	607403	563086	539756	537530	551576	524135
FOXG1	Foxg1	ENSMUSG00000020950	2649.57	0.108232	1.07791	0.0479509	0.737112	2861.5	2708.61	2676.96	2579.44	2339.17	2731.71
ZBTB8OS	Zbtb8os	ENSMUSG00000057572	313.129	0.198383	1.14741	0.047968	0.737112	295.073	366.034	343.121	291.996	304.387	278.165
TMX1	Tmx1	ENSMUSG00000021072	953.204	0.119026	1.086	0.0480649	0.737207	999.307	991.48	985.625	882.261	955.616	904.934
ZSCAN30	Zscan30	ENSMUSG00000024274	91.7467	0.378965	1.30041	0.0481762	0.737207	110.911	91.8317	108.744	56.0443	78.5647	104.385
CLN8	Cln8	ENSMUSG00000026317	844.132	0.153101	1.11196	0.0482233	0.737207	948.366	899.746	816.913	701.275	841.102	857.393
MRPS5	Mrps5	ENSMUSG00000027374	1368.36	0.121551	1.0879	0.0482463	0.737207	1392.72	1330.98	1557.52	1350.03	1262.25	1316.66
ALCAM	Alcam	ENSMUSG00000022636	4276.67	-0.107915	-1.07767	0.0482715	0.737207	3899.01	3950.86	4505.15	4308.78	4289.2	4707.04
PARP6	Parp6	ENSMUSG00000025237	3506.04	0.0863496	1.06168	0.0482881	0.737207	3610.84	3587.12	3635	3549.45	3339.38	3314.43
NPAS2	Npas2	ENSMUSG00000026077	1184.05	-0.142653	-1.10393	0.0483101	0.737207	1087.71	1016.04	1276.46	1306.06	1166.6	1251.44
ALDH1L2	Aldh1l2	ENSMUSG00000020256	209.728	0.22826	1.17142	0.0484686	0.738815	236.398	244.553	197.319	187.408	194.818	197.874
ELOB	Elob	ENSMUSG00000055839	2280.98	0.0959405	1.06876	0.0484922	0.738815	2444.13	2380.08	2245	2239.85	2165.09	2211.74
TMEM39A	Tmem39a	ENSMUSG00000002845	283.026	0.270482	1.20621	0.0485775	0.73953	317.923	249.331	360.163	193.787	284.122	292.827
PTX3	Ptx3	ENSMUSG00000027832	6.9167	1.17989	2.26559	0.0487704	0.74188	9.34118	11.4032	8.19399	5.97315	2.33122	4.25744
MMP16	Mmp16	ENSMUSG00000028226	751.181	-0.175774	-1.12957	0.0488846	0.742444	640.048	700.807	776.507	666.764	833.589	889.369
NEUROD2	Neurod2	ENSMUSG00000038255	1981.61	0.12183	1.08811	0.049019	0.743352	2067.28	2253.01	1872.62	1846.29	2019.59	1830.86
TMC6	Tmc6	ENSMUSG00000025572	129.383	-0.302803	-1.23354	0.0491617	0.744195	102.8	131.718	113.031	143.704	167.633	117.409
EVC	Evc	ENSMUSG00000029122	320.942	0.202064	1.15034	0.049251	0.744195	378.538	297.075	355.141	275.832	308.098	310.967
XRCC4	Xrcc4	ENSMUSG00000021615	156.162	0.301845	1.23272	0.0492855	0.744195	142.306	167.488	208.221	110.742	155.201	153.013
LTBR	Ltbr	ENSMUSG00000030339	179.746	0.23485	1.17678	0.049309	0.744195	206.914	192.326	183.622	172.576	166.871	156.17
GNG3	Gng3	ENSMUSG00000071658	3431.69	0.0941323	1.06742	0.0495062	0.746586	3574.5	3701.61	3352.39	3436.8	3316.47	3208.39
METTL18	Mettl18	ENSMUSG00000041396	80.0371	-0.380582	-1.30187	0.0495516	0.746687	71.3182	77.7978	59.4907	100.037	66.3093	105.269
SAP30BP	Sap30bp	ENSMUSG00000020755	1280.64	-0.139909	-1.10184	0.049703	0.748382	1259.57	1212.58	1179.75	1160.26	1485.39	1386.31
EFCAB7	Efcab7	ENSMUSG00000073791	21.8649	0.675509	1.59716	0.0497511	0.748521	20.9855	24.131	36.1224	20.701	13.6991	15.5506
RBM20	Rbm20	ENSMUSG00000043639	141.481	-0.287824	-1.2208	0.0498205	0.74898	122.51	146.456	111.536	139.516	183.14	145.726
SCAND1	Scand1	ENSMUSG00000046229	514.97	0.163928	1.12033	0.0499225	0.749149	541.562	515.685	576.242	523.571	500.284	432.473
ANKRD28	Ankrd28	ENSMUSG00000014496	2184.23	-0.100834	-1.07239	0.0499264	0.749149	2102.01	2118.83	2100.94	2206.11	2420.72	2156.77
NETO2	Neto2	ENSMUSG00000036902	1970.59	-0.129043	-1.09357	0.0499642	0.749149	1834.25	1739.86	2077.9	2156.98	1858.91	2155.65
FBXO30	Fbxo30	ENSMUSG00000047648	219.656	-0.247393	-1.18706	0.0499873	0.749149	167.661	194.614	242.4	228.349	225.137	259.774
DLG5	Dlg5	ENSMUSG00000021782	1638.99	0.109	1.07848	0.0501611	0.750515	1766.86	1705.59	1630.64	1657.21	1483.23	1590.39
MYL12A	Myl12a	ENSMUSG00000024048	430.471	-0.16609	-1.12201	0.0501995	0.750515	433.476	374.92	409.054	470.119	431.606	463.648
MGAT4A	Mgat4a	ENSMUSG00000026110	1294.68	-0.113268	-1.08168	0.050269	0.750515	1213.52	1278.69	1237.6	1387.7	1391.68	1258.89
IGF2R	Igf2r	ENSMUSG00000023830	1433.91	-0.113031	-1.0815	0.0502734	0.750515	1296.21	1446.86	1389.61	1431.38	1559.41	1479.98
PPP1R2	Ppp1r2	ENSMUSG00000047714	4139.86	-0.0906614	-1.06486	0.0504238	0.751596	3749.16	4165.99	4115.6	4228.3	4283.86	4296.27
RPS24	Rps24	ENSMUSG00000025290	4802.48	0.092199	1.06599	0.0505038	0.752206	5196.63	5021.08	4646.7	4778.41	4686.02	4486.06
ELP5	Elp5	ENSMUSG00000018565	1210.18	0.122832	1.08887	0.0505606	0.75247	1274.56	1296.52	1212.8	1264.71	1124.29	1088.18
PLTP	Pltp	ENSMUSG00000017754	1487.48	-0.122279	-1.08845	0.0506126	0.752662	1572.02	1400.88	1298.85	1542.7	1577.83	1532.61
MLXIP	Mlxip	ENSMUSG00000038342	1292.6	-0.110456	-1.07957	0.0508846	0.754069	1182.85	1272.05	1274.03	1323.4	1393.58	1309.67
CNOT6L	Cnot6l	ENSMUSG00000034724	1353.42	0.122735	1.0888	0.0508963	0.754069	1403.46	1306.27	1526.54	1223.78	1304.54	1355.96
LIG3	Lig3	ENSMUSG00000020697	999.865	0.117703	1.08501	0.050986	0.754069	1058.86	988.423	1075.13	942.955	982.89	950.932
URB1	Urb1	ENSMUSG00000039929	508.772	-0.190582	-1.14122	0.0510776	0.754069	448.138	529.548	444.358	465.832	634.555	530.205
VPS13D	Vps13d	ENSMUSG00000020220	5027.7	-0.125845	-1.09115	0.0510784	0.754069	5365.86	4857.2	4202.36	5565.92	5283.96	4890.91
PET117	Pet117	ENSMUSG00000098387	4.6505	5.56432	47.3181	0.0510976	0.754069	0	27.903	0	0	0	0
RPLP1	Rplp1	ENSMUSG00000007892	8971.17	0.0870115	1.06217	0.0510988	0.754069	9893.87	8988.24	8841.07	8866.14	8631.93	8605.74
FANCA	Fanca	ENSMUSG00000032815	51.2164	-0.609389	-1.52561	0.051208	0.755103	30.6872	41.701	48.0521	81.9845	24.2641	80.6095
ERP29	Erp29	ENSMUSG00000029616	1901.72	0.0966832	1.06931	0.0512516	0.755128	2049.77	1934.92	1911.11	1851.19	1813.19	1850.13
NUDCD1	Nudcd1	ENSMUSG00000038736	488.508	-0.181116	-1.13376	0.0512882	0.755128	482.715	451.779	435.001	501.059	607.024	453.472
YY1	Yy1	ENSMUSG00000021264	2318.76	-0.0921268	-1.06594	0.0514381	0.755821	2316.6	2214.99	2202.39	2464.11	2338.71	2375.75
OIP5	Oip5	ENSMUSG00000072980	16.1711	0.825514	1.77217	0.051474	0.755821	14.7878	30.9036	15.9046	9.45111	17.4801	8.49953
HES3	Hes3	ENSMUSG00000028946	12.0992	-1.0571	-2.08074	0.0514943	0.755821	9.94318	10.1681	3.16454	13.7336	29.8154	5.77058
ARID5B	Arid5b	ENSMUSG00000019947	1438.19	-0.145761	-1.10631	0.0515315	0.755821	1182.69	1326.51	1590.71	1474.94	1525.87	1528.42
LMF2	Lmf2	ENSMUSG00000022614	485.323	0.162024	1.11886	0.0517112	0.757881	564.02	489.456	483.457	464.046	476.502	434.458
NUDT13	Nudt13	ENSMUSG00000021809	329.091	-0.236619	-1.17823	0.051766	0.758106	369.179	253.221	284.905	354.57	306.072	406.601
FN3KRP	Fn3krp	ENSMUSG00000039253	838.379	0.125303	1.09074	0.0518094	0.758165	840.63	853.959	931.094	804.814	801.389	798.386
RPS5	Rps5	ENSMUSG00000012848	3037.86	0.0946293	1.06779	0.052004	0.758776	3278.34	3157.1	2973.85	2877.89	3062.78	2877.21
LGALS1	Lgals1	ENSMUSG00000068220	227.998	0.208826	1.15575	0.0520802	0.758776	260.051	232.423	240.819	221.244	209.526	203.927
MAPK7	Mapk7	ENSMUSG00000001034	698.668	0.152884	1.11179	0.0520956	0.758776	788.513	749	668.699	726.958	607.726	651.113
UBE3A	Ube3a	ENSMUSG00000025326	4304.26	-0.131175	-1.09519	0.0521332	0.758776	3696.77	3905.74	4727.69	4132.46	4726.82	4636.1
DSTYK	Dstyk	ENSMUSG00000042046	2264.28	-0.0963635	-1.06908	0.0521419	0.758776	2240.07	2159.71	2167.47	2335.48	2227.41	2455.54
TRIB1	Trib1	ENSMUSG00000032501	649.017	-0.1688	-1.12412	0.0521668	0.758776	660.455	600.253	572.835	655.428	610.575	794.552
OAF	Oaf	ENSMUSG00000032014	234.165	-0.316841	-1.2456	0.0521873	0.758776	292.95	166.212	168.195	275.92	206.067	295.643
FXYD1	Fxyd1	ENSMUSG00000036570	418.362	0.169667	1.1248	0.0521879	0.758776	476.964	441.264	409.136	374.358	422.14	386.309
SIM1	Sim1	ENSMUSG00000019913	27.5982	-0.585349	-1.5004	0.0522438	0.758776	24.9461	16.0445	25.7087	31.978	36.2549	30.6571
TRPC3	Trpc3	ENSMUSG00000027716	651.45	0.190122	1.14086	0.0522451	0.758776	568.368	680.073	838.894	618.137	566.213	637.018
TUSC1	Tusc1	ENSMUSG00000054000	116.066	0.291456	1.22388	0.0522892	0.758844	128.181	141.358	113.356	96.7145	103.709	113.079
SVEP1	Svep1	ENSMUSG00000028369	74.2986	-0.487512	-1.40202	0.0523452	0.759035	73.6097	72.3036	38.5318	69.1895	130.846	61.3109
IL17RE	Il17re	ENSMUSG00000043088	11.1919	0.964338	1.95117	0.0524041	0.759035	20.2259	13.9377	9.51052	5.48716	12.7733	5.21708
DOK5	Dok5	ENSMUSG00000027560	605.726	0.151865	1.111	0.0524206	0.759035	689.94	629.475	592.908	616.613	536.586	568.831
CPM	Cpm	ENSMUSG00000020183	430.846	-0.200306	-1.14894	0.0526038	0.760094	358.429	462.409	380.557	450.076	528.605	404.997
ORC1	Orc1	ENSMUSG00000028587	6.78357	1.33659	2.52553	0.0526265	0.760094	17.8556	5.42096	6.14703	6.14742	0.939347	4.19111
DDB1	Ddb1	ENSMUSG00000024740	6988.81	-0.0838229	-1.05982	0.052648	0.760094	6540.66	7109.12	6705.41	7025.96	7466.5	7085.22
MAPK1IP1L	Mapk1ip1l	ENSMUSG00000021840	1337.6	-0.112058	-1.08077	0.0527574	0.760094	1220.24	1273.99	1365.32	1418.77	1333.98	1413.28
SLC38A9	Slc38a9	ENSMUSG00000047789	839.348	-0.127212	-1.09218	0.0528018	0.760094	839.549	802.447	764.891	836.074	874.272	918.857
TIAL1	Tial1	ENSMUSG00000030846	2844.33	-0.114546	-1.08263	0.0528526	0.760094	2985.01	2510.7	2697.72	2776.72	3132.38	2963.44
ERH	Erh	ENSMUSG00000021131	927.503	0.192942	1.14309	0.0529117	0.760094	1034.93	1122.4	807.55	726.206	1008.73	865.207
OCLN	Ocln	ENSMUSG00000021638	234.619	-0.222223	-1.16653	0.0529168	0.760094	220.568	192.523	237.629	247.798	228.784	280.412
TOE1	Toe1	ENSMUSG00000028688	302.471	0.195637	1.14523	0.0529183	0.760094	331.919	299.034	338.601	263.9	266.27	315.1
OVCA2	Ovca2	ENSMUSG00000038268	506.337	0.153542	1.1123	0.0530026	0.760094	564.987	494.118	541.239	463.778	475.819	498.081
C10orf90	D7Ertd443e	ENSMUSG00000030994	146.024	0.266404	1.20281	0.0531759	0.760094	151.822	146.157	181.219	126.257	147.127	123.559
CCP110	Ccp110	ENSMUSG00000033904	3026.57	-0.0967961	-1.0694	0.0532906	0.760094	2925.66	2950.84	2899.85	3250.91	2886.52	3245.65
TSC1	Tsc1	ENSMUSG00000026812	2935.56	-0.0894529	-1.06397	0.0533352	0.760094	2843.86	2782.42	2908.79	2905.03	3024.97	3148.27
SLC44A5	Slc44a5	ENSMUSG00000028360	426.93	-0.166258	-1.12214	0.0533774	0.760094	441.492	385.098	380.005	472.072	434.756	448.159
ZNF451	Zfp451	ENSMUSG00000042197	1645.3	0.108026	1.07775	0.0534391	0.760094	1592.71	1735.1	1795.69	1589.58	1528.71	1630.03
SUMO3	Sumo3	ENSMUSG00000020265	2725.52	0.138223	1.10055	0.0534773	0.760094	2907.02	3134.37	2522.24	2446.6	2939.66	2403.21
AGPAT1	Agpat1	ENSMUSG00000034254	3402.45	0.0937789	1.06716	0.0535221	0.760094	3619.11	3377.76	3544.12	3431.56	3095.06	3347.09
ITGA9	Itga9	ENSMUSG00000039115	278.185	-0.241952	-1.18259	0.0536054	0.760094	242.882	229.854	289.776	297.689	366.853	242.053
TMEM229B	Tmem229b	ENSMUSG00000046157	1125.36	-0.135069	-1.09815	0.0536928	0.760094	1071.13	1113.53	1030.17	1145.33	1326.27	1065.71
BCL2L12	Bcl2l12	ENSMUSG00000003190	29.5724	-0.547447	-1.4615	0.0537224	0.760094	23.1789	25.5301	23.2859	38.1951	29.0671	38.1773
NEIL3	Neil3	ENSMUSG00000039396	5.25272	1.48428	2.79777	0.0537376	0.760094	6.9513	4.15311	12.3228	3.19375	0	4.89539
PRMT2	Prmt2	ENSMUSG00000020230	2083.09	0.0925645	1.06626	0.0537901	0.760094	2188.25	2179.96	2080.7	2065.2	1982.44	2001.97
KCTD16	Kctd16	ENSMUSG00000051401	735.567	-0.190267	-1.14097	0.0538337	0.760094	589.572	652.781	821.156	678.728	784.985	886.182
IFT20	Ift20	ENSMUSG00000001105	1031.03	0.1197	1.08651	0.0539097	0.760094	1130.59	1080.01	1009.51	1027.62	956.454	982.008
RDH5	Rdh5	ENSMUSG00000025350	137.871	-0.265507	-1.20206	0.0539181	0.760094	126.083	120.929	128.373	170.604	135.814	145.424
FN1	Fn1	ENSMUSG00000026193	2428.39	-0.169994	-1.12505	0.0540318	0.760094	2059.87	1963.31	2836.59	2515.4	2369.11	2826.06
KYAT3	Kyat3	ENSMUSG00000040213	159.721	-0.25434	-1.19279	0.054086	0.760094	131.835	140.404	165.091	158.875	188.594	173.527
ASH1L	Ash1l	ENSMUSG00000028053	5581.72	-0.0916149	-1.06556	0.0540962	0.760094	5048.29	5426.82	5741.86	5637.39	5694.68	5941.29
C1RL	C1rl	ENSMUSG00000038527	12.9004	0.905442	1.87312	0.0541068	0.760094	20.9103	18.5301	11.1265	10.5902	3.55377	12.6913
KL	Kl	ENSMUSG00000058488	585.338	-0.170394	-1.12537	0.0541453	0.760094	514.147	544.998	594.943	709.457	541.73	606.752
EEF1B2	Eef1b2	ENSMUSG00000025967	2617.65	0.100048	1.07181	0.0541614	0.760094	2745.36	2800.57	2575.63	2485.47	2691.41	2407.47
MROH3P	Mroh3	ENSMUSG00000087230	10.3183	0.91984	1.8919	0.0542068	0.760094	16.9504	13.1779	10.2445	6.04803	8.42392	7.06506
NAA15	Naa15	ENSMUSG00000063273	1840.45	0.097671	1.07004	0.0542397	0.760094	1850.16	1916.29	1942.69	1853.89	1720.12	1759.58
GPR34	Gpr34	ENSMUSG00000040229	191.984	-0.259008	-1.19666	0.0543188	0.760094	183.048	189.895	149.83	219.482	239.922	169.73
DNAJC9	Dnajc9	ENSMUSG00000021811	610.611	0.152238	1.11129	0.0543396	0.760094	605.75	681.125	641.686	524.703	580.199	630.2
FBXW10	Fbxw10	ENSMUSG00000090173	26.626	0.872181	1.83043	0.0543981	0.760094	19.1299	12.998	73.0222	9.70003	19.6474	25.2586
COL5A1	Col5a1	ENSMUSG00000026837	1019.34	-0.1854	-1.13713	0.05444	0.760094	1108.41	948.479	802.715	1257	1084.88	914.541
EIF5B	Eif5b	ENSMUSG00000026083	2452.96	-0.0901198	-1.06446	0.0545609	0.760094	2461.69	2288.62	2379.44	2494.03	2560.73	2533.25
IGFBP3	Igfbp3	ENSMUSG00000020427	337.183	-0.171335	-1.1261	0.0546231	0.760094	308.714	323.553	319.61	368.172	342.385	360.662
KCNMB4	Kcnmb4	ENSMUSG00000054934	1289.34	0.112	1.08073	0.0546483	0.760094	1319.15	1408.57	1290.34	1287.34	1175.31	1255.32
ZNF512B	Zfp512b	ENSMUSG00000000823	2627.43	-0.100757	-1.07234	0.0546517	0.760094	2741.34	2490.05	2374.89	2689.84	2727.2	2741.26
PPP1R42	Ppp1r42	ENSMUSG00000025916	13.409	0.860346	1.81547	0.0546897	0.760094	20.0307	13.7118	17.7372	4.70057	11.7402	12.5337
MYBL2	Mybl2	ENSMUSG00000017861	43.773	-0.500516	-1.41472	0.054702	0.760094	45.5256	39.9226	23.3745	56.4775	53.2285	44.1096
PCDH1	Pcdh1	ENSMUSG00000051375	7153.11	-0.0935365	-1.06698	0.0547668	0.760094	6595.94	7007.71	7163.76	7648.75	6827.45	7675.08
NARF	Narf	ENSMUSG00000000056	1779.58	-0.148268	-1.10824	0.0547786	0.760094	1495.09	1690.23	1881.91	1999.55	1609.81	2000.9
ATP1A1	Atp1a1	ENSMUSG00000033161	25072	-0.0670746	-1.04759	0.0547997	0.760094	23952.8	25100.2	24414.4	25396.8	25809.5	25758.6
ACOT13	Acot13	ENSMUSG00000006717	902.205	0.116293	1.08395	0.0548106	0.760094	963.915	931.201	919.882	847.678	877.416	873.136
ERCC4	Ercc4	ENSMUSG00000022545	774.248	0.12727	1.09223	0.0548899	0.760094	787.97	785.998	851.785	715.915	768.863	734.957
MDM2	Mdm2	ENSMUSG00000020184	1429.9	0.0999149	1.07171	0.0549057	0.760094	1485.8	1497.42	1453.91	1351.6	1411.98	1378.72
CLTB	Cltb	ENSMUSG00000047547	3852.67	0.0905974	1.06481	0.0549627	0.760094	4071.09	4058.8	3787.62	3761.16	3885.64	3551.7
NVL	Nvl	ENSMUSG00000026516	2480.75	-0.0868749	-1.06207	0.054985	0.760094	2438.04	2415.33	2364.9	2600.33	2491.01	2574.9
COL7A1	Col7a1	ENSMUSG00000025650	230.193	0.600954	1.51672	0.0550528	0.760094	341.25	229.849	260.01	239.497	94.5827	215.968
TXNIP	Txnip	ENSMUSG00000038393	532.302	-0.201982	-1.15028	0.0552714	0.760094	407.379	541.282	535.655	545.598	669.001	494.896
UCHL3	Uchl3	ENSMUSG00000022111	492.153	-0.149326	-1.10905	0.0552869	0.760094	459.363	462.151	479.59	496.698	504.841	550.271
SLC29A1	Slc29a1	ENSMUSG00000023942	764.852	0.12737	1.0923	0.0553063	0.760094	816.908	818.59	758.503	738.979	754.544	701.591
TMEM132B	Tmem132b	ENSMUSG00000070498	4784.94	-0.090461	-1.06471	0.0553366	0.760094	4305.17	4816.74	4784.75	4901.12	4859.27	5042.58
PCDHGA11	Pcdhga11	ENSMUSG00000102742	1030.49	-0.143326	-1.10445	0.0554706	0.760094	950.029	1019.36	967.977	925.007	1172.74	1147.84
NF2	Nf2	ENSMUSG00000009073	3047.61	-0.0840493	-1.05999	0.0554782	0.760094	2939.99	3015.82	2921.26	3118.65	3063	3226.91
EP300	Ep300	ENSMUSG00000055024	3098.06	-0.0917127	-1.06563	0.0555234	0.760094	2985.29	2955.85	3055.02	3087.75	3404.41	3100.08
OPLAH	Oplah	ENSMUSG00000022562	806.348	-0.132277	-1.09602	0.0555329	0.760094	820.402	713.724	774.197	869.417	860.652	799.694
SMC3	Smc3	ENSMUSG00000024974	1615.03	-0.112903	-1.0814	0.0559783	0.763547	1548.3	1648.89	1455.1	1628.25	1793.71	1615.9
C12orf57	Grcc10	ENSMUSG00000072772	1888.75	0.108363	1.078	0.056001	0.763547	2005.39	1949.2	1924.5	1958.94	1669.99	1824.48
GOLGA7B	Golga7b	ENSMUSG00000042532	2887.54	0.0879297	1.06284	0.0560231	0.763547	3057.91	3011.26	2855.81	2875.63	2783.82	2740.83
CNOT3	Cnot3	ENSMUSG00000035632	1604.75	-0.108463	-1.07808	0.0561596	0.764398	1571.59	1516.36	1546.98	1788.36	1549.99	1655.25
NCKAP5	Nckap5	ENSMUSG00000049690	102.735	0.326133	1.25365	0.0564524	0.766382	92.549	129.982	120.556	75.2953	98.5461	99.4807
PDE4B	Pde4b	ENSMUSG00000028525	3223.17	-0.103399	-1.0743	0.0564698	0.766382	2943.17	3249.35	3128.11	3212.09	3624.57	3181.71
ALOX12	Alox12	ENSMUSG00000000320	23.9037	-0.626791	-1.54413	0.0569216	0.771678	18.1281	24.0131	13.8448	24.9314	36.9036	25.6013
PCP4L1	Pcp4l1	ENSMUSG00000038370	3769.71	0.0892291	1.0638	0.0569402	0.771678	3994.35	3944.11	3718.4	3832.63	3616.03	3512.76
RPP40	Rpp40	ENSMUSG00000021418	129.888	0.29975	1.23093	0.0571095	0.771701	159.132	110.017	162.099	125.794	114.295	107.989
CCDC146	Ccdc146	ENSMUSG00000064280	25.2831	-0.673974	-1.59546	0.0571531	0.771701	13.1881	20.2117	24.7418	16.9984	34.0025	42.5564
VCPIP1	Vcpip1	ENSMUSG00000045210	2415.97	-0.10157	-1.07294	0.057169	0.771701	2193.05	2290.86	2512.26	2426.92	2494.25	2578.47
CYP7B1	Cyp7b1	ENSMUSG00000039519	264.481	0.206391	1.1538	0.0572252	0.771701	266.434	257.463	327.409	251.696	245.706	238.176
ST6GALNAC2	St6galnac2	ENSMUSG00000057286	130.388	-0.326273	-1.25377	0.0572525	0.771701	123.733	94.9206	128.027	110.596	137.221	187.83
ITGA2B	Itga2b	ENSMUSG00000034664	60.4152	0.40203	1.32137	0.0573153	0.771701	79.3067	53.9155	73.1051	54.0036	56.7091	45.4509
GLB1	Glb1	ENSMUSG00000045594	618.993	-0.150369	-1.10985	0.0573195	0.771701	605.381	625.395	527.324	672.496	681.015	602.345
NCCRP1	Nccrp1	ENSMUSG00000047586	6.95529	1.21912	2.32804	0.057374	0.771701	8.68218	13.941	6.58628	8.15997	2.36852	1.99386
RBM19	Rbm19	ENSMUSG00000029594	377.917	0.191358	1.14184	0.0574657	0.771701	383.811	411.833	413.638	347.413	299.673	411.131
ZMYND19	Zmynd19	ENSMUSG00000026974	729.656	0.133614	1.09704	0.0576151	0.771701	732.45	780.126	776.514	705.446	740.261	643.14
KCTD18	Kctd18	ENSMUSG00000054770	434.912	-0.166411	-1.12226	0.0576382	0.771701	430.841	377.972	420.257	440.683	505.632	434.086
ACADVL	Acadvl	ENSMUSG00000018574	1126.27	0.128092	1.09285	0.0576852	0.771701	1207.64	1062.82	1261.37	1132.62	1013.95	1079.19
ALS2CL	Als2cl	ENSMUSG00000044037	515.7	0.206586	1.15395	0.0577618	0.771701	579.706	453.775	625.868	504.585	392.586	537.679
GJA4	Gja4	ENSMUSG00000050234	76.3132	0.346039	1.27107	0.057875	0.771701	83.3389	79.508	93.5169	56.9229	73.4097	71.1829
ZBTB12	Zbtb12	ENSMUSG00000049823	148.84	-0.256582	-1.19464	0.0579058	0.771701	135.804	116.834	154.881	160.357	163.622	161.541
NCOR1	Ncor1	ENSMUSG00000018501	7352.72	-0.0772464	-1.055	0.0579124	0.771701	7253.03	7113.92	7100.76	7902.69	7308.16	7437.74
ST7L	St7l	ENSMUSG00000045576	670.205	0.163147	1.11973	0.0580405	0.771701	618.906	805.062	701.398	593.577	614.671	687.615
PCDHA13	Pcdha12	ENSMUSG00000103310	591.445	-0.144781	-1.10556	0.0580545	0.771701	533.441	566.129	586.325	670.137	613.038	579.602
HYDIN	Hydin	ENSMUSG00000059854	82.1648	-0.351141	-1.27557	0.0580773	0.771701	59.8032	79.6003	77.5473	104.989	75.3978	95.6509
SLC2A13	Slc2a13	ENSMUSG00000036298	3862	-0.103671	-1.0745	0.0580872	0.771701	3442.11	3633.62	4097.88	3937.72	3922.39	4138.28
SART1	Sart1	ENSMUSG00000039148	1677.25	0.119221	1.08615	0.0581119	0.771701	1953.68	1643.52	1642.7	1614.63	1560.71	1648.29
PRAG1	Prag1	ENSMUSG00000050271	1110.42	-0.126739	-1.09182	0.0581224	0.771701	1083.61	1079.67	1022.51	1212.47	1031.75	1232.5
HNRNPM	Hnrnpm	ENSMUSG00000059208	3702.84	-0.121081	-1.08755	0.0581916	0.771701	3685.14	3138.06	3822.35	4143.62	3527.9	3899.98
COL9A3	Col9a3	ENSMUSG00000027570	576.281	-0.160091	-1.11736	0.0582002	0.771701	569.04	574.034	487.967	623.744	658.769	544.132
PRORSD1P	Prorsd1	ENSMUSG00000032673	67.5628	0.376691	1.29836	0.0582551	0.771701	91.6696	64.2328	73.0805	53.3442	63.5368	59.513
TMEM91	Tmem91	ENSMUSG00000061702	460.301	0.16187	1.11874	0.0582713	0.771701	528.604	488.154	441.051	460.004	414.671	429.322
TNS2	Tns2	ENSMUSG00000037003	760.066	-0.151917	-1.11104	0.0582749	0.771701	627.661	740.447	792.496	848.622	809.471	741.698
HS2ST1	Hs2st1	ENSMUSG00000040151	1829.43	-0.0995855	-1.07147	0.0584492	0.771701	1711.34	1852.8	1732.91	1916.56	1949.43	1813.55
LRRC14	Lrrc14	ENSMUSG00000033728	843.295	-0.139567	-1.10157	0.0584877	0.771701	778.747	839.016	789.039	820.516	836.333	996.119
SQSTM1	Sqstm1	ENSMUSG00000015837	11503.4	0.0773905	1.05511	0.0584903	0.771701	12164.2	11782.7	11485.5	10954.2	11722.7	10911
ZNF707	Zfp707	ENSMUSG00000034429	237.55	0.205548	1.15312	0.0585028	0.771701	269.666	238.85	255.482	220.852	201.379	239.072
KIF21A	Kif21a	ENSMUSG00000022629	7247.97	-0.0862351	-1.0616	0.0585032	0.771701	6859.48	7013.24	7224.7	7668.52	6953.73	7768.17
UNC45A	Unc45a	ENSMUSG00000030533	1238.98	0.129738	1.09409	0.0585047	0.771701	1435.96	1295.49	1152.25	1182.06	1142.69	1225.42
GPX4	Gpx4	ENSMUSG00000075706	5140.87	0.0829919	1.05921	0.0586364	0.772427	5537.87	5242.19	5083.95	5094.25	5048.27	4838.68
DDX6	Ddx6	ENSMUSG00000032097	4788.33	-0.0870389	-1.06219	0.05864	0.772427	4367.45	4711.55	4855.06	4792.81	4956.21	5046.92
ENPP2	Enpp2	ENSMUSG00000022425	10995.3	-0.101333	-1.07276	0.0588263	0.773823	10390.1	10786.5	10651.7	12724.9	10732.8	10685.8
COX7C	Cox7c	ENSMUSG00000017778	2210.33	0.101243	1.0727	0.0589059	0.773932	2369.75	2344.99	2147.39	2256.58	2076.07	2067.23
FAM180A	Fam180a	ENSMUSG00000047420	44.7294	-0.519027	-1.43299	0.0589699	0.773932	47.8093	36.6119	25.6861	70.2265	33.365	54.6776
GMPPA	Gmppa	ENSMUSG00000033021	724.927	-0.152181	-1.11125	0.0590771	0.773932	695.218	661.29	701.749	842.143	794.852	654.31
EARS2	Ears2	ENSMUSG00000030871	235.748	0.207091	1.15436	0.0590889	0.773932	244.856	230.494	283.062	216.408	224.862	214.804
MAP4K1	Map4k1	ENSMUSG00000037337	53.1988	0.46447	1.37981	0.0591123	0.773932	46.0094	86.604	53.5376	35.8884	53.8779	43.2752
ZSCAN20	Zscan20	ENSMUSG00000061894	215.074	-0.256038	-1.19419	0.0591624	0.773932	211.3	173.405	202.64	255.403	178.122	269.573
ALDH3A2	Aldh3a2	ENSMUSG00000010025	1381.72	-0.0999129	-1.07171	0.0591629	0.773932	1298.1	1335.17	1369.03	1455.9	1418.24	1413.9
PSMG1	Psmg1	ENSMUSG00000022913	237.455	0.215313	1.16096	0.0591932	0.773932	241.37	285.853	238.371	208.888	204.601	245.646
MAP2K6	Map2k6	ENSMUSG00000020623	286.117	-0.191996	-1.14234	0.0591963	0.773932	269.018	243.598	290.095	295.331	290.038	328.622
TERT	Tert	ENSMUSG00000021611	72.8316	-0.401713	-1.32108	0.0592912	0.774647	67.4317	50.464	69.8159	64.915	71.056	113.307
TRIP4	Trip4	ENSMUSG00000032386	1062.3	-0.108628	-1.0782	0.059361	0.775034	1026.48	1043.54	996.929	1107.51	1072.15	1127.22
MYH9	Myh9	ENSMUSG00000022443	3210.3	-0.111096	-1.08005	0.0596884	0.776549	3048.01	2915.22	3300.53	3468.61	2997.81	3531.64
CADPS	Cadps	ENSMUSG00000054423	9416.87	-0.0770033	-1.05482	0.0596989	0.776549	8714.79	9347.79	9436.15	9626.19	9510.19	9866.09
VAT1L	Vat1l	ENSMUSG00000046844	2771.46	-0.0901888	-1.06451	0.0597191	0.776549	2532.67	2735.99	2787.6	2813.94	2868.95	2889.59
SMOX	Smox	ENSMUSG00000027333	1318.28	0.167775	1.12332	0.059804	0.77713	1325.07	1181.77	1681.08	1295.56	1101.57	1324.67
NPAS4	Npas4	ENSMUSG00000045903	873.269	0.182124	1.13455	0.0599294	0.777361	1019.44	843.837	922.686	679.903	774.262	999.482
BAZ2A	Baz2a	ENSMUSG00000040054	2879.74	-0.0843543	-1.06021	0.0599948	0.777361	2897.36	2774.92	2713.65	2964.36	2931.35	2996.81
ZNHIT2	Znhit2	ENSMUSG00000075227	626.737	0.147578	1.10771	0.0600058	0.777361	665.65	703.91	605.063	573.868	650.003	561.925
TALDO1	Taldo1	ENSMUSG00000025503	2095.4	0.0953025	1.06829	0.0600955	0.777361	2232.07	2216.23	2043.71	2084.09	1999.83	1996.49
DPY19L2	Dpy19l2	ENSMUSG00000085576	7.67452	1.11997	2.17342	0.0601118	0.777361	10.3411	12.3362	9.01687	5.31334	1.20253	7.8371
FRRS1	Frrs1	ENSMUSG00000033386	55.3654	0.427048	1.34448	0.0601467	0.777361	68.4456	50.8094	71.174	60.3442	42.2711	39.148
PSME2	Psme2	ENSMUSG00000079197	358.712	0.202584	1.15076	0.0601659	0.777361	342.617	360.32	451.037	298.055	379.136	321.104
MIR670HG	Mir670hg	ENSMUSG00000075020	85.7997	0.332348	1.25906	0.0601681	0.777361	88.0518	104.78	93.6089	70.7943	91.2994	66.264
TMEM115	Tmem115	ENSMUSG00000010045	738.504	0.126619	1.09173	0.0603214	0.777361	768.943	810.214	732.532	683.274	716.149	719.909
DEPDC5	Depdc5	ENSMUSG00000037426	1859.15	-0.162621	-1.11932	0.0603286	0.777361	2044.32	1496.98	1724.05	1892.43	1733.31	2263.8
SMCO3	Smco3	ENSMUSG00000043298	229.863	-0.205483	-1.15307	0.0603868	0.777361	200.857	214.014	226.143	269.206	232.181	236.778
B4GALT1	B4galt1	ENSMUSG00000028413	139.663	-0.266038	-1.2025	0.0603884	0.777361	138.329	105.608	136.834	143.289	160.798	153.119
[truncated: 13,327 more rows]
