# Supplementary material for: Age, brain region, and gene dosage-differential transcriptomic changes in Shank3-mutant mice
Source: Front Mol Neurosci. 2022 Oct 12;15:1017512. doi: 10.3389/fnmol.2022.1017512 (PMC9597470; doi:10.3389/fnmol.2022.1017512)
Supplement: Supplementary file 2 [file Table_2.XLSX]

## Sheet: P25 DEGs
Supplementary Table 2. DEGs from the P25-Shank3 and P60-Shank3 forebrain transcripts.
Gene information			RNA-seq probe information		DESeq2 results						Functional annotation
HGNC symbol	Full name	Position (human)	Ensembl ID (mouse)	Position (mouse)	baseMean	log2FC	FC	p-value	adjusted p-value	direction	GO terms	KEGG Pathway
SHANK3	SH3 and multiple ankyrin repeat domains 3	Chr22:50674415-50733298	ENSMUSG00000022623	Chr15:89499623-89560261	8376.93	-1.05586	-2.07895	2.22045e-16	4.27969e-12	down	protein binding;plasma membrane;synapse assembly;regulation of synaptic plasticity;MAPK cascade;brain morphogenesis;neuromuscular process controlling balance;neuron projection;positive regulation of synapse structural plasticity;protein C-terminus binding;locomotory behavior;memory;social behavior;vocalization behavior;regulation of dendritic spine morphogenesis;learning;long-term synaptic potent…
YY2	YY2 transcription factor	ChrX:21855987-21858727	ENSMUSG00000091736	ChrX:157566119-157568985	11.3474	7.01508	129.345	4.44089e-16	4.27969e-12	up	regulation of transcription, DNA-templated;transcription, DNA-templated;metal ion binding;DNA binding;nucleus;cytoplasm;protein binding;positive regulation of transcription from RNA polymerase II promoter;sequence-specific DNA binding;negative regulation of transcription from RNA polymerase II promoter;cellular response to interleukin-1;transcription factor complex;nuclear matrix;histone deacetyl…
FANCM	FA complementation group M	Chr14:45135940-45200890	ENSMUSG00000055884	Chr12:65075603-65132058	417.228	0.643379	1.56198	6.66134e-15	4.27969e-11	up	FANCM-MHF complex;interstrand cross-link repair;replication fork processing;resolution of meiotic recombination intermediates;protein binding;nuclease activity;Fanconi anaemia nuclear complex;DNA repair;nucleic acid phosphodiester bond hydrolysis;helicase activity;chromatin binding;nucleoplasm;nucleic acid binding;DNA binding;ATP binding;DNA metabolic process;
MT-ND4L	mitochondrially encoded NADH:ubiquinone oxidoreductase core subunit 4L	ChrMT:10470-10766	ENSMUSG00000065947	ChrMT:9877-10173	3994.12	0.579606	1.49444	2.43139e-12	1.17156e-08	up	ATP synthesis coupled electron transport;mitochondrial respiratory chain complex I;small molecule metabolic process;respiratory electron transport chain;oxidoreductase activity, acting on NAD(P)H;NADH dehydrogenase (ubiquinone) activity;mitochondrial electron transport, NADH to ubiquinone;mitochondrial inner membrane;cellular metabolic process;oxidation-reduction process;integral component of mem…
LBHD1	LBH domain containing 1	Chr11:62662817-62672255	ENSMUSG00000096740	Chr19:8883732-8892627	153.064	-0.628229	-1.54567	9.56997e-07	0.00204946	down
CFAP157	cilia and flagella associated protein 157	Chr9:127706989-127716002	ENSMUSG00000038987	Chr2:32777381-32784428	18.7959	1.66299	3.16673	1.24932e-06	0.00240794	up
TAF15	TATA-box binding protein associated factor 15	Chr17:35713791-35864615	ENSMUSG00000020680	Chr11:83473086-83506743	1292.13	0.289047	1.22183	1.98704e-06	0.00348166	up	poly(A) RNA binding;protein binding;positive regulation of transcription, DNA-templated;nucleoplasm;nucleic acid binding;nucleotide binding;zinc ion binding;DNA binding;cytoplasm;nucleus;poly(A) RNA binding;protein binding;positive regulation of transcription, DNA-templated;nucleoplasm;nucleic acid binding;nucleotide binding;zinc ion binding;DNA binding;cytoplasm;nucleus;
MPHOSPH9	M-phase phosphoprotein 9	Chr12:123152320-123244014	ENSMUSG00000038126	Chr5:124250959-124327972	887.392	0.487434	1.40195	3.16957e-06	0.00509085	up	centriole;Golgi membrane;Golgi apparatus;membrane;centrosome;plasma membrane;cytoplasm;
IL4I1	interleukin 4 induced 1	Chr19:49889654-49929539	ENSMUSG00000074141	Chr7:44816387-44840809	16.5851	-1.86134	-3.63345	5.22111e-06	0.0077409	down	L-amino-acid oxidase activity;L-phenylalanine catabolic process;cellular nitrogen compound metabolic process;small molecule metabolic process;oxidoreductase activity;oxidation-reduction process;extracellular region;lysosome;
LAMC2	laminin subunit gamma 2	Chr1:183186238-183244900	ENSMUSG00000026479	Chr1:153122756-153186447	349.254	0.47358	1.38855	6.04665e-06	0.00810437	up	hemidesmosome assembly;cell junction assembly;extracellular matrix organization;extracellular matrix disassembly;protein binding;epidermis development;cell adhesion;extracellular region;extracellular space;membrane;proteinaceous extracellular matrix;perinuclear region of cytoplasm;cell cortex;laminin-2 complex;
LCP1	lymphocyte cytosolic protein 1	Chr13:46125920-46211871	ENSMUSG00000021998	Chr14:75131101-75230842	269.899	-0.442446	-1.35891	7.35353e-06	0.00853803	down	regulation of intracellular protein transport;actin filament bundle;GTPase binding;T cell activation involved in immune response;positive regulation of podosome assembly;protein kinase A signaling;ruffle membrane;stress fiber;ruffle;extracellular matrix disassembly;podosome;extracellular exosome;filopodium;protein binding;actin filament;actin filament bundle assembly;focal adhesion;cell migration…
CEP128	centrosomal protein 128	Chr14:80476983-80959517	ENSMUSG00000061533	Chr12:90998492-91384409	152.689	-0.552287	-1.46641	8.83128e-06	0.00945634	down	centriole;spindle pole;microtubule organizing center;cytoplasm;
FAM220A	family with sequence similarity 220 member A	Chr7:6329409-6348981	ENSMUSG00000083012	Chr5:143548708-143564531	20.2811	-2.59729	-6.05148	1.29246e-05	0.013111	down	nucleus;
ITGB7	integrin subunit beta 7	Chr12:53191318-53207307	ENSMUSG00000001281	Chr15:102215995-102231944	37.3822	-1.15963	-2.234	1.79268e-05	0.0164534	down	integrin alpha4-beta7 complex;cell-matrix adhesion involved in ameboidal cell migration;heterotypic cell-cell adhesion;leukocyte tethering or rolling;virus receptor activity;cell adhesion molecule binding;viral entry into host cell;extracellular matrix organization;cell surface;receptor complex;extracellular exosome;regulation of immune response;protein binding;receptor clustering;integrin comple…
KIAA0753	KIAA0753	Chr17:6578148-6640927	ENSMUSG00000020807	Chr11:72153929-72207459	340.142	-0.498842	-1.41308	2.61984e-05	0.0219542	down	protein binding;centrosome;cytoplasm;
CLCC1	chloride channel CLIC like 1	Chr1:108929508-108963457	ENSMUSG00000027884	Chr3:108653913-108678840	587.207	-0.352221	-1.27652	4.35479e-05	0.0312881	down	chloride channel complex;chloride channel activity;chloride transmembrane transport;endoplasmic reticulum;Golgi apparatus;membrane;intracellular membrane-bounded organelle;nucleus;integral component of membrane;
CCDC40	coiled-coil domain containing 40	Chr17:80036632-80100613	ENSMUSG00000039963	Chr11:119228572-119265238	95.5806	0.894315	1.85873	4.73502e-05	0.0325108	up	regulation of cilium beat frequency;axonemal dynein complex assembly;epithelial cilium movement;inner dynein arm assembly;epithelial cilium movement involved in determination of left/right asymmetry;determination of liver left/right asymmetry;determination of digestive tract left/right asymmetry;determination of pancreatic left/right asymmetry;lung development;heart looping;motile cilium assembly…
INPP1	inositol polyphosphate-1-phosphatase	Chr2:190343470-190371665	ENSMUSG00000026102	Chr1:52785427-52817688	976.25	-0.334765	-1.26117	4.89164e-05	0.0325108	down	inositol-1,3,4-trisphosphate 1-phosphatase activity;inositol-1,4-bisphosphate 1-phosphatase activity;inositol phosphate dephosphorylation;inositol phosphate metabolic process;small molecule metabolic process;phosphate-containing compound metabolic process;cytosol;phosphatidylinositol phosphorylation;signal transduction;magnesium ion binding;cytoplasm;
TNFSF12	TNF superfamily member 12	Chr17:7548891-7557890	ENSMUSG00000097328	Chr11:69686250-69695849	202.514	-0.48294	-1.39759	5.1199e-05	0.0328937	down	positive regulation of extrinsic apoptotic signaling pathway;endothelial cell migration;positive regulation of protein catabolic process;positive regulation of angiogenesis;positive regulation of endothelial cell proliferation;tumor necrosis factor-mediated signaling pathway;apoptotic signaling pathway;protein binding;tumor necrosis factor receptor binding;integral component of plasma membrane;cy…
NUP54	nucleoporin 54	Chr4:76114659-76148515	ENSMUSG00000034826	Chr5:92415540-92435219	397.063	-0.363808	-1.28682	6.77591e-05	0.0415497	down	nuclear pore central transport channel;protein targeting to nuclear inner membrane;nuclear pore organization;regulation of cellular response to heat;viral transcription;glucose transport;regulation of glucose transport;hexose transport;mitotic nuclear envelope disassembly;gene silencing by RNA;nucleocytoplasmic transporter activity;post-translational protein modification;nuclear envelope;cellular…
CNN1	calponin 1	Chr19:11538717-11550323	ENSMUSG00000001349	Chr9:22099216-22109630	20.5564	1.27379	2.41796	7.0929e-05	0.0415497	up	regulation of smooth muscle contraction;protein binding;actomyosin structure organization;focal adhesion;calmodulin binding;cytoskeleton;actin binding;
TG	thyroglobulin	Chr8:132866958-133134903	ENSMUSG00000053469	Chr15:66670753-66850721	7.92426	-2.24715	-4.74743	7.11394e-05	0.0415497	down	thyroid gland development;carboxylic ester hydrolase activity;hormone biosynthetic process;hormone activity;signal transduction;extracellular region;extracellular space;thyroid hormone metabolic process;regulation of myelination;iodide transport;protein homodimerization activity;Golgi apparatus;response to lipopolysaccharide;receptor binding;protein complex;endoplasmic reticulum;protein complex b…
ZNF3	zinc finger protein 3	Chr7:100064033-100082548	ENSMUSG00000037007	Chr5:138139702-138155744	246.348	-0.655039	-1.57466	8.62869e-05	0.0489145	down	leukocyte activation;identical protein binding;protein binding;cell differentiation;multicellular organismal development;intracellular;transcription factor activity, sequence-specific DNA binding;regulation of transcription, DNA-templated;transcription, DNA-templated;nucleic acid binding;zinc ion binding;DNA binding;nucleus;metal ion binding;

## Sheet: P60 DEGs
Supplementary Table 2. DEGs from the P25-Shank3 and P60-Shank3 forebrain transcripts.
Gene information			RNA-seq probe information		DESeq2 results						Functional annotation
HGNC symbol	Full name	Position (human)	Ensembl ID (mouse)	Position (mouse)	baseMean	log2FC	FC	p-value	adjusted p-value	direction	GO terms	KEGG Pathway
SHANK3	SH3 and multiple ankyrin repeat domains 3	Chr22:50674415-50733298	ENSMUSG00000022623	Chr15:89499623-89560261	7002.96	-0.998131	-1.99741	2.22045e-16	2.13807e-12	down	protein binding;plasma membrane;synapse assembly;regulation of synaptic plasticity;MAPK cascade;brain morphogenesis;neuromuscular process controlling balance;neuron projection;positive regulation of synapse structural plasticity;protein C-terminus binding;locomotory behavior;memory;social behavior;vocalization behavior;regulation of dendritic spine morphogenesis;learning;long-term synaptic potent…
GSTP1	glutathione S-transferase pi 1	Chr11:67583595-67586660	ENSMUSG00000038155	Chr19:4040285-4046023	31.3017	3.50583	11.3596	2.22045e-16	2.13807e-12	up	TRAF2-GSTP1 complex;negative regulation of leukocyte proliferation;nitric oxide binding;nitric oxide storage;dinitrosyl-iron complex binding;S-nitrosoglutathione binding;common myeloid progenitor cell proliferation;regulation of stress-activated MAPK cascade;kinase regulator activity;negative regulation of nitric-oxide synthase biosynthetic process;negative regulation of monocyte chemotactic prot…
MCM3AP	minichromosome maintenance complex component 3 associated protein	Chr21:46235126-46286297	ENSMUSG00000001150	Chr10:76468927-76515857	2004.01	0.393005	1.31313	1.66089e-13	1.06618e-09	up	immune system process;protein import into nucleus;mRNA transport;nuclear pore;transferase activity, transferring acyl groups;DNA replication;cytosol;nuclear membrane;nucleoplasm;nucleotide binding;DNA binding;cytoplasm;nucleus;
LAMB3	laminin subunit beta 3	Chr1:209614870-209652466	ENSMUSG00000026639	Chr1:193207699-193343878	64.6234	1.48944	2.80781	5.89084e-13	2.83615e-09	up	endodermal cell differentiation;hemidesmosome assembly;cell junction assembly;extracellular matrix organization;extracellular matrix disassembly;protein binding;epidermis development;structural molecule activity;cell adhesion;extracellular region;basement membrane;brown fat cell differentiation;laminin-5 complex;protein complex binding;
PCDHA11	protocadherin alpha 11	Chr5:140868183-141012344	ENSMUSG00000007440	Chr18:37005203-37187657	206.604	-0.754778	-1.68737	1.25761e-10	4.84382e-07	down	integral component of plasma membrane;cell adhesion;homophilic cell adhesion via plasma membrane adhesion molecules;membrane;plasma membrane;nervous system development;calcium ion binding;
RPL10	ribosomal protein L10	ChrX:154389955-154409168	ENSMUSG00000008682	ChrX:74270812-74273135	907.561	-0.581549	-1.49646	2.41268e-10	7.7439e-07	down	viral transcription;ribosomal large subunit assembly;cytosolic large ribosomal subunit;viral life cycle;viral process;gene expression;cellular protein metabolic process;translational initiation;poly(A) RNA binding;protein binding;nuclear-transcribed mRNA catabolic process, nonsense-mediated decay;translational termination;endoplasmic reticulum;SRP-dependent cotranslational protein targeting to me…
PPIP5K2	diphosphoinositol pentakisphosphate kinase 2	Chr5:103120149-103212799	ENSMUSG00000040648	Chr1:97706048-97770411	1095.91	-0.302582	-1.23335	6.74206e-08	0.000144265	down	inositol hexakisphosphate 3-kinase activity;inositol hexakisphosphate 1-kinase activity;inositol hexakisphosphate kinase activity;inositol phosphate metabolic process;diphosphoinositol-pentakisphosphate kinase activity;inositol metabolic process;inositol hexakisphosphate 5-kinase activity;inositol-1,3,4,5,6-pentakisphosphate kinase activity;small molecule metabolic process;dephosphorylation;acid …
MRPL19	mitochondrial ribosomal protein L19	Chr2:75646783-75690851	ENSMUSG00000030045	Chr6:81957851-81965958	847.645	-0.415969	-1.33419	9.63224e-08	0.000185498	down	mitochondrial large ribosomal subunit;mitochondrial translational termination;mitochondrial translational elongation;mitochondrial translational initiation;mitochondrial translation;organelle organization;mitochondrial inner membrane;intracellular;ribosome;nuclear membrane;translation;structural constituent of ribosome;nucleus;mitochondrion;
PPP1R15A	protein phosphatase 1 regulatory subunit 15A	Chr19:48872392-48876057	ENSMUSG00000040435	Chr7:45522916-45526268	409.813	0.554796	1.46896	2.01974e-07	0.000324135	up	positive regulation of endoplasmic reticulum stress-induced eIF2 alpha dephosphorylation;negative regulation of PERK-mediated unfolded protein response;positive regulation of peptidyl-serine dephosphorylation;protein phosphatase type 1 activator activity;protein localization to endoplasmic reticulum;positive regulation of transcription from RNA polymerase I promoter;regulation of translational in…
ATP8A2	ATPase phospholipid transporting 8A2	Chr13:25372071-26025851	ENSMUSG00000021983	Chr14:59638540-60197179	3403.57	-0.329526	-1.2566	2.39369e-07	0.000329269	down	Golgi vesicle budding;phospholipid transport;photoreceptor outer segment;endosome;neuron development;trans-Golgi network;negative regulation of cell proliferation;Golgi membrane;Golgi apparatus;phospholipid translocation;phospholipid-translocating ATPase activity;magnesium ion binding;plasma membrane;metabolic process;metal ion binding;nucleotide binding;integral component of membrane;ATP binding…
MT-ATP6	mitochondrially encoded ATP synthase membrane subunit 6	ChrMT:8527-9207	ENSMUSG00000064357	ChrMT:7927-8607	37801.5	0.363079	1.28617	4.28272e-07	0.000549844	up	mitochondrial ATP synthesis coupled proton transport;mitochondrial proton-transporting ATP synthase complex;proton-transporting ATP synthase complex, coupling factor F(o);hydrogen ion transmembrane transporter activity;small molecule metabolic process;extracellular exosome;respiratory electron transport chain;mitochondrial inner membrane;ATP synthesis coupled proton transport;cellular metabolic p…
SST	somatostatin	Chr3:187668906-187670399	ENSMUSG00000004366	Chr16:23889573-23890958	3939.19	0.209586	1.15636	5.14759e-07	0.000619577	up	hormone-mediated apoptotic signaling pathway;response to nutrient;cell-cell signaling;synaptic transmission;digestion;cell surface receptor signaling pathway;negative regulation of cell proliferation;regulation of cell migration;hormone activity;extracellular region;G-protein coupled receptor signaling pathway;extracellular space;response to heat;response to drug;response to organonitrogen compou…
HBB	hemoglobin subunit beta	Chr11:5225464-5229395	ENSMUSG00000073940	Chr7:103812524-103813996	411.677	0.517229	1.4312	6.13073e-07	0.000694503	up	haptoglobin binding;nitric oxide transport;endocytic vesicle lumen;haptoglobin-hemoglobin complex;positive regulation of nitric oxide biosynthetic process;positive regulation of cell death;renal absorption;response to hydrogen peroxide;platelet aggregation;bicarbonate transport;oxygen transport;hemoglobin complex;oxygen transporter activity;blood coagulation;small molecule metabolic process;hydro…
HPGDS	hematopoietic prostaglandin D synthase	Chr4:94298535-94342876	ENSMUSG00000029919	Chr6:65117293-65144908	206.244	-0.638234	-1.55642	6.63413e-07	0.000709778	down	prostaglandin-D synthase activity;locomotory behavior;glutathione derivative biosynthetic process;arachidonic acid metabolic process;prostaglandin metabolic process;protein homodimerization activity;small molecule metabolic process;protein binding;cyclooxygenase pathway;xenobiotic metabolic process;glutathione transferase activity;cytosol;signal transduction;magnesium ion binding;cytoplasm;calciu…
MYH13	myosin heavy chain 13	Chr17:10298084-10373130	ENSMUSG00000060180	Chr11:67321658-67371586	15.2943	-2.8851	-7.38756	1.3407e-06	0.00129096	down	muscle myosin complex;myofibril;microfilament motor activity;muscle contraction;myosin filament;extracellular exosome;protein binding;calmodulin binding;actin binding;myosin complex;motor activity;metabolic process;ATP binding;cellular response to starvation;
PCNT	pericentrin	Chr21:46324122-46445769	ENSMUSG00000001151	Chr10:76351263-76442786	1298.8	-0.329987	-1.257	1.93039e-06	0.00177026	down	centriolar satellite;positive regulation of intracellular protein transport;G2/M transition of mitotic cell cycle;mitotic cell cycle;mitotic spindle organization;organelle organization;protein binding;cilium assembly;centriole;calmodulin binding;cytosol;microtubule cytoskeleton organization;microtubule;membrane;centrosome;cytoplasm;
CFH	complement factor H	Chr1:196651878-196747504	ENSMUSG00000026365	Chr1:140084708-140183764	905.622	-0.317277	-1.24598	3.42582e-06	0.00286845	down	regulation of complement activation;complement activation, alternative pathway;extracellular exosome;blood microparticle;innate immune response;protein binding;heparin binding;complement activation;heparan sulfate proteoglycan binding;extracellular region;extracellular space;
MID1	midline 1	ChrX:10445310-10833654	ENSMUSG00000035299	ChrX:169685199-170005736	655.756	-0.564795	-1.47918	3.8136e-06	0.0030601	down	phosphoprotein binding;protein localization to microtubule;interferon-gamma-mediated signaling pathway;positive regulation of stress-activated MAPK cascade;pattern specification process;cytoplasmic microtubule;spindle;protein homodimerization activity;microtubule associated complex;identical protein binding;protein binding;ligase activity;cytosol;microtubule cytoskeleton organization;ubiquitin pr…
CCDC40	coiled-coil domain containing 40	Chr17:80036632-80100613	ENSMUSG00000039963	Chr11:119228572-119265238	83.7459	0.990565	1.98696	4.7222e-06	0.0036376	up	regulation of cilium beat frequency;axonemal dynein complex assembly;epithelial cilium movement;inner dynein arm assembly;epithelial cilium movement involved in determination of left/right asymmetry;determination of liver left/right asymmetry;determination of digestive tract left/right asymmetry;determination of pancreatic left/right asymmetry;lung development;heart looping;motile cilium assembly…
NEAT1	nuclear paraspeckle assembly transcript 1	Chr11:65422774-65445540	ENSMUSG00000092274	Chr19:5824708-5845478	3602.89	-0.226665	-1.17013	5.96415e-06	0.0044176	down
MDC1	mediator of DNA damage checkpoint 1	ChrCHR_HSCHR6_MHC_DBB_CTG1:30690066-30708147	ENSMUSG00000061607	Chr17:35841515-35859670	775.318	-0.310662	-1.24028	7.99082e-06	0.00569952	down	FHA domain binding;intra-S DNA damage checkpoint;post-translational protein modification;double-strand break repair via nonhomologous end joining;protein sumoylation;cellular protein metabolic process;protein binding;focal adhesion;chromosome;double-strand break repair via homologous recombination;DNA repair;protein C-terminus binding;double-strand break repair;nucleoplasm;nucleus;FHA domain bind…
UCP2	uncoupling protein 2	Chr11:73974667-73983307	ENSMUSG00000033685	Chr7:100493337-100502020	691.144	-0.335515	-1.26183	1.11388e-05	0.00766112	down	response to hypoxia;small molecule metabolic process;protein binding;respiratory electron transport chain;proton transport;mitochondrial inner membrane;cellular metabolic process;transport;translation;structural constituent of ribosome;integral component of membrane;mitochondrion;regulation of mitochondrial membrane potential;cytoplasm;cellular response to glucose stimulus;liver regeneration;nega…
IL17RA	interleukin 17 receptor A	Chr22:17084954-17115694	ENSMUSG00000002897	Chr6:120463247-120487559	585.961	-0.391456	-1.31172	1.35472e-05	0.00899628	down	interleukin-17 receptor activity;fibroblast activation;positive regulation of interleukin-23 production;protein binding;cell surface receptor signaling pathway;integral component of plasma membrane;cytokine-mediated signaling pathway;extracellular region;plasma membrane;receptor binding;positive regulation of inflammatory response;defense response to fungus;granulocyte chemotaxis;positive regulat…
FBXL2	F-box and leucine rich repeat protein 2	Chr3:33277025-33403662	ENSMUSG00000032507	Chr9:113963637-114046191	1414.8	-0.226396	-1.16991	1.87158e-05	0.0120143	down	phosphatidylinositol 3-kinase regulatory subunit binding;regulation of phosphatidylinositol 3-kinase signaling;protein phosphatase binding;regulation of autophagy;viral process;SCF-dependent proteasomal ubiquitin-dependent protein catabolic process;SCF ubiquitin ligase complex;protein binding;calmodulin binding;cellular protein modification process;protein ubiquitination;ubiquitin-protein transfe…
ZC3H7A	zinc finger CCCH-type containing 7A	Chr16:11750586-11797267	ENSMUSG00000037965	Chr16:11136592-11176393	1157.09	-0.257621	-1.19551	2.0852e-05	0.0129538	down	poly(A) RNA binding;protein binding;metal ion binding;nucleus;
KRT10	keratin 10	Chr17:40818117-40822595	ENSMUSG00000019761	Chr11:99385254-99389364	147.004	0.579038	1.49385	2.32364e-05	0.0139839	up	structural constituent of epidermis;keratinocyte differentiation;extracellular exosome;structural molecule activity;intermediate filament;membrane;extracellular space;cytoplasm;nucleus;
PLXND1	plexin D1	Chr3:129555175-129606818	ENSMUSG00000030123	Chr6:115954811-115995005	3496.99	0.202593	1.15076	2.49157e-05	0.0145402	up	regulation of axon extension involved in axon guidance;branchiomotor neuron axon guidance;semaphorin-plexin signaling pathway involved in axon guidance;endothelial cell migration;semaphorin receptor complex;regulation of angiogenesis;lamellipodium;protein binding;synapse assembly;protein domain specific binding;integral component of plasma membrane;regulation of cell migration;signal transduction…
RASGRF2	Ras protein specific guanine nucleotide releasing factor 2	Chr5:80960672-81230156	ENSMUSG00000021708	Chr13:91880400-92131656	4962.89	-0.254373	-1.19282	3.04498e-05	0.0167544	down	neurotrophin TRK receptor signaling pathway;vascular endothelial growth factor receptor signaling pathway;insulin receptor signaling pathway;epidermal growth factor receptor signaling pathway;activation of MAPKK activity;apoptotic signaling pathway;innate immune response;Fc-epsilon receptor signaling pathway;protein binding;Ras protein signal transduction;MAPK cascade;synaptic transmission;fibrob…
AKR1E2	aldo-keto reductase family 1 member E2	Chr10:4786629-4848062	ENSMUSG00000045410	Chr13:4590750-4609174	585.482	-0.318091	-1.24668	4.84191e-05	0.0259015	down	oxidoreductase activity;oxidation-reduction process;1,5-anhydro-D-fructose reductase activity;mitophagy in response to mitochondrial depolarization;extracellular exosome;cytoplasm;
TAF8	TATA-box binding protein associated factor 8	Chr6:42050513-42087461	ENSMUSG00000023980	Chr17:47483364-47502292	534.947	0.303643	1.23426	6.41457e-05	0.0325083	up	protein heterodimerization activity;regulation of fat cell differentiation;maintenance of protein location in nucleus;protein binding;transcription factor TFIID complex;positive regulation of transcription, DNA-templated;perinuclear region of cytoplasm;cell differentiation;transcription, DNA-templated;nucleoplasm;nucleus;inner cell mass cell proliferation;
USP16	ubiquitin specific peptidase 16	Chr21:29024629-29054488	ENSMUSG00000025616	Chr16:87454703-87483517	893.182	0.29522	1.22707	8.38153e-05	0.0409608	up	monoubiquitinated histone H2A deubiquitination;histone H2A K63-linked deubiquitination;protein homotetramerization;ubiquitin binding;positive regulation of translational elongation;histone deubiquitination;cell division;mitotic nuclear division;positive regulation of transcription, DNA-templated;cellular response to DNA damage stimulus;transcription coactivator activity;positive regulation of tra…
ADNP	activity dependent neuroprotector homeobox	Chr20:50888919-50931240	ENSMUSG00000051149	Chr2:168180986-168207112	1687.61	-0.353283	-1.27746	8.50779e-05	0.0409608	down	protein binding;regulation of transcription, DNA-templated;transcription, DNA-templated;metal ion binding;DNA binding;nucleus;extracellular space;chromatin binding;negative regulation of neuron apoptotic process;cytoplasm;dendrite;response to inorganic substance;axon;neuronal cell body;positive regulation of neuron projection development;peptide binding;positive regulation of peptidyl-tyrosine ph…
TNRC6B	trinucleotide repeat containing 6B	Chr22:40044817-40335808	ENSMUSG00000047888	Chr15:80711313-80941085	4483.35	-0.262194	-1.1993	8.99923e-05	0.04227	down	posttranscriptional gene silencing by RNA;gene silencing by RNA;regulation of translation;positive regulation of nuclear-transcribed mRNA catabolic process, deadenylation-dependent decay;positive regulation of nuclear-transcribed mRNA poly(A) tail shortening;neurotrophin TRK receptor signaling pathway;epidermal growth factor receptor signaling pathway;gene expression;innate immune response;poly(A…
FAM129C	family with sequence similarity 129 member C	Chr19:17523301-17553839	ENSMUSG00000043243	Chr8:71597648-71607936	83.7323	0.732635	1.66167	0.000103286	0.047359	up
