# Supplementary material for: Age, brain region, and gene dosage-differential transcriptomic changes in Shank3-mutant mice
Source: Front Mol Neurosci. 2022 Oct 12;15:1017512. doi: 10.3389/fnmol.2022.1017512 (PMC9597470; doi:10.3389/fnmol.2022.1017512)
Supplement: Supplementary file 3 [file Table_3.XLSX]

## Sheet: P25-Shank3; C5 CC - Up
Supplementary Table 3. Results of GSEA of P25-Shank3 and P60-Shank3 forebrain transcripts performed using gene sets in the CC, BP, and MF domains.
NAME	SIZE	ES	NES	NOM p-val	FDR q-val	FWER p-val	RANK AT MAX	LEADING EDGE
GOCC_SYNAPTIC_MEMBRANE	352	0.126516	2.71178	0	0.0137912	0.011	9095	tags=75%, list=62%, signal=194%
GOCC_GLUTAMATERGIC_SYNAPSE	299	0.133116	2.59224	0	0.0181555	0.028	9511	tags=78%, list=65%, signal=220%
GOCC_ATPASE_COMPLEX	93	0.212216	2.45776	0	0.0306887	0.072	6176	tags=63%, list=42%, signal=109%
GOCC_CYTOPLASMIC_STRESS_GRANULE	66	0.24692	2.41846	0	0.0258735	0.081	5253	tags=61%, list=36%, signal=94%
GOCC_POSTSYNAPTIC_MEMBRANE	252	0.125044	2.35018	0	0.0344367	0.126	9087	tags=75%, list=62%, signal=195%
GOCC_PRESYNAPSE	455	0.0936175	2.30876	0	0.0361253	0.153	8837	tags=70%, list=61%, signal=171%
GOCC_RIBONUCLEOPROTEIN_GRANULE	213	0.132087	2.27545	0	0.0367578	0.176	6591	tags=58%, list=45%, signal=105%
GOCC_DISTAL_AXON	276	0.117196	2.24773	0	0.0404211	0.213	9313	tags=75%, list=64%, signal=205%
GOCC_CONDENSED_CHROMOSOME	177	0.146206	2.2466	0.00195695	0.0363446	0.216	5473	tags=52%, list=38%, signal=82%
GOCC_CELL_CELL_JUNCTION	439	0.0927235	2.24257	0.00396825	0.0334629	0.222	4036	tags=37%, list=28%, signal=49%
GOCC_PERIKARYON	146	0.159696	2.21743	0	0.0368989	0.268	7083	tags=64%, list=49%, signal=124%
GOCC_CATION_CHANNEL_COMPLEX	201	0.132889	2.18712	0.00195695	0.0406423	0.322	8028	tags=68%, list=55%, signal=150%
GOCC_SWI_SNF_SUPERFAMILY_TYPE_COMPLEX	70	0.220368	2.1707	0.00407332	0.0406708	0.341	6176	tags=64%, list=42%, signal=111%
GOCC_CHROMOSOMAL_REGION	296	0.108318	2.1289	0.00212314	0.0492102	0.416	5497	tags=48%, list=38%, signal=76%
GOCC_POSTSYNAPTIC_SPECIALIZATION_MEMBRANE	105	0.178134	2.12503	0.0060241	0.0472015	0.428	9087	tags=80%, list=62%, signal=211%
GOCC_POSTSYNAPTIC_DENSITY_MEMBRANE	84	0.199429	2.0901	0.0020284	0.0542375	0.494	9087	tags=82%, list=62%, signal=217%
GOCC_INTERCALATED_DISC	47	0.256925	2.08006	0.002	0.0540818	0.516	8676	tags=85%, list=59%, signal=209%
GOCC_SPINDLE	343	0.0973171	2.05921	0.00204918	0.0589766	0.564	6224	tags=52%, list=43%, signal=89%
GOCC_MRNA_CLEAVAGE_FACTOR_COMPLEX	22	0.362151	2.0476	0	0.0600934	0.59	4669	tags=68%, list=32%, signal=100%
GOCC_MICROTUBULE_END	31	0.311141	2.02837	0.00764818	0.0639164	0.637	4880	tags=65%, list=33%, signal=97%
GOCC_SPLICEOSOMAL_COMPLEX	176	0.128738	2.01629	0.00790514	0.0651602	0.663	3696	tags=38%, list=25%, signal=50%
GOCC_NEURON_TO_NEURON_SYNAPSE	333	0.0974905	2.00236	0.00209205	0.067128	0.683	9690	tags=76%, list=66%, signal=221%
GOCC_EXTRINSIC_COMPONENT_OF_MEMBRANE	272	0.102801	1.95818	0.00561798	0.0833819	0.782	7321	tags=60%, list=50%, signal=119%
GOCC_NUCLEAR_SPECK	373	0.0862867	1.94623	0.00831601	0.085874	0.809	7531	tags=60%, list=52%, signal=121%
GOCC_SITE_OF_POLARIZED_GROWTH	178	0.124649	1.92911	0.0125523	0.0912586	0.84	9510	tags=78%, list=65%, signal=220%
GOCC_GABA_ERGIC_SYNAPSE	60	0.211319	1.92026	0.00824742	0.0919402	0.851	8597	tags=80%, list=59%, signal=194%
GOCC_ACTIN_FILAMENT	106	0.156092	1.91803	0.00804829	0.0896109	0.854	4068	tags=43%, list=28%, signal=60%
GOCC_MICROTUBULE	389	0.0860636	1.91772	0.011976	0.0865025	0.855	6388	tags=52%, list=44%, signal=90%
GOCC_NUCLEAR_CHROMOSOME	193	0.11859	1.89259	0.00589391	0.0963019	0.898	2524	tags=29%, list=17%, signal=35%
GOCC_HISTONE_METHYLTRANSFERASE_COMPLEX	66	0.194976	1.88206	0.0133588	0.0987277	0.908	6891	tags=67%, list=47%, signal=126%
GOCC_CHROMOSOME_CENTROMERIC_REGION	180	0.120681	1.88031	0.0128205	0.0963273	0.91	6606	tags=57%, list=45%, signal=103%
GOCC_CONDENSED_CHROMOSOME_CENTROMERIC_REGION	106	0.155449	1.87661	0.00998004	0.0954628	0.915	5178	tags=51%, list=36%, signal=78%
GOCC_ADHERENS_JUNCTION	167	0.126858	1.87397	0.00373134	0.0938399	0.919	7427	tags=63%, list=51%, signal=128%
GOCC_CENTRIOLE	125	0.142545	1.87175	0.00965251	0.0920544	0.92	6455	tags=58%, list=44%, signal=104%
GOCC_SODIUM_CHANNEL_COMPLEX	23	0.327432	1.8663	0.00790514	0.0917161	0.924	7913	tags=87%, list=54%, signal=190%
GOCC_MRNA_CLEAVAGE_AND_POLYADENYLATION_SPECIFICITY_FACTOR_COMPLEX	18	0.356058	1.84271	0.0138889	0.101933	0.949	6966	tags=83%, list=48%, signal=159%
GOCC_ACTIN_CYTOSKELETON	450	0.0752823	1.838	0.0113852	0.101387	0.951	7102	tags=56%, list=49%, signal=106%
GOCC_DENDRITIC_SHAFT	32	0.278862	1.83617	0.0210084	0.0999209	0.953	6879	tags=75%, list=47%, signal=142%
GOCC_CONDENSED_NUCLEAR_CHROMOSOME	64	0.194499	1.83366	0.00952381	0.09848	0.954	2416	tags=36%, list=17%, signal=43%
GOCC_MICROTUBULE_PLUS_END	22	0.321815	1.82316	0.0157171	0.102214	0.959	7908	tags=86%, list=54%, signal=188%
GOCC_PRESYNAPTIC_ACTIVE_ZONE	67	0.186213	1.79255	0.0117647	0.118302	0.979	8397	tags=76%, list=58%, signal=179%
GOCC_NEURON_SPINE	174	0.1135	1.78385	0.0170213	0.121196	0.979	9511	tags=76%, list=65%, signal=217%
GOCC_SMALL_NUCLEAR_RIBONUCLEOPROTEIN_COMPLEX	67	0.181752	1.78147	0.0173745	0.119523	0.979	4326	tags=48%, list=30%, signal=68%
GOCC_SPINDLE_POLE	153	0.11976	1.75827	0.0241935	0.130932	0.986	6087	tags=54%, list=42%, signal=91%
GOCC_HETEROCHROMATIN	62	0.188888	1.74656	0.0157171	0.13605	0.988	6665	tags=65%, list=46%, signal=118%
GOCC_TRANSPORTER_COMPLEX	292	0.0867619	1.74625	0.0114504	0.13326	0.988	9697	tags=75%, list=66%, signal=219%
GOCC_CELL_DIVISION_SITE	57	0.193202	1.74522	0.0259481	0.130966	0.988	5124	tags=54%, list=35%, signal=84%
GOCC_CATALYTIC_STEP_2_SPLICEOSOME	84	0.159603	1.73008	0.0263158	0.137861	0.99	1678	tags=27%, list=12%, signal=31%
GOCC_SM_LIKE_PROTEIN_FAMILY_COMPLEX	78	0.16573	1.7116	0.0333333	0.148091	0.99	4326	tags=46%, list=30%, signal=65%
GOCC_INTRINSIC_COMPONENT_OF_POSTSYNAPTIC_MEMBRANE	103	0.144865	1.67688	0.0250965	0.173298	0.996	9087	tags=77%, list=62%, signal=202%
GOCC_GOLGI_LUMEN	68	0.170372	1.67571	0.0342742	0.170672	0.996	3960	tags=44%, list=27%, signal=60%
GOCC_PRESYNAPTIC_MEMBRANE	134	0.125623	1.67394	0.0270793	0.168495	0.996	9285	tags=76%, list=64%, signal=208%
GOCC_MITOTIC_SPINDLE	142	0.120378	1.66727	0.0362173	0.171234	0.998	7812	tags=65%, list=54%, signal=140%
GOCC_NUCLEAR_PERIPHERY	120	0.131425	1.66126	0.0303605	0.173115	0.998	10616	tags=86%, list=73%, signal=313%
GOCC_INTRINSIC_COMPONENT_OF_SYNAPTIC_MEMBRANE	137	0.122635	1.65373	0.0417495	0.175732	0.998	8979	tags=74%, list=62%, signal=190%
GOCC_MYOSIN_FILAMENT	22	0.287529	1.64678	0.04	0.178918	0.998	3104	tags=50%, list=21%, signal=63%
GOCC_APICAL_DENDRITE	18	0.323684	1.63139	0.0410959	0.190868	1	9058	tags=94%, list=62%, signal=249%
GOCC_HISTONE_DEACETYLASE_COMPLEX	74	0.159165	1.62834	0.0348361	0.190417	1	6164	tags=58%, list=42%, signal=100%
GOCC_CELL_LEADING_EDGE	384	0.0737207	1.62528	0.0458167	0.189984	1	4725	tags=40%, list=32%, signal=57%
GOCC_CLEAVAGE_FURROW	49	0.193082	1.62499	0.05	0.186966	1	4931	tags=53%, list=34%, signal=80%
GOCC_CAJAL_BODY	56	0.184717	1.61681	0.0644491	0.191381	1	6170	tags=61%, list=42%, signal=105%
GOCC_DENDRITE_MEMBRANE	41	0.214026	1.5908	0.0490798	0.213217	1	10759	tags=95%, list=74%, signal=362%
GOCC_PLASMA_MEMBRANE_BOUNDED_CELL_PROJECTION_CYTOPLASM	194	0.0998524	1.59077	0.0470588	0.209852	1	6230	tags=53%, list=43%, signal=91%
GOCC_H4_HISTONE_ACETYLTRANSFERASE_COMPLEX	44	0.198324	1.58839	0.0552381	0.208783	1	7059	tags=68%, list=48%, signal=132%
GOCC_NUCLEAR_INNER_MEMBRANE	52	0.184569	1.58784	0.0493097	0.206074	1	3487	tags=42%, list=24%, signal=55%
GOCC_DENDRITIC_SPINE_MEMBRANE	15	0.334528	1.58773	0.0333988	0.203089	1	8737	tags=93%, list=60%, signal=233%
GOCC_PRERIBOSOME	72	0.159914	1.5853	0.0533333	0.202333	1	5578	tags=54%, list=38%, signal=87%
GOCC_NEURON_PROJECTION_TERMINUS	124	0.12145	1.57697	0.0472441	0.207419	1	8828	tags=73%, list=61%, signal=182%
GOCC_CORTICAL_CYTOSKELETON	97	0.136124	1.57477	0.042	0.206539	1	7048	tags=62%, list=48%, signal=119%
GOCC_GAMMA_TUBULIN_COMPLEX	19	0.296031	1.56407	0.0610236	0.213929	1	7201	tags=79%, list=49%, signal=156%
GOCC_NURD_COMPLEX	15	0.328881	1.55951	0.0409357	0.215696	1	7847	tags=87%, list=54%, signal=187%
GOCC_INO80_TYPE_COMPLEX	24	0.26543	1.55391	0.0525292	0.21827	1	2211	tags=42%, list=15%, signal=49%
GOCC_POTASSIUM_CHANNEL_COMPLEX	90	0.135863	1.52263	0.055336	0.248366	1	9697	tags=80%, list=66%, signal=237%
GOCC_CYTOPLASMIC_REGION	234	0.0858209	1.51625	0.0695489	0.252379	1	4626	tags=40%, list=32%, signal=58%
GOCC_SYNAPTIC_CLEFT	17	0.30007	1.50904	0.0661157	0.257682	1	9354	tags=94%, list=64%, signal=262%
GOCC_STRIATED_MUSCLE_THIN_FILAMENT	16	0.31758	1.50523	0.0662526	0.258276	1	5399	tags=69%, list=37%, signal=109%
GOCC_AP_TYPE_MEMBRANE_COAT_ADAPTOR_COMPLEX	39	0.207214	1.5001	0.0714286	0.261485	1	4838	tags=54%, list=33%, signal=80%
GOCC_MICROTUBULE_ASSOCIATED_COMPLEX	141	0.106588	1.49643	0.0653595	0.262202	1	6217	tags=53%, list=43%, signal=92%
GOCC_APICAL_JUNCTION_COMPLEX	121	0.118409	1.4961	0.068	0.259332	1	6844	tags=59%, list=47%, signal=110%
GOCC_TOR_COMPLEX	15	0.318544	1.49023	0.0657371	0.262768	1	2164	tags=47%, list=15%, signal=55%
GOCC_PERICENTRIC_HETEROCHROMATIN	19	0.2812	1.48757	0.0776699	0.262397	1	7417	tags=79%, list=51%, signal=160%
GOCC_FILOPODIUM_TIP	15	0.314554	1.48308	0.0731225	0.263797	1	9028	tags=93%, list=62%, signal=245%
GOCC_CILIARY_TIP	43	0.191759	1.4787	0.0773694	0.265721	1	8403	tags=77%, list=58%, signal=181%
GOCC_CELL_CELL_CONTACT_ZONE	68	0.152153	1.47222	0.083499	0.27008	1	4010	tags=43%, list=27%, signal=59%
GOCC_MOTILE_CILIUM	142	0.106417	1.46606	0.086629	0.274664	1	2673	tags=29%, list=18%, signal=35%
GOCC_NBAF_COMPLEX	15	0.308806	1.4527	0.0772128	0.288248	1	10084	tags=100%, list=69%, signal=324%
GOCC_ANCHORED_COMPONENT_OF_MEMBRANE	118	0.116201	1.44986	0.0833333	0.288112	1	6228	tags=54%, list=43%, signal=94%
GOCC_SMALL_SUBUNIT_PROCESSOME	34	0.206173	1.43055	0.0805501	0.309631	1	5578	tags=59%, list=38%, signal=95%
GOCC_VOLTAGE_GATED_CALCIUM_CHANNEL_COMPLEX	37	0.197288	1.42756	0.0914513	0.31001	1	1859	tags=32%, list=13%, signal=37%
GOCC_PRECATALYTIC_SPLICEOSOME	51	0.168058	1.42398	0.098646	0.311459	1	9281	tags=80%, list=64%, signal=220%
GOCC_CHROMOSOME_TELOMERIC_REGION	127	0.109159	1.4211	0.102881	0.311534	1	8756	tags=71%, list=60%, signal=176%
GOCC_KINETOCHORE	127	0.10873	1.42047	0.100823	0.309062	1	4743	tags=43%, list=33%, signal=64%
GOCC_BASEMENT_MEMBRANE	88	0.127766	1.41451	0.0981964	0.313588	1	2953	tags=33%, list=20%, signal=41%
GOCC_U2_TYPE_SPLICEOSOMAL_COMPLEX	88	0.128267	1.40349	0.0882957	0.325512	1	8249	tags=69%, list=57%, signal=159%
GOCC_SWI_SNF_COMPLEX	16	0.289401	1.40336	0.105263	0.322299	1	6721	tags=75%, list=46%, signal=139%
GOCC_NEURON_PROJECTION_CYTOPLASM	83	0.132769	1.40159	0.110656	0.32133	1	5805	tags=53%, list=40%, signal=88%
GOCC_TIGHT_JUNCTION	108	0.115248	1.4014	0.11691	0.318279	1	6838	tags=58%, list=47%, signal=109%
GOCC_INCLUSION_BODY	67	0.144805	1.39693	0.106719	0.320843	1	3774	tags=40%, list=26%, signal=54%
GOCC_IMMUNOLOGICAL_SYNAPSE	33	0.203581	1.39234	0.116279	0.323107	1	9411	tags=85%, list=65%, signal=239%
GOCC_CILIARY_BASE	29	0.217055	1.39022	0.118236	0.322426	1	5389	tags=59%, list=37%, signal=93%
GOCC_METHYLTRANSFERASE_COMPLEX	91	0.121593	1.37836	0.103314	0.335387	1	6891	tags=59%, list=47%, signal=112%
GOCC_AGGRESOME	30	0.210339	1.37662	0.127168	0.334332	1	5202	tags=57%, list=36%, signal=88%
GOCC_FIBRILLAR_CENTER	126	0.106218	1.37394	0.137214	0.334743	1	7260	tags=60%, list=50%, signal=119%
GOCC_MYOFILAMENT	19	0.261651	1.37194	0.135354	0.334333	1	5399	tags=63%, list=37%, signal=100%
GOCC_PRERIBOSOME_SMALL_SUBUNIT_PRECURSOR	15	0.288654	1.37007	0.106776	0.333685	1	4544	tags=60%, list=31%, signal=87%
GOCC_SYNAPTONEMAL_STRUCTURE	24	0.23457	1.36951	0.12024	0.331254	1	1445	tags=33%, list=10%, signal=37%
GOCC_SEX_CHROMOSOME	19	0.256314	1.36648	0.132411	0.332087	1	3174	tags=47%, list=22%, signal=60%
GOCC_RECEPTOR_COMPLEX	356	0.062777	1.36033	0.140845	0.337006	1	7381	tags=57%, list=51%, signal=112%
GOCC_INTRINSIC_COMPONENT_OF_POSTSYNAPTIC_SPECIALIZATION_MEMBRANE	67	0.138682	1.35932	0.127376	0.335418	1	9087	tags=76%, list=62%, signal=201%
GOCC_H4_H2A_HISTONE_ACETYLTRANSFERASE_COMPLEX	19	0.25308	1.3562	0.118712	0.33653	1	7059	tags=74%, list=48%, signal=143%
GOCC_PRESYNAPTIC_ACTIVE_ZONE_MEMBRANE	25	0.224548	1.35201	0.131373	0.338788	1	8397	tags=80%, list=58%, signal=188%
GOCC_MITOTIC_SPINDLE_POLE	33	0.195153	1.35024	0.138211	0.338194	1	6882	tags=67%, list=47%, signal=126%
GOCC_EUCHROMATIN	27	0.217396	1.34309	0.13308	0.344485	1	2776	tags=41%, list=19%, signal=50%
GOCC_CONDENSED_NUCLEAR_CHROMOSOME_KINETOCHORE	16	0.272069	1.33888	0.144603	0.346898	1	2416	tags=44%, list=17%, signal=52%
GOCC_SPINDLE_MIDZONE	34	0.193661	1.3383	0.146718	0.344623	1	6189	tags=62%, list=42%, signal=107%
GOCC_TRANSFERASE_COMPLEX_TRANSFERRING_PHOSPHORUS_CONTAINING_GROUPS	229	0.0759646	1.33801	0.153846	0.342019	1	6105	tags=49%, list=42%, signal=84%
GOCC_HOST_CELLULAR_COMPONENT	54	0.155033	1.33646	0.142012	0.341367	1	10980	tags=91%, list=75%, signal=366%
GOCC_RECYCLING_ENDOSOME	164	0.0884222	1.33469	0.138211	0.341012	1	7172	tags=58%, list=49%, signal=113%
GOCC_CILIARY_MEMBRANE	59	0.145401	1.33441	0.127376	0.338603	1	9752	tags=81%, list=67%, signal=245%
GOCC_REGION_OF_CYTOSOL	21	0.245606	1.33363	0.128599	0.336854	1	3367	tags=48%, list=23%, signal=62%
GOCC_PML_BODY	95	0.116182	1.33337	0.137795	0.33448	1	11518	tags=91%, list=79%, signal=428%
GOCC_COMPLEX_OF_COLLAGEN_TRIMERS	20	0.249135	1.32765	0.141732	0.339295	1	5121	tags=60%, list=35%, signal=92%
GOCC_BASAL_PART_OF_CELL	226	0.0769242	1.32615	0.13843	0.33849	1	4057	tags=35%, list=28%, signal=48%
GOCC_INTERMEDIATE_FILAMENT_CYTOSKELETON	109	0.105016	1.32174	0.159509	0.341857	1	5704	tags=50%, list=39%, signal=81%
GOCC_VOLTAGE_GATED_SODIUM_CHANNEL_COMPLEX	16	0.270147	1.3165	0.168651	0.346166	1	7913	tags=81%, list=54%, signal=177%
GOCC_AXONAL_GROWTH_CONE	27	0.212363	1.31427	0.143713	0.346497	1	5550	tags=59%, list=38%, signal=95%
GOCC_MLL1_2_COMPLEX	28	0.206395	1.31239	0.159533	0.346572	1	6891	tags=68%, list=47%, signal=128%
GOCC_CELL_CORTEX	262	0.0688291	1.29326	0.180328	0.370356	1	4023	tags=34%, list=28%, signal=47%
GOCC_EXOCYTIC_VESICLE	201	0.0776926	1.28915	0.159393	0.373042	1	8967	tags=69%, list=61%, signal=177%
GOCC_DYNEIN_COMPLEX	46	0.159953	1.28626	0.170526	0.374151	1	7819	tags=70%, list=54%, signal=149%
GOCC_TRANSCRIPTION_REGULATOR_COMPLEX	349	0.059805	1.28526	0.161616	0.372804	1	9135	tags=68%, list=63%, signal=179%
GOCC_CATENIN_COMPLEX	31	0.194262	1.28385	0.176707	0.372172	1	10815	tags=94%, list=74%, signal=361%
GOCC_AXON_CYTOPLASM	57	0.144544	1.28324	0.162602	0.370176	1	5575	tags=53%, list=38%, signal=85%
GOCC_NUCLEAR_PORE	70	0.131176	1.28257	0.178431	0.368381	1	10179	tags=83%, list=70%, signal=273%
GOCC_EXOCYST	18	0.252986	1.27275	0.169625	0.37942	1	3606	tags=50%, list=25%, signal=66%
GOCC_CENTRIOLAR_SATELLITE	104	0.106529	1.27151	0.181818	0.378297	1	1822	tags=23%, list=12%, signal=26%
GOCC_EXTERNAL_ENCAPSULATING_STRUCTURE	443	0.0534099	1.26326	0.190945	0.386675	1	10799	tags=79%, list=74%, signal=296%
GOCC_AXON_INITIAL_SEGMENT	15	0.27057	1.25749	0.208	0.392032	1	6752	tags=73%, list=46%, signal=136%
GOCC_CLATHRIN_ADAPTOR_COMPLEX	23	0.217212	1.25422	0.181818	0.393965	1	10152	tags=91%, list=70%, signal=300%
GOCC_PROTEIN_KINASE_COMPLEX	95	0.109544	1.25398	0.176471	0.391552	1	5013	tags=45%, list=34%, signal=69%
GOCC_INTRACILIARY_TRANSPORT_PARTICLE	26	0.206717	1.24234	0.210526	0.406491	1	8769	tags=81%, list=60%, signal=202%
GOCC_TRANS_GOLGI_NETWORK	217	0.0730203	1.24103	0.20298	0.405508	1	10644	tags=80%, list=73%, signal=292%
GOCC_CLATHRIN_COATED_PIT	68	0.127952	1.24072	0.201536	0.403114	1	10152	tags=82%, list=70%, signal=270%
GOCC_DNA_PACKAGING_COMPLEX	19	0.23812	1.23853	0.209804	0.403253	1	3439	tags=47%, list=24%, signal=62%
GOCC_SARCOPLASM	73	0.124183	1.23787	0.198413	0.401347	1	6388	tags=56%, list=44%, signal=99%
GOCC_MEMBRANE_COAT	87	0.109074	1.23001	0.199588	0.409648	1	10152	tags=80%, list=70%, signal=263%
GOCC_PORE_COMPLEX	19	0.236663	1.22299	0.213115	0.416566	1	11136	tags=100%, list=76%, signal=422%
GOCC_COP9_SIGNALOSOME	30	0.180825	1.20359	0.221557	0.442924	1	10979	tags=93%, list=75%, signal=377%
GOCC_SCHAFFER_COLLATERAL_CA1_SYNAPSE	66	0.124015	1.20044	0.204934	0.444555	1	9468	tags=77%, list=65%, signal=219%
GOCC_LAMELLIPODIUM	185	0.0746512	1.1969	0.228395	0.447121	1	7438	tags=58%, list=51%, signal=118%
GOCC_BASOLATERAL_PLASMA_MEMBRANE	185	0.0768297	1.19464	0.241803	0.447772	1	4411	tags=38%, list=30%, signal=54%
GOCC_MIDBODY	174	0.0783181	1.18946	0.253061	0.45281	1	1804	tags=20%, list=12%, signal=23%
GOCC_T_TUBULE	50	0.140272	1.18883	0.236434	0.450841	1	6419	tags=58%, list=44%, signal=103%
GOCC_DESMOSOME	21	0.214297	1.18035	0.260081	0.461109	1	2434	tags=38%, list=17%, signal=46%
GOCC_SECONDARY_LYSOSOME	16	0.243719	1.17991	0.246253	0.45889	1	6475	tags=69%, list=44%, signal=124%
GOCC_GOLGI_CISTERNA_MEMBRANE	65	0.124111	1.17874	0.237736	0.457768	1	4255	tags=42%, list=29%, signal=58%
GOCC_EARLY_ENDOSOME	334	0.0562189	1.17766	0.249497	0.456518	1	11162	tags=82%, list=77%, signal=342%
GOCC_DENSE_CORE_GRANULE	27	0.190401	1.17543	0.246032	0.457155	1	6950	tags=67%, list=48%, signal=127%
GOCC_CYTOPLASMIC_DYNEIN_COMPLEX	18	0.232024	1.17283	0.251534	0.458224	1	6342	tags=67%, list=43%, signal=118%
GOCC_EXON_EXON_JUNCTION_COMPLEX	20	0.213911	1.17143	0.240586	0.45754	1	5634	tags=60%, list=39%, signal=98%
GOCC_PRESPLICEOSOME	16	0.247975	1.1714	0.27451	0.454723	1	2767	tags=44%, list=19%, signal=54%
GOCC_PCG_PROTEIN_COMPLEX	44	0.148168	1.16669	0.252119	0.459409	1	2485	tags=32%, list=17%, signal=38%
GOCC_INTRINSIC_COMPONENT_OF_SYNAPTIC_VESICLE_MEMBRANE	42	0.154066	1.16354	0.271318	0.461655	1	7134	tags=64%, list=49%, signal=125%
GOCC_SYNAPTIC_VESICLE_MEMBRANE	97	0.100989	1.16155	0.258799	0.462008	1	7557	tags=62%, list=52%, signal=128%
GOCC_CUL3_RING_UBIQUITIN_LIGASE_COMPLEX	36	0.161496	1.16003	0.261386	0.461723	1	6562	tags=61%, list=45%, signal=111%
GOCC_TRANSPORT_VESICLE	358	0.0519915	1.15854	0.259921	0.461197	1	10177	tags=75%, list=70%, signal=242%
GOCC_NEURON_PROJECTION_MEMBRANE	56	0.12734	1.14671	0.283495	0.477012	1	9087	tags=75%, list=62%, signal=198%
GOCC_EXORIBONUCLEASE_COMPLEX	25	0.189181	1.14176	0.276471	0.481818	1	10662	tags=92%, list=73%, signal=342%
GOCC_P_BODY	77	0.112881	1.13984	0.275049	0.48206	1	9915	tags=79%, list=68%, signal=246%
GOCC_INTRINSIC_COMPONENT_OF_POSTSYNAPTIC_DENSITY_MEMBRANE	50	0.139824	1.13494	0.295688	0.487089	1	9634	tags=80%, list=66%, signal=235%
GOCC_CYTOPLASMIC_SIDE_OF_MEMBRANE	174	0.0749863	1.13417	0.263048	0.485541	1	5959	tags=48%, list=41%, signal=81%
GOCC_PHAGOPHORE_ASSEMBLY_SITE	29	0.17678	1.12767	0.295409	0.493274	1	6981	tags=66%, list=48%, signal=125%
GOCC_TERMINAL_BOUTON	50	0.135071	1.12242	0.320312	0.499118	1	7953	tags=68%, list=55%, signal=149%
GOCC_CLATHRIN_COATED_VESICLE	164	0.0735073	1.12128	0.294	0.498266	1	11122	tags=84%, list=76%, signal=348%
GOCC_TRANSCRIPTIONALLY_ACTIVE_CHROMATIN	20	0.210862	1.11862	0.307527	0.499565	1	11512	tags=100%, list=79%, signal=474%
GOCC_APICOLATERAL_PLASMA_MEMBRANE	17	0.221605	1.11643	0.301229	0.500307	1	10497	tags=94%, list=72%, signal=335%
GOCC_PROTEIN_DNA_COMPLEX	99	0.0964397	1.1132	0.310345	0.502515	1	11271	tags=87%, list=77%, signal=380%
GOCC_CELL_PROJECTION_MEMBRANE	296	0.0560421	1.11147	0.304703	0.50252	1	11910	tags=87%, list=82%, signal=466%
GOCC_INTRACILIARY_TRANSPORT_PARTICLE_B	18	0.222779	1.10643	0.306867	0.508006	1	11338	tags=100%, list=78%, signal=449%
GOCC_9PLUS2_MOTILE_CILIUM	82	0.102428	1.10324	0.315261	0.510479	1	6517	tags=55%, list=45%, signal=99%
GOCC_M_BAND	21	0.19678	1.10111	0.325581	0.510839	1	5467	tags=57%, list=37%, signal=91%
GOCC_U1_SNRNP	18	0.217256	1.0934	0.325444	0.52044	1	2506	tags=39%, list=17%, signal=47%
GOCC_SITE_OF_DNA_DAMAGE	79	0.102452	1.08368	0.339394	0.533386	1	9774	tags=77%, list=67%, signal=233%
GOCC_EXTRINSIC_COMPONENT_OF_PLASMA_MEMBRANE	154	0.0752608	1.0827	0.351085	0.531959	1	7152	tags=56%, list=49%, signal=110%
GOCC_CILIARY_PLASM	111	0.0888159	1.08205	0.325626	0.530131	1	4626	tags=41%, list=32%, signal=59%
GOCC_PHOSPHATIDYLINOSITOL_3_KINASE_COMPLEX	27	0.17513	1.07867	0.344423	0.532992	1	6092	tags=59%, list=42%, signal=102%
GOCC_CALCIUM_CHANNEL_COMPLEX	60	0.116653	1.07447	0.352083	0.537211	1	10215	tags=82%, list=70%, signal=271%
GOCC_INTEGRAL_COMPONENT_OF_SYNAPTIC_VESICLE_MEMBRANE	29	0.166268	1.07357	0.338144	0.535905	1	7134	tags=66%, list=49%, signal=128%
GOCC_CONTRACTILE_FIBER	201	0.0648516	1.06924	0.358974	0.54014	1	3202	tags=28%, list=22%, signal=36%
GOCC_FILOPODIUM	92	0.0970251	1.06638	0.34879	0.542061	1	10165	tags=79%, list=70%, signal=260%
GOCC_SPINDLE_MICROTUBULE	66	0.112819	1.06415	0.353877	0.542891	1	6316	tags=55%, list=43%, signal=96%
GOCC_VESICLE_TETHERING_COMPLEX	67	0.109962	1.06047	0.372263	0.546538	1	12116	tags=94%, list=83%, signal=553%
GOCC_TRANSCRIPTION_REPRESSOR_COMPLEX	64	0.114256	1.05935	0.361868	0.545647	1	5632	tags=50%, list=39%, signal=81%
GOCC_SNO_S_RNA_CONTAINING_RIBONUCLEOPROTEIN_COMPLEX	23	0.186684	1.05846	0.375246	0.544355	1	6792	tags=65%, list=47%, signal=122%
GOCC_CYTOPLASMIC_MICROTUBULE	67	0.108321	1.05736	0.360887	0.543341	1	5392	tags=48%, list=37%, signal=75%
GOCC_NEUROTRANSMITTER_RECEPTOR_COMPLEX	49	0.130841	1.05278	0.372745	0.547946	1	8812	tags=73%, list=60%, signal=185%
GOCC_PROTEIN_ACETYLTRANSFERASE_COMPLEX	88	0.0980835	1.0479	0.368952	0.553231	1	7195	tags=59%, list=49%, signal=116%
GOCC_CAVEOLA	73	0.106138	1.04665	0.386965	0.552661	1	9247	tags=74%, list=63%, signal=201%
GOCC_COLLAGEN_TRIMER	72	0.107658	1.042	0.390593	0.55777	1	5121	tags=46%, list=35%, signal=70%
GOCC_COLLAGEN_CONTAINING_EXTRACELLULAR_MATRIX	335	0.0495142	1.03888	0.394904	0.559948	1	10743	tags=79%, list=74%, signal=291%
GOCC_RETROMER_COMPLEX	20	0.193134	1.03846	0.383613	0.5578	1	11041	tags=95%, list=76%, signal=391%
GOCC_GABA_RECEPTOR_COMPLEX	17	0.204322	1.03154	0.408124	0.56672	1	9033	tags=82%, list=62%, signal=216%
GOCC_CYCLIN_DEPENDENT_PROTEIN_KINASE_HOLOENZYME_COMPLEX	40	0.137473	1.02345	0.424947	0.577896	1	12219	tags=98%, list=84%, signal=600%
GOCC_KINESIN_COMPLEX	46	0.125022	1.02142	0.400411	0.578626	1	9595	tags=78%, list=66%, signal=228%
GOCC_ENDOPLASMIC_RETICULUM_TUBULAR_NETWORK	22	0.185901	1.02001	0.401606	0.57826	1	3921	tags=45%, list=27%, signal=62%
GOCC_NON_MOTILE_CILIUM	119	0.0763634	1.00862	0.419287	0.594564	1	8086	tags=63%, list=55%, signal=140%
GOCC_POSTSYNAPTIC_CYTOSOL	16	0.206789	1.00378	0.441478	0.60037	1	3367	tags=44%, list=23%, signal=57%
GOCC_UBIQUITIN_LIGASE_COMPLEX	270	0.0523875	1.00224	0.444915	0.599959	1	9728	tags=72%, list=67%, signal=212%
GOCC_NUCLEOID	42	0.129218	0.998716	0.461538	0.603145	1	9926	tags=81%, list=68%, signal=253%
GOCC_PERICENTRIOLAR_MATERIAL	19	0.191754	0.995906	0.455078	0.604957	1	1044	tags=26%, list=7%, signal=28%
GOCC_NUCLEAR_MEMBRANE	263	0.0519944	0.99368	0.458586	0.605977	1	9624	tags=71%, list=66%, signal=205%
GOCC_CILIARY_BASAL_BODY	142	0.0712242	0.987273	0.440994	0.613721	1	4311	tags=37%, list=30%, signal=51%
GOCC_MYOSIN_II_COMPLEX	17	0.199092	0.986169	0.471774	0.612726	1	3104	tags=41%, list=21%, signal=52%
GOCC_INTERMEDIATE_FILAMENT	73	0.0988707	0.985642	0.450787	0.610803	1	1561	tags=21%, list=11%, signal=23%
GOCC_CORNIFIED_ENVELOPE	20	0.183288	0.983512	0.428016	0.611709	1	2434	tags=35%, list=17%, signal=42%
GOCC_CLATHRIN_COAT	42	0.123868	0.976126	0.45809	0.621228	1	11740	tags=93%, list=80%, signal=475%
GOCC_PERINUCLEAR_ENDOPLASMIC_RETICULUM	18	0.190245	0.969463	0.45674	0.62972	1	8571	tags=78%, list=59%, signal=188%
GOCC_SITE_OF_DOUBLE_STRAND_BREAK	60	0.107138	0.968201	0.474227	0.628954	1	9624	tags=77%, list=66%, signal=224%
GOCC_ENDOPLASMIC_RETICULUM_EXIT_SITE	24	0.160096	0.949545	0.533333	0.659184	1	1314	tags=25%, list=9%, signal=27%
GOCC_GOLGI_STACK	119	0.0725478	0.943758	0.525292	0.66639	1	4342	tags=37%, list=30%, signal=52%
GOCC_GOLGI_CISTERNA	90	0.0864849	0.93824	0.508265	0.673362	1	4255	tags=38%, list=29%, signal=53%
GOCC_EARLY_ENDOSOME_MEMBRANE	143	0.0679519	0.936778	0.496689	0.672986	1	11460	tags=85%, list=79%, signal=394%
GOCC_NUCLEAR_EXOSOME_RNASE_COMPLEX	15	0.202398	0.932585	0.522593	0.67718	1	10662	tags=93%, list=73%, signal=347%
GOCC_CCR4_NOT_COMPLEX	16	0.195806	0.931831	0.536723	0.675514	1	8996	tags=81%, list=62%, signal=212%
GOCC_LEADING_EDGE_MEMBRANE	161	0.0615911	0.914954	0.525988	0.703007	1	12970	tags=95%, list=89%, signal=849%
GOCC_SPLICEOSOMAL_TRI_SNRNP_COMPLEX	31	0.135496	0.905189	0.580198	0.717111	1	4143	tags=42%, list=28%, signal=58%
GOCC_SPANNING_COMPONENT_OF_MEMBRANE	16	0.18798	0.903433	0.545455	0.716828	1	9110	tags=81%, list=62%, signal=216%
GOCC_ACTOMYOSIN	67	0.0902935	0.8931	0.600815	0.731356	1	4130	tags=37%, list=28%, signal=52%
GOCC_PHAGOCYTIC_CUP	26	0.147157	0.88714	0.577381	0.738867	1	10197	tags=85%, list=70%, signal=281%
GOCC_DENDRITE_CYTOPLASM	29	0.137753	0.884342	0.575397	0.740476	1	12578	tags=100%, list=86%, signal=726%
GOCC_GOLGI_ASSOCIATED_VESICLE_MEMBRANE	47	0.110188	0.883117	0.59252	0.739303	1	11740	tags=91%, list=80%, signal=468%
GOCC_NUCLEAR_ENVELOPE	409	0.037915	0.878679	0.575258	0.743975	1	9624	tags=70%, list=66%, signal=199%
GOCC_ANCHORED_COMPONENT_OF_PLASMA_MEMBRANE	44	0.110223	0.876093	0.614625	0.745311	1	8340	tags=68%, list=57%, signal=159%
GOCC_SPERM_MIDPIECE	19	0.166014	0.874298	0.621339	0.745169	1	12165	tags=100%, list=83%, signal=602%
GOCC_TRANSPORT_VESICLE_MEMBRANE	180	0.0565538	0.874258	0.585317	0.742046	1	8664	tags=65%, list=59%, signal=158%
GOCC_INTRINSIC_COMPONENT_OF_PRESYNAPTIC_MEMBRANE	63	0.093393	0.871033	0.62818	0.74444	1	8597	tags=68%, list=59%, signal=166%
GOCC_SCF_UBIQUITIN_LIGASE_COMPLEX	59	0.0959993	0.869352	0.628337	0.744164	1	9728	tags=76%, list=67%, signal=228%
GOCC_ESC_E_Z_COMPLEX	15	0.186085	0.868727	0.638211	0.742147	1	1177	tags=27%, list=8%, signal=29%
GOCC_SIDE_OF_MEMBRANE	390	0.0380537	0.856835	0.617822	0.759284	1	7237	tags=53%, list=50%, signal=103%
GOCC_CORTICAL_ACTIN_CYTOSKELETON	74	0.0853913	0.856761	0.629981	0.756204	1	10979	tags=84%, list=75%, signal=337%
GOCC_PODOSOME	27	0.135345	0.848616	0.633528	0.767118	1	6131	tags=56%, list=42%, signal=96%
GOCC_GOLGI_ASSOCIATED_VESICLE	85	0.0777458	0.848505	0.639053	0.764164	1	11740	tags=88%, list=80%, signal=450%
GOCC_PSEUDOPODIUM	15	0.180484	0.846454	0.643426	0.764459	1	10009	tags=87%, list=69%, signal=276%
GOCC_90S_PRERIBOSOME	26	0.139548	0.840924	0.677282	0.770905	1	8625	tags=73%, list=59%, signal=179%
GOCC_CULLIN_RING_UBIQUITIN_LIGASE_COMPLEX	152	0.0582842	0.837538	0.658487	0.773332	1	9808	tags=73%, list=67%, signal=221%
GOCC_LATERAL_PLASMA_MEMBRANE	58	0.0930128	0.835097	0.668041	0.774524	1	5437	tags=47%, list=37%, signal=74%
GOCC_TRANSCRIPTION_ELONGATION_FACTOR_COMPLEX	51	0.0982443	0.830474	0.663113	0.77928	1	7436	tags=61%, list=51%, signal=124%
GOCC_ENDOPLASMIC_RETICULUM_LUMEN	258	0.0447617	0.819821	0.692964	0.793649	1	6141	tags=47%, list=42%, signal=79%
GOCC_ACTIN_FILAMENT_BUNDLE	66	0.0854947	0.818854	0.671642	0.792178	1	4503	tags=39%, list=31%, signal=57%
GOCC_RECYCLING_ENDOSOME_MEMBRANE	77	0.079546	0.809643	0.719298	0.804113	1	11535	tags=87%, list=79%, signal=414%
GOCC_NEUROMUSCULAR_JUNCTION	66	0.0832008	0.806815	0.697897	0.805473	1	6746	tags=55%, list=46%, signal=101%
GOCC_SARCOLEMMA	128	0.0596854	0.798585	0.733333	0.815697	1	6770	tags=52%, list=46%, signal=97%
GOCC_EXCITATORY_SYNAPSE	44	0.103889	0.795716	0.716075	0.8171	1	9095	tags=73%, list=62%, signal=193%
GOCC_A_BAND	32	0.117596	0.787951	0.740385	0.82619	1	8770	tags=72%, list=60%, signal=180%
GOCC_AXONEMAL_DYNEIN_COMPLEX	19	0.149211	0.78061	0.739884	0.834438	1	10107	tags=84%, list=69%, signal=274%
GOCC_CELL_CORTEX_REGION	39	0.104205	0.777835	0.745136	0.835496	1	8206	tags=67%, list=56%, signal=152%
GOCC_AUTOPHAGOSOME	89	0.0699102	0.760672	0.741245	0.858634	1	11931	tags=89%, list=82%, signal=485%
GOCC_MYOSIN_COMPLEX	51	0.09011	0.7575	0.776447	0.86026	1	1835	tags=22%, list=13%, signal=25%
GOCC_CARBOXY_TERMINAL_DOMAIN_PROTEIN_KINASE_COMPLEX	19	0.148022	0.753036	0.770701	0.863196	1	7054	tags=63%, list=48%, signal=122%
GOCC_GLIAL_CELL_PROJECTION	30	0.11721	0.750212	0.769231	0.863918	1	12391	tags=97%, list=85%, signal=642%
GOCC_SARCOPLASMIC_RETICULUM_MEMBRANE	37	0.102209	0.74885	0.791932	0.862507	1	12702	tags=97%, list=87%, signal=752%
GOCC_LUMENAL_SIDE_OF_MEMBRANE	21	0.137315	0.748836	0.790385	0.859234	1	6333	tags=57%, list=43%, signal=101%
GOCC_MICROVILLUS_MEMBRANE	21	0.134176	0.738727	0.79704	0.870301	1	12629	tags=100%, list=87%, signal=745%
GOCC_VESICLE_COAT	51	0.0865063	0.734383	0.797546	0.872893	1	11896	tags=90%, list=82%, signal=488%
GOCC_TELOMERASE_HOLOENZYME_COMPLEX	21	0.13326	0.723126	0.804481	0.885007	1	7781	tags=67%, list=53%, signal=143%
GOCC_RNA_POLYMERASE_II_TRANSCRIPTION_REGULATOR_COMPLEX	150	0.0502582	0.719352	0.802734	0.88642	1	3746	tags=31%, list=26%, signal=41%
GOCC_FLEMMING_BODY	31	0.105705	0.685389	0.867347	0.926858	1	5047	tags=45%, list=35%, signal=69%
GOCC_CLATHRIN_COATED_VESICLE_MEMBRANE	96	0.0606307	0.676523	0.843813	0.933857	1	11122	tags=82%, list=76%, signal=344%
GOCC_MEDIATOR_COMPLEX	39	0.0906947	0.67056	0.868476	0.937402	1	12142	tags=92%, list=83%, signal=550%
GOCC_FICOLIN_1_RICH_GRANULE_MEMBRANE	44	0.0846568	0.662919	0.857143	0.942208	1	6723	tags=55%, list=46%, signal=101%
GOCC_9PLUS0_NON_MOTILE_CILIUM	92	0.058254	0.66026	0.925781	0.941558	1	8032	tags=61%, list=55%, signal=135%
GOCC_LAMELLIPODIUM_MEMBRANE	22	0.117161	0.654567	0.888454	0.944531	1	12214	tags=95%, list=84%, signal=587%
GOCC_EXTRINSIC_COMPONENT_OF_CYTOPLASMIC_SIDE_OF_PLASMA_MEMBRANE	90	0.0583598	0.648495	0.891089	0.947256	1	5959	tags=47%, list=41%, signal=78%
GOCC_HIPPOCAMPAL_MOSSY_FIBER_TO_CA3_SYNAPSE	29	0.101067	0.648468	0.910359	0.943827	1	8083	tags=66%, list=55%, signal=147%
GOCC_COSTAMERE	18	0.125223	0.644475	0.898239	0.944512	1	5467	tags=50%, list=37%, signal=80%
GOCC_CLATHRIN_COAT_OF_COATED_PIT	16	0.132585	0.642827	0.889344	0.942709	1	11740	tags=94%, list=80%, signal=480%
GOCC_COATED_VESICLE	256	0.032864	0.628724	0.913319	0.95262	1	7048	tags=52%, list=48%, signal=98%
GOCC_PHOTORECEPTOR_OUTER_SEGMENT	60	0.0661296	0.612877	0.939271	0.963576	1	8032	tags=62%, list=55%, signal=137%
GOCC_AUTOPHAGOSOME_MEMBRANE	34	0.0868607	0.609771	0.92016	0.962433	1	7314	tags=59%, list=50%, signal=118%
GOCC_PLATELET_ALPHA_GRANULE	69	0.0630403	0.604071	0.938398	0.963509	1	9018	tags=68%, list=62%, signal=178%
GOCC_INTERCELLULAR_BRIDGE	69	0.059928	0.587969	0.957143	0.971566	1	7795	tags=59%, list=53%, signal=127%
GOCC_U5_SNRNP	17	0.115204	0.585464	0.956612	0.969759	1	4326	tags=41%, list=30%, signal=58%
GOCC_EXTRINSIC_COMPONENT_OF_ORGANELLE_MEMBRANE	47	0.0726452	0.584731	0.961538	0.966814	1	7321	tags=57%, list=50%, signal=115%
GOCC_COATED_VESICLE_MEMBRANE	155	0.0392127	0.572322	0.950413	0.970868	1	2350	tags=20%, list=16%, signal=24%
GOCC_AMPA_GLUTAMATE_RECEPTOR_COMPLEX	25	0.0903276	0.549511	0.970402	0.979327	1	434	tags=12%, list=3%, signal=12%
GOCC_ASTROCYTE_PROJECTION	17	0.103614	0.517423	0.981855	0.987979	1	10500	tags=82%, list=72%, signal=294%
GOCC_DNA_REPAIR_COMPLEX	33	0.0693715	0.465163	1	0.995112	1	10480	tags=79%, list=72%, signal=279%

## Sheet: P25-Shank3; C5 CC - Down
Supplementary Table 3. Results of GSEA of P25-Shank3 and P60-Shank3 forebrain transcripts performed using gene sets in the CC, BP, and MF domains.
NAME	SIZE	ES	NES	NOM p-val	FDR q-val	FWER p-val	RANK AT MAX	LEADING EDGE
GOCC_RIBOSOMAL_SUBUNIT	177	-0.374984	-5.79792	0	0	0	5722	tags=76%, list=39%, signal=124%
GOCC_RIBOSOME	212	-0.324719	-5.41465	0	0	0	5653	tags=71%, list=39%, signal=114%
GOCC_ORGANELLE_INNER_MEMBRANE	484	-0.209271	-5.26439	0	0	0	6331	tags=64%, list=43%, signal=109%
GOCC_MITOCHONDRIAL_PROTEIN_CONTAINING_COMPLEX	245	-0.284358	-5.0939	0	0	0	5805	tags=68%, list=40%, signal=111%
GOCC_LARGE_RIBOSOMAL_SUBUNIT	109	-0.390483	-4.86242	0	0	0	5454	tags=76%, list=37%, signal=121%
GOCC_RESPIRASOME	91	-0.43167	-4.79322	0	0	0	4803	tags=76%, list=33%, signal=112%
GOCC_INNER_MITOCHONDRIAL_MEMBRANE_PROTEIN_COMPLEX	125	-0.35709	-4.69403	0	0	0	5805	tags=75%, list=40%, signal=124%
GOCC_RESPIRATORY_CHAIN_COMPLEX	78	-0.442332	-4.57018	0	0	0	4803	tags=77%, list=33%, signal=114%
GOCC_CYTOSOLIC_RIBOSOME	97	-0.377852	-4.36763	0	0	0	5653	tags=76%, list=39%, signal=124%
GOCC_ORGANELLAR_RIBOSOME	87	-0.358487	-3.85355	0	0	0	6203	tags=78%, list=43%, signal=135%
GOCC_SMALL_RIBOSOMAL_SUBUNIT	70	-0.360606	-3.55844	0	0	0	5601	tags=74%, list=38%, signal=120%
GOCC_MITOCHONDRIAL_MATRIX	436	-0.151087	-3.54403	0	0	0	6761	tags=61%, list=46%, signal=110%
GOCC_MITOCHONDRIAL_LARGE_RIBOSOMAL_SUBUNIT	57	-0.403483	-3.5331	0	0	0	6165	tags=82%, list=42%, signal=142%
GOCC_CYTOCHROME_COMPLEX	30	-0.538509	-3.52307	0	0	0	4803	tags=87%, list=33%, signal=129%
GOCC_NADH_DEHYDROGENASE_COMPLEX	46	-0.417488	-3.39342	0	0	0	4394	tags=72%, list=30%, signal=102%
GOCC_OXIDOREDUCTASE_COMPLEX	98	-0.287437	-3.33086	0	0	0	3278	tags=51%, list=22%, signal=65%
GOCC_CYTOSOLIC_LARGE_RIBOSOMAL_SUBUNIT	51	-0.379932	-3.26972	0	4.05931e-05	0.001	5060	tags=73%, list=35%, signal=111%
GOCC_CYTOSOLIC_SMALL_RIBOSOMAL_SUBUNIT	42	-0.412366	-3.07646	0	7.95725e-05	0.002	5116	tags=76%, list=35%, signal=117%
GOCC_RESPIRATORY_CHAIN_COMPLEX_IV	19	-0.521748	-2.6698	0	0.000307955	0.008	4683	tags=84%, list=32%, signal=124%
GOCC_VESICLE_LUMEN	264	-0.136632	-2.50941	0	0.00108266	0.029	4784	tags=46%, list=33%, signal=68%
GOCC_PROTON_TRANSPORTING_ATP_SYNTHASE_COMPLEX	17	-0.503689	-2.49634	0	0.00109997	0.031	5532	tags=88%, list=38%, signal=142%
GOCC_AZUROPHIL_GRANULE_LUMEN	72	-0.218938	-2.21654	0.00196464	0.00979403	0.247	4926	tags=56%, list=34%, signal=83%
GOCC_PROTEASOME_CORE_COMPLEX	20	-0.395688	-2.14628	0	0.0137625	0.344	4447	tags=70%, list=30%, signal=101%
GOCC_FICOLIN_1_RICH_GRANULE_LUMEN	116	-0.174178	-2.1383	0.00194932	0.0139519	0.361	4773	tags=50%, list=33%, signal=74%
GOCC_AZUROPHIL_GRANULE	127	-0.167699	-2.13597	0	0.013752	0.371	4926	tags=50%, list=34%, signal=75%
GOCC_VACUOLAR_LUMEN	145	-0.149385	-2.09752	0.00402414	0.0170803	0.454	4784	tags=48%, list=33%, signal=70%
GOCC_PEPTIDASE_COMPLEX	86	-0.187209	-2.05232	0.00384615	0.021511	0.551	4918	tags=52%, list=34%, signal=78%
GOCC_ENDOPEPTIDASE_COMPLEX	66	-0.209251	-1.99782	0.00381679	0.0299027	0.681	4918	tags=55%, list=34%, signal=82%
GOCC_ENDOPLASMIC_RETICULUM_PROTEIN_CONTAINING_COMPLEX	119	-0.156056	-1.95246	0.00636943	0.0385297	0.775	9754	tags=82%, list=67%, signal=247%
GOCC_MITOCHONDRIAL_SMALL_RIBOSOMAL_SUBUNIT	28	-0.295911	-1.90571	0.01	0.0481766	0.868	5590	tags=68%, list=38%, signal=110%
GOCC_TERTIARY_GRANULE_LUMEN	42	-0.243027	-1.88278	0.0116732	0.0535741	0.912	8273	tags=81%, list=57%, signal=187%
GOCC_FICOLIN_1_RICH_GRANULE	160	-0.124154	-1.81955	0.0116959	0.0746756	0.97	4773	tags=45%, list=33%, signal=66%
GOCC_PROTON_TRANSPORTING_TWO_SECTOR_ATPASE_COMPLEX_PROTON_TRANSPORTING_DOMAIN	20	-0.34084	-1.79909	0.0181452	0.0807864	0.978	5975	tags=75%, list=41%, signal=127%
GOCC_PROTON_TRANSPORTING_TWO_SECTOR_ATPASE_COMPLEX	41	-0.237332	-1.76293	0.0156556	0.0944486	0.995	6865	tags=71%, list=47%, signal=133%
GOCC_PROTEASOME_ACCESSORY_COMPLEX	24	-0.298283	-1.75376	0.0219561	0.0966001	0.997	4773	tags=63%, list=33%, signal=93%
GOCC_PROTEIN_COMPLEX_INVOLVED_IN_CELL_ADHESION	33	-0.258835	-1.7494	0.0233918	0.0962621	0.997	8609	tags=85%, list=59%, signal=207%
GOCC_PIGMENT_GRANULE	100	-0.150099	-1.72377	0.0292398	0.107218	0.998	5994	tags=56%, list=41%, signal=94%
GOCC_TERTIARY_GRANULE	129	-0.13216	-1.71548	0.0279441	0.109359	0.999	9283	tags=77%, list=64%, signal=209%
GOCC_POLYSOMAL_RIBOSOME	31	-0.263704	-1.70394	0.0365854	0.113358	0.999	4161	tags=55%, list=29%, signal=77%
GOCC_PHAGOCYTIC_VESICLE_MEMBRANE	70	-0.173692	-1.69817	0.0406852	0.113648	0.999	4147	tags=46%, list=28%, signal=64%
GOCC_MEMBRANE_MICRODOMAIN	292	-0.08528	-1.68763	0.0199203	0.116722	0.999	8971	tags=70%, list=62%, signal=178%
GOCC_SECRETORY_GRANULE_MEMBRANE	245	-0.0909323	-1.6618	0.0429688	0.12981	0.999	8519	tags=67%, list=58%, signal=159%
GOCC_INTRINSIC_COMPONENT_OF_GOLGI_MEMBRANE	61	-0.177667	-1.65505	0.0385396	0.130859	0.999	9853	tags=85%, list=68%, signal=262%
GOCC_MYELIN_SHEATH	39	-0.222968	-1.65496	0.0382294	0.127989	0.999	3489	tags=46%, list=24%, signal=61%
GOCC_MICROBODY	121	-0.126073	-1.65393	0.0309917	0.125681	0.999	3963	tags=40%, list=27%, signal=54%
GOCC_OUTER_MEMBRANE	198	-0.0939241	-1.5448	0.0495238	0.206826	1	6973	tags=57%, list=48%, signal=108%
GOCC_STEREOCILIUM_BUNDLE	53	-0.178716	-1.54139	0.063745	0.205554	1	5384	tags=55%, list=37%, signal=86%
GOCC_CELL_SUBSTRATE_JUNCTION	414	-0.0645915	-1.53052	0.0670611	0.211912	1	8280	tags=63%, list=57%, signal=142%
GOCC_ORGANELLE_ENVELOPE_LUMEN	85	-0.136273	-1.49881	0.0766208	0.239507	1	6604	tags=59%, list=45%, signal=107%
GOCC_GTPASE_COMPLEX	30	-0.225546	-1.49716	0.0654397	0.23674	1	9844	tags=90%, list=67%, signal=276%
GOCC_BRUSH_BORDER_MEMBRANE	49	-0.174409	-1.44122	0.1	0.293719	1	8776	tags=78%, list=60%, signal=194%
GOCC_ENDOPLASMIC_RETICULUM_GOLGI_INTERMEDIATE_COMPARTMENT_MEMBRANE	67	-0.144836	-1.43492	0.0981964	0.296729	1	8782	tags=75%, list=60%, signal=187%
GOCC_SPECIFIC_GRANULE_MEMBRANE	80	-0.135921	-1.42194	0.101504	0.307657	1	8603	tags=73%, list=59%, signal=176%
GOCC_CHLORIDE_CHANNEL_COMPLEX	38	-0.192847	-1.40004	0.1174	0.331466	1	6023	tags=61%, list=41%, signal=103%
GOCC_CHAPERONE_COMPLEX	25	-0.235176	-1.38562	0.144814	0.345644	1	9411	tags=88%, list=65%, signal=248%
GOCC_ACROSOMAL_MEMBRANE	15	-0.290489	-1.38418	0.11465	0.341637	1	3547	tags=53%, list=24%, signal=70%
GOCC_LATE_ENDOSOME	237	-0.0773643	-1.38164	0.106931	0.338955	1	5660	tags=46%, list=39%, signal=75%
GOCC_VACUOLAR_MEMBRANE	381	-0.0605641	-1.35499	0.127835	0.371199	1	6184	tags=48%, list=42%, signal=82%
GOCC_U2_TYPE_CATALYTIC_STEP_2_SPLICEOSOME	30	-0.2035	-1.34036	0.130604	0.386182	1	10651	tags=93%, list=73%, signal=345%
GOCC_REPLISOME	23	-0.234569	-1.33749	0.151951	0.383841	1	7999	tags=78%, list=55%, signal=173%
GOCC_LATE_ENDOSOME_MEMBRANE	123	-0.100626	-1.32303	0.138554	0.399243	1	5660	tags=49%, list=39%, signal=79%
GOCC_PROTON_TRANSPORTING_TWO_SECTOR_ATPASE_COMPLEX_CATALYTIC_DOMAIN	15	-0.287542	-1.32185	0.15748	0.394763	1	7479	tags=80%, list=51%, signal=164%
GOCC_CYTOPLASMIC_UBIQUITIN_LIGASE_COMPLEX	15	-0.269046	-1.28123	0.176692	0.455242	1	9693	tags=93%, list=66%, signal=278%
GOCC_INTRINSIC_COMPONENT_OF_MITOCHONDRIAL_MEMBRANE	76	-0.123072	-1.27291	0.180361	0.46221	1	4548	tags=43%, list=31%, signal=63%
GOCC_MICROBODY_MEMBRANE	59	-0.140251	-1.2726	0.174329	0.4555	1	6121	tags=56%, list=42%, signal=96%
GOCC_ACROSOMAL_VESICLE	72	-0.125858	-1.26075	0.176584	0.469122	1	1618	tags=24%, list=11%, signal=26%
GOCC_APICAL_PART_OF_CELL	338	-0.059469	-1.2602	0.187373	0.463089	1	4461	tags=36%, list=31%, signal=51%
GOCC_PLATELET_DENSE_GRANULE	18	-0.249783	-1.25018	0.1875	0.473772	1	8516	tags=83%, list=58%, signal=200%
GOCC_SPECIFIC_GRANULE	132	-0.0937796	-1.24594	0.198413	0.474225	1	3728	tags=35%, list=26%, signal=46%
GOCC_PHAGOCYTIC_VESICLE	124	-0.0960135	-1.23891	0.209205	0.479682	1	3670	tags=35%, list=25%, signal=46%
GOCC_ENDOLYSOSOME	20	-0.226353	-1.22091	0.218075	0.503993	1	6184	tags=65%, list=42%, signal=113%
GOCC_ENDOPLASMIC_RETICULUM_QUALITY_CONTROL_COMPARTMENT	24	-0.207921	-1.20781	0.227364	0.521238	1	9127	tags=83%, list=63%, signal=222%
GOCC_PROTEIN_PHOSPHATASE_TYPE_2A_COMPLEX	18	-0.232307	-1.19865	0.228893	0.530971	1	10391	tags=94%, list=71%, signal=328%
GOCC_INTRINSIC_COMPONENT_OF_MITOCHONDRIAL_OUTER_MEMBRANE	20	-0.224801	-1.19743	0.249489	0.526015	1	4019	tags=50%, list=28%, signal=69%
GOCC_ANCHORED_COMPONENT_OF_EXTERNAL_SIDE_OF_PLASMA_MEMBRANE	15	-0.247475	-1.18855	0.217822	0.535804	1	9035	tags=87%, list=62%, signal=228%
GOCC_POLYSOME	64	-0.125715	-1.18639	0.259635	0.532605	1	6607	tags=58%, list=45%, signal=105%
GOCC_PHOSPHATASE_COMPLEX	48	-0.144836	-1.18045	0.223909	0.536882	1	10049	tags=83%, list=69%, signal=267%
GOCC_PROTEIN_PHOSPHATASE_TYPE_1_COMPLEX	15	-0.249946	-1.17492	0.257261	0.540179	1	8999	tags=87%, list=62%, signal=226%
GOCC_GLYCOPROTEIN_COMPLEX	18	-0.235251	-1.17025	0.259615	0.541981	1	6297	tags=67%, list=43%, signal=117%
GOCC_ENDOPLASMIC_RETICULUM_GOLGI_INTERMEDIATE_COMPARTMENT	117	-0.0916716	-1.1593	0.260952	0.555699	1	9270	tags=73%, list=64%, signal=198%
GOCC_LYSOSOMAL_LUMEN	87	-0.105635	-1.15204	0.279318	0.562857	1	4672	tags=43%, list=32%, signal=62%
GOCC_FILOPODIUM_MEMBRANE	18	-0.226059	-1.15129	0.273504	0.557517	1	10482	tags=94%, list=72%, signal=335%
GOCC_CLUSTER_OF_ACTIN_BASED_CELL_PROJECTIONS	132	-0.0885082	-1.15071	0.270916	0.552023	1	8776	tags=69%, list=60%, signal=172%
GOCC_COPII_COATED_ER_TO_GOLGI_TRANSPORT_VESICLE	76	-0.109047	-1.14757	0.259259	0.550852	1	3792	tags=37%, list=26%, signal=50%
GOCC_NUCLEAR_OUTER_MEMBRANE	24	-0.192422	-1.1423	0.272366	0.553899	1	6922	tags=67%, list=47%, signal=127%
GOCC_CUL4_RING_E3_UBIQUITIN_LIGASE_COMPLEX	30	-0.177491	-1.13759	0.297131	0.556466	1	9085	tags=80%, list=62%, signal=212%
GOCC_FILAMENTOUS_ACTIN	29	-0.177076	-1.12764	0.29249	0.56775	1	5470	tags=55%, list=38%, signal=88%
GOCC_MICROBODY_LUMEN	45	-0.136247	-1.0951	0.327586	0.624309	1	1261	tags=22%, list=9%, signal=24%
GOCC_REPLICATION_FORK	61	-0.117306	-1.07729	0.352577	0.653339	1	3079	tags=33%, list=21%, signal=41%
GOCC_SMOOTH_ENDOPLASMIC_RETICULUM	27	-0.169548	-1.06105	0.393375	0.679272	1	8876	tags=78%, list=61%, signal=198%
GOCC_INTRINSIC_COMPONENT_OF_ORGANELLE_MEMBRANE	356	-0.0487636	-1.05161	0.392713	0.691906	1	12908	tags=93%, list=89%, signal=792%
GOCC_PLATELET_ALPHA_GRANULE_MEMBRANE	15	-0.225012	-1.0405	0.393145	0.707277	1	8390	tags=80%, list=58%, signal=188%
GOCC_CLATHRIN_COATED_ENDOCYTIC_VESICLE	39	-0.141067	-1.03658	0.411885	0.70785	1	6550	tags=59%, list=45%, signal=107%
GOCC_NUCLEAR_REPLICATION_FORK	34	-0.145252	-1.02345	0.410959	0.728379	1	2177	tags=29%, list=15%, signal=34%
GOCC_OUTER_MITOCHONDRIAL_MEMBRANE_PROTEIN_COMPLEX	20	-0.189508	-1.01785	0.420432	0.732537	1	4533	tags=50%, list=31%, signal=72%
GOCC_CLATHRIN_COATED_ENDOCYTIC_VESICLE_MEMBRANE	28	-0.160415	-1.00918	0.463511	0.743435	1	8604	tags=75%, list=59%, signal=183%
GOCC_PLASMA_MEMBRANE_RAFT	98	-0.0878258	-1.00206	0.445312	0.750934	1	8253	tags=65%, list=57%, signal=149%
GOCC_INTRINSIC_COMPONENT_OF_ENDOPLASMIC_RETICULUM_MEMBRANE	140	-0.0723246	-0.992771	0.444023	0.763415	1	9686	tags=74%, list=66%, signal=217%
GOCC_AZUROPHIL_GRANULE_MEMBRANE	49	-0.117356	-0.980202	0.479208	0.782332	1	9010	tags=73%, list=62%, signal=192%
GOCC_APICAL_PLASMA_MEMBRANE	284	-0.0508294	-0.979273	0.467054	0.776522	1	4358	tags=35%, list=30%, signal=49%
GOCC_CIS_GOLGI_NETWORK	45	-0.125587	-0.978674	0.455796	0.770203	1	12435	tags=98%, list=85%, signal=662%
GOCC_TRANSCRIPTION_FACTOR_TFIID_COMPLEX	30	-0.150131	-0.977245	0.474645	0.765584	1	5108	tags=50%, list=35%, signal=77%
GOCC_MULTIVESICULAR_BODY	49	-0.118634	-0.976908	0.465553	0.758733	1	6908	tags=59%, list=47%, signal=112%
GOCC_PLASMA_MEMBRANE_PROTEIN_COMPLEX	490	-0.0385931	-0.975979	0.472169	0.753578	1	9398	tags=68%, list=64%, signal=185%
GOCC_SMN_SM_PROTEIN_COMPLEX	17	-0.191678	-0.975209	0.45648	0.748033	1	3214	tags=41%, list=22%, signal=53%
GOCC_ROUGH_ENDOPLASMIC_RETICULUM_MEMBRANE	26	-0.16109	-0.972922	0.46833	0.745667	1	11118	tags=92%, list=76%, signal=388%
GOCC_RUFFLE_MEMBRANE	87	-0.088693	-0.966366	0.473029	0.751979	1	11120	tags=85%, list=76%, signal=356%
GOCC_ER_TO_GOLGI_TRANSPORT_VESICLE_MEMBRANE	48	-0.114669	-0.953057	0.496094	0.771889	1	5930	tags=52%, list=41%, signal=87%
GOCC_ENDOSOME_MEMBRANE	455	-0.0391969	-0.946251	0.498	0.779083	1	6018	tags=45%, list=41%, signal=74%
GOCC_U2_SNRNP	20	-0.169926	-0.922255	0.537402	0.821706	1	7735	tags=70%, list=53%, signal=149%
GOCC_TERTIARY_GRANULE_MEMBRANE	59	-0.101068	-0.921314	0.552063	0.816295	1	9162	tags=73%, list=63%, signal=195%
GOCC_LIPID_DROPLET	78	-0.0873644	-0.916307	0.555102	0.819397	1	3782	tags=35%, list=26%, signal=46%
GOCC_SNARE_COMPLEX	45	-0.114208	-0.908357	0.542574	0.828473	1	10980	tags=87%, list=75%, signal=350%
GOCC_INTRINSIC_COMPONENT_OF_PEROXISOMAL_MEMBRANE	15	-0.193708	-0.907477	0.554639	0.822835	1	4957	tags=53%, list=34%, signal=81%
GOCC_CALYX_OF_HELD	15	-0.188565	-0.89036	0.561538	0.849861	1	8921	tags=80%, list=61%, signal=206%
GOCC_PHAGOPHORE_ASSEMBLY_SITE_MEMBRANE	15	-0.189988	-0.887772	0.594433	0.848202	1	7928	tags=73%, list=54%, signal=161%
GOCC_INTRINSIC_COMPONENT_OF_MITOCHONDRIAL_INNER_MEMBRANE	48	-0.104029	-0.871795	0.602713	0.873276	1	12769	tags=98%, list=88%, signal=784%
GOCC_DNA_POLYMERASE_COMPLEX	20	-0.159324	-0.869492	0.646182	0.87039	1	2785	tags=35%, list=19%, signal=43%
GOCC_BLOC_COMPLEX	19	-0.166087	-0.8639	0.611336	0.874283	1	2955	tags=37%, list=20%, signal=46%
GOCC_ENDORIBONUCLEASE_COMPLEX	30	-0.132738	-0.851273	0.641851	0.892196	1	12167	tags=97%, list=83%, signal=582%
GOCC_ACTIN_BASED_CELL_PROJECTION	188	-0.0532994	-0.849507	0.648915	0.888158	1	10482	tags=77%, list=72%, signal=271%
GOCC_SIN3_TYPE_COMPLEX	15	-0.179189	-0.842845	0.632017	0.893819	1	3224	tags=40%, list=22%, signal=51%
GOCC_PHOTORECEPTOR_INNER_SEGMENT	45	-0.104999	-0.833221	0.665962	0.904765	1	7873	tags=64%, list=54%, signal=140%
GOCC_BLOOD_MICROPARTICLE	68	-0.0892484	-0.832409	0.688017	0.899008	1	5783	tags=49%, list=40%, signal=80%
GOCC_MAIN_AXON	60	-0.0894244	-0.824421	0.638776	0.907138	1	12557	tags=95%, list=86%, signal=681%
GOCC_BRUSH_BORDER	84	-0.0773301	-0.816727	0.696673	0.914885	1	8776	tags=68%, list=60%, signal=169%
GOCC_SPECIFIC_GRANULE_LUMEN	45	-0.103406	-0.814447	0.70303	0.912091	1	3683	tags=36%, list=25%, signal=47%
GOCC_EXTERNAL_SIDE_OF_PLASMA_MEMBRANE	206	-0.0476098	-0.811313	0.70751	0.910852	1	520	tags=8%, list=4%, signal=8%
GOCC_PLASMA_MEMBRANE_SIGNALING_RECEPTOR_COMPLEX	164	-0.0539173	-0.79648	0.697723	0.930827	1	10784	tags=79%, list=74%, signal=301%
GOCC_COPI_COATED_VESICLE	27	-0.131002	-0.792461	0.725971	0.931246	1	12678	tags=100%, list=87%, signal=764%
GOCC_CELL_BODY_MEMBRANE	28	-0.125859	-0.777899	0.744939	0.949692	1	9107	tags=75%, list=62%, signal=199%
GOCC_TRANS_GOLGI_NETWORK_TRANSPORT_VESICLE	29	-0.121631	-0.775557	0.732943	0.946691	1	6277	tags=55%, list=43%, signal=97%
GOCC_RNA_POLYMERASE_II_HOLOENZYME	71	-0.0776555	-0.768372	0.772455	0.952468	1	8939	tags=69%, list=61%, signal=177%
GOCC_COPII_VESICLE_COAT	15	-0.161123	-0.766206	0.736031	0.949019	1	6404	tags=60%, list=44%, signal=107%
GOCC_RUFFLE	163	-0.0508844	-0.761422	0.760563	0.950012	1	12867	tags=93%, list=88%, signal=783%
GOCC_PROTON_TRANSPORTING_V_TYPE_ATPASE_COMPLEX	23	-0.131145	-0.750942	0.787149	0.960203	1	2530	tags=30%, list=17%, signal=37%
GOCC_CLATHRIN_VESICLE_COAT	25	-0.125536	-0.74413	0.781124	0.964268	1	5757	tags=52%, list=39%, signal=86%
GOCC_INTRINSIC_COMPONENT_OF_EXTERNAL_SIDE_OF_PLASMA_MEMBRANE	17	-0.14927	-0.727038	0.801887	0.983807	1	2116	tags=29%, list=15%, signal=34%
GOCC_MICROVILLUS	77	-0.0690791	-0.710042	0.829569	1	1	8469	tags=65%, list=58%, signal=154%
GOCC_MITOCHONDRIA_ASSOCIATED_ENDOPLASMIC_RETICULUM_MEMBRANE	18	-0.141608	-0.708911	0.853061	0.996471	1	369	tags=17%, list=3%, signal=17%
GOCC_RNA_POLYMERASE_COMPLEX	95	-0.0632778	-0.706182	0.825188	0.993324	1	2308	tags=22%, list=16%, signal=26%
GOCC_POSTSYNAPTIC_ENDOSOME	15	-0.149161	-0.705796	0.837349	0.986893	1	5606	tags=53%, list=38%, signal=87%
GOCC_LUMENAL_SIDE_OF_ENDOPLASMIC_RETICULUM_MEMBRANE	16	-0.14652	-0.700433	0.833333	0.987521	1	601	tags=19%, list=4%, signal=20%
GOCC_COPI_COATED_VESICLE_MEMBRANE	17	-0.144024	-0.697462	0.858	0.984793	1	12487	tags=100%, list=86%, signal=695%
GOCC_TRANS_GOLGI_NETWORK_MEMBRANE	83	-0.0653582	-0.696805	0.850394	0.978849	1	11353	tags=84%, list=78%, signal=379%
GOCC_KERATIN_FILAMENT	16	-0.146966	-0.696046	0.817491	0.973103	1	1506	tags=25%, list=10%, signal=28%
GOCC_ORGANELLE_MEMBRANE_CONTACT_SITE	35	-0.101099	-0.692399	0.830149	0.971359	1	10614	tags=83%, list=73%, signal=304%
GOCC_ANAPHASE_PROMOTING_COMPLEX	21	-0.125952	-0.687797	0.857692	0.970741	1	5806	tags=52%, list=40%, signal=87%
GOCC_NUCLEAR_UBIQUITIN_LIGASE_COMPLEX	40	-0.0919279	-0.681856	0.86629	0.971872	1	487	tags=13%, list=3%, signal=13%
GOCC_RNA_POLYMERASE_III_COMPLEX	18	-0.132882	-0.667404	0.881288	0.983404	1	3737	tags=39%, list=26%, signal=52%
GOCC_PROTEIN_LIPID_COMPLEX	22	-0.114695	-0.65935	0.885281	0.985818	1	4297	tags=41%, list=29%, signal=58%
GOCC_I_BAND	117	-0.0515822	-0.650553	0.897177	0.988638	1	2371	tags=21%, list=16%, signal=25%
GOCC_ESCRT_COMPLEX	25	-0.110255	-0.642843	0.893411	0.99038	1	10063	tags=80%, list=69%, signal=258%
GOCC_ROUGH_ENDOPLASMIC_RETICULUM	69	-0.0629574	-0.612691	0.943907	1	1	12403	tags=91%, list=85%, signal=608%
GOCC_ENDOSOME_LUMEN	22	-0.108302	-0.602788	0.924528	1	1	12345	tags=95%, list=85%, signal=621%
GOCC_POLE_PLASM	16	-0.123627	-0.598844	0.962578	1	1	5492	tags=50%, list=38%, signal=80%
GOCC_CILIARY_TRANSITION_ZONE	57	-0.0668942	-0.596179	0.94501	1	1	4914	tags=40%, list=34%, signal=61%
GOCC_EUKARYOTIC_TRANSLATION_INITIATION_FACTOR_3_COMPLEX	16	-0.122323	-0.576595	0.956693	1	1	3688	tags=38%, list=25%, signal=50%
GOCC_PLATELET_ALPHA_GRANULE_LUMEN	50	-0.0691647	-0.575532	0.94332	1	1	4246	tags=36%, list=29%, signal=51%
GOCC_PRERIBOSOME_LARGE_SUBUNIT_PRECURSOR	23	-0.0974342	-0.566759	0.960861	1	1	11264	tags=87%, list=77%, signal=381%
GOCC_ENDOCYTIC_VESICLE_MEMBRANE	142	-0.0400495	-0.560996	0.97	1	1	4147	tags=32%, list=28%, signal=45%
GOCC_GAP_JUNCTION	20	-0.101099	-0.540682	0.974206	1	1	3633	tags=35%, list=25%, signal=47%
GOCC_ENDOCYTIC_VESICLE	267	-0.029228	-0.539617	0.977055	1	1	12801	tags=91%, list=88%, signal=728%
GOCC_U12_TYPE_SPLICEOSOMAL_COMPLEX	26	-0.0902649	-0.530778	0.979339	0.997775	1	5418	tags=46%, list=37%, signal=73%
GOCC_SAGA_TYPE_COMPLEX	26	-0.0877973	-0.526995	0.98249	0.993059	1	4893	tags=42%, list=34%, signal=64%
GOCC_PHOTORECEPTOR_CONNECTING_CILIUM	31	-0.0743689	-0.492682	0.986692	0.996759	1	10680	tags=81%, list=73%, signal=301%
GOCC_TRANSLATION_PREINITIATION_COMPLEX	17	-0.092122	-0.455715	0.995968	0.99651	1	6380	tags=53%, list=44%, signal=94%

## Sheet: P25-Shank3; C5 BP - Up
Supplementary Table 3. Results of GSEA of P25-Shank3 and P60-Shank3 forebrain transcripts performed using gene sets in the CC, BP, and MF domains.
NAME	SIZE	ES	NES	NOM p-val	FDR q-val	FWER p-val	RANK AT MAX	LEADING EDGE
GOBP_SYNAPSE_ORGANIZATION	389	0.145357	3.35206	0	0.00121716	0.001	9033	tags=76%, list=62%, signal=195%
GOBP_MRNA_PROCESSING	472	0.12906	3.18016	0	0.000608578	0.001	9332	tags=76%, list=64%, signal=206%
GOBP_RNA_SPLICING_VIA_TRANSESTERIFICATION_REACTIONS	331	0.148669	3.17026	0	0.000405718	0.001	3696	tags=40%, list=25%, signal=52%
GOBP_DENDRITE_DEVELOPMENT	225	0.177128	3.1289	0	0.000910073	0.003	9058	tags=80%, list=62%, signal=207%
GOBP_RNA_SPLICING	416	0.129916	3.01637	0	0.00144361	0.006	5240	tags=49%, list=36%, signal=74%
GOBP_REGULATION_OF_MRNA_METABOLIC_PROCESS	309	0.140695	2.902	0	0.00320549	0.016	5023	tags=48%, list=34%, signal=72%
GOBP_MRNA_3_END_PROCESSING	96	0.238836	2.8574	0	0.00360378	0.021	7021	tags=72%, list=48%, signal=138%
GOBP_REGULATION_OF_MRNA_PROCESSING	130	0.212898	2.85193	0	0.00315331	0.021	9823	tags=88%, list=67%, signal=269%
GOBP_ADHERENS_JUNCTION_ORGANIZATION	63	0.29489	2.78097	0	0.00494569	0.037	7523	tags=81%, list=52%, signal=166%
GOBP_CELL_JUNCTION_ASSEMBLY	387	0.122083	2.77521	0	0.00445112	0.037	9119	tags=74%, list=63%, signal=193%
GOBP_REGULATION_OF_SYSTEM_PROCESS	496	0.108666	2.71077	0	0.00634019	0.056	4731	tags=43%, list=32%, signal=61%
GOBP_NEGATIVE_REGULATION_OF_MRNA_METABOLIC_PROCESS	75	0.267504	2.66508	0	0.00882667	0.083	5646	tags=65%, list=39%, signal=106%
GOBP_APPENDAGE_DEVELOPMENT	141	0.189847	2.6448	0	0.00972888	0.096	7290	tags=69%, list=50%, signal=136%
GOBP_REGULATION_OF_TRANS_SYNAPTIC_SIGNALING	383	0.118164	2.63539	0	0.00963693	0.102	10011	tags=80%, list=69%, signal=249%
GOBP_DNA_CONFORMATION_CHANGE	247	0.147666	2.6328	0.00190476	0.00915435	0.103	7270	tags=64%, list=50%, signal=126%
GOBP_SPINDLE_ORGANIZATION	167	0.172246	2.59977	0	0.0121048	0.145	6074	tags=59%, list=42%, signal=99%
GOBP_CELLULAR_RESPONSE_TO_ALCOHOL	76	0.248114	2.57855	0	0.0129476	0.166	9832	tags=92%, list=67%, signal=281%
GOBP_TERMINATION_OF_RNA_POLYMERASE_II_TRANSCRIPTION	35	0.366083	2.57178	0	0.0130963	0.177	5090	tags=71%, list=35%, signal=109%
GOBP_REGULATION_OF_SYNAPSE_STRUCTURE_OR_ACTIVITY	203	0.151826	2.5424	0	0.0152547	0.215	9023	tags=77%, list=62%, signal=199%
GOBP_REGULATION_OF_NEURON_PROJECTION_DEVELOPMENT	405	0.110938	2.53695	0	0.0152765	0.224	9301	tags=75%, list=64%, signal=200%
GOBP_NEGATIVE_REGULATION_OF_MRNA_CATABOLIC_PROCESS	46	0.316708	2.5284	0	0.0153496	0.237	4906	tags=65%, list=34%, signal=98%
GOBP_VENTRICULAR_CARDIAC_MUSCLE_TISSUE_DEVELOPMENT	44	0.32459	2.5187	0	0.016129	0.257	2240	tags=48%, list=15%, signal=56%
GOBP_DNA_TEMPLATED_TRANSCRIPTION_TERMINATION	68	0.257545	2.512	0	0.0159518	0.264	6984	tags=74%, list=48%, signal=140%
GOBP_MRNA_SPLICE_SITE_SELECTION	30	0.380958	2.51182	0	0.0152872	0.264	7094	tags=87%, list=49%, signal=168%
GOBP_RNA_3_END_PROCESSING	133	0.189414	2.49188	0	0.0172218	0.305	7021	tags=67%, list=48%, signal=128%
GOBP_NEURAL_TUBE_DEVELOPMENT	140	0.18215	2.47559	0.00208768	0.0183665	0.336	7681	tags=71%, list=53%, signal=148%
GOBP_MICROTUBULE_ORGANIZING_CENTER_ORGANIZATION	132	0.184024	2.46455	0	0.0192856	0.361	8167	tags=74%, list=56%, signal=167%
GOBP_MRNA_TRANSPORT	136	0.179064	2.4589	0	0.0192382	0.37	7492	tags=69%, list=51%, signal=141%
GOBP_REGULATION_OF_RNA_SPLICING	135	0.182398	2.45512	0	0.0189901	0.376	10003	tags=87%, list=69%, signal=273%
GOBP_MRNA_EXPORT_FROM_NUCLEUS	104	0.202651	2.43122	0	0.022116	0.438	7021	tags=68%, list=48%, signal=131%
GOBP_NEGATIVE_REGULATION_OF_RNA_CATABOLIC_PROCESS	56	0.271722	2.42984	0	0.0215958	0.44	4906	tags=61%, list=34%, signal=91%
GOBP_REGULATION_OF_CHROMOSOME_ORGANIZATION	252	0.129952	2.41493	0	0.0231677	0.477	9769	tags=80%, list=67%, signal=237%
GOBP_APPENDAGE_MORPHOGENESIS	115	0.191722	2.39827	0	0.0252701	0.514	7624	tags=71%, list=52%, signal=148%
GOBP_FOCAL_ADHESION_ASSEMBLY	83	0.220134	2.3977	0	0.0246682	0.516	2781	tags=41%, list=19%, signal=50%
GOBP_POSITIVE_REGULATION_OF_MRNA_METABOLIC_PROCESS	80	0.225428	2.39582	0	0.0241684	0.518	4386	tags=52%, list=30%, signal=75%
GOBP_GENE_SILENCING	188	0.146979	2.38255	0	0.025661	0.552	6649	tags=60%, list=46%, signal=109%
GOBP_MACROMOLECULE_METHYLATION	256	0.130306	2.38112	0	0.0251946	0.555	7190	tags=62%, list=49%, signal=120%
GOBP_ALTERNATIVE_MRNA_SPLICING_VIA_SPLICEOSOME	67	0.2475	2.34293	0	0.0329084	0.664	9031	tags=87%, list=62%, signal=226%
GOBP_NEURON_MIGRATION	134	0.17484	2.31416	0	0.0383151	0.718	9118	tags=80%, list=63%, signal=211%
GOBP_AXON_DEVELOPMENT	481	0.0949787	2.30867	0	0.0392535	0.737	6755	tags=56%, list=46%, signal=100%
GOBP_RNA_EXPORT_FROM_NUCLEUS	129	0.17119	2.30722	0	0.0387618	0.741	7021	tags=65%, list=48%, signal=124%
GOBP_REGULATION_OF_MRNA_SPLICING_VIA_SPLICEOSOME	93	0.199517	2.30173	0	0.0391818	0.753	9810	tags=87%, list=67%, signal=264%
GOBP_REGULATION_OF_ALTERNATIVE_MRNA_SPLICING_VIA_SPLICEOSOME	54	0.262196	2.28365	0.00404858	0.0429922	0.798	9693	tags=93%, list=66%, signal=275%
GOBP_HEART_DEVELOPMENT	479	0.0912613	2.27911	0	0.0438505	0.814	9155	tags=72%, list=63%, signal=186%
GOBP_MRNA_CIS_SPLICING_VIA_SPLICEOSOME	20	0.412579	2.25847	0.00203666	0.0496573	0.859	4199	tags=70%, list=29%, signal=98%
GOBP_DEVELOPMENTAL_CELL_GROWTH	205	0.136214	2.25612	0.00408998	0.0493612	0.86	9921	tags=81%, list=68%, signal=251%
GOBP_SYNAPSE_ASSEMBLY	161	0.152423	2.24607	0	0.0514832	0.879	9033	tags=77%, list=62%, signal=200%
GOBP_PROTEIN_AUTOPHOSPHORYLATION	213	0.133696	2.24423	0.0020202	0.0511114	0.883	9649	tags=79%, list=66%, signal=231%
GOBP_RNA_DESTABILIZATION	35	0.320075	2.24328	0	0.0504621	0.883	4926	tags=66%, list=34%, signal=99%
GOBP_MONOCYTE_DIFFERENTIATION	29	0.35008	2.23107	0.0019685	0.0538928	0.907	7476	tags=86%, list=51%, signal=177%
GOBP_NUCLEAR_EXPORT	187	0.141999	2.22822	0.00200803	0.0537745	0.912	9887	tags=82%, list=68%, signal=251%
GOBP_EMBRYONIC_MORPHOGENESIS	467	0.0895821	2.22014	0.00606061	0.0556739	0.923	10133	tags=78%, list=69%, signal=248%
GOBP_DNA_GEOMETRIC_CHANGE	108	0.181657	2.21945	0	0.0548276	0.923	7092	tags=67%, list=49%, signal=129%
GOBP_EMBRYONIC_APPENDAGE_MORPHOGENESIS	95	0.194221	2.2165	0.00190476	0.0547221	0.929	7624	tags=72%, list=52%, signal=149%
GOBP_COVALENT_CHROMATIN_MODIFICATION	418	0.0969543	2.21378	0.00200401	0.0548175	0.931	9895	tags=77%, list=68%, signal=233%
GOBP_CILIUM_ORGANIZATION	362	0.101066	2.20501	0	0.0565388	0.937	7586	tags=62%, list=52%, signal=126%
GOBP_HISTONE_METHYLATION	117	0.174996	2.18926	0	0.061648	0.962	7190	tags=67%, list=49%, signal=130%
GOBP_REGULATION_OF_SISTER_CHROMATID_COHESION	20	0.410725	2.18769	0.0019305	0.0611631	0.963	7872	tags=95%, list=54%, signal=206%
GOBP_CELL_SUBSTRATE_JUNCTION_ORGANIZATION	103	0.181954	2.18597	0.00384615	0.0607971	0.963	3311	tags=41%, list=23%, signal=52%
GOBP_DENDRITIC_SPINE_DEVELOPMENT	95	0.191198	2.18306	0	0.0609661	0.965	9510	tags=84%, list=65%, signal=240%
GOBP_CELL_GROWTH	419	0.0929445	2.18112	0	0.0606361	0.965	9925	tags=77%, list=68%, signal=234%
GOBP_NEURON_PROJECTION_GUIDANCE	262	0.114973	2.17429	0.00202429	0.0623361	0.968	6201	tags=54%, list=43%, signal=92%
GOBP_REGULATION_OF_CELL_MATRIX_ADHESION	108	0.174828	2.1686	0	0.0638064	0.972	4085	tags=45%, list=28%, signal=63%
GOBP_CELL_CELL_JUNCTION_ORGANIZATION	180	0.135979	2.16637	0	0.0640304	0.975	4036	tags=41%, list=28%, signal=56%
GOBP_AXON_EXTENSION	111	0.176867	2.1581	0.00204918	0.0664232	0.98	9921	tags=86%, list=68%, signal=266%
GOBP_NEURON_PROJECTION_EXTENSION	157	0.149298	2.15005	0.00194175	0.0696094	0.986	9921	tags=83%, list=68%, signal=256%
GOBP_CELLULAR_RESPONSE_TO_ORGANIC_CYCLIC_COMPOUND	479	0.0853256	2.14785	0.00195695	0.0693593	0.987	8508	tags=67%, list=58%, signal=155%
GOBP_NUCLEAR_TRANSPORT	316	0.105307	2.14678	0.00185529	0.0687284	0.987	9896	tags=78%, list=68%, signal=238%
GOBP_RNA_POLYADENYLATION	42	0.283455	2.14481	0.00383142	0.0687602	0.988	3169	tags=50%, list=22%, signal=64%
GOBP_REGULATION_OF_DENDRITE_DEVELOPMENT	93	0.186481	2.13757	0.0019802	0.0710949	0.989	9058	tags=81%, list=62%, signal=211%
GOBP_PRODUCTION_OF_SMALL_RNA_INVOLVED_IN_GENE_SILENCING_BY_RNA	49	0.260209	2.13538	0.0020284	0.0712605	0.99	6634	tags=71%, list=45%, signal=131%
GOBP_SPLICEOSOMAL_COMPLEX_ASSEMBLY	55	0.247213	2.13445	0.00196464	0.0707359	0.99	2506	tags=42%, list=17%, signal=50%
GOBP_PROTEIN_CONTAINING_COMPLEX_LOCALIZATION	267	0.109231	2.1194	0.0019685	0.0770876	0.996	11162	tags=87%, list=77%, signal=365%
GOBP_REGULATION_OF_MUSCLE_SYSTEM_PROCESS	195	0.129093	2.11849	0	0.0765672	0.997	8986	tags=74%, list=62%, signal=191%
GOBP_REGULATION_OF_LIPID_KINASE_ACTIVITY	62	0.225851	2.09075	0.00408163	0.0897114	0.999	5893	tags=63%, list=40%, signal=105%
GOBP_REGULATION_OF_DNA_TEMPLATED_TRANSCRIPTION_ELONGATION	50	0.253345	2.08782	0.00394477	0.0901903	0.999	6234	tags=68%, list=43%, signal=118%
GOBP_REGULATION_OF_CELL_SUBSTRATE_JUNCTION_ORGANIZATION	68	0.215081	2.07917	0	0.0941177	0.999	3311	tags=44%, list=23%, signal=57%
GOBP_REGULATION_OF_CARDIAC_MUSCLE_CELL_MEMBRANE_REPOLARIZATION	21	0.374485	2.07185	0	0.0971774	0.999	5657	tags=76%, list=39%, signal=124%
GOBP_POSITIVE_REGULATION_OF_CELL_CYCLE	333	0.101128	2.06753	0.00194553	0.0986093	0.999	7098	tags=59%, list=49%, signal=111%
GOBP_EPITHELIAL_CELL_CELL_ADHESION	16	0.422536	2.06709	0.00411523	0.0976321	0.999	7516	tags=94%, list=52%, signal=193%
GOBP_TYPE_I_INTERFERON_PRODUCTION	114	0.16128	2.05805	0.00195312	0.101991	0.999	5469	tags=54%, list=38%, signal=85%
GOBP_ACTIN_FILAMENT_BASED_MOVEMENT	137	0.154078	2.05687	0.00215054	0.101349	0.999	4586	tags=47%, list=31%, signal=68%
GOBP_CARDIAC_VENTRICLE_MORPHOGENESIS	58	0.22655	2.05615	0	0.100607	0.999	2240	tags=38%, list=15%, signal=45%
GOBP_REGULATION_OF_SYNAPTIC_TRANSMISSION_GLUTAMATERGIC	64	0.214041	2.05292	0	0.101142	1	4411	tags=52%, list=30%, signal=74%
GOBP_ENDOCHONDRAL_BONE_MORPHOGENESIS	49	0.245048	2.04908	0.00214133	0.10223	1	7152	tags=73%, list=49%, signal=144%
GOBP_INTRACELLULAR_RECEPTOR_SIGNALING_PATHWAY	241	0.113594	2.04737	0.00398406	0.102003	1	9928	tags=79%, list=68%, signal=244%
GOBP_POSITIVE_REGULATION_OF_LONG_TERM_SYNAPTIC_POTENTIATION	22	0.369704	2.04378	0.00626305	0.103001	1	4559	tags=68%, list=31%, signal=99%
GOBP_PEPTIDE_SECRETION	329	0.0986587	2.04224	0.00196078	0.102814	1	9852	tags=77%, list=68%, signal=233%
GOBP_CARDIAC_CONDUCTION	139	0.147775	2.04109	0.00378072	0.102468	1	8986	tags=76%, list=62%, signal=197%
GOBP_REGULATION_OF_SYNAPTIC_TRANSMISSION_GABAERGIC	30	0.309729	2.03976	0.00596422	0.102225	1	5700	tags=70%, list=39%, signal=115%
GOBP_SPINDLE_ASSEMBLY	101	0.171344	2.03914	0.00801603	0.101525	1	5748	tags=56%, list=39%, signal=93%
GOBP_EMBRYONIC_HEART_TUBE_DEVELOPMENT	63	0.214121	2.03363	0.00583658	0.103689	1	4066	tags=49%, list=28%, signal=68%
GOBP_CENTROSOME_DUPLICATION	66	0.209518	2.0334	0.00813008	0.102794	1	5796	tags=61%, list=40%, signal=100%
GOBP_NUCLEAR_CHROMOSOME_SEGREGATION	225	0.119022	2.03039	0.00606061	0.103377	1	6457	tags=56%, list=44%, signal=99%
GOBP_REGULATION_OF_HEART_CONTRACTION	218	0.121445	2.03008	0.00210526	0.102504	1	7085	tags=61%, list=49%, signal=116%
GOBP_DENDRITE_MORPHOGENESIS	135	0.150604	2.02994	0.00197628	0.101473	1	9058	tags=77%, list=62%, signal=201%
GOBP_REGULATION_OF_BLOOD_PRESSURE	141	0.146463	2.02877	0.00570342	0.101131	1	3469	tags=38%, list=24%, signal=50%
GOBP_MEIOTIC_CELL_CYCLE	187	0.127135	2.02707	0.00200803	0.101095	1	10101	tags=82%, list=69%, signal=263%
GOBP_ADENYLATE_CYCLASE_INHIBITING_G_PROTEIN_COUPLED_RECEPTOR_SIGNALING_PATHWAY	69	0.210286	2.02665	0.00194932	0.100292	1	6458	tags=65%, list=44%, signal=116%
GOBP_VASCULAR_ASSOCIATED_SMOOTH_MUSCLE_CELL_MIGRATION	19	0.384342	2.02218	0.00806452	0.10215	1	3612	tags=63%, list=25%, signal=84%
GOBP_METHYLATION	298	0.10299	2.01299	0.00393701	0.10639	1	7190	tags=59%, list=49%, signal=115%
GOBP_SIGNAL_RELEASE	411	0.085526	2.01249	0.00831601	0.10577	1	9645	tags=74%, list=66%, signal=214%
GOBP_ACTOMYOSIN_STRUCTURE_ORGANIZATION	173	0.1305	1.99701	0.00200401	0.114969	1	3345	tags=36%, list=23%, signal=46%
GOBP_PROTEIN_METHYLATION	149	0.13922	1.99462	0	0.11534	1	7190	tags=63%, list=49%, signal=123%
GOBP_HEART_MORPHOGENESIS	205	0.121848	1.99295	0.00200401	0.115513	1	2800	tags=31%, list=19%, signal=38%
GOBP_GAMETE_GENERATION	481	0.0808825	1.98899	0.00595238	0.116946	1	7257	tags=58%, list=50%, signal=111%
GOBP_REGULATION_OF_HISTONE_MODIFICATION	130	0.146699	1.98729	0.00199203	0.116964	1	9658	tags=81%, list=66%, signal=237%
GOBP_SYNAPTIC_VESICLE_RECYCLING	66	0.207283	1.97706	0.00204918	0.123051	1	9143	tags=83%, list=63%, signal=222%
GOBP_NEGATIVE_REGULATION_OF_CARTILAGE_DEVELOPMENT	22	0.347917	1.97679	0.0103093	0.12211	1	6865	tags=82%, list=47%, signal=154%
GOBP_ESTABLISHMENT_OF_RNA_LOCALIZATION	180	0.125619	1.97584	0.00598802	0.121546	1	7021	tags=61%, list=48%, signal=115%
GOBP_POSITIVE_REGULATION_OF_CHROMOSOME_ORGANIZATION	153	0.136517	1.97541	0.00814664	0.120658	1	9658	tags=80%, list=66%, signal=234%
GOBP_RNA_LOCALIZATION	213	0.121223	1.96795	0.01002	0.12504	1	7021	tags=60%, list=48%, signal=114%
GOBP_REGULATION_OF_TRANSLATION_NCRNA_MEDIATED	17	0.389038	1.95949	0.00424628	0.130536	1	8058	tags=94%, list=55%, signal=210%
GOBP_MALE_GAMETE_GENERATION	379	0.0870714	1.95805	0.00595238	0.130559	1	7805	tags=62%, list=54%, signal=130%
GOBP_VESICLE_MEDIATED_TRANSPORT_IN_SYNAPSE	183	0.125818	1.9575	0.00409836	0.129831	1	8627	tags=72%, list=59%, signal=173%
GOBP_REGULATION_OF_DELAYED_RECTIFIER_POTASSIUM_CHANNEL_ACTIVITY	15	0.431446	1.95486	0.00806452	0.130703	1	7325	tags=93%, list=50%, signal=187%
GOBP_NEGATIVE_REGULATION_OF_EPITHELIAL_CELL_APOPTOTIC_PROCESS	36	0.281352	1.95412	0.0146751	0.130162	1	7249	tags=78%, list=50%, signal=154%
GOBP_REGULATION_OF_CARTILAGE_DEVELOPMENT	53	0.228152	1.95142	0.00826446	0.131075	1	6865	tags=70%, list=47%, signal=131%
GOBP_REGULATION_OF_BLOOD_CIRCULATION	255	0.104958	1.94744	0.00632911	0.133147	1	4729	tags=43%, list=32%, signal=62%
GOBP_REGULATION_OF_GTPASE_ACTIVITY	414	0.0846178	1.94608	0.00408163	0.133422	1	7959	tags=63%, list=55%, signal=134%
GOBP_REGULATION_OF_MRNA_3_END_PROCESSING	27	0.309389	1.94289	0.010142	0.135024	1	1977	tags=44%, list=14%, signal=51%
GOBP_LEARNING	121	0.152987	1.93935	0.00421941	0.136915	1	10924	tags=90%, list=75%, signal=356%
GOBP_COGNITION	250	0.104686	1.93682	0.00816326	0.138158	1	10924	tags=85%, list=75%, signal=334%
GOBP_CELL_CELL_SIGNALING_INVOLVED_IN_CARDIAC_CONDUCTION	31	0.292849	1.93362	0.0038835	0.139605	1	7028	tags=77%, list=48%, signal=149%
GOBP_POSITIVE_REGULATION_OF_CELL_PROJECTION_ORGANIZATION	319	0.0942869	1.93287	0.00400802	0.139043	1	11455	tags=88%, list=79%, signal=400%
GOBP_NEGATIVE_REGULATION_OF_CELLULAR_AMIDE_METABOLIC_PROCESS	147	0.134459	1.92815	0.0142566	0.141654	1	5201	tags=49%, list=36%, signal=75%
GOBP_POSITIVE_REGULATION_OF_MUSCLE_CONTRACTION	32	0.288723	1.92807	0.00205339	0.140577	1	2178	tags=44%, list=15%, signal=51%
GOBP_REGULATION_OF_PHOSPHATIDYLINOSITOL_3_KINASE_ACTIVITY	51	0.226777	1.92764	0.00587084	0.139751	1	5854	tags=63%, list=40%, signal=104%
GOBP_NEUROEPITHELIAL_CELL_DIFFERENTIATION	18	0.386196	1.91659	0.0104167	0.147462	1	6527	tags=83%, list=45%, signal=151%
GOBP_RESPIRATORY_SYSTEM_DEVELOPMENT	168	0.127134	1.91228	0.0131579	0.149715	1	10580	tags=85%, list=73%, signal=306%
GOBP_CARDIAC_VENTRICLE_DEVELOPMENT	98	0.1662	1.91026	0.00990099	0.150359	1	2800	tags=36%, list=19%, signal=44%
GOBP_VIRAL_TRANSLATION	15	0.407852	1.90578	0.00628931	0.152877	1	8641	tags=100%, list=59%, signal=245%
GOBP_REGULATION_OF_TRANSMEMBRANE_TRANSPORT	483	0.0745539	1.90558	0.00189753	0.151944	1	9697	tags=74%, list=66%, signal=213%
GOBP_POSITIVE_REGULATION_OF_PROTEIN_TYROSINE_KINASE_ACTIVITY	53	0.221215	1.90556	0.0175097	0.150837	1	8892	tags=83%, list=61%, signal=212%
GOBP_POSITIVE_REGULATION_OF_MUSCLE_HYPERTROPHY	24	0.31875	1.90361	0.0100604	0.151323	1	4473	tags=63%, list=31%, signal=90%
GOBP_POSITIVE_REGULATION_OF_DNA_TEMPLATED_TRANSCRIPTION_ELONGATION	25	0.314016	1.89648	0.00595238	0.156399	1	4761	tags=64%, list=33%, signal=95%
GOBP_CARDIAC_MUSCLE_CELL_MEMBRANE_REPOLARIZATION	31	0.282449	1.89238	0.00795229	0.159054	1	5768	tags=68%, list=40%, signal=112%
GOBP_LUNG_ALVEOLUS_DEVELOPMENT	31	0.292712	1.89082	0.0122449	0.159144	1	7030	tags=77%, list=48%, signal=149%
GOBP_HORMONE_MEDIATED_SIGNALING_PATHWAY	165	0.129315	1.88692	0.0121212	0.161243	1	9890	tags=81%, list=68%, signal=248%
GOBP_MICROTUBULE_BASED_TRANSPORT	176	0.118085	1.8867	0.0160966	0.160322	1	8407	tags=69%, list=58%, signal=162%
GOBP_REGULATION_OF_TELOMERE_MAINTENANCE	76	0.182023	1.88539	0.00865801	0.160318	1	8680	tags=78%, list=60%, signal=191%
GOBP_SYNAPTIC_TRANSMISSION_GLUTAMATERGIC	84	0.174673	1.88427	0.00793651	0.160287	1	4411	tags=48%, list=30%, signal=68%
GOBP_NEURON_PROJECTION_ORGANIZATION	88	0.169658	1.88226	0.0141414	0.1609	1	11295	tags=94%, list=77%, signal=416%
GOBP_ATTACHMENT_OF_MITOTIC_SPINDLE_MICROTUBULES_TO_KINETOCHORE	15	0.396536	1.88097	0.0019802	0.160984	1	2000	tags=53%, list=14%, signal=62%
GOBP_GLYCEROLIPID_BIOSYNTHETIC_PROCESS	239	0.106811	1.87493	0.0117647	0.16571	1	7803	tags=64%, list=54%, signal=135%
GOBP_CARDIAC_MUSCLE_TISSUE_DEVELOPMENT	163	0.125416	1.87446	0.00831601	0.165022	1	2664	tags=31%, list=18%, signal=37%
GOBP_CELL_CELL_ADHESION_VIA_PLASMA_MEMBRANE_ADHESION_MOLECULES	228	0.107023	1.87314	0.00978474	0.165068	1	8633	tags=70%, list=59%, signal=168%
GOBP_REGULATION_OF_CIRCADIAN_RHYTHM	108	0.154089	1.87181	0.0102459	0.165233	1	10867	tags=90%, list=75%, signal=350%
GOBP_RESPONSE_TO_MUSCLE_STRETCH	20	0.347954	1.87034	0.00824742	0.165504	1	4411	tags=65%, list=30%, signal=93%
GOBP_POSITIVE_REGULATION_OF_MRNA_PROCESSING	30	0.282749	1.86857	0.0078125	0.165971	1	3662	tags=53%, list=25%, signal=71%
GOBP_PEPTIDE_HORMONE_SECRETION	203	0.11357	1.86578	0.00581395	0.167425	1	9645	tags=77%, list=66%, signal=225%
GOBP_REGULATION_OF_TRANSCRIPTION_ELONGATION_FROM_RNA_POLYMERASE_II_PROMOTER	30	0.287467	1.8641	0.00193424	0.167938	1	6024	tags=70%, list=41%, signal=119%
GOBP_NEGATIVE_REGULATION_OF_TELOMERE_MAINTENANCE	32	0.280374	1.86333	0.0150943	0.167485	1	8680	tags=88%, list=60%, signal=216%
GOBP_CARDIAC_MUSCLE_TISSUE_MORPHOGENESIS	47	0.230059	1.86101	0.0101626	0.168504	1	2240	tags=38%, list=15%, signal=45%
GOBP_INSULIN_SECRETION	175	0.122922	1.85624	0.0145833	0.172127	1	9645	tags=78%, list=66%, signal=228%
GOBP_POSITIVE_REGULATION_OF_SYNAPTIC_TRANSMISSION	135	0.140206	1.85614	0.00205761	0.17114	1	4671	tags=46%, list=32%, signal=67%
GOBP_MRNA_CLEAVAGE	21	0.346952	1.85115	0.0138614	0.174907	1	4669	tags=67%, list=32%, signal=98%
GOBP_POSITIVE_REGULATION_OF_MRNA_CATABOLIC_PROCESS	51	0.211482	1.84941	0.00976562	0.175377	1	8078	tags=76%, list=55%, signal=171%
GOBP_POSITIVE_REGULATION_OF_NEURON_PROJECTION_DEVELOPMENT	140	0.136037	1.84906	0.0161943	0.174652	1	10743	tags=87%, list=74%, signal=328%
GOBP_CILIARY_BASAL_BODY_PLASMA_MEMBRANE_DOCKING	94	0.161859	1.84078	0.0126582	0.181951	1	6342	tags=60%, list=43%, signal=105%
GOBP_MICROTUBULE_NUCLEATION	30	0.283734	1.84074	0.012	0.180918	1	8509	tags=87%, list=58%, signal=208%
GOBP_REPLACEMENT_OSSIFICATION	27	0.287842	1.8397	0.0183673	0.180738	1	7152	tags=78%, list=49%, signal=152%
GOBP_REGULATION_OF_EMBRYONIC_DEVELOPMENT	54	0.210856	1.83899	0.011976	0.180249	1	6928	tags=69%, list=48%, signal=130%
GOBP_REGULATION_OF_ACTION_POTENTIAL	48	0.227401	1.83842	0.0117647	0.179648	1	3074	tags=44%, list=21%, signal=55%
GOBP_LIVER_REGENERATION	25	0.309675	1.83786	0.011811	0.179109	1	7741	tags=84%, list=53%, signal=179%
GOBP_CHROMOSOME_SEGREGATION	283	0.0952452	1.83692	0.0120968	0.178862	1	6470	tags=54%, list=44%, signal=95%
GOBP_CYTOSKELETON_DEPENDENT_INTRACELLULAR_TRANSPORT	183	0.115732	1.83684	0.00963391	0.1779	1	10924	tags=86%, list=75%, signal=340%
GOBP_REGULATION_OF_POSTSYNAPTIC_MEMBRANE_POTENTIAL	127	0.144404	1.83562	0.00197239	0.178065	1	11347	tags=92%, list=78%, signal=411%
GOBP_DEVELOPMENT_OF_PRIMARY_FEMALE_SEXUAL_CHARACTERISTICS	87	0.168829	1.83337	0.0233463	0.179149	1	9621	tags=83%, list=66%, signal=242%
GOBP_NEGATIVE_REGULATION_OF_SMOOTHENED_SIGNALING_PATHWAY	29	0.291174	1.83119	0.021611	0.180148	1	5316	tags=66%, list=36%, signal=103%
GOBP_NEGATIVE_REGULATION_OF_CELLULAR_SENESCENCE	17	0.360985	1.82746	0.01	0.182491	1	5893	tags=76%, list=40%, signal=128%
GOBP_ENDOCYTOSIS	494	0.0717284	1.82695	0.0194553	0.181921	1	11122	tags=83%, list=76%, signal=339%
GOBP_NEGATIVE_REGULATION_OF_MRNA_PROCESSING	29	0.288274	1.82682	0.0142566	0.181071	1	6364	tags=72%, list=44%, signal=128%
GOBP_DNA_METHYLATION_DEPENDENT_HETEROCHROMATIN_ASSEMBLY	16	0.394769	1.82451	0.0113636	0.18228	1	7009	tags=88%, list=48%, signal=168%
GOBP_REGULATION_OF_NERVOUS_SYSTEM_DEVELOPMENT	399	0.0795247	1.82235	0.0165289	0.183376	1	11006	tags=83%, list=75%, signal=330%
GOBP_REGULATION_OF_MUSCLE_ADAPTATION	72	0.179851	1.82115	0.0230126	0.183452	1	4681	tags=50%, list=32%, signal=73%
GOBP_BONE_GROWTH	23	0.319042	1.81995	0.00835073	0.183512	1	6767	tags=78%, list=46%, signal=146%
GOBP_HEART_PROCESS	259	0.0982665	1.81781	0.0105485	0.184604	1	4729	tags=42%, list=32%, signal=61%
GOBP_BETA_CATENIN_TCF_COMPLEX_ASSEMBLY	31	0.277664	1.80819	0.0142566	0.194013	1	7249	tags=77%, list=50%, signal=154%
GOBP_REGULATION_OF_SYSTEMIC_ARTERIAL_BLOOD_PRESSURE	70	0.188529	1.80713	0.011976	0.193988	1	4138	tags=47%, list=28%, signal=66%
GOBP_REGULATION_OF_INTRACELLULAR_ESTROGEN_RECEPTOR_SIGNALING_PATHWAY	36	0.252956	1.80118	0.0206186	0.199003	1	7257	tags=75%, list=50%, signal=149%
GOBP_CHROMATIN_REMODELING	166	0.121841	1.80075	0.016	0.198352	1	6325	tags=55%, list=43%, signal=97%
GOBP_EMBRYONIC_DIGIT_MORPHOGENESIS	44	0.234357	1.80062	0.0123457	0.197346	1	7198	tags=73%, list=49%, signal=143%
GOBP_NEGATIVE_REGULATION_OF_VASCULATURE_DEVELOPMENT	83	0.169414	1.80021	0.022449	0.196665	1	6855	tags=64%, list=47%, signal=120%
GOBP_PRESYNAPTIC_ENDOCYTOSIS	54	0.207112	1.79816	0.01417	0.197722	1	9143	tags=83%, list=63%, signal=223%
GOBP_GLUTAMATE_RECEPTOR_SIGNALING_PATHWAY	50	0.219799	1.79667	0.0164609	0.198357	1	9055	tags=84%, list=62%, signal=221%
GOBP_REGULATION_OF_CELL_JUNCTION_ASSEMBLY	185	0.113384	1.79613	0.019685	0.197767	1	2781	tags=30%, list=19%, signal=37%
GOBP_HORMONE_TRANSPORT	257	0.0981141	1.79558	0.0159363	0.197283	1	9659	tags=76%, list=66%, signal=221%
GOBP_REGULATION_OF_GENE_SILENCING_BY_RNA	86	0.163381	1.79343	0.0185567	0.198691	1	9501	tags=81%, list=65%, signal=232%
GOBP_NEGATIVE_REGULATION_OF_MRNA_SPLICING_VIA_SPLICEOSOME	20	0.329044	1.79261	0.0254902	0.198551	1	6874	tags=80%, list=47%, signal=151%
GOBP_REGULATION_OF_BEHAVIOR	54	0.211302	1.79162	0.0253411	0.198529	1	5031	tags=56%, list=34%, signal=84%
GOBP_RENAL_SYSTEM_PROCESS	98	0.15359	1.78865	0.0246914	0.200598	1	5959	tags=56%, list=41%, signal=94%
GOBP_POSITIVE_REGULATION_OF_AXON_EXTENSION	39	0.250217	1.78853	0.0100402	0.199708	1	7952	tags=79%, list=55%, signal=174%
GOBP_NEURAL_TUBE_FORMATION	95	0.153305	1.78728	0.0121212	0.200036	1	9752	tags=82%, list=67%, signal=246%
GOBP_SISTER_CHROMATID_SEGREGATION	173	0.119329	1.78664	0.0200401	0.199664	1	6035	tags=53%, list=41%, signal=90%
GOBP_MEMORY	103	0.15409	1.78556	0.0138067	0.199755	1	9095	tags=78%, list=62%, signal=205%
GOBP_UROGENITAL_SYSTEM_DEVELOPMENT	290	0.091738	1.78484	0.0124224	0.199574	1	2560	tags=27%, list=18%, signal=32%
GOBP_VESICLE_LOCALIZATION	207	0.105175	1.78403	0.0223124	0.199448	1	10605	tags=83%, list=73%, signal=300%
GOBP_REPRODUCTIVE_BEHAVIOR	27	0.288656	1.78332	0.0198413	0.199195	1	6600	tags=74%, list=45%, signal=135%
GOBP_REGULATION_OF_EXTENT_OF_CELL_GROWTH	103	0.145939	1.78176	0.0182556	0.200003	1	9921	tags=83%, list=68%, signal=256%
GOBP_TELOMERE_ORGANIZATION	140	0.129454	1.78147	0.0134875	0.199313	1	8963	tags=74%, list=61%, signal=191%
GOBP_SYNAPSE_MATURATION	24	0.300572	1.77899	0.0246914	0.200967	1	5953	tags=71%, list=41%, signal=119%
GOBP_REGULATION_OF_DNA_METABOLIC_PROCESS	299	0.0900905	1.77758	0.0153173	0.201437	1	8955	tags=70%, list=61%, signal=178%
GOBP_NEURAL_TUBE_PATTERNING	31	0.263021	1.77708	0.0166667	0.20098	1	8403	tags=84%, list=58%, signal=197%
GOBP_REGULATION_OF_DNA_METHYLATION	17	0.358078	1.77621	0.0166667	0.2009	1	8509	tags=94%, list=58%, signal=226%
GOBP_CHONDROCYTE_DIFFERENTIATION	89	0.157666	1.77179	0.0231579	0.20456	1	8201	tags=72%, list=56%, signal=163%
GOBP_HOMOPHILIC_CELL_ADHESION_VIA_PLASMA_MEMBRANE_ADHESION_MOLECULES	149	0.123516	1.77169	0.0214425	0.203636	1	8787	tags=72%, list=60%, signal=180%
GOBP_REGULATION_OF_METAL_ION_TRANSPORT	205	0.106236	1.77122	0.011976	0.203096	1	5799	tags=50%, list=40%, signal=82%
GOBP_ORGANELLE_FISSION	414	0.0773257	1.77063	0.026694	0.202734	1	9718	tags=74%, list=67%, signal=216%
GOBP_RESPONSE_TO_ISOQUINOLINE_ALKALOID	29	0.272623	1.77061	0.0160643	0.201791	1	5586	tags=66%, list=38%, signal=106%
GOBP_REGULATION_OF_INTRACELLULAR_STEROID_HORMONE_RECEPTOR_SIGNALING_PATHWAY	68	0.182083	1.76937	0.0146138	0.202174	1	11082	tags=94%, list=76%, signal=390%
GOBP_REGULATION_OF_CIRCADIAN_SLEEP_WAKE_CYCLE	16	0.369406	1.76877	0.0241449	0.201946	1	4644	tags=69%, list=32%, signal=101%
GOBP_CARDIAC_MUSCLE_CELL_DIFFERENTIATION	85	0.164946	1.76766	0.0204082	0.202234	1	6701	tags=62%, list=46%, signal=115%
GOBP_MUSCLE_ORGAN_MORPHOGENESIS	57	0.197989	1.76715	0.0117647	0.201901	1	2240	tags=35%, list=15%, signal=41%
GOBP_REGULATION_OF_ENDOCYTOSIS	186	0.109681	1.7662	0.0165631	0.202086	1	11122	tags=87%, list=76%, signal=362%
GOBP_PROTEIN_ACETYLATION	182	0.112275	1.76483	0.0100806	0.202544	1	9921	tags=79%, list=68%, signal=244%
GOBP_MULTICELLULAR_ORGANISMAL_SIGNALING	189	0.110071	1.76438	0.0290135	0.202085	1	8986	tags=72%, list=62%, signal=186%
GOBP_MICROTUBULE_POLYMERIZATION_OR_DEPOLYMERIZATION	108	0.143425	1.7622	0.0127119	0.203525	1	9671	tags=81%, list=66%, signal=237%
GOBP_DIACYLGLYCEROL_METABOLIC_PROCESS	23	0.308334	1.75638	0.0194175	0.208612	1	7557	tags=83%, list=52%, signal=171%
GOBP_DEVELOPMENTAL_GROWTH_INVOLVED_IN_MORPHOGENESIS	214	0.102677	1.75117	0.02537	0.213306	1	10586	tags=83%, list=73%, signal=297%
GOBP_REGULATION_OF_GLUCONEOGENESIS	36	0.241591	1.75013	0.0239521	0.213554	1	2561	tags=42%, list=18%, signal=50%
GOBP_REGULATION_OF_MRNA_CATABOLIC_PROCESS	194	0.105368	1.74608	0.0160643	0.217135	1	5023	tags=45%, list=34%, signal=67%
GOBP_CALCIUM_DEPENDENT_CELL_CELL_ADHESION_VIA_PLASMA_MEMBRANE_CELL_ADHESION_MOLECULES	36	0.241912	1.74319	0.0260521	0.219331	1	8633	tags=83%, list=59%, signal=204%
GOBP_REGULATION_OF_VENTRICULAR_CARDIAC_MUSCLE_CELL_MEMBRANE_REPOLARIZATION	17	0.350123	1.74266	0.0288066	0.218925	1	7767	tags=88%, list=53%, signal=189%
GOBP_EMBRYONIC_ORGAN_DEVELOPMENT	339	0.082712	1.74062	0.0232558	0.220135	1	7640	tags=60%, list=52%, signal=124%
GOBP_EMBRYONIC_HINDLIMB_MORPHOGENESIS	24	0.297917	1.73974	0.0146751	0.220138	1	9030	tags=92%, list=62%, signal=240%
GOBP_REGULATION_OF_POTASSIUM_ION_TRANSPORT	88	0.158288	1.73966	0.0142857	0.219242	1	6488	tags=60%, list=44%, signal=108%
GOBP_COPULATION	15	0.367502	1.73906	0.0288462	0.218971	1	2423	tags=53%, list=17%, signal=64%
GOBP_NEGATIVE_REGULATION_OF_ENDOTHELIAL_CELL_APOPTOTIC_PROCESS	24	0.300252	1.73729	0.0320755	0.220068	1	7173	tags=79%, list=49%, signal=156%
GOBP_CELLULAR_RESPONSE_TO_HEAT	110	0.142637	1.73687	0.0202429	0.219587	1	10132	tags=84%, list=69%, signal=272%
GOBP_POTASSIUM_ION_TRANSPORT	202	0.108284	1.73542	0.0174419	0.220198	1	7683	tags=63%, list=53%, signal=132%
GOBP_ACTIN_MEDIATED_CELL_CONTRACTION	108	0.140219	1.73441	0.026694	0.220512	1	4586	tags=45%, list=31%, signal=66%
GOBP_SYNAPTIC_TRANSMISSION_GABAERGIC	44	0.223403	1.7326	0.0194175	0.221434	1	5700	tags=61%, list=39%, signal=100%
GOBP_REGULATION_OF_MEMBRANE_POTENTIAL	386	0.0762371	1.73019	0.0255864	0.2233	1	9609	tags=73%, list=66%, signal=209%
GOBP_DNA_METHYLATION_OR_DEMETHYLATION	73	0.167354	1.72751	0.0294695	0.225684	1	7160	tags=66%, list=49%, signal=129%
GOBP_MITOTIC_SPINDLE_ORGANIZATION	110	0.139042	1.72477	0.037037	0.228023	1	6074	tags=55%, list=42%, signal=94%
GOBP_CALCIUM_ION_TRANSMEMBRANE_TRANSPORT	263	0.0900188	1.72189	0.0240964	0.230655	1	9024	tags=71%, list=62%, signal=182%
GOBP_REGULATION_OF_PEPTIDE_SECRETION	252	0.0921626	1.71956	0.0223577	0.232242	1	9674	tags=75%, list=66%, signal=220%
GOBP_CARDIAC_MUSCLE_CELL_ACTION_POTENTIAL	69	0.176276	1.71646	0.0283401	0.234914	1	9488	tags=83%, list=65%, signal=235%
GOBP_REGULATION_OF_NEURON_MIGRATION	37	0.236876	1.71527	0.0412371	0.235438	1	10743	tags=97%, list=74%, signal=368%
GOBP_REGULATION_OF_RENAL_SYSTEM_PROCESS	29	0.26767	1.71146	0.0282258	0.238962	1	6161	tags=69%, list=42%, signal=119%
GOBP_CAMP_MEDIATED_SIGNALING	57	0.194944	1.7111	0.0265306	0.23842	1	6378	tags=63%, list=44%, signal=112%
GOBP_NEGATIVE_REGULATION_OF_CELL_AGING	22	0.306589	1.71096	0.0288066	0.237607	1	6141	tags=73%, list=42%, signal=125%
GOBP_NEUROPEPTIDE_SIGNALING_PATHWAY	86	0.15654	1.70969	0.0181087	0.238155	1	4004	tags=43%, list=27%, signal=59%
GOBP_CALCIUM_ION_TRANSPORT	344	0.0807502	1.70834	0.0240964	0.238752	1	9024	tags=70%, list=62%, signal=179%
GOBP_REGULATION_OF_OSTEOBLAST_DIFFERENTIATION	103	0.142241	1.7075	0.031746	0.23889	1	9125	tags=77%, list=63%, signal=203%
GOBP_METAL_ION_EXPORT	39	0.234852	1.70307	0.0241935	0.243647	1	4436	tags=54%, list=30%, signal=77%
GOBP_REGULATION_OF_SYNAPSE_ASSEMBLY	91	0.151376	1.7023	0.0209205	0.243537	1	11107	tags=91%, list=76%, signal=380%
GOBP_NUCLEIC_ACID_PHOSPHODIESTER_BOND_HYDROLYSIS	262	0.0895377	1.70015	0.0251046	0.245362	1	5452	tags=46%, list=37%, signal=72%
GOBP_CHROMATIN_ASSEMBLY_OR_DISASSEMBLY	128	0.130811	1.70013	0.0216535	0.244404	1	7223	tags=63%, list=50%, signal=123%
GOBP_POSITIVE_REGULATION_OF_LEUKOCYTE_APOPTOTIC_PROCESS	17	0.344388	1.69837	0.0159046	0.245695	1	4419	tags=65%, list=30%, signal=93%
GOBP_BEHAVIOR	485	0.067519	1.69764	0.0222672	0.245636	1	5031	tags=41%, list=34%, signal=61%
GOBP_HISTONE_H4_ACETYLATION	66	0.177464	1.69678	0.0195695	0.245787	1	8913	tags=79%, list=61%, signal=202%
GOBP_GLUCOSE_CATABOLIC_PROCESS	32	0.246152	1.69479	0.0356436	0.247208	1	3709	tags=50%, list=25%, signal=67%
GOBP_PROTEIN_ACYLATION	220	0.0984228	1.69385	0.0363985	0.247364	1	9921	tags=78%, list=68%, signal=239%
GOBP_REPRODUCTIVE_SYSTEM_DEVELOPMENT	339	0.0792062	1.69365	0.015748	0.246618	1	3646	tags=33%, list=25%, signal=43%
GOBP_SMOOTHENED_SIGNALING_PATHWAY	121	0.130745	1.69351	0.0330882	0.245776	1	6304	tags=56%, list=43%, signal=98%
GOBP_NEURAL_CREST_CELL_DIFFERENTIATION	83	0.158498	1.69159	0.0330578	0.247278	1	7189	tags=65%, list=49%, signal=128%
GOBP_MODIFICATION_OF_SYNAPTIC_STRUCTURE	19	0.324267	1.69028	0.0351562	0.247831	1	4487	tags=63%, list=31%, signal=91%
GOBP_NEGATIVE_REGULATION_OF_ORGANELLE_ORGANIZATION	305	0.0845194	1.68972	0.038835	0.247622	1	10029	tags=77%, list=69%, signal=242%
GOBP_REGULATION_OF_DENDRITE_MORPHOGENESIS	62	0.181524	1.68924	0.0202247	0.2473	1	11006	tags=94%, list=75%, signal=380%
GOBP_CIRCADIAN_RHYTHM	192	0.10767	1.68594	0.0232558	0.250476	1	10147	tags=80%, list=70%, signal=260%
GOBP_CELLULAR_COMPONENT_MAINTENANCE	57	0.188708	1.68591	0.0389344	0.249555	1	5701	tags=58%, list=39%, signal=95%
GOBP_PEPTIDYL_TYROSINE_MODIFICATION	311	0.0822313	1.68408	0.0309278	0.250736	1	7360	tags=59%, list=50%, signal=116%
GOBP_CHROMOSOME_SEPARATION	84	0.158463	1.68177	0.0246914	0.252429	1	6035	tags=57%, list=41%, signal=97%
GOBP_STEROID_HORMONE_MEDIATED_SIGNALING_PATHWAY	121	0.13281	1.68148	0.0306748	0.251909	1	9890	tags=81%, list=68%, signal=250%
GOBP_MICROTUBULE_POLYMERIZATION	73	0.166407	1.68094	0.0300601	0.251681	1	8772	tags=77%, list=60%, signal=192%
GOBP_NEGATIVE_REGULATION_OF_OSTEOBLAST_DIFFERENTIATION	40	0.224367	1.68036	0.019802	0.251492	1	8403	tags=80%, list=58%, signal=188%
GOBP_CARDIAC_MUSCLE_CELL_ACTION_POTENTIAL_INVOLVED_IN_CONTRACTION	48	0.203243	1.67846	0.0283976	0.253035	1	7375	tags=71%, list=51%, signal=143%
GOBP_DEVELOPMENT_OF_PRIMARY_SEXUAL_CHARACTERISTICS	175	0.110638	1.6766	0.0281996	0.254327	1	9822	tags=78%, list=67%, signal=237%
GOBP_MUSCLE_SYSTEM_PROCESS	374	0.0751038	1.67536	0.0294737	0.255004	1	4586	tags=39%, list=31%, signal=55%
GOBP_FEMALE_SEX_DIFFERENTIATION	101	0.138952	1.67367	0.0217822	0.256049	1	3618	tags=39%, list=25%, signal=51%
GOBP_GLYCOLYTIC_PROCESS_THROUGH_FRUCTOSE_6_PHOSPHATE	27	0.26462	1.6718	0.0325866	0.25739	1	3709	tags=52%, list=25%, signal=69%
GOBP_DIVALENT_INORGANIC_CATION_HOMEOSTASIS	396	0.0745409	1.67044	0.0242991	0.258117	1	4392	tags=37%, list=30%, signal=52%
GOBP_PHOSPHOLIPID_METABOLIC_PROCESS	371	0.0747324	1.67037	0.029703	0.257256	1	9865	tags=75%, list=68%, signal=226%
GOBP_REGULATION_OF_VASCULATURE_DEVELOPMENT	234	0.0944448	1.66991	0.0337079	0.25685	1	3879	tags=36%, list=27%, signal=48%
GOBP_REGULATION_OF_TRANSPORTER_ACTIVITY	252	0.0914305	1.66935	0.037422	0.256686	1	5807	tags=49%, list=40%, signal=80%
GOBP_CELLULAR_RESPONSE_TO_STEROID_HORMONE_STIMULUS	180	0.106438	1.66934	0.0407767	0.255771	1	9890	tags=78%, list=68%, signal=240%
GOBP_CAMP_METABOLIC_PROCESS	21	0.303829	1.66796	0.0277228	0.256626	1	5297	tags=67%, list=36%, signal=105%
GOBP_REGULATION_OF_MACROAUTOPHAGY	148	0.122709	1.66762	0.026	0.256143	1	7786	tags=66%, list=53%, signal=139%
GOBP_VENTRICULAR_CARDIAC_MUSCLE_CELL_ACTION_POTENTIAL	30	0.261445	1.6667	0.0240964	0.256387	1	7375	tags=77%, list=51%, signal=155%
GOBP_CHROMOSOME_CONDENSATION	27	0.265546	1.66621	0.0349076	0.256052	1	9097	tags=89%, list=62%, signal=236%
GOBP_POSITIVE_REGULATION_OF_NEURAL_PRECURSOR_CELL_PROLIFERATION	48	0.205272	1.66584	0.0261044	0.255648	1	4611	tags=52%, list=32%, signal=76%
GOBP_NEGATIVE_REGULATION_OF_CHONDROCYTE_DIFFERENTIATION	19	0.3191	1.66426	0.0285714	0.256818	1	6865	tags=79%, list=47%, signal=149%
GOBP_CONNECTIVE_TISSUE_DEVELOPMENT	204	0.101944	1.66266	0.0383065	0.257803	1	9757	tags=77%, list=67%, signal=229%
GOBP_NEGATIVE_REGULATION_OF_CHROMOSOME_ORGANIZATION	82	0.155842	1.66144	0.0295276	0.258563	1	3786	tags=41%, list=26%, signal=56%
GOBP_POSITIVE_REGULATION_OF_VIRAL_GENOME_REPLICATION	28	0.265575	1.66074	0.0313152	0.258511	1	8113	tags=82%, list=56%, signal=185%
GOBP_POSITIVE_REGULATION_OF_MACROAUTOPHAGY	54	0.193174	1.65989	0.0264228	0.258623	1	7455	tags=70%, list=51%, signal=143%
GOBP_ALPHA_BETA_T_CELL_DIFFERENTIATION	82	0.153153	1.65861	0.0403397	0.259404	1	3825	tags=41%, list=26%, signal=56%
GOBP_HETEROCHROMATIN_ORGANIZATION	44	0.214174	1.6583	0.0486381	0.25887	1	7160	tags=70%, list=49%, signal=138%
GOBP_REGULATION_OF_CHROMATIN_BINDING	20	0.30813	1.65808	0.0450098	0.258245	1	8637	tags=90%, list=59%, signal=220%
GOBP_PHOSPHATIDYLGLYCEROL_METABOLIC_PROCESS	29	0.25607	1.65708	0.0351562	0.258592	1	10353	tags=97%, list=71%, signal=332%
GOBP_PEPTIDYL_LYSINE_MODIFICATION	350	0.077002	1.65699	0.0302419	0.257829	1	7195	tags=57%, list=49%, signal=110%
GOBP_DENDRITIC_SPINE_MORPHOGENESIS	59	0.184011	1.65534	0.0387597	0.258988	1	8944	tags=80%, list=61%, signal=205%
GOBP_REGULATION_OF_SMALL_GTPASE_MEDIATED_SIGNAL_TRANSDUCTION	302	0.0829025	1.65526	0.0366089	0.258155	1	11081	tags=84%, list=76%, signal=343%
GOBP_INTRACELLULAR_STEROID_HORMONE_RECEPTOR_SIGNALING_PATHWAY	101	0.140354	1.65501	0.0276134	0.257616	1	7352	tags=64%, list=50%, signal=129%
GOBP_EPITHELIAL_TUBE_MORPHOGENESIS	279	0.0874294	1.65403	0.0328947	0.258055	1	6746	tags=55%, list=46%, signal=100%
GOBP_ENTRAINMENT_OF_CIRCADIAN_CLOCK	31	0.250982	1.65201	0.0458167	0.259596	1	10460	tags=97%, list=72%, signal=342%
GOBP_GLOMERULAR_EPITHELIUM_DEVELOPMENT	22	0.288166	1.64369	0.0286299	0.269181	1	1106	tags=36%, list=8%, signal=39%
GOBP_STRIATED_MUSCLE_CONTRACTION	151	0.11556	1.64354	0.0447154	0.268525	1	5768	tags=51%, list=40%, signal=83%
GOBP_REGULATION_OF_CALCINEURIN_MEDIATED_SIGNALING	28	0.253896	1.6413	0.0336634	0.270572	1	8283	tags=82%, list=57%, signal=190%
GOBP_NEGATIVE_REGULATION_OF_PEPTIDE_SECRETION	59	0.176646	1.63955	0.0237154	0.272168	1	5096	tags=53%, list=35%, signal=80%
GOBP_REGULATION_OF_DENDRITIC_SPINE_MORPHOGENESIS	44	0.207428	1.63901	0.0352941	0.27202	1	7921	tags=75%, list=54%, signal=164%
GOBP_REGULATION_OF_CHROMATIN_ORGANIZATION	162	0.110532	1.63718	0.0311203	0.273429	1	9658	tags=77%, list=66%, signal=226%
GOBP_TRANSPORT_ALONG_MICROTUBULE	147	0.114092	1.63595	0.0473373	0.274089	1	8769	tags=71%, list=60%, signal=177%
GOBP_REGULATION_OF_NON_CANONICAL_WNT_SIGNALING_PATHWAY	23	0.289069	1.63567	0.0389344	0.27356	1	4033	tags=57%, list=28%, signal=78%
GOBP_PRIMARY_NEURAL_TUBE_FORMATION	87	0.14823	1.63417	0.0357143	0.27471	1	9752	tags=82%, list=67%, signal=245%
GOBP_REGULATION_OF_CELL_SUBSTRATE_ADHESION	191	0.101228	1.63267	0.0371134	0.275654	1	9690	tags=76%, list=66%, signal=225%
GOBP_CELL_AGGREGATION	16	0.339511	1.63171	0.0298507	0.27607	1	9637	tags=100%, list=66%, signal=294%
GOBP_REGULATION_OF_SMOOTHENED_SIGNALING_PATHWAY	71	0.170178	1.63157	0.0359281	0.275416	1	6978	tags=65%, list=48%, signal=124%
GOBP_POSITIVE_REGULATION_OF_CHROMATIN_ORGANIZATION	93	0.145076	1.63128	0.0333333	0.274859	1	9658	tags=81%, list=66%, signal=237%
GOBP_NEGATIVE_REGULATION_OF_CELL_SUBSTRATE_ADHESION	53	0.188239	1.63019	0.0430528	0.275448	1	9096	tags=81%, list=62%, signal=215%
GOBP_ATTACHMENT_OF_SPINDLE_MICROTUBULES_TO_KINETOCHORE	31	0.250424	1.62937	0.0408998	0.275728	1	2000	tags=39%, list=14%, signal=45%
GOBP_CIRCADIAN_REGULATION_OF_GENE_EXPRESSION	63	0.177954	1.62806	0.0490798	0.276767	1	10147	tags=87%, list=70%, signal=286%
GOBP_REGULATION_OF_HEART_RATE	89	0.148833	1.62792	0.0433925	0.276053	1	4724	tags=47%, list=32%, signal=69%
GOBP_CARDIAC_CHAMBER_DEVELOPMENT	133	0.119565	1.62719	0.0305011	0.27605	1	8469	tags=70%, list=58%, signal=165%
GOBP_REGULATION_OF_MYELOID_CELL_DIFFERENTIATION	188	0.101067	1.62713	0.0356436	0.275251	1	8396	tags=68%, list=58%, signal=157%
GOBP_PROTEIN_KINASE_C_SIGNALING	24	0.280105	1.62604	0.0469388	0.275808	1	2605	tags=46%, list=18%, signal=56%
GOBP_PEPTIDYL_LYSINE_METHYLATION	105	0.136479	1.62576	0.0464646	0.275284	1	7190	tags=63%, list=49%, signal=123%
GOBP_NEURON_FATE_COMMITMENT	48	0.195939	1.62195	0.0198807	0.279476	1	11431	tags=98%, list=78%, signal=451%
GOBP_VASCULAR_ENDOTHELIAL_GROWTH_FACTOR_SIGNALING_PATHWAY	38	0.215936	1.62192	0.0313808	0.278631	1	4150	tags=50%, list=28%, signal=70%
GOBP_RNA_INTERFERENCE	16	0.335599	1.61982	0.0515267	0.280594	1	6048	tags=75%, list=41%, signal=128%
GOBP_PRESYNAPSE_ORGANIZATION	45	0.204092	1.61748	0.0377359	0.282931	1	9023	tags=82%, list=62%, signal=215%
GOBP_DOUBLE_STRAND_BREAK_REPAIR	228	0.0899226	1.6139	0.0393375	0.287095	1	9774	tags=76%, list=67%, signal=226%
GOBP_REGULATION_OF_POSTSYNAPTIC_NEUROTRANSMITTER_RECEPTOR_ACTIVITY	16	0.336045	1.61347	0.0447154	0.286762	1	3307	tags=56%, list=23%, signal=73%
GOBP_HISTONE_H3_K9_MODIFICATION	43	0.207725	1.61285	0.0376238	0.286724	1	8510	tags=79%, list=58%, signal=189%
GOBP_SENSORY_SYSTEM_DEVELOPMENT	325	0.075596	1.61244	0.0407767	0.286435	1	6774	tags=54%, list=46%, signal=98%
GOBP_MUSCLE_CONTRACTION	302	0.0803466	1.61231	0.0440252	0.285737	1	4405	tags=38%, list=30%, signal=53%
GOBP_VIRAL_RNA_GENOME_REPLICATION	24	0.273626	1.61219	0.0418327	0.285022	1	5130	tags=63%, list=35%, signal=96%
GOBP_REGULATION_OF_HISTONE_METHYLATION	53	0.189671	1.61078	0.0528541	0.286031	1	7149	tags=68%, list=49%, signal=133%
GOBP_REGULATION_OF_CHONDROCYTE_DIFFERENTIATION	41	0.212735	1.61078	0.029106	0.285167	1	6865	tags=68%, list=47%, signal=129%
GOBP_CELLULAR_RESPONSE_TO_LIPID	451	0.0653119	1.61044	0.0503876	0.284828	1	8292	tags=63%, list=57%, signal=142%
GOBP_IONOTROPIC_GLUTAMATE_RECEPTOR_SIGNALING_PATHWAY	25	0.277143	1.60939	0.0420842	0.28537	1	8798	tags=88%, list=60%, signal=221%
GOBP_METAL_ION_TRANSPORT	412	0.0680811	1.60924	0.035124	0.284688	1	9158	tags=69%, list=63%, signal=181%
GOBP_NEGATIVE_REGULATION_OF_SECRETION	128	0.120313	1.60766	0.0496183	0.286046	1	5096	tags=47%, list=35%, signal=71%
GOBP_NEGATIVE_REGULATION_OF_PEPTIDE_HORMONE_SECRETION	35	0.229	1.60763	0.0444444	0.285223	1	5001	tags=57%, list=34%, signal=87%
GOBP_NEGATIVE_REGULATION_OF_INTRINSIC_APOPTOTIC_SIGNALING_PATHWAY_BY_P53_CLASS_MEDIATOR	18	0.310213	1.60692	0.0363985	0.285237	1	8444	tags=89%, list=58%, signal=211%
GOBP_REGULATION_OF_MACROPHAGE_DERIVED_FOAM_CELL_DIFFERENTIATION	21	0.288474	1.60627	0.0378788	0.285322	1	8993	tags=90%, list=62%, signal=236%
GOBP_POSITIVE_REGULATION_OF_SYNAPTIC_TRANSMISSION_GLUTAMATERGIC	28	0.251335	1.60576	0.0427184	0.285193	1	2070	tags=39%, list=14%, signal=46%
GOBP_DNA_PACKAGING	141	0.119618	1.60526	0.0457256	0.284973	1	7270	tags=62%, list=50%, signal=122%
GOBP_MEMBRANE_REPOLARIZATION	39	0.220404	1.60497	0.0478927	0.284534	1	5768	tags=62%, list=40%, signal=102%
GOBP_REGULATION_OF_LEUKOCYTE_APOPTOTIC_PROCESS	60	0.172827	1.60489	0.0506823	0.283786	1	5267	tags=53%, list=36%, signal=83%
GOBP_POSITIVE_REGULATION_OF_CELL_CYCLE_PROCESS	253	0.0899038	1.60376	0.0418327	0.284514	1	9663	tags=75%, list=66%, signal=219%
GOBP_FOREBRAIN_DEVELOPMENT	330	0.0770727	1.60326	0.0421456	0.28434	1	7695	tags=60%, list=53%, signal=125%
GOBP_REGULATION_OF_MEMBRANE_REPOLARIZATION	28	0.255388	1.60187	0.0400763	0.285401	1	5657	tags=64%, list=39%, signal=105%
GOBP_REGULATION_OF_DEFENSE_RESPONSE_TO_VIRUS	53	0.191322	1.60104	0.0534653	0.285757	1	5474	tags=57%, list=38%, signal=90%
GOBP_REGULATION_OF_ERYTHROCYTE_DIFFERENTIATION	41	0.21458	1.60061	0.0442656	0.285542	1	8261	tags=78%, list=57%, signal=180%
GOBP_PEPTIDYL_LYSINE_ACETYLATION	158	0.112018	1.59961	0.041502	0.286103	1	9921	tags=79%, list=68%, signal=245%
GOBP_NEGATIVE_REGULATION_OF_CELL_PROJECTION_ORGANIZATION	165	0.108775	1.59941	0.0408998	0.285583	1	9921	tags=79%, list=68%, signal=244%
GOBP_CARTILAGE_DEVELOPMENT	152	0.112455	1.5986	0.0462185	0.285742	1	11233	tags=88%, list=77%, signal=380%
GOBP_INTRACELLULAR_ESTROGEN_RECEPTOR_SIGNALING_PATHWAY	51	0.189268	1.59801	0.0326531	0.28576	1	7257	tags=69%, list=50%, signal=136%
GOBP_REGULATION_OF_CALCIUM_ION_IMPORT	30	0.239925	1.59798	0.039749	0.284989	1	3313	tags=47%, list=23%, signal=60%
GOBP_TELOMERE_CAPPING	39	0.215422	1.59778	0.0426829	0.284393	1	9206	tags=85%, list=63%, signal=229%
GOBP_DEFENSE_RESPONSE_TO_GRAM_POSITIVE_BACTERIUM	43	0.206982	1.59455	0.0393701	0.287829	1	6825	tags=67%, list=47%, signal=126%
GOBP_POSITIVE_REGULATION_OF_SMALL_MOLECULE_METABOLIC_PROCESS	112	0.128406	1.59146	0.0387755	0.291281	1	8037	tags=68%, list=55%, signal=150%
GOBP_REGULATION_OF_NEUROGENESIS	327	0.0757126	1.58999	0.0402414	0.292481	1	11006	tags=83%, list=75%, signal=330%
GOBP_NEUROTRANSMITTER_SECRETION	146	0.113677	1.58874	0.0464646	0.293326	1	9046	tags=73%, list=62%, signal=191%
GOBP_REGULATION_OF_GENE_SILENCING	95	0.138842	1.58776	0.0428266	0.293872	1	9501	tags=79%, list=65%, signal=225%
GOBP_CELLULAR_RESPONSE_TO_VIRUS	52	0.189375	1.58738	0.0384615	0.293543	1	4539	tags=50%, list=31%, signal=72%
GOBP_HISTONE_H4_K5_ACETYLATION	16	0.33426	1.58597	0.0543478	0.294662	1	6979	tags=81%, list=48%, signal=156%
GOBP_CARDIOCYTE_DIFFERENTIATION	109	0.127561	1.58537	0.0562249	0.294775	1	9124	tags=75%, list=63%, signal=199%
GOBP_3_UTR_MEDIATED_MRNA_STABILIZATION	17	0.318508	1.58504	0.0555556	0.294465	1	4796	tags=65%, list=33%, signal=96%
GOBP_NEUROTRANSMITTER_TRANSPORT	196	0.0955473	1.58186	0.0397614	0.298115	1	8967	tags=71%, list=61%, signal=182%
GOBP_ADENYLATE_CYCLASE_MODULATING_G_PROTEIN_COUPLED_RECEPTOR_SIGNALING_PATHWAY	184	0.10087	1.57918	0.0561122	0.301233	1	5997	tags=51%, list=41%, signal=86%
GOBP_RETINA_DEVELOPMENT_IN_CAMERA_TYPE_EYE	130	0.116397	1.57801	0.0410156	0.301913	1	7067	tags=60%, list=48%, signal=115%
GOBP_CELL_FATE_COMMITMENT	190	0.0972065	1.57691	0.0518962	0.302743	1	7734	tags=63%, list=53%, signal=132%
GOBP_PROTEIN_KINASE_C_ACTIVATING_G_PROTEIN_COUPLED_RECEPTOR_SIGNALING_PATHWAY	24	0.273878	1.57373	0.0539499	0.3063	1	7557	tags=79%, list=52%, signal=164%
GOBP_CARDIAC_CHAMBER_MORPHOGENESIS	99	0.132069	1.57225	0.0513919	0.307505	1	2800	tags=32%, list=19%, signal=40%
GOBP_TRANSCYTOSIS	17	0.323947	1.57163	0.0466926	0.307483	1	3001	tags=53%, list=21%, signal=67%
GOBP_POSTSYNAPSE_ORGANIZATION	151	0.109452	1.56984	0.0551181	0.309249	1	4504	tags=42%, list=31%, signal=60%
GOBP_HISTONE_H3_K4_METHYLATION	47	0.191204	1.56974	0.0634921	0.308555	1	7149	tags=68%, list=49%, signal=133%
GOBP_POSITIVE_REGULATION_OF_PROTEIN_ACETYLATION	43	0.203988	1.56918	0.0621359	0.308556	1	9921	tags=88%, list=68%, signal=276%
GOBP_REGULATION_OF_MUSCLE_HYPERTROPHY	51	0.18943	1.56799	0.0470588	0.309472	1	4681	tags=51%, list=32%, signal=75%
GOBP_PROTEIN_HETEROOLIGOMERIZATION	21	0.282647	1.56773	0.0453649	0.309056	1	4911	tags=62%, list=34%, signal=93%
GOBP_GLOMERULAR_EPITHELIAL_CELL_DIFFERENTIATION	19	0.292898	1.56742	0.054326	0.308601	1	1106	tags=37%, list=8%, signal=40%
GOBP_RNA_PHOSPHODIESTER_BOND_HYDROLYSIS_EXONUCLEOLYTIC	41	0.207898	1.56348	0.0525292	0.313697	1	9781	tags=88%, list=67%, signal=266%
GOBP_MICROTUBULE_BASED_MOVEMENT	306	0.075937	1.56328	0.04	0.31318	1	9400	tags=72%, list=64%, signal=198%
GOBP_POSITIVE_REGULATION_OF_HISTONE_METHYLATION	32	0.229419	1.56286	0.0506329	0.312937	1	8510	tags=81%, list=58%, signal=195%
GOBP_ANION_HOMEOSTASIS	26	0.259482	1.56157	0.0296443	0.314109	1	6879	tags=73%, list=47%, signal=138%
GOBP_REGULATION_OF_HEART_RATE_BY_CARDIAC_CONDUCTION	36	0.217899	1.56118	0.0484496	0.313852	1	7767	tags=75%, list=53%, signal=160%
GOBP_SYNAPTIC_MEMBRANE_ADHESION	25	0.265123	1.56036	0.0557769	0.314271	1	8973	tags=88%, list=62%, signal=228%
GOBP_NEPHRON_EPITHELIUM_DEVELOPMENT	98	0.131678	1.55989	0.0501931	0.314176	1	2556	tags=31%, list=18%, signal=37%
GOBP_GLUTAMATE_SECRETION	38	0.210027	1.55764	0.0501002	0.316517	1	9609	tags=87%, list=66%, signal=254%
GOBP_MODULATION_OF_EXCITATORY_POSTSYNAPTIC_POTENTIAL	42	0.202225	1.55542	0.0550098	0.318915	1	11295	tags=98%, list=77%, signal=432%
GOBP_REGULATION_OF_PROTEIN_TYROSINE_KINASE_ACTIVITY	82	0.147147	1.55531	0.0427184	0.31828	1	8892	tags=76%, list=61%, signal=193%
GOBP_FEAR_RESPONSE	35	0.220488	1.55419	0.0603113	0.319336	1	8875	tags=83%, list=61%, signal=211%
GOBP_HISTONE_MONOUBIQUITINATION	27	0.249133	1.55342	0.07	0.319543	1	2314	tags=41%, list=16%, signal=48%
GOBP_ACTIVATION_OF_MAPKK_ACTIVITY	50	0.185469	1.55229	0.0475207	0.32036	1	10429	tags=90%, list=72%, signal=315%
GOBP_MEIOTIC_CELL_CYCLE_PROCESS	143	0.112623	1.55104	0.0658683	0.321384	1	10101	tags=80%, list=69%, signal=259%
GOBP_CAMERA_TYPE_EYE_DEVELOPMENT	274	0.0789081	1.54849	0.04	0.32425	1	4086	tags=36%, list=28%, signal=49%
GOBP_PROTEIN_TRANSPORT_ALONG_MICROTUBULE	64	0.165005	1.5465	0.056926	0.326523	1	8769	tags=77%, list=60%, signal=191%
GOBP_REGULATION_OF_NEUROTRANSMITTER_RECEPTOR_ACTIVITY	74	0.149317	1.54614	0.0433145	0.326246	1	4139	tags=43%, list=28%, signal=60%
GOBP_CELL_CELL_JUNCTION_ASSEMBLY	124	0.119366	1.54581	0.0502008	0.32593	1	4036	tags=40%, list=28%, signal=54%
GOBP_PROXIMAL_DISTAL_PATTERN_FORMATION	24	0.261996	1.5431	0.062249	0.329092	1	7730	tags=79%, list=53%, signal=168%
GOBP_CARTILAGE_DEVELOPMENT_INVOLVED_IN_ENDOCHONDRAL_BONE_MORPHOGENESIS	24	0.262157	1.5398	0.0452756	0.333353	1	7120	tags=75%, list=49%, signal=146%
GOBP_HISTONE_H3_K4_TRIMETHYLATION	16	0.322591	1.53944	0.0709939	0.332973	1	7149	tags=81%, list=49%, signal=159%
GOBP_PHOSPHOLIPID_BIOSYNTHETIC_PROCESS	248	0.083244	1.53864	0.0583658	0.333377	1	7803	tags=62%, list=54%, signal=130%
GOBP_NEGATIVE_REGULATION_OF_CELL_ADHESION	224	0.0870399	1.53858	0.0677966	0.332627	1	7799	tags=62%, list=53%, signal=131%
GOBP_PLASMINOGEN_ACTIVATION	15	0.332501	1.5385	0.0584677	0.331896	1	6822	tags=80%, list=47%, signal=150%
GOBP_NEGATIVE_REGULATION_OF_RESPONSE_TO_DNA_DAMAGE_STIMULUS	70	0.154483	1.53732	0.0516129	0.332872	1	8799	tags=76%, list=60%, signal=190%
GOBP_REGULATION_OF_TRANSCRIPTION_BY_RNA_POLYMERASE_I	28	0.239234	1.53495	0.0619835	0.335757	1	6413	tags=68%, list=44%, signal=121%
GOBP_REGULATION_OF_PEPTIDE_HORMONE_SECRETION	170	0.101348	1.53461	0.0618956	0.335436	1	9948	tags=78%, list=68%, signal=243%
GOBP_PHOSPHATIDIC_ACID_METABOLIC_PROCESS	41	0.205807	1.53443	0.053719	0.334879	1	9100	tags=83%, list=62%, signal=220%
GOBP_POSITIVE_REGULATION_OF_ENDOCYTOSIS	92	0.136198	1.53442	0.0695825	0.334053	1	11024	tags=89%, list=76%, signal=363%
GOBP_ENDOTHELIAL_CELL_APOPTOTIC_PROCESS	43	0.194568	1.53414	0.0618956	0.333724	1	8023	tags=74%, list=55%, signal=165%
GOBP_REGULATION_OF_RESPONSE_TO_DNA_DAMAGE_STIMULUS	201	0.0939936	1.53278	0.0657371	0.334906	1	9313	tags=73%, list=64%, signal=200%
GOBP_FEEDING_BEHAVIOR	76	0.149729	1.53253	0.0478088	0.334406	1	2816	tags=34%, list=19%, signal=42%
GOBP_HINDLIMB_MORPHOGENESIS	29	0.24132	1.53236	0.0666667	0.33384	1	9059	tags=86%, list=62%, signal=227%
GOBP_MUSCLE_FILAMENT_SLIDING	34	0.223372	1.53136	0.0699589	0.334549	1	3612	tags=47%, list=25%, signal=62%
GOBP_VENTRICULAR_CARDIAC_MUSCLE_CELL_MEMBRANE_REPOLARIZATION	21	0.277285	1.53126	0.06	0.333902	1	7767	tags=81%, list=53%, signal=173%
GOBP_REGULATION_OF_MUSCLE_CONTRACTION	135	0.114788	1.52989	0.0643275	0.335183	1	4066	tags=39%, list=28%, signal=54%
GOBP_REGULATION_OF_POTASSIUM_ION_TRANSMEMBRANE_TRANSPORTER_ACTIVITY	52	0.176973	1.52975	0.0726577	0.334556	1	6402	tags=62%, list=44%, signal=109%
GOBP_NEGATIVE_REGULATION_OF_LEUKOCYTE_APOPTOTIC_PROCESS	37	0.206875	1.52969	0.0609244	0.333821	1	5267	tags=57%, list=36%, signal=89%
GOBP_ACTIN_FILAMENT_BUNDLE_ORGANIZATION	147	0.109654	1.52883	0.0742857	0.334228	1	4567	tags=42%, list=31%, signal=61%
GOBP_MUSCLE_HYPERTROPHY	72	0.151936	1.52871	0.0639659	0.333623	1	4681	tags=47%, list=32%, signal=69%
GOBP_RIG_I_SIGNALING_PATHWAY	22	0.277154	1.52681	0.0636183	0.335729	1	3918	tags=55%, list=27%, signal=74%
GOBP_CELL_MATRIX_ADHESION	196	0.0935275	1.52649	0.0616302	0.335432	1	2969	tags=30%, list=20%, signal=37%
GOBP_REGULATION_OF_RESPONSE_TO_EXTRACELLULAR_STIMULUS	25	0.251778	1.52588	0.0647773	0.335515	1	10334	tags=96%, list=71%, signal=329%
GOBP_CHEMICAL_SYNAPTIC_TRANSMISSION_POSTSYNAPTIC	97	0.134909	1.5257	0.0552268	0.334983	1	4660	tags=45%, list=32%, signal=66%
GOBP_CYTOPLASMIC_MICROTUBULE_ORGANIZATION	62	0.166024	1.52444	0.060241	0.336076	1	4880	tags=50%, list=33%, signal=75%
GOBP_REGULATION_OF_CELL_AGING	43	0.195062	1.52326	0.068	0.337144	1	6320	tags=63%, list=43%, signal=110%
GOBP_NATURAL_KILLER_CELL_DIFFERENTIATION	15	0.330661	1.52288	0.0724638	0.33689	1	3932	tags=60%, list=27%, signal=82%
GOBP_REGULATION_OF_VESICLE_MEDIATED_TRANSPORT	450	0.0625228	1.5225	0.0591716	0.336668	1	11139	tags=82%, list=76%, signal=338%
GOBP_REGULATION_OF_RIG_I_SIGNALING_PATHWAY	16	0.322213	1.52197	0.0737864	0.336686	1	6243	tags=75%, list=43%, signal=131%
GOBP_MEIOTIC_CHROMOSOME_SEGREGATION	62	0.166737	1.5215	0.0705394	0.33659	1	6281	tags=60%, list=43%, signal=104%
GOBP_GLAND_DEVELOPMENT	349	0.0709952	1.52144	0.0672098	0.335907	1	3794	tags=33%, list=26%, signal=43%
GOBP_DORSAL_VENTRAL_PATTERN_FORMATION	64	0.162724	1.52097	0.0610998	0.335836	1	9030	tags=78%, list=62%, signal=204%
GOBP_MANGANESE_ION_TRANSPORT	15	0.331759	1.51837	0.0692464	0.338992	1	3916	tags=60%, list=27%, signal=82%
GOBP_GOLGI_TO_VACUOLE_TRANSPORT	19	0.29138	1.51789	0.0721443	0.338991	1	4966	tags=63%, list=34%, signal=96%
GOBP_ATRIAL_CARDIAC_MUSCLE_CELL_TO_AV_NODE_CELL_SIGNALING	18	0.303576	1.51754	0.0747863	0.338759	1	6110	tags=72%, list=42%, signal=124%
GOBP_HEPATICOBILIARY_SYSTEM_DEVELOPMENT	121	0.117734	1.51682	0.0684932	0.339105	1	7818	tags=65%, list=54%, signal=140%
GOBP_REGULATION_OF_CHROMATIN_ASSEMBLY	16	0.307798	1.51618	0.0815109	0.339257	1	6453	tags=75%, list=44%, signal=134%
GOBP_CYTOPLASMIC_PATTERN_RECOGNITION_RECEPTOR_SIGNALING_PATHWAY	66	0.15848	1.51293	0.0785855	0.343608	1	6316	tags=59%, list=43%, signal=104%
GOBP_COLUMNAR_CUBOIDAL_EPITHELIAL_CELL_DIFFERENTIATION	62	0.168323	1.51285	0.0534653	0.342893	1	8375	tags=74%, list=57%, signal=174%
GOBP_POSITIVE_REGULATION_OF_PEPTIDYL_TYROSINE_PHOSPHORYLATION	151	0.103757	1.51276	0.0661479	0.342226	1	9029	tags=72%, list=62%, signal=188%
GOBP_CARDIAC_MUSCLE_CELL_CONTRACTION	65	0.160384	1.51223	0.05625	0.342343	1	7767	tags=69%, list=53%, signal=147%
GOBP_NEGATIVE_REGULATION_OF_MICROTUBULE_POLYMERIZATION_OR_DEPOLYMERIZATION	35	0.210135	1.51208	0.0654397	0.341793	1	9859	tags=89%, list=68%, signal=273%
GOBP_NEPHRON_DEVELOPMENT	128	0.11474	1.50974	0.0532544	0.344614	1	2556	tags=29%, list=18%, signal=35%
GOBP_RESPONSE_TO_ALKALOID	96	0.134341	1.509	0.0757282	0.344863	1	4737	tags=46%, list=32%, signal=67%
GOBP_GAMMA_AMINOBUTYRIC_ACID_SIGNALING_PATHWAY	25	0.255713	1.50823	0.070632	0.34514	1	9110	tags=88%, list=62%, signal=234%
GOBP_NEGATIVE_REGULATION_OF_LEUKOCYTE_MIGRATION	33	0.217217	1.50815	0.0503145	0.344464	1	6119	tags=64%, list=42%, signal=109%
GOBP_NUCLEOBASE_CONTAINING_COMPOUND_TRANSPORT	223	0.0884674	1.50789	0.0764588	0.344101	1	7492	tags=60%, list=51%, signal=122%
GOBP_EXPORT_ACROSS_PLASMA_MEMBRANE	50	0.176367	1.5075	0.0552147	0.343838	1	4436	tags=48%, list=30%, signal=69%
GOBP_REGULATION_OF_NERVOUS_SYSTEM_PROCESS	122	0.114516	1.50654	0.0598802	0.344509	1	4559	tags=43%, list=31%, signal=61%
GOBP_CELLULAR_RESPONSE_TO_KETONE	82	0.142922	1.50462	0.0729783	0.346684	1	8064	tags=70%, list=55%, signal=155%
GOBP_NEGATIVE_REGULATION_OF_TELOMERE_MAINTENANCE_VIA_TELOMERE_LENGTHENING	24	0.258494	1.50423	0.0797546	0.346477	1	7781	tags=79%, list=53%, signal=169%
GOBP_REGULATION_OF_CATION_CHANNEL_ACTIVITY	159	0.101153	1.50353	0.0841487	0.346664	1	5786	tags=50%, list=40%, signal=81%
GOBP_MITOCHONDRIAL_RNA_PROCESSING	15	0.313108	1.50101	0.0538302	0.349826	1	5160	tags=67%, list=35%, signal=103%
GOBP_CARDIAC_MUSCLE_CONTRACTION	118	0.118641	1.50071	0.0775348	0.349515	1	4586	tags=43%, list=31%, signal=63%
GOBP_POSITIVE_REGULATION_OF_DENDRITE_MORPHOGENESIS	34	0.216361	1.49701	0.0666667	0.354382	1	11006	tags=97%, list=75%, signal=395%
GOBP_POSITIVE_REGULATION_OF_CARBOHYDRATE_METABOLIC_PROCESS	65	0.159514	1.4959	0.079096	0.355349	1	8004	tags=71%, list=55%, signal=156%
GOBP_NEURON_PROJECTION_EXTENSION_INVOLVED_IN_NEURON_PROJECTION_GUIDANCE	36	0.210774	1.49499	0.0775681	0.356029	1	9086	tags=83%, list=62%, signal=221%
GOBP_PROTEIN_DNA_COMPLEX_SUBUNIT_ORGANIZATION	190	0.0933445	1.49454	0.062	0.355946	1	11781	tags=90%, list=81%, signal=462%
GOBP_PEPTIDYL_SERINE_MODIFICATION	286	0.0746659	1.4941	0.076	0.355823	1	9334	tags=71%, list=64%, signal=194%
GOBP_RESPONSE_TO_COCAINE	43	0.187304	1.49406	0.0502008	0.35513	1	4737	tags=51%, list=32%, signal=76%
GOBP_RESPONSE_TO_PROSTAGLANDIN	25	0.25735	1.49349	0.0854701	0.355204	1	5586	tags=64%, list=38%, signal=104%
GOBP_POSITIVE_REGULATION_OF_NUCLEOCYTOPLASMIC_TRANSPORT	59	0.164334	1.49309	0.0976096	0.355068	1	9477	tags=81%, list=65%, signal=231%
GOBP_REGULATION_OF_AXONOGENESIS	149	0.107795	1.49122	0.0486815	0.357405	1	10580	tags=83%, list=73%, signal=300%
GOBP_POSITIVE_REGULATION_OF_AXONOGENESIS	77	0.143788	1.4906	0.077551	0.357648	1	7762	tags=68%, list=53%, signal=144%
GOBP_PROTEIN_LOCALIZATION_TO_CELL_CELL_JUNCTION	21	0.273658	1.48928	0.0872211	0.358987	1	2264	tags=43%, list=16%, signal=51%
GOBP_NEGATIVE_REGULATION_OF_HORMONE_SECRETION	50	0.178426	1.48789	0.0643275	0.360431	1	9948	tags=86%, list=68%, signal=270%
GOBP_ADIPOSE_TISSUE_DEVELOPMENT	34	0.21563	1.48732	0.0818363	0.360613	1	8443	tags=79%, list=58%, signal=188%
GOBP_TUBE_FORMATION	134	0.112448	1.48722	0.0815534	0.359959	1	7734	tags=64%, list=53%, signal=135%
GOBP_RNA_PHOSPHODIESTER_BOND_HYDROLYSIS	137	0.10935	1.48611	0.0703125	0.360908	1	5658	tags=50%, list=39%, signal=80%
GOBP_POSITIVE_REGULATION_OF_RNA_SPLICING	34	0.215048	1.48574	0.0833333	0.360714	1	4591	tags=53%, list=31%, signal=77%
GOBP_REGULATION_OF_HORMONE_SECRETION	212	0.0879606	1.48573	0.0779468	0.359968	1	9948	tags=77%, list=68%, signal=238%
GOBP_ACTIVATION_OF_GTPASE_ACTIVITY	95	0.130484	1.48372	0.0797546	0.362318	1	8701	tags=73%, list=60%, signal=179%
GOBP_POSITIVE_REGULATION_OF_DOUBLE_STRAND_BREAK_REPAIR	37	0.204719	1.48196	0.071291	0.364498	1	6875	tags=68%, list=47%, signal=128%
GOBP_POSITIVE_REGULATION_OF_CATABOLIC_PROCESS	407	0.0645444	1.48176	0.0790021	0.364039	1	9583	tags=72%, list=66%, signal=204%
GOBP_REGULATION_OF_MONOCYTE_DIFFERENTIATION	16	0.307146	1.48128	0.0877551	0.364017	1	5551	tags=69%, list=38%, signal=111%
GOBP_REGULATION_OF_NEURONAL_SYNAPTIC_PLASTICITY	43	0.193363	1.48107	0.0694981	0.363551	1	9058	tags=81%, list=62%, signal=214%
GOBP_VISUAL_BEHAVIOR	42	0.189366	1.47834	0.0742188	0.367148	1	4190	tags=48%, list=29%, signal=67%
GOBP_CALCIUM_ION_REGULATED_EXOCYTOSIS_OF_NEUROTRANSMITTER	16	0.30694	1.47814	0.0903491	0.36674	1	3731	tags=56%, list=26%, signal=76%
GOBP_REGULATION_OF_MRNA_POLYADENYLATION	16	0.302615	1.47782	0.0964567	0.366489	1	1971	tags=44%, list=14%, signal=51%
GOBP_SEX_DIFFERENTIATION	212	0.0871546	1.47742	0.086444	0.366349	1	9822	tags=76%, list=67%, signal=229%
GOBP_CENTRIOLE_ASSEMBLY	42	0.188227	1.47606	0.0790514	0.367771	1	6290	tags=62%, list=43%, signal=109%
GOBP_POSITIVE_REGULATION_OF_CREB_TRANSCRIPTION_FACTOR_ACTIVITY	18	0.292248	1.47516	0.0978474	0.368383	1	6275	tags=72%, list=43%, signal=127%
GOBP_MITOCHONDRION_LOCALIZATION	44	0.18707	1.47458	0.0769231	0.368407	1	8217	tags=75%, list=56%, signal=171%
GOBP_NEURON_PROJECTION_ARBORIZATION	27	0.236976	1.47432	0.0788913	0.368026	1	6272	tags=67%, list=43%, signal=117%
GOBP_RESPONSE_TO_CALCIUM_ION	130	0.109223	1.47414	0.0871369	0.36754	1	4927	tags=45%, list=34%, signal=67%
GOBP_NEGATIVE_REGULATION_OF_IMMUNE_SYSTEM_PROCESS	298	0.0737579	1.47409	0.0811808	0.366868	1	8097	tags=63%, list=56%, signal=138%
GOBP_POSITIVE_REGULATION_OF_BLOOD_CIRCULATION	34	0.215735	1.47323	0.0955285	0.367495	1	4581	tags=53%, list=31%, signal=77%
GOBP_EMBRYONIC_PLACENTA_MORPHOGENESIS	19	0.27715	1.47264	0.0628684	0.367772	1	7476	tags=79%, list=51%, signal=162%
GOBP_POSITIVE_REGULATION_OF_CHONDROCYTE_DIFFERENTIATION	15	0.312426	1.47224	0.0532787	0.367631	1	9059	tags=93%, list=62%, signal=246%
GOBP_SEMAPHORIN_PLEXIN_SIGNALING_PATHWAY	39	0.195762	1.47144	0.0752033	0.368154	1	9118	tags=82%, list=63%, signal=218%
GOBP_NEUROBLAST_PROLIFERATION	51	0.175255	1.47053	0.0723141	0.368821	1	4887	tags=51%, list=34%, signal=76%
GOBP_POSITIVE_REGULATION_OF_DEFENSE_RESPONSE_TO_VIRUS_BY_HOST	22	0.261346	1.46995	0.0879346	0.368953	1	5474	tags=64%, list=38%, signal=102%
GOBP_INTRACILIARY_TRANSPORT_INVOLVED_IN_CILIUM_ASSEMBLY	38	0.196701	1.46988	0.0775194	0.36833	1	11338	tags=97%, list=78%, signal=436%
GOBP_DNA_METHYLATION	56	0.167126	1.4682	0.0791506	0.370192	1	8509	tags=75%, list=58%, signal=179%
GOBP_ANIMAL_ORGAN_REGENERATION	62	0.157718	1.46813	0.0732673	0.369532	1	8529	tags=74%, list=58%, signal=178%
GOBP_CELLULAR_RESPONSE_TO_CALCIUM_ION	74	0.142828	1.46633	0.0718954	0.371621	1	11131	tags=91%, list=76%, signal=380%
GOBP_RESPONSE_TO_DIETARY_EXCESS	17	0.300223	1.46613	0.0851064	0.371164	1	7636	tags=82%, list=52%, signal=173%
GOBP_TELENCEPHALON_GLIAL_CELL_MIGRATION	20	0.268333	1.46564	0.0807692	0.371173	1	3383	tags=50%, list=23%, signal=65%
GOBP_OLFACTORY_LOBE_DEVELOPMENT	27	0.237882	1.46493	0.100629	0.371565	1	10580	tags=96%, list=73%, signal=350%
GOBP_POSITIVE_REGULATION_OF_GTPASE_ACTIVITY	343	0.0680416	1.46392	0.0769231	0.372317	1	7959	tags=61%, list=55%, signal=132%
GOBP_REGULATION_OF_SYNAPTIC_PLASTICITY	170	0.0977701	1.46293	0.0740741	0.373134	1	9828	tags=77%, list=67%, signal=234%
GOBP_MUSCLE_ADAPTATION	89	0.12919	1.46257	0.0958333	0.372942	1	4681	tags=45%, list=32%, signal=66%
GOBP_NADH_METABOLIC_PROCESS	40	0.19615	1.46198	0.0846154	0.373134	1	3709	tags=45%, list=25%, signal=60%
GOBP_SLEEP	26	0.244042	1.46197	0.0910931	0.372389	1	5421	tags=62%, list=37%, signal=98%
GOBP_POSITIVE_REGULATION_OF_DNA_METABOLIC_PROCESS	179	0.0936887	1.46083	0.0791667	0.373535	1	6471	tags=54%, list=44%, signal=95%
GOBP_RHYTHMIC_PROCESS	269	0.0774179	1.46034	0.0831683	0.373519	1	11523	tags=87%, list=79%, signal=405%
GOBP_STRIATED_MUSCLE_CELL_DIFFERENTIATION	213	0.0852287	1.46008	0.0755102	0.373219	1	2540	tags=26%, list=17%, signal=31%
GOBP_EMBRYONIC_HEART_TUBE_MORPHOGENESIS	56	0.163487	1.45721	0.0795229	0.377145	1	8041	tags=71%, list=55%, signal=159%
GOBP_CYCLIC_NUCLEOTIDE_MEDIATED_SIGNALING	76	0.142292	1.45721	0.0818713	0.376404	1	6378	tags=58%, list=44%, signal=102%
GOBP_PROTEIN_DEMETHYLATION	30	0.221208	1.45668	0.0944558	0.376532	1	9419	tags=87%, list=65%, signal=244%
GOBP_CELLULAR_RESPONSE_TO_ACID_CHEMICAL	61	0.156809	1.45433	0.0836735	0.379483	1	10393	tags=87%, list=71%, signal=301%
GOBP_OUTFLOW_TRACT_MORPHOGENESIS	64	0.15526	1.45296	0.0870488	0.381058	1	2530	tags=33%, list=17%, signal=40%
GOBP_G0_TO_G1_TRANSITION	40	0.19047	1.45269	0.0884774	0.380728	1	7073	tags=68%, list=48%, signal=131%
GOBP_VACUOLAR_TRANSPORT	144	0.105683	1.45127	0.0810811	0.382323	1	10525	tags=83%, list=72%, signal=294%
GOBP_REGULATION_OF_CARDIAC_MUSCLE_CELL_ACTION_POTENTIAL	26	0.234944	1.45043	0.0974026	0.382906	1	8919	tags=85%, list=61%, signal=217%
GOBP_G_PROTEIN_COUPLED_RECEPTOR_SIGNALING_PATHWAY_COUPLED_TO_CYCLIC_NUCLEOTIDE_SECOND_MESSENGER	45	0.177399	1.44997	0.0838446	0.382972	1	9087	tags=80%, list=62%, signal=212%
GOBP_RESPONSE_TO_BMP	143	0.106616	1.44924	0.0927419	0.383376	1	8352	tags=68%, list=57%, signal=157%
GOBP_ESTABLISHMENT_OF_ORGANELLE_LOCALIZATION	395	0.0641345	1.44905	0.0991903	0.382979	1	9907	tags=74%, list=68%, signal=225%
GOBP_GLIAL_CELL_MIGRATION	43	0.18821	1.44761	0.0858283	0.384695	1	3028	tags=40%, list=21%, signal=50%
GOBP_MEMBRANE_DISASSEMBLY	15	0.31098	1.44715	0.0958084	0.384624	1	5191	tags=67%, list=36%, signal=103%
GOBP_REGULATION_OF_SYNAPTIC_VESICLE_ENDOCYTOSIS	15	0.30666	1.4465	0.085389	0.384978	1	9143	tags=93%, list=63%, signal=250%
GOBP_CYTOPLASMIC_PATTERN_RECOGNITION_RECEPTOR_SIGNALING_PATHWAY_IN_RESPONSE_TO_VIRUS	28	0.231726	1.44649	0.0831643	0.384256	1	3918	tags=50%, list=27%, signal=68%
GOBP_POSITIVE_REGULATION_OF_PROTEIN_AUTOPHOSPHORYLATION	26	0.234944	1.44361	0.0971074	0.388233	1	8919	tags=85%, list=61%, signal=217%
GOBP_REGULATION_OF_INTRINSIC_APOPTOTIC_SIGNALING_PATHWAY_IN_RESPONSE_TO_DNA_DAMAGE_BY_P53_CLASS_MEDIATOR	16	0.296266	1.44349	0.0909091	0.387673	1	8444	tags=88%, list=58%, signal=208%
GOBP_NEGATIVE_REGULATION_OF_DNA_METABOLIC_PROCESS	90	0.130739	1.4427	0.0914634	0.388191	1	8799	tags=73%, list=60%, signal=184%
GOBP_POSITIVE_REGULATION_OF_NEUROBLAST_PROLIFERATION	21	0.260056	1.44137	0.0772443	0.389574	1	5240	tags=62%, list=36%, signal=96%
GOBP_LENS_MORPHOGENESIS_IN_CAMERA_TYPE_EYE	18	0.285223	1.44085	0.0989691	0.389624	1	8808	tags=89%, list=60%, signal=224%
GOBP_POSITIVE_REGULATION_OF_VASCULATURE_DEVELOPMENT	133	0.110906	1.44064	0.0907258	0.389185	1	3879	tags=38%, list=27%, signal=51%
GOBP_CELL_COMMUNICATION_INVOLVED_IN_CARDIAC_CONDUCTION	55	0.166222	1.44046	0.0806452	0.388709	1	8986	tags=78%, list=62%, signal=203%
GOBP_MORPHOGENESIS_OF_AN_EPITHELIUM	474	0.058299	1.43796	0.0850662	0.39214	1	3207	tags=28%, list=22%, signal=34%
GOBP_KIDNEY_EPITHELIUM_DEVELOPMENT	122	0.112497	1.43776	0.0838446	0.391701	1	2556	tags=29%, list=18%, signal=34%
GOBP_ACTION_POTENTIAL	124	0.112785	1.43679	0.0935673	0.392534	1	8130	tags=67%, list=56%, signal=150%
GOBP_AXO_DENDRITIC_TRANSPORT	68	0.147764	1.43643	0.0914513	0.392419	1	5575	tags=53%, list=38%, signal=85%
GOBP_REGULATION_OF_MICROTUBULE_BASED_PROCESS	203	0.0887744	1.43557	0.0940695	0.392998	1	7990	tags=64%, list=55%, signal=139%
GOBP_CARDIAC_SEPTUM_DEVELOPMENT	83	0.135366	1.43549	0.0849057	0.392392	1	8403	tags=71%, list=58%, signal=167%
GOBP_TRNA_WOBBLE_BASE_MODIFICATION	19	0.275982	1.43493	0.0972222	0.392589	1	7493	tags=79%, list=51%, signal=162%
GOBP_MITOTIC_SISTER_CHROMATID_SEGREGATION	148	0.100657	1.43371	0.0956023	0.393846	1	6035	tags=51%, list=41%, signal=87%
GOBP_REGULATION_OF_NEUROBLAST_PROLIFERATION	28	0.223933	1.43345	0.106383	0.393499	1	1948	tags=36%, list=13%, signal=41%
GOBP_POSITIVE_REGULATION_OF_CELL_MATRIX_ADHESION	48	0.171884	1.43299	0.0936255	0.393518	1	3881	tags=44%, list=27%, signal=59%
GOBP_REGULATION_OF_CARBOHYDRATE_METABOLIC_PROCESS	180	0.0940757	1.43245	0.102204	0.39367	1	6179	tags=52%, list=42%, signal=89%
GOBP_POSITIVE_REGULATION_OF_PROTEIN_LOCALIZATION_TO_CELL_PERIPHERY	63	0.152829	1.43146	0.101796	0.394481	1	5882	tags=56%, list=40%, signal=93%
GOBP_DOSAGE_COMPENSATION	15	0.309227	1.43118	0.0986717	0.39426	1	3272	tags=53%, list=22%, signal=69%
GOBP_POSITIVE_REGULATION_OF_GLUCOSE_TRANSMEMBRANE_TRANSPORT	34	0.215905	1.43115	0.10495	0.393588	1	8439	tags=79%, list=58%, signal=188%
GOBP_SISTER_CHROMATID_COHESION	45	0.18177	1.42965	0.0910931	0.395257	1	7403	tags=69%, list=51%, signal=139%
GOBP_PROTEIN_LOCALIZATION_TO_NUCLEUS	249	0.0777267	1.4293	0.0961145	0.395091	1	9896	tags=76%, list=68%, signal=231%
GOBP_RESPONSE_TO_STEROID_HORMONE	287	0.0721779	1.42611	0.111328	0.39956	1	9994	tags=76%, list=69%, signal=236%
GOBP_POSITIVE_REGULATION_OF_CELL_MIGRATION_INVOLVED_IN_SPROUTING_ANGIOGENESIS	19	0.274443	1.42589	0.100592	0.399207	1	8283	tags=84%, list=57%, signal=195%
GOBP_POSITIVE_REGULATION_OF_TYPE_I_INTERFERON_PRODUCTION	72	0.144011	1.42562	0.0933063	0.399007	1	4796	tags=47%, list=33%, signal=70%
GOBP_MAINTENANCE_OF_SYNAPSE_STRUCTURE	16	0.296369	1.42307	0.100394	0.402532	1	9354	tags=94%, list=64%, signal=261%
GOBP_GOLGI_VESICLE_TRANSPORT	339	0.0664387	1.42099	0.0942623	0.405163	1	8259	tags=63%, list=57%, signal=142%
GOBP_TRNA_MODIFICATION	81	0.135138	1.41908	0.092827	0.40767	1	8662	tags=73%, list=59%, signal=178%
GOBP_ODONTOGENESIS_OF_DENTIN_CONTAINING_TOOTH	67	0.146165	1.41851	0.103896	0.407905	1	7237	tags=64%, list=50%, signal=127%
GOBP_REGULATION_OF_CARBOHYDRATE_BIOSYNTHETIC_PROCESS	82	0.132848	1.41806	0.0946502	0.407896	1	5898	tags=54%, list=40%, signal=90%
GOBP_SODIUM_ION_HOMEOSTASIS	41	0.183037	1.41785	0.104508	0.407525	1	2317	tags=34%, list=16%, signal=40%
GOBP_TRANSMEMBRANE_RECEPTOR_PROTEIN_SERINE_THREONINE_KINASE_SIGNALING_PATHWAY	310	0.0690328	1.41699	0.109127	0.408164	1	4612	tags=38%, list=32%, signal=55%
GOBP_SKELETAL_MUSCLE_ADAPTATION	19	0.274508	1.41698	0.0972516	0.407445	1	2909	tags=47%, list=20%, signal=59%
GOBP_ODONTOGENESIS	100	0.121519	1.41682	0.0895522	0.406977	1	7281	tags=62%, list=50%, signal=123%
GOBP_POSITIVE_REGULATION_OF_LIPID_KINASE_ACTIVITY	32	0.210968	1.41678	0.108268	0.40631	1	4221	tags=50%, list=29%, signal=70%
GOBP_MICROTUBULE_CYTOSKELETON_ORGANIZATION_INVOLVED_IN_MITOSIS	134	0.104063	1.41639	0.0846457	0.406253	1	7964	tags=65%, list=55%, signal=142%
GOBP_CORONARY_VASCULATURE_DEVELOPMENT	36	0.196659	1.41575	0.105578	0.406631	1	11722	tags=100%, list=80%, signal=508%
GOBP_REGULATION_OF_CELLULAR_RESPONSE_TO_HEAT	76	0.14112	1.41572	0.115308	0.40594	1	10041	tags=83%, list=69%, signal=265%
GOBP_REGULATION_OF_POSTSYNAPSE_ORGANIZATION	83	0.131996	1.41528	0.108911	0.405982	1	8979	tags=75%, list=62%, signal=193%
GOBP_REGULATION_OF_NMDA_RECEPTOR_ACTIVITY	34	0.208923	1.41407	0.11068	0.407245	1	5538	tags=59%, list=38%, signal=95%
GOBP_REGULATION_OF_CALCIUM_ION_TRANSMEMBRANE_TRANSPORTER_ACTIVITY	75	0.137234	1.40931	0.104822	0.414522	1	5786	tags=53%, list=40%, signal=88%
GOBP_NCRNA_EXPORT_FROM_NUCLEUS	35	0.206102	1.40921	0.11068	0.413949	1	9501	tags=86%, list=65%, signal=245%
GOBP_FOAM_CELL_DIFFERENTIATION	26	0.22986	1.40728	0.0826772	0.416554	1	8993	tags=85%, list=62%, signal=220%
GOBP_NEGATIVE_REGULATION_OF_REGULATED_SECRETORY_PATHWAY	19	0.267068	1.40711	0.106426	0.416137	1	9158	tags=89%, list=63%, signal=240%
GOBP_NEUROMUSCULAR_SYNAPTIC_TRANSMISSION	23	0.244748	1.40392	0.114286	0.420908	1	2142	tags=39%, list=15%, signal=46%
GOBP_PROTEIN_DESTABILIZATION	42	0.181913	1.40319	0.103448	0.421443	1	8118	tags=74%, list=56%, signal=166%
GOBP_POSITIVE_REGULATION_OF_RECEPTOR_INTERNALIZATION	22	0.246751	1.40263	0.112871	0.421706	1	2372	tags=41%, list=16%, signal=49%
GOBP_NATURAL_KILLER_CELL_ACTIVATION	41	0.184437	1.40188	0.127168	0.422214	1	5498	tags=56%, list=38%, signal=90%
GOBP_REGULATION_OF_SYNAPTIC_VESICLE_RECYCLING	23	0.246818	1.40149	0.102273	0.422194	1	10355	tags=96%, list=71%, signal=329%
GOBP_NUCLEOSOME_ORGANIZATION	97	0.120442	1.40101	0.0989899	0.422272	1	11485	tags=91%, list=79%, signal=424%
GOBP_POSITIVE_REGULATION_OF_MRNA_SPLICING_VIA_SPLICEOSOME	20	0.262579	1.40064	0.103586	0.422177	1	4196	tags=55%, list=29%, signal=77%
GOBP_STEM_CELL_PROLIFERATION	56	0.158777	1.40034	0.105578	0.422011	1	11495	tags=95%, list=79%, signal=445%
GOBP_REGULATION_OF_RAS_PROTEIN_SIGNAL_TRANSDUCTION	177	0.086936	1.39896	0.100418	0.423765	1	11765	tags=89%, list=81%, signal=456%
GOBP_MAINTENANCE_OF_CELL_NUMBER	133	0.102736	1.39891	0.100394	0.423094	1	7506	tags=62%, list=51%, signal=126%
GOBP_MEMBRANE_DEPOLARIZATION_DURING_ACTION_POTENTIAL	34	0.207661	1.39802	0.117409	0.424074	1	8130	tags=76%, list=56%, signal=172%
GOBP_REGULATION_OF_CATION_TRANSMEMBRANE_TRANSPORT	298	0.0718726	1.39765	0.108652	0.423933	1	9690	tags=73%, list=66%, signal=215%
GOBP_REGULATION_OF_TOLL_LIKE_RECEPTOR_4_SIGNALING_PATHWAY	19	0.270302	1.39686	0.10728	0.424565	1	5273	tags=63%, list=36%, signal=99%
GOBP_PROTEIN_MONOUBIQUITINATION	61	0.150214	1.39677	0.117871	0.423973	1	2360	tags=31%, list=16%, signal=37%
GOBP_REGULATION_OF_CALCIUM_MEDIATED_SIGNALING	54	0.159667	1.39633	0.0974155	0.42399	1	8482	tags=74%, list=58%, signal=176%
GOBP_POSITIVE_REGULATION_OF_SMOOTH_MUSCLE_CONTRACTION	22	0.248305	1.39541	0.12115	0.424873	1	5001	tags=59%, list=34%, signal=90%
GOBP_FAT_CELL_DIFFERENTIATION	192	0.0860606	1.39538	0.125761	0.424178	1	8635	tags=68%, list=59%, signal=164%
GOBP_ESTABLISHMENT_OF_MITOCHONDRION_LOCALIZATION	24	0.235027	1.39491	0.0997963	0.424278	1	9338	tags=88%, list=64%, signal=243%
GOBP_SMALL_GTPASE_MEDIATED_SIGNAL_TRANSDUCTION	469	0.0565382	1.39431	0.114228	0.424603	1	11204	tags=82%, list=77%, signal=344%
GOBP_POSITIVE_REGULATION_OF_NERVOUS_SYSTEM_DEVELOPMENT	253	0.0751121	1.39318	0.103718	0.425885	1	10682	tags=81%, list=73%, signal=296%
GOBP_DNA_RECOMBINATION	240	0.0777375	1.39246	0.104046	0.426388	1	4596	tags=39%, list=32%, signal=56%
GOBP_DORSAL_VENTRAL_NEURAL_TUBE_PATTERNING	18	0.273003	1.39178	0.110039	0.426809	1	8986	tags=89%, list=62%, signal=231%
GOBP_PROTEIN_LOCALIZATION_TO_CELL_JUNCTION	108	0.114685	1.39144	0.10119	0.42661	1	2660	tags=30%, list=18%, signal=36%
GOBP_POSITIVE_REGULATION_OF_LIPID_CATABOLIC_PROCESS	18	0.274109	1.39095	0.118	0.426688	1	5729	tags=67%, list=39%, signal=110%
GOBP_PHOSPHOLIPID_DEPHOSPHORYLATION	42	0.183655	1.39015	0.104839	0.427346	1	5662	tags=57%, list=39%, signal=93%
GOBP_MEIOSIS_I_CELL_CYCLE_PROCESS	93	0.12495	1.3897	0.11002	0.427351	1	9636	tags=78%, list=66%, signal=230%
GOBP_NAD_METABOLIC_PROCESS	47	0.173589	1.38588	0.108434	0.433325	1	2130	tags=32%, list=15%, signal=37%
GOBP_MATING	32	0.208992	1.38576	0.105372	0.432784	1	7440	tags=72%, list=51%, signal=146%
GOBP_GLYCEROLIPID_METABOLIC_PROCESS	367	0.063214	1.38478	0.131959	0.433789	1	7803	tags=60%, list=54%, signal=125%
GOBP_REGULATION_OF_VIRAL_INDUCED_CYTOPLASMIC_PATTERN_RECOGNITION_RECEPTOR_SIGNALING_PATHWAY	19	0.257933	1.38433	0.119923	0.433868	1	3918	tags=53%, list=27%, signal=72%
GOBP_NEGATIVE_REGULATION_OF_INTRACELLULAR_SIGNAL_TRANSDUCTION	433	0.0584272	1.38259	0.1174	0.436184	1	11769	tags=86%, list=81%, signal=434%
GOBP_REGULATION_OF_CELL_DEVELOPMENT	436	0.0587699	1.38192	0.0977597	0.436554	1	11778	tags=86%, list=81%, signal=436%
GOBP_POSITIVE_REGULATION_OF_MITOTIC_NUCLEAR_DIVISION	37	0.192965	1.38025	0.133072	0.43888	1	7046	tags=68%, list=48%, signal=130%
GOBP_3_UTR_MEDIATED_MRNA_DESTABILIZATION	16	0.284768	1.37979	0.114583	0.438906	1	9523	tags=94%, list=65%, signal=270%
GOBP_ARTERY_MORPHOGENESIS	54	0.161752	1.37878	0.123984	0.439974	1	2240	tags=31%, list=15%, signal=37%
GOBP_REGULATION_OF_DNA_DEPENDENT_DNA_REPLICATION	41	0.183798	1.37848	0.108527	0.439781	1	5863	tags=59%, list=40%, signal=98%
GOBP_CIRCADIAN_SLEEP_WAKE_CYCLE	21	0.253294	1.37736	0.111538	0.441153	1	4644	tags=57%, list=32%, signal=84%
GOBP_ACTIN_FILAMENT_ORGANIZATION	390	0.0591579	1.37727	0.0953307	0.44059	1	7274	tags=56%, list=50%, signal=108%
GOBP_GLYCEROPHOSPHOLIPID_METABOLIC_PROCESS	309	0.0684733	1.377	0.113095	0.440393	1	8933	tags=68%, list=61%, signal=172%
GOBP_ESTABLISHMENT_OF_PROTEIN_LOCALIZATION_TO_VACUOLE	51	0.165402	1.37698	0.108742	0.439685	1	6460	tags=61%, list=44%, signal=109%
GOBP_POSITIVE_REGULATION_OF_CELL_GROWTH	138	0.0987044	1.37693	0.104743	0.439057	1	9881	tags=78%, list=68%, signal=238%
GOBP_RESPONSE_TO_MANGANESE_ION	17	0.273208	1.37682	0.104331	0.438503	1	4598	tags=59%, list=32%, signal=86%
GOBP_POSITIVE_REGULATION_OF_BLOOD_PRESSURE	30	0.215002	1.37572	0.119588	0.439644	1	4648	tags=53%, list=32%, signal=78%
GOBP_POSITIVE_REGULATION_OF_PEPTIDYL_LYSINE_ACETYLATION	34	0.20249	1.3734	0.0997963	0.443105	1	9921	tags=88%, list=68%, signal=275%
GOBP_REGULATION_OF_ACTIN_FILAMENT_BASED_PROCESS	344	0.0629867	1.37234	0.123753	0.444306	1	3384	tags=29%, list=23%, signal=37%
GOBP_REGULATION_OF_DEVELOPMENTAL_GROWTH	274	0.0715089	1.37211	0.114851	0.44397	1	10100	tags=76%, list=69%, signal=243%
GOBP_NEURONAL_STEM_CELL_POPULATION_MAINTENANCE	18	0.278876	1.37198	0.116959	0.443478	1	7280	tags=78%, list=50%, signal=155%
GOBP_POSITIVE_REGULATION_OF_SIGNALING_RECEPTOR_ACTIVITY	37	0.193617	1.37197	0.140244	0.442782	1	8219	tags=76%, list=56%, signal=173%
GOBP_POSITIVE_REGULATION_OF_POTASSIUM_ION_TRANSPORT	42	0.174611	1.3719	0.109162	0.442183	1	6488	tags=62%, list=44%, signal=111%
GOBP_BONE_MORPHOGENESIS	77	0.137156	1.37183	0.131274	0.441584	1	7290	tags=64%, list=50%, signal=127%
GOBP_MITOTIC_NUCLEAR_DIVISION	266	0.0720025	1.37069	0.116832	0.442988	1	9769	tags=74%, list=67%, signal=220%
GOBP_PEPTIDYL_LYSINE_TRIMETHYLATION	38	0.191635	1.36973	0.130342	0.443941	1	7190	tags=68%, list=49%, signal=135%
GOBP_RESPIRATORY_SYSTEM_PROCESS	30	0.208781	1.36973	0.114603	0.443227	1	2794	tags=40%, list=19%, signal=49%
GOBP_HISTONE_PHOSPHORYLATION	33	0.200694	1.3697	0.120482	0.44256	1	9453	tags=85%, list=65%, signal=241%
GOBP_EPITHELIAL_CELL_DIFFERENTIATION	499	0.0549162	1.36914	0.121514	0.442898	1	2645	tags=23%, list=18%, signal=28%
GOBP_GASTRULATION_WITH_MOUTH_FORMING_SECOND	21	0.246832	1.36777	0.131313	0.444725	1	7516	tags=76%, list=52%, signal=157%
GOBP_REGULATION_OF_CARDIAC_CONDUCTION	53	0.157936	1.36716	0.120654	0.445084	1	8986	tags=77%, list=62%, signal=201%
GOBP_MUSCLE_TISSUE_DEVELOPMENT	304	0.0683381	1.36629	0.135659	0.445974	1	2909	tags=27%, list=20%, signal=33%
GOBP_WNT_SIGNALING_PATHWAY_CALCIUM_MODULATING_PATHWAY	35	0.192536	1.36604	0.122917	0.44565	1	8865	tags=80%, list=61%, signal=204%
GOBP_EPITHELIAL_TUBE_FORMATION	121	0.106875	1.36511	0.115546	0.446542	1	7734	tags=64%, list=53%, signal=134%
GOBP_RECEPTOR_MEDIATED_ENDOCYTOSIS	231	0.0773267	1.36477	0.106695	0.44644	1	4003	tags=35%, list=27%, signal=48%
GOBP_LENS_FIBER_CELL_DIFFERENTIATION	28	0.222991	1.36448	0.128459	0.446275	1	8212	tags=79%, list=56%, signal=179%
GOBP_ORGANELLE_TRANSPORT_ALONG_MICROTUBULE	76	0.132181	1.36397	0.103792	0.44642	1	9595	tags=79%, list=66%, signal=230%
GOBP_PLATELET_MORPHOGENESIS	19	0.260025	1.36342	0.118812	0.446747	1	8493	tags=84%, list=58%, signal=201%
GOBP_REGULATION_OF_SIGNALING_RECEPTOR_ACTIVITY	147	0.096712	1.36254	0.125749	0.447528	1	4357	tags=39%, list=30%, signal=56%
GOBP_VESICLE_CYTOSKELETAL_TRAFFICKING	66	0.143669	1.36191	0.128692	0.447936	1	6752	tags=61%, list=46%, signal=112%
GOBP_CELLULAR_RESPONSE_TO_PROSTAGLANDIN_STIMULUS	16	0.281782	1.36116	0.120482	0.448527	1	6832	tags=75%, list=47%, signal=141%
GOBP_HEART_TRABECULA_MORPHOGENESIS	28	0.21355	1.36105	0.120482	0.448019	1	2620	tags=39%, list=18%, signal=48%
GOBP_NEGATIVE_REGULATION_OF_INTRINSIC_APOPTOTIC_SIGNALING_PATHWAY_IN_RESPONSE_TO_DNA_DAMAGE	29	0.214471	1.35986	0.12095	0.449371	1	8444	tags=79%, list=58%, signal=188%
GOBP_SYNAPTIC_VESICLE_EXOCYTOSIS	98	0.118551	1.35824	0.116142	0.45149	1	8550	tags=70%, list=59%, signal=169%
GOBP_GRANULOCYTE_MIGRATION	91	0.123114	1.35813	0.120553	0.450988	1	4465	tags=43%, list=31%, signal=61%
GOBP_REGULATION_OF_DOUBLE_STRAND_BREAK_REPAIR	74	0.135064	1.35695	0.112811	0.452449	1	9667	tags=80%, list=66%, signal=235%
GOBP_NEGATIVE_REGULATION_OF_MYELOID_CELL_DIFFERENTIATION	63	0.145931	1.35647	0.122105	0.452593	1	10612	tags=87%, list=73%, signal=319%
GOBP_REGULATION_OF_LONG_TERM_SYNAPTIC_POTENTIATION	42	0.180168	1.35621	0.115063	0.452347	1	4671	tags=50%, list=32%, signal=73%
GOBP_CELL_SUBSTRATE_ADHESION	317	0.0672497	1.35604	0.123457	0.451938	1	9621	tags=73%, list=66%, signal=209%
GOBP_NON_MOTILE_CILIUM_ASSEMBLY	49	0.166752	1.3555	0.148776	0.452226	1	11564	tags=96%, list=79%, signal=462%
GOBP_NEGATIVE_REGULATION_OF_AUTOPHAGY	74	0.132121	1.35535	0.139216	0.45175	1	5571	tags=51%, list=38%, signal=83%
GOBP_ACTIVATION_OF_PROTEIN_KINASE_ACTIVITY	296	0.0683696	1.35489	0.126531	0.451838	1	10847	tags=81%, list=74%, signal=310%
GOBP_AXONAL_FASCICULATION	19	0.25962	1.35475	0.123142	0.451403	1	4661	tags=58%, list=32%, signal=85%
GOBP_REGULATION_OF_CELL_CYCLE_G1_S_PHASE_TRANSITION	152	0.0936771	1.35376	0.135458	0.452399	1	9681	tags=76%, list=66%, signal=223%
GOBP_AMINO_ACID_ACTIVATION	30	0.204782	1.35288	0.0963855	0.45341	1	5769	tags=60%, list=40%, signal=99%
GOBP_REGULATION_OF_CENTROSOME_CYCLE	44	0.174884	1.35281	0.150713	0.452818	1	6074	tags=59%, list=42%, signal=101%
GOBP_ADRENAL_GLAND_DEVELOPMENT	20	0.250824	1.35276	0.114786	0.452208	1	3638	tags=50%, list=25%, signal=67%
GOBP_CYTOSOLIC_CALCIUM_ION_TRANSPORT	148	0.0941921	1.35113	0.142857	0.454516	1	8986	tags=71%, list=62%, signal=183%
GOBP_MULTICELLULAR_ORGANISM_GROWTH	119	0.107464	1.35105	0.11332	0.45394	1	9597	tags=76%, list=66%, signal=222%
GOBP_PEPTIDYL_THREONINE_MODIFICATION	116	0.106559	1.35046	0.120623	0.454272	1	10904	tags=85%, list=75%, signal=336%
GOBP_TRNA_METHYLATION	36	0.187181	1.3479	0.135593	0.458142	1	4973	tags=53%, list=34%, signal=80%
GOBP_FOREBRAIN_REGIONALIZATION	19	0.255071	1.34736	0.149105	0.458421	1	7030	tags=74%, list=48%, signal=142%
GOBP_POSITIVE_REGULATION_OF_INTRACELLULAR_TRANSPORT	206	0.0818254	1.34617	0.135354	0.459863	1	11849	tags=89%, list=81%, signal=470%
GOBP_NCRNA_METABOLIC_PROCESS	423	0.0574261	1.34506	0.140927	0.461159	1	5771	tags=45%, list=40%, signal=73%
GOBP_OSSIFICATION	341	0.0630329	1.3448	0.141176	0.460914	1	9665	tags=72%, list=66%, signal=210%
GOBP_NEGATIVE_REGULATION_OF_CELLULAR_CATABOLIC_PROCESS	217	0.0794049	1.34427	0.147059	0.461185	1	6251	tags=51%, list=43%, signal=87%
GOBP_REGULATION_OF_FAT_CELL_DIFFERENTIATION	114	0.10754	1.34425	0.141104	0.460512	1	9189	tags=74%, list=63%, signal=198%
GOBP_VENTRICULAR_SYSTEM_DEVELOPMENT	26	0.220714	1.34391	0.140244	0.460421	1	10248	tags=92%, list=70%, signal=310%
GOBP_REGULATION_OF_ACTIVIN_RECEPTOR_SIGNALING_PATHWAY	21	0.24025	1.34374	0.142857	0.460025	1	3445	tags=48%, list=24%, signal=62%
GOBP_HISTONE_H2A_MONOUBIQUITINATION	16	0.279071	1.34332	0.141393	0.460086	1	2314	tags=44%, list=16%, signal=52%
GOBP_AMYLOID_BETA_CLEARANCE	32	0.200282	1.34292	0.132325	0.46013	1	3465	tags=44%, list=24%, signal=57%
GOBP_PATTERN_SPECIFICATION_PROCESS	341	0.063274	1.34286	0.146	0.459528	1	3674	tags=31%, list=25%, signal=41%
GOBP_REGULATION_OF_TRIGLYCERIDE_METABOLIC_PROCESS	28	0.214237	1.34101	0.135983	0.462333	1	2610	tags=39%, list=18%, signal=48%
GOBP_MICROTUBULE_DEPOLYMERIZATION	41	0.178076	1.34039	0.140078	0.462746	1	9859	tags=85%, list=68%, signal=263%
GOBP_REGULATION_OF_MYELOID_CELL_APOPTOTIC_PROCESS	19	0.25252	1.34023	0.125761	0.462365	1	5532	tags=63%, list=38%, signal=102%
GOBP_CYTOSKELETON_DEPENDENT_CYTOKINESIS	79	0.130535	1.34014	0.135699	0.461816	1	3090	tags=34%, list=21%, signal=43%
GOBP_REGULATION_OF_OSSIFICATION	98	0.113492	1.33995	0.115854	0.461508	1	9665	tags=78%, list=66%, signal=228%
GOBP_POSITIVE_REGULATION_OF_NUCLEAR_DIVISION	48	0.16317	1.33978	0.128713	0.461163	1	7046	tags=65%, list=48%, signal=125%
GOBP_POST_EMBRYONIC_DEVELOPMENT	71	0.134723	1.33974	0.129707	0.460538	1	8725	tags=73%, list=60%, signal=181%
GOBP_POSITIVE_REGULATION_OF_ERYTHROCYTE_DIFFERENTIATION	27	0.212175	1.3394	0.126953	0.460459	1	2852	tags=41%, list=20%, signal=51%
GOBP_REGULATION_OF_PROTEIN_KINASE_C_SIGNALING	15	0.288274	1.33742	0.137214	0.463392	1	2605	tags=47%, list=18%, signal=57%
GOBP_PERICARDIUM_DEVELOPMENT	15	0.286961	1.33655	0.124744	0.464351	1	9430	tags=93%, list=65%, signal=264%
GOBP_POSITIVE_REGULATION_OF_PROTEIN_EXPORT_FROM_NUCLEUS	20	0.250453	1.33627	0.134875	0.464202	1	9477	tags=90%, list=65%, signal=257%
GOBP_IN_UTERO_EMBRYONIC_DEVELOPMENT	298	0.0664672	1.33585	0.134021	0.464258	1	7516	tags=58%, list=52%, signal=117%
GOBP_MATURATION_OF_SSU_RRNA_FROM_TRICISTRONIC_RRNA_TRANSCRIPT_SSU_RRNA_5_8S_RRNA_LSU_RRNA	34	0.187208	1.33578	0.140039	0.463656	1	5425	tags=56%, list=37%, signal=89%
GOBP_CELLULAR_RESPONSE_TO_IONIZING_RADIATION	61	0.14346	1.33574	0.128459	0.463031	1	2219	tags=30%, list=15%, signal=35%
GOBP_REGULATION_OF_GLUCOSE_METABOLIC_PROCESS	101	0.11532	1.33384	0.141717	0.465803	1	6415	tags=55%, list=44%, signal=98%
GOBP_MATING_BEHAVIOR	20	0.251964	1.33282	0.146751	0.467051	1	9455	tags=90%, list=65%, signal=256%
GOBP_NEGATIVE_REGULATION_OF_OSTEOCLAST_DIFFERENTIATION	21	0.243255	1.33227	0.137177	0.467361	1	10346	tags=95%, list=71%, signal=327%
GOBP_REGULATION_OF_AUTOPHAGY	298	0.0678559	1.33148	0.132937	0.46819	1	5196	tags=42%, list=36%, signal=64%
GOBP_POSITIVE_REGULATION_OF_FATTY_ACID_METABOLIC_PROCESS	30	0.201599	1.33009	0.134921	0.470105	1	8246	tags=77%, list=57%, signal=176%
GOBP_POSITIVE_REGULATION_OF_LIPID_METABOLIC_PROCESS	119	0.106035	1.33006	0.119284	0.469475	1	10353	tags=82%, list=71%, signal=279%
GOBP_VENTRICULAR_SEPTUM_DEVELOPMENT	55	0.151596	1.33004	0.148148	0.46884	1	8403	tags=73%, list=58%, signal=171%
GOBP_REGULATION_OF_PROTEIN_ACETYLATION	71	0.137235	1.32946	0.152893	0.4692	1	9921	tags=82%, list=68%, signal=254%
GOBP_MULTI_ORGANISM_LOCALIZATION	60	0.145456	1.32865	0.153209	0.469976	1	11012	tags=90%, list=76%, signal=366%
GOBP_ACTIVATION_OF_ADENYLATE_CYCLASE_ACTIVITY	35	0.189468	1.32856	0.138996	0.469466	1	9743	tags=86%, list=67%, signal=258%
GOBP_EXCRETION	46	0.164959	1.32851	0.145161	0.468867	1	6161	tags=59%, list=42%, signal=101%
GOBP_DEMETHYLATION	52	0.156858	1.3276	0.15735	0.469955	1	8938	tags=77%, list=61%, signal=198%
GOBP_INTRACILIARY_TRANSPORT	49	0.161823	1.32686	0.142857	0.470667	1	11338	tags=94%, list=78%, signal=420%
GOBP_RESPONSE_TO_INORGANIC_SUBSTANCE	456	0.054077	1.32555	0.146535	0.472449	1	4704	tags=38%, list=32%, signal=54%
GOBP_TOLL_LIKE_RECEPTOR_9_SIGNALING_PATHWAY	22	0.23826	1.32553	0.143725	0.471791	1	7136	tags=73%, list=49%, signal=142%
GOBP_SEQUESTERING_OF_CALCIUM_ION	99	0.11183	1.32488	0.169772	0.472303	1	9133	tags=74%, list=63%, signal=196%
GOBP_HISTONE_H3_K9_METHYLATION	32	0.1981	1.32481	0.141732	0.471757	1	8510	tags=78%, list=58%, signal=187%
GOBP_REGULATION_OF_CALCIUM_ION_DEPENDENT_EXOCYTOSIS	38	0.17976	1.32382	0.159136	0.472872	1	5060	tags=53%, list=35%, signal=80%
GOBP_REGULATION_OF_MICROTUBULE_DEPOLYMERIZATION	27	0.2132	1.32294	0.163842	0.473889	1	9859	tags=89%, list=68%, signal=274%
GOBP_ADRENERGIC_RECEPTOR_SIGNALING_PATHWAY	28	0.211793	1.32269	0.153689	0.473666	1	8375	tags=79%, list=57%, signal=184%
GOBP_NUCLEOTIDE_BINDING_OLIGOMERIZATION_DOMAIN_CONTAINING_2_SIGNALING_PATHWAY	15	0.283616	1.32112	0.13786	0.475792	1	10451	tags=100%, list=72%, signal=353%
GOBP_NEGATIVE_REGULATION_OF_CATABOLIC_PROCESS	270	0.0688826	1.32106	0.139831	0.475212	1	6251	tags=50%, list=43%, signal=85%
GOBP_NUCLEAR_MIGRATION	19	0.25463	1.32062	0.155925	0.475303	1	7804	tags=79%, list=54%, signal=170%
GOBP_NEGATIVE_REGULATION_OF_INTRACELLULAR_STEROID_HORMONE_RECEPTOR_SIGNALING_PATHWAY	33	0.190313	1.32029	0.137525	0.475226	1	10046	tags=88%, list=69%, signal=282%
GOBP_REGULATION_OF_MICROTUBULE_CYTOSKELETON_ORGANIZATION	133	0.0970914	1.31927	0.156187	0.476423	1	9671	tags=76%, list=66%, signal=223%
GOBP_MULTICELLULAR_ORGANISMAL_RESPONSE_TO_STRESS	65	0.138912	1.31649	0.140316	0.481088	1	3367	tags=37%, list=23%, signal=48%
GOBP_REGULATION_OF_CELLULAR_CARBOHYDRATE_METABOLIC_PROCESS	123	0.100428	1.31639	0.140816	0.480577	1	5898	tags=50%, list=40%, signal=84%
GOBP_INFLAMMATORY_CELL_APOPTOTIC_PROCESS	15	0.279562	1.31636	0.151329	0.479937	1	6621	tags=73%, list=45%, signal=134%
GOBP_POSITIVE_REGULATION_OF_NEURON_DEATH	84	0.124565	1.31634	0.160966	0.479298	1	10867	tags=87%, list=75%, signal=339%
GOBP_BODY_MORPHOGENESIS	44	0.166169	1.3159	0.154876	0.479443	1	4212	tags=45%, list=29%, signal=64%
GOBP_RESPONSE_TO_CHEMOKINE	51	0.156907	1.31415	0.152688	0.48198	1	2580	tags=33%, list=18%, signal=40%
GOBP_POSITIVE_REGULATION_OF_MITOTIC_CELL_CYCLE	102	0.109045	1.31404	0.149312	0.481495	1	4282	tags=40%, list=29%, signal=57%
GOBP_NEGATIVE_REGULATION_OF_POSTTRANSCRIPTIONAL_GENE_SILENCING	18	0.25764	1.31397	0.146694	0.480953	1	2728	tags=44%, list=19%, signal=55%
GOBP_PROTEIN_SUMOYLATION	69	0.134115	1.31311	0.152034	0.481932	1	5450	tags=51%, list=37%, signal=81%
GOBP_POSITIVE_REGULATION_OF_B_CELL_PROLIFERATION	33	0.190521	1.31201	0.140039	0.48326	1	2530	tags=36%, list=17%, signal=44%
GOBP_PROTEIN_DNA_COMPLEX_DISASSEMBLY	16	0.269735	1.312	0.159223	0.482605	1	6096	tags=69%, list=42%, signal=118%
GOBP_MITOTIC_RECOMBINATION	23	0.23121	1.3112	0.134921	0.483479	1	8680	tags=83%, list=60%, signal=204%
GOBP_CD4_POSITIVE_ALPHA_BETA_T_CELL_DIFFERENTIATION	59	0.145024	1.31103	0.145492	0.483092	1	3825	tags=41%, list=26%, signal=55%
GOBP_NEGATIVE_REGULATION_OF_TYPE_I_INTERFERON_PRODUCTION	38	0.180914	1.31102	0.130522	0.482423	1	5427	tags=55%, list=37%, signal=88%
GOBP_SKELETAL_SYSTEM_DEVELOPMENT	395	0.0574476	1.31088	0.162272	0.482001	1	9005	tags=67%, list=62%, signal=171%
GOBP_REGULATION_OF_ENDOPLASMIC_RETICULUM_STRESS_INDUCED_INTRINSIC_APOPTOTIC_SIGNALING_PATHWAY	26	0.218648	1.31071	0.135729	0.481682	1	10839	tags=96%, list=74%, signal=374%
GOBP_RIBONUCLEOPROTEIN_COMPLEX_SUBUNIT_ORGANIZATION	185	0.0832089	1.31023	0.152	0.481956	1	2506	tags=25%, list=17%, signal=30%
GOBP_REGULATION_OF_NUCLEOCYTOPLASMIC_TRANSPORT	100	0.11087	1.30975	0.152577	0.482227	1	9477	tags=76%, list=65%, signal=216%
GOBP_POSITIVE_REGULATION_OF_PROTEIN_LOCALIZATION_TO_NUCLEUS	80	0.121311	1.30967	0.154786	0.481686	1	2797	tags=31%, list=19%, signal=38%
GOBP_SYNAPTIC_VESICLE_LOCALIZATION	52	0.151739	1.30958	0.14135	0.481186	1	4525	tags=46%, list=31%, signal=67%
GOBP_REGULATION_OF_PEPTIDYL_LYSINE_ACETYLATION	61	0.139923	1.30919	0.166333	0.481241	1	9921	tags=82%, list=68%, signal=255%
GOBP_ORGAN_GROWTH	126	0.100181	1.30914	0.158	0.480662	1	8389	tags=67%, list=58%, signal=157%
GOBP_INTERFERON_BETA_PRODUCTION	48	0.159764	1.30894	0.162427	0.480392	1	4361	tags=46%, list=30%, signal=65%
GOBP_CELL_JUNCTION_MAINTENANCE	30	0.19678	1.30889	0.161049	0.479819	1	7830	tags=73%, list=54%, signal=158%
GOBP_EMBRYONIC_PLACENTA_DEVELOPMENT	68	0.133852	1.30868	0.157258	0.47956	1	8994	tags=75%, list=62%, signal=195%
GOBP_ATP_DEPENDENT_CHROMATIN_REMODELING	71	0.131965	1.3084	0.14257	0.479396	1	3219	tags=35%, list=22%, signal=45%
GOBP_EXTRACELLULAR_TRANSPORT	32	0.193994	1.30809	0.164151	0.479283	1	8114	tags=75%, list=56%, signal=169%
GOBP_REGULATION_OF_PEPTIDYL_TYROSINE_PHOSPHORYLATION	207	0.0775816	1.30728	0.148728	0.480063	1	9029	tags=70%, list=62%, signal=180%
GOBP_NEGATIVE_REGULATION_OF_CYTOSKELETON_ORGANIZATION	135	0.0964444	1.30678	0.149284	0.480341	1	11461	tags=88%, list=79%, signal=408%
GOBP_ARTERY_DEVELOPMENT	78	0.127127	1.30587	0.166333	0.481344	1	11991	tags=95%, list=82%, signal=531%
GOBP_NEGATIVE_REGULATION_OF_NIK_NF_KAPPAB_SIGNALING	22	0.236581	1.30583	0.159923	0.480769	1	10475	tags=95%, list=72%, signal=338%
GOBP_BASEMENT_MEMBRANE_ORGANIZATION	28	0.207249	1.30543	0.141454	0.480814	1	1670	tags=32%, list=11%, signal=36%
GOBP_CELL_CELL_ADHESION_MEDIATED_BY_INTEGRIN	15	0.278312	1.30495	0.157303	0.481008	1	9556	tags=93%, list=66%, signal=270%
GOBP_CARDIAC_CELL_DEVELOPMENT	66	0.134696	1.30428	0.169072	0.48154	1	8871	tags=74%, list=61%, signal=189%
GOBP_REGULATION_OF_ACTIN_FILAMENT_BASED_MOVEMENT	35	0.187343	1.3039	0.167665	0.481539	1	4357	tags=49%, list=30%, signal=69%
GOBP_HOMOLOGOUS_RECOMBINATION	47	0.160591	1.30344	0.148073	0.481795	1	10697	tags=89%, list=73%, signal=334%
GOBP_CHROMATIN_DISASSEMBLY	16	0.269735	1.30309	0.152964	0.48182	1	6096	tags=69%, list=42%, signal=118%
GOBP_BIOLOGICAL_PROCESS_INVOLVED_IN_INTRASPECIES_INTERACTION_BETWEEN_ORGANISMS	47	0.159261	1.30256	0.161538	0.48219	1	2028	tags=30%, list=14%, signal=34%
GOBP_MYELOID_CELL_DIFFERENTIATION	326	0.0623897	1.30235	0.152778	0.481955	1	4612	tags=38%, list=32%, signal=54%
GOBP_EPITHELIAL_CELL_APOPTOTIC_PROCESS	86	0.120745	1.30166	0.147826	0.48257	1	7745	tags=65%, list=53%, signal=138%
GOBP_BLOOD_VESSEL_REMODELING	37	0.178257	1.30081	0.149688	0.48354	1	2530	tags=35%, list=17%, signal=42%
GOBP_SODIUM_ION_TRANSMEMBRANE_TRANSPORT	147	0.0915293	1.30072	0.153846	0.483022	1	9690	tags=76%, list=66%, signal=223%
GOBP_POSITIVE_REGULATION_OF_SODIUM_ION_TRANSMEMBRANE_TRANSPORTER_ACTIVITY	16	0.266749	1.30048	0.157685	0.482805	1	5228	tags=63%, list=36%, signal=97%
GOBP_REGULATION_OF_VASCULAR_ASSOCIATED_SMOOTH_MUSCLE_CELL_PROLIFERATION	47	0.155941	1.29917	0.158103	0.484488	1	10144	tags=85%, list=70%, signal=279%
GOBP_DNA_DEMETHYLATION	19	0.247038	1.2988	0.177419	0.484538	1	7147	tags=74%, list=49%, signal=144%
GOBP_RESPONSE_TO_AMPHETAMINE	29	0.203466	1.2987	0.169072	0.484081	1	4581	tags=52%, list=31%, signal=75%
GOBP_ARF_PROTEIN_SIGNAL_TRANSDUCTION	19	0.25265	1.29867	0.156823	0.483483	1	9368	tags=89%, list=64%, signal=250%
GOBP_POSITIVE_REGULATION_OF_GROWTH	206	0.0791595	1.29685	0.165692	0.486179	1	10613	tags=81%, list=73%, signal=292%
GOBP_PROTEIN_TARGETING_TO_VACUOLE	39	0.172827	1.29613	0.168803	0.486814	1	6460	tags=62%, list=44%, signal=110%
GOBP_CENTRAL_NERVOUS_SYSTEM_NEURON_AXONOGENESIS	34	0.189327	1.2955	0.180723	0.487311	1	6681	tags=65%, list=46%, signal=119%
GOBP_REGULATION_OF_CALCIUM_ION_TRANSMEMBRANE_TRANSPORT	123	0.0999734	1.29514	0.181996	0.487343	1	5786	tags=50%, list=40%, signal=82%
GOBP_POST_GOLGI_VESICLE_MEDIATED_TRANSPORT	99	0.109391	1.29484	0.165975	0.48726	1	6664	tags=57%, list=46%, signal=103%
GOBP_REGULATION_OF_FATTY_ACID_BETA_OXIDATION	18	0.249104	1.29414	0.157685	0.487912	1	5283	tags=61%, list=36%, signal=96%
GOBP_MEIOTIC_CHROMOSOME_SEPARATION	18	0.258113	1.29349	0.168627	0.488536	1	5962	tags=67%, list=41%, signal=113%
GOBP_REGULATION_OF_VIRAL_GENOME_REPLICATION	60	0.14423	1.29321	0.177419	0.488395	1	8113	tags=70%, list=56%, signal=157%
GOBP_DNA_DOUBLE_STRAND_BREAK_PROCESSING	24	0.21859	1.29249	0.171154	0.48902	1	8362	tags=79%, list=57%, signal=185%
GOBP_CHONDROCYTE_PROLIFERATION	15	0.281264	1.2924	0.162162	0.488541	1	9513	tags=93%, list=65%, signal=268%
GOBP_AMINO_ACID_TRANSPORT	132	0.0984325	1.29234	0.151093	0.487986	1	9183	tags=73%, list=63%, signal=195%
GOBP_CARDIOLIPIN_METABOLIC_PROCESS	17	0.265196	1.29201	0.169388	0.487954	1	9862	tags=94%, list=68%, signal=290%
GOBP_DNA_MODIFICATION	93	0.114342	1.29176	0.148676	0.487761	1	10417	tags=83%, list=71%, signal=288%
GOBP_FORELIMB_MORPHOGENESIS	29	0.206769	1.29083	0.179435	0.488907	1	9059	tags=83%, list=62%, signal=218%
GOBP_ACTIVIN_RECEPTOR_SIGNALING_PATHWAY	34	0.187164	1.29082	0.18	0.488288	1	2852	tags=38%, list=20%, signal=47%
GOBP_REGULATION_OF_HORMONE_LEVELS	387	0.0583813	1.28834	0.167619	0.492166	1	9948	tags=74%, list=68%, signal=226%
GOBP_REGULATION_OF_CHROMOSOME_SEPARATION	66	0.132174	1.28831	0.167715	0.491578	1	6035	tags=55%, list=41%, signal=93%
GOBP_ALCOHOL_CATABOLIC_PROCESS	38	0.176808	1.28782	0.195219	0.491862	1	10476	tags=89%, list=72%, signal=317%
GOBP_POSITIVE_REGULATION_OF_TRANSCRIPTION_BY_RNA_POLYMERASE_I	21	0.227197	1.28687	0.143434	0.493016	1	6413	tags=67%, list=44%, signal=119%
GOBP_CALCIUM_ION_REGULATED_EXOCYTOSIS	57	0.14477	1.28545	0.16805	0.495085	1	5060	tags=49%, list=35%, signal=75%
GOBP_PROTEIN_LOCALIZATION_TO_CILIUM	53	0.153586	1.28514	0.177606	0.495013	1	5472	tags=53%, list=38%, signal=84%
GOBP_SENSORY_ORGAN_DEVELOPMENT	461	0.052718	1.28418	0.15739	0.496194	1	10580	tags=78%, list=73%, signal=274%
GOBP_REGULATION_OF_MICROTUBULE_POLYMERIZATION	49	0.154912	1.28414	0.16946	0.4956	1	3700	tags=41%, list=25%, signal=55%
GOBP_HISTONE_H2A_UBIQUITINATION	25	0.215949	1.28405	0.170732	0.495142	1	11439	tags=100%, list=78%, signal=463%
GOBP_NEURON_RECOGNITION	46	0.157623	1.28404	0.178782	0.494506	1	8804	tags=76%, list=60%, signal=191%
GOBP_CHONDROCYTE_DEVELOPMENT	27	0.210076	1.28364	0.191033	0.494598	1	4503	tags=52%, list=31%, signal=75%
GOBP_POSITIVE_REGULATION_OF_EXCITATORY_POSTSYNAPTIC_POTENTIAL	27	0.206229	1.28321	0.183838	0.49476	1	4559	tags=52%, list=31%, signal=75%
GOBP_ENDOMEMBRANE_SYSTEM_ORGANIZATION	418	0.0552059	1.2821	0.179381	0.496149	1	8079	tags=61%, list=55%, signal=132%
GOBP_PATHWAY_RESTRICTED_SMAD_PROTEIN_PHOSPHORYLATION	56	0.149957	1.28177	0.184615	0.496126	1	6675	tags=61%, list=46%, signal=112%
GOBP_POSITIVE_REGULATION_OF_DENDRITE_DEVELOPMENT	15	0.276574	1.28124	0.173737	0.49646	1	4720	tags=60%, list=32%, signal=89%
GOBP_ESTABLISHMENT_OF_ENDOTHELIAL_BARRIER	46	0.160733	1.28096	0.161228	0.496289	1	3052	tags=37%, list=21%, signal=47%
GOBP_ACIDIC_AMINO_ACID_TRANSPORT	64	0.138542	1.28063	0.178423	0.49622	1	9609	tags=80%, list=66%, signal=233%
GOBP_REGULATION_OF_DEFENSE_RESPONSE_TO_VIRUS_BY_HOST	30	0.19165	1.28037	0.188259	0.496084	1	5474	tags=57%, list=38%, signal=91%
GOBP_REGULATION_OF_NEUROTRANSMITTER_TRANSPORT	93	0.111557	1.27972	0.176938	0.496681	1	9046	tags=73%, list=62%, signal=191%
GOBP_CIRCADIAN_SLEEP_WAKE_CYCLE_SLEEP	16	0.263969	1.27964	0.170974	0.496194	1	4357	tags=56%, list=30%, signal=80%
GOBP_ENDOCYTIC_RECYCLING	46	0.158816	1.27818	0.175141	0.498338	1	11323	tags=93%, list=78%, signal=417%
GOBP_CELL_CYCLE_ARREST	214	0.0749459	1.27778	0.198874	0.498434	1	10303	tags=78%, list=71%, signal=262%
GOBP_HISTONE_H2A_ACETYLATION	16	0.2662	1.2774	0.187629	0.498504	1	7059	tags=75%, list=48%, signal=145%
GOBP_CYCLIC_NUCLEOTIDE_METABOLIC_PROCESS	36	0.181224	1.27667	0.186192	0.49921	1	6275	tags=61%, list=43%, signal=107%
GOBP_REGULATION_OF_EPIDERMAL_GROWTH_FACTOR_ACTIVATED_RECEPTOR_ACTIVITY	25	0.208132	1.27611	0.179641	0.499605	1	8636	tags=80%, list=59%, signal=196%
GOBP_REGULATION_OF_CARDIOCYTE_DIFFERENTIATION	21	0.231108	1.2759	0.169355	0.49935	1	7745	tags=76%, list=53%, signal=162%
GOBP_REGIONALIZATION	255	0.0685067	1.27416	0.155136	0.502009	1	7539	tags=58%, list=52%, signal=119%
GOBP_REGULATION_OF_NEUROTRANSMITTER_LEVELS	199	0.0796335	1.27361	0.167702	0.502413	1	8967	tags=69%, list=61%, signal=178%
GOBP_LIMBIC_SYSTEM_DEVELOPMENT	92	0.111666	1.27351	0.176715	0.50197	1	3929	tags=38%, list=27%, signal=52%
GOBP_POSITIVE_REGULATION_OF_PROTEIN_IMPORT	38	0.177292	1.27162	0.173387	0.504853	1	1258	tags=26%, list=9%, signal=29%
GOBP_NEGATIVE_REGULATION_OF_GENE_SILENCING	22	0.224844	1.27148	0.164271	0.504476	1	9983	tags=91%, list=68%, signal=288%
GOBP_PEROXISOME_PROLIFERATOR_ACTIVATED_RECEPTOR_SIGNALING_PATHWAY	18	0.249699	1.27098	0.168986	0.504792	1	7705	tags=78%, list=53%, signal=165%
GOBP_POSITIVE_REGULATION_OF_DENDRITIC_SPINE_MORPHOGENESIS	18	0.245572	1.27084	0.17284	0.504418	1	11006	tags=100%, list=75%, signal=407%
GOBP_CHOLESTEROL_STORAGE	16	0.261635	1.26971	0.197697	0.505952	1	8037	tags=81%, list=55%, signal=181%
GOBP_NEUTRAL_LIPID_BIOSYNTHETIC_PROCESS	39	0.172665	1.26703	0.199597	0.510468	1	9080	tags=79%, list=62%, signal=210%
GOBP_COLLAGEN_FIBRIL_ORGANIZATION	52	0.147695	1.26694	0.198039	0.510038	1	2901	tags=35%, list=20%, signal=43%
GOBP_VESICLE_TRANSPORT_ALONG_MICROTUBULE	43	0.165353	1.26629	0.194981	0.51064	1	6752	tags=63%, list=46%, signal=117%
GOBP_INNERVATION	23	0.219693	1.26598	0.176471	0.510617	1	3775	tags=48%, list=26%, signal=64%
GOBP_REGULATION_OF_CYTOSKELETON_ORGANIZATION	458	0.0514774	1.2654	0.184314	0.51106	1	7137	tags=54%, list=49%, signal=102%
GOBP_PROTEIN_AUTOUBIQUITINATION	63	0.134104	1.26387	0.169456	0.513323	1	3376	tags=37%, list=23%, signal=47%
GOBP_SMAD_PROTEIN_SIGNAL_TRANSDUCTION	66	0.130755	1.26288	0.168986	0.514664	1	3183	tags=35%, list=22%, signal=44%
GOBP_POSITIVE_REGULATION_OF_SMOOTH_MUSCLE_CELL_MIGRATION	34	0.184888	1.26284	0.184739	0.514082	1	3743	tags=44%, list=26%, signal=59%
GOBP_HISTONE_MRNA_METABOLIC_PROCESS	22	0.221111	1.26277	0.178846	0.513587	1	5397	tags=59%, list=37%, signal=94%
GOBP_POSITIVE_REGULATION_OF_FILOPODIUM_ASSEMBLY	28	0.197022	1.26147	0.202062	0.515318	1	4944	tags=54%, list=34%, signal=81%
GOBP_POSITIVE_REGULATION_OF_GLUCOSE_METABOLIC_PROCESS	33	0.188151	1.26079	0.176972	0.515985	1	6100	tags=61%, list=42%, signal=104%
GOBP_PEPTIDYL_LYSINE_DIMETHYLATION	20	0.237792	1.25987	0.188377	0.517148	1	8203	tags=80%, list=56%, signal=183%
GOBP_TELENCEPHALON_DEVELOPMENT	214	0.0739176	1.25854	0.202869	0.519026	1	6774	tags=54%, list=46%, signal=99%
GOBP_ROOF_OF_MOUTH_DEVELOPMENT	78	0.121195	1.25652	0.20202	0.522227	1	5159	tags=47%, list=35%, signal=73%
GOBP_REGULATION_OF_CHROMATIN_ASSEMBLY_OR_DISASSEMBLY	21	0.22445	1.25617	0.172414	0.522206	1	6453	tags=67%, list=44%, signal=119%
GOBP_MORPHOGENESIS_OF_EMBRYONIC_EPITHELIUM	135	0.0927046	1.25598	0.175105	0.521954	1	7734	tags=62%, list=53%, signal=131%
GOBP_REGULATION_OF_HORMONE_BIOSYNTHETIC_PROCESS	18	0.248921	1.25596	0.187879	0.521358	1	10147	tags=94%, list=70%, signal=310%
GOBP_RETINOIC_ACID_RECEPTOR_SIGNALING_PATHWAY	29	0.197143	1.25575	0.183673	0.52113	1	9702	tags=86%, list=67%, signal=257%
GOBP_POSITIVE_REGULATION_OF_RECEPTOR_MEDIATED_ENDOCYTOSIS	46	0.158664	1.25546	0.175197	0.521048	1	2448	tags=33%, list=17%, signal=39%
GOBP_EMBRYONIC_ORGAN_MORPHOGENESIS	221	0.072051	1.25513	0.17623	0.520954	1	7213	tags=57%, list=49%, signal=110%
GOBP_RNA_DECAPPING	15	0.271032	1.25498	0.19877	0.520615	1	5773	tags=67%, list=40%, signal=110%
GOBP_CELLULAR_SENESCENCE	60	0.139076	1.25463	0.186613	0.520594	1	8674	tags=73%, list=59%, signal=180%
GOBP_STRIATED_MUSCLE_ADAPTATION	35	0.180878	1.25438	0.180851	0.520445	1	3201	tags=40%, list=22%, signal=51%
GOBP_POSITIVE_REGULATION_OF_AMINE_TRANSPORT	31	0.193865	1.25387	0.168033	0.520766	1	3764	tags=45%, list=26%, signal=61%
GOBP_ASSOCIATIVE_LEARNING	64	0.132283	1.25387	0.173653	0.520131	1	11295	tags=91%, list=77%, signal=400%
GOBP_AORTA_MORPHOGENESIS	27	0.196538	1.25272	0.196721	0.521699	1	11722	tags=100%, list=80%, signal=509%
GOBP_REGULATION_OF_CELLULAR_RESPONSE_TO_INSULIN_STIMULUS	58	0.14091	1.25195	0.184	0.522632	1	10776	tags=88%, list=74%, signal=335%
GOBP_NEGATIVE_REGULATION_OF_PROTEIN_CONTAINING_COMPLEX_DISASSEMBLY	70	0.124514	1.25129	0.20396	0.523295	1	9859	tags=80%, list=68%, signal=246%
GOBP_REGULATION_OF_CARDIAC_MUSCLE_CONTRACTION	66	0.130816	1.25129	0.194779	0.522661	1	4066	tags=41%, list=28%, signal=56%
GOBP_INOSITOL_LIPID_MEDIATED_SIGNALING	166	0.083968	1.25069	0.180672	0.523251	1	9331	tags=72%, list=64%, signal=198%
GOBP_NOTOCHORD_DEVELOPMENT	16	0.255629	1.25068	0.180723	0.522632	1	7213	tags=75%, list=49%, signal=148%
GOBP_KERATINOCYTE_DIFFERENTIATION	108	0.102312	1.25029	0.17505	0.522796	1	2434	tags=27%, list=17%, signal=32%
GOBP_MESENCHYME_DEVELOPMENT	243	0.0685126	1.24947	0.188525	0.523651	1	11920	tags=88%, list=82%, signal=476%
GOBP_POSITIVE_REGULATION_OF_PATHWAY_RESTRICTED_SMAD_PROTEIN_PHOSPHORYLATION	42	0.161752	1.24923	0.194231	0.523487	1	6675	tags=62%, list=46%, signal=114%
GOBP_NEURON_FATE_SPECIFICATION	19	0.238615	1.24864	0.179283	0.523969	1	10340	tags=95%, list=71%, signal=325%
GOBP_REGULATION_OF_SUPRAMOLECULAR_FIBER_ORGANIZATION	327	0.0607739	1.24814	0.191617	0.524262	1	9881	tags=74%, list=68%, signal=223%
GOBP_CALCINEURIN_MEDIATED_SIGNALING	38	0.169263	1.24623	0.20082	0.527301	1	8283	tags=74%, list=57%, signal=170%
GOBP_ANDROGEN_RECEPTOR_SIGNALING_PATHWAY	35	0.178157	1.24486	0.208163	0.529281	1	11991	tags=100%, list=82%, signal=561%
GOBP_INHIBITORY_SYNAPSE_ASSEMBLY	16	0.255835	1.24484	0.204981	0.528707	1	9033	tags=88%, list=62%, signal=230%
GOBP_MUSCLE_CELL_DIFFERENTIATION	286	0.063408	1.24475	0.197581	0.528244	1	9240	tags=70%, list=63%, signal=186%
GOBP_SKELETAL_MUSCLE_CONTRACTION	38	0.172021	1.24425	0.186312	0.528548	1	4405	tags=47%, list=30%, signal=68%
GOBP_REGULATION_OF_DEFENSE_RESPONSE_TO_VIRUS_BY_VIRUS	27	0.200649	1.24289	0.202083	0.530512	1	11122	tags=96%, list=76%, signal=405%
GOBP_POSITIVE_REGULATION_OF_HEART_RATE	23	0.215373	1.24259	0.199612	0.530472	1	4472	tags=52%, list=31%, signal=75%
GOBP_CELL_FATE_DETERMINATION	34	0.179972	1.24237	0.219124	0.530327	1	7675	tags=71%, list=53%, signal=149%
GOBP_NEGATIVE_REGULATION_OF_ANTIGEN_RECEPTOR_MEDIATED_SIGNALING_PATHWAY	23	0.215316	1.24233	0.195736	0.529765	1	5741	tags=61%, list=39%, signal=100%
GOBP_P38MAPK_CASCADE	40	0.162789	1.24138	0.177778	0.531022	1	5288	tags=52%, list=36%, signal=82%
GOBP_AMINOGLYCAN_BIOSYNTHETIC_PROCESS	111	0.100036	1.24135	0.201207	0.53044	1	4595	tags=41%, list=32%, signal=60%
GOBP_CARBOHYDRATE_CATABOLIC_PROCESS	168	0.0816982	1.24107	0.208333	0.530349	1	5766	tags=48%, list=40%, signal=78%
GOBP_MEMBRANE_REPOLARIZATION_DURING_ACTION_POTENTIAL	22	0.221804	1.23983	0.21124	0.532019	1	4724	tags=55%, list=32%, signal=81%
GOBP_MICROTUBULE_BUNDLE_FORMATION	95	0.11075	1.23873	0.205761	0.533535	1	4842	tags=44%, list=33%, signal=66%
GOBP_REGULATION_OF_PATTERN_RECOGNITION_RECEPTOR_SIGNALING_PATHWAY	86	0.115798	1.23856	0.202312	0.533273	1	5273	tags=48%, list=36%, signal=74%
GOBP_POSITIVE_REGULATION_OF_CYCLASE_ACTIVITY	17	0.242534	1.23828	0.196787	0.533175	1	11050	tags=100%, list=76%, signal=412%
GOBP_CELLULAR_RESPONSE_TO_FLUID_SHEAR_STRESS	16	0.252505	1.23818	0.194861	0.532717	1	2701	tags=44%, list=19%, signal=54%
GOBP_REGULATION_OF_EPITHELIAL_CELL_APOPTOTIC_PROCESS	65	0.130992	1.23717	0.18664	0.534098	1	7745	tags=66%, list=53%, signal=140%
GOBP_POSITIVE_REGULATION_OF_ESTABLISHMENT_OF_PROTEIN_LOCALIZATION	297	0.0618061	1.23693	0.204499	0.533924	1	9477	tags=71%, list=65%, signal=199%
GOBP_POSITIVE_REGULATION_OF_CELLULAR_PROTEIN_LOCALIZATION	277	0.0652802	1.23675	0.204819	0.533693	1	9595	tags=72%, list=66%, signal=207%
GOBP_RESPONSE_TO_NERVE_GROWTH_FACTOR	50	0.145769	1.23569	0.210526	0.535111	1	11006	tags=90%, list=75%, signal=366%
GOBP_NEUTRAL_LIPID_METABOLIC_PROCESS	99	0.10508	1.23536	0.192308	0.535107	1	2749	tags=29%, list=19%, signal=36%
GOBP_RNA_METHYLATION	73	0.125322	1.23524	0.204365	0.534731	1	4973	tags=47%, list=34%, signal=70%
GOBP_PEPTIDYL_TYROSINE_AUTOPHOSPHORYLATION	20	0.235155	1.23337	0.189474	0.537703	1	10429	tags=95%, list=72%, signal=333%
GOBP_REGULATION_OF_CHROMOSOME_SEGREGATION	79	0.120519	1.23288	0.197938	0.538033	1	6189	tags=54%, list=42%, signal=94%
GOBP_REGULATION_OF_SYNAPTIC_VESICLE_EXOCYTOSIS	52	0.148177	1.23176	0.195736	0.539552	1	6540	tags=60%, list=45%, signal=108%
GOBP_SPECIFICATION_OF_SYMMETRY	105	0.10263	1.23171	0.208333	0.539018	1	7819	tags=64%, list=54%, signal=137%
GOBP_MEGAKARYOCYTE_DIFFERENTIATION	64	0.130053	1.23086	0.216216	0.540026	1	8365	tags=70%, list=57%, signal=164%
GOBP_REGULATION_OF_GLUCOSE_TRANSMEMBRANE_TRANSPORT	58	0.135056	1.23085	0.191617	0.539429	1	8598	tags=72%, list=59%, signal=176%
GOBP_NEUTRAL_AMINO_ACID_TRANSPORT	38	0.167092	1.23055	0.21063	0.539379	1	7547	tags=68%, list=52%, signal=141%
GOBP_REGULATION_OF_DEPHOSPHORYLATION	192	0.0755686	1.22893	0.199597	0.541922	1	12432	tags=93%, list=85%, signal=620%
GOBP_CELLULAR_RESPONSE_TO_CHOLESTEROL	15	0.259368	1.22822	0.211462	0.542663	1	9832	tags=93%, list=67%, signal=286%
GOBP_INTRINSIC_APOPTOTIC_SIGNALING_PATHWAY_IN_RESPONSE_TO_ENDOPLASMIC_RETICULUM_STRESS	55	0.148188	1.22714	0.203922	0.544211	1	10839	tags=89%, list=74%, signal=346%
GOBP_VIRAL_GENOME_REPLICATION	97	0.108185	1.2264	0.231518	0.545038	1	6701	tags=57%, list=46%, signal=104%
GOBP_REGULATION_OF_DENDRITIC_SPINE_DEVELOPMENT	57	0.137859	1.22554	0.205769	0.546052	1	9510	tags=79%, list=65%, signal=226%
GOBP_REGULATION_OF_TRIGLYCERIDE_BIOSYNTHETIC_PROCESS	17	0.247707	1.22491	0.21229	0.546699	1	8401	tags=82%, list=58%, signal=194%
GOBP_POSITIVE_REGULATION_OF_TRANSLATIONAL_INITIATION	24	0.208173	1.22486	0.207692	0.546155	1	4260	tags=50%, list=29%, signal=71%
GOBP_LYMPHOCYTE_CHEMOTAXIS	33	0.179442	1.22413	0.198819	0.547019	1	11530	tags=97%, list=79%, signal=462%
GOBP_RETINAL_GANGLION_CELL_AXON_GUIDANCE	17	0.254956	1.22401	0.217039	0.546629	1	4006	tags=53%, list=27%, signal=73%
GOBP_OOCYTE_DIFFERENTIATION	34	0.177413	1.22394	0.205703	0.546121	1	2136	tags=32%, list=15%, signal=38%
GOBP_GLUCOSE_IMPORT	54	0.144039	1.2235	0.235887	0.546308	1	8439	tags=72%, list=58%, signal=171%
GOBP_POSITIVE_REGULATION_OF_TELOMERE_MAINTENANCE	50	0.149203	1.22321	0.227273	0.546249	1	9206	tags=78%, list=63%, signal=211%
GOBP_HEMATOPOIETIC_STEM_CELL_PROLIFERATION	23	0.212073	1.223	0.215569	0.546056	1	11495	tags=100%, list=79%, signal=471%
GOBP_MIRNA_METABOLIC_PROCESS	24	0.209776	1.22291	0.205394	0.545599	1	5452	tags=58%, list=37%, signal=93%
GOBP_SYNAPTONEMAL_COMPLEX_ORGANIZATION	18	0.239965	1.22265	0.217021	0.545477	1	1365	tags=33%, list=9%, signal=37%
GOBP_NEGATIVE_REGULATION_OF_POTASSIUM_ION_TRANSPORT	26	0.199637	1.22252	0.215686	0.545121	1	9433	tags=85%, list=65%, signal=239%
GOBP_MYOBLAST_FUSION	31	0.187313	1.22196	0.218814	0.54563	1	2448	tags=35%, list=17%, signal=43%
GOBP_REGULATION_OF_MITOTIC_SISTER_CHROMATID_SEGREGATION	42	0.160897	1.21961	0.213415	0.549622	1	4604	tags=48%, list=32%, signal=69%
GOBP_REGULATION_OF_EXCRETION	20	0.227795	1.21714	0.226453	0.553937	1	6161	tags=65%, list=42%, signal=112%
GOBP_STRESS_FIBER_ASSEMBLY	98	0.105859	1.21681	0.218631	0.553941	1	4567	tags=42%, list=31%, signal=61%
GOBP_NEGATIVE_REGULATION_OF_MACROAUTOPHAGY	34	0.175306	1.21625	0.237255	0.554444	1	6885	tags=65%, list=47%, signal=122%
GOBP_POSITIVE_REGULATION_OF_CARTILAGE_DEVELOPMENT	24	0.209249	1.21597	0.223382	0.554375	1	6675	tags=67%, list=46%, signal=123%
GOBP_POSITIVE_REGULATION_OF_OSTEOBLAST_DIFFERENTIATION	53	0.140008	1.21444	0.220238	0.556668	1	8421	tags=72%, list=58%, signal=169%
GOBP_REPLICATION_FORK_PROCESSING	38	0.162421	1.21398	0.218437	0.556918	1	5696	tags=55%, list=39%, signal=90%
GOBP_NEGATIVE_REGULATION_OF_POTASSIUM_ION_TRANSMEMBRANE_TRANSPORT	19	0.234817	1.21235	0.213389	0.559507	1	7325	tags=74%, list=50%, signal=148%
GOBP_POSITIVE_REGULATION_OF_POSTTRANSCRIPTIONAL_GENE_SILENCING	28	0.191045	1.21101	0.204082	0.561485	1	5031	tags=54%, list=34%, signal=82%
GOBP_REGULATION_OF_MICROTUBULE_POLYMERIZATION_OR_DEPOLYMERIZATION	78	0.119498	1.20979	0.239085	0.563314	1	9671	tags=78%, list=66%, signal=231%
GOBP_CELLULAR_CARBOHYDRATE_METABOLIC_PROCESS	243	0.067361	1.20977	0.224359	0.562716	1	6415	tags=51%, list=44%, signal=89%
GOBP_REGULATION_OF_RESPONSE_TO_FOOD	18	0.236083	1.20976	0.214	0.562094	1	10334	tags=94%, list=71%, signal=324%
GOBP_POSITIVE_REGULATION_OF_CELLULAR_RESPONSE_TO_INSULIN_STIMULUS	20	0.224375	1.2096	0.229412	0.561781	1	10586	tags=95%, list=73%, signal=346%
GOBP_SECOND_MESSENGER_MEDIATED_SIGNALING	248	0.0665165	1.20938	0.21328	0.56158	1	6161	tags=49%, list=42%, signal=83%
GOBP_TRANSCRIPTION_BY_RNA_POLYMERASE_I	56	0.134499	1.20938	0.223762	0.560954	1	7160	tags=63%, list=49%, signal=122%
GOBP_NUCLEOSIDE_DIPHOSPHATE_METABOLIC_PROCESS	142	0.087858	1.20937	0.220273	0.560353	1	4687	tags=41%, list=32%, signal=60%
GOBP_POSITIVE_REGULATION_OF_CELLULAR_CARBOHYDRATE_METABOLIC_PROCESS	44	0.156127	1.20781	0.213725	0.562839	1	8004	tags=70%, list=55%, signal=156%
GOBP_DICARBOXYLIC_ACID_CATABOLIC_PROCESS	16	0.254256	1.20771	0.247984	0.562396	1	5410	tags=63%, list=37%, signal=99%
GOBP_MULTICELLULAR_ORGANISMAL_MOVEMENT	49	0.147363	1.20764	0.236626	0.561891	1	4405	tags=45%, list=30%, signal=64%
GOBP_GOLGI_ORGANIZATION	121	0.093493	1.20763	0.218947	0.561314	1	9856	tags=77%, list=68%, signal=235%
GOBP_RESPONSE_TO_HEAT	147	0.0840047	1.20755	0.211462	0.560847	1	9501	tags=73%, list=65%, signal=209%
GOBP_RESPONSE_TO_ALCOHOL	195	0.0737177	1.20711	0.223092	0.56103	1	9708	tags=74%, list=67%, signal=218%
GOBP_ENERGY_RESERVE_METABOLIC_PROCESS	75	0.120823	1.20647	0.239521	0.561691	1	8552	tags=71%, list=59%, signal=170%
GOBP_REGULATION_OF_PRODUCTION_OF_SMALL_RNA_INVOLVED_IN_GENE_SILENCING_BY_RNA	22	0.214069	1.20569	0.208661	0.562689	1	9477	tags=86%, list=65%, signal=246%
GOBP_REGULATION_OF_RESPONSE_TO_BIOTIC_STIMULUS	312	0.0585331	1.20518	0.220952	0.563168	1	5474	tags=43%, list=38%, signal=68%
GOBP_METAPHASE_ANAPHASE_TRANSITION_OF_CELL_CYCLE	61	0.127639	1.20456	0.21875	0.563765	1	6035	tags=54%, list=41%, signal=92%
GOBP_SPINDLE_LOCALIZATION	48	0.148195	1.20451	0.221532	0.563223	1	10302	tags=85%, list=71%, signal=290%
GOBP_REGULATION_OF_LIPOPROTEIN_LIPASE_ACTIVITY	15	0.259396	1.20408	0.235772	0.563447	1	3998	tags=53%, list=27%, signal=73%
GOBP_POSITIVE_REGULATION_OF_LIPID_BIOSYNTHETIC_PROCESS	67	0.124836	1.20344	0.212008	0.564077	1	8635	tags=72%, list=59%, signal=175%
GOBP_EXPLORATION_BEHAVIOR	17	0.246738	1.20332	0.234801	0.56371	1	9273	tags=88%, list=64%, signal=242%
GOBP_HOMOTYPIC_CELL_CELL_ADHESION	74	0.119051	1.20291	0.232692	0.563959	1	4184	tags=41%, list=29%, signal=57%
GOBP_MITOTIC_SISTER_CHROMATID_COHESION	21	0.220013	1.20197	0.228745	0.565199	1	9990	tags=90%, list=68%, signal=287%
GOBP_DENDRITIC_SPINE_MAINTENANCE	18	0.236029	1.20179	0.229122	0.564956	1	11145	tags=100%, list=76%, signal=424%
GOBP_CALCIUM_ION_IMPORT	69	0.121164	1.20165	0.242188	0.564653	1	3313	tags=35%, list=23%, signal=45%
GOBP_POSITIVE_REGULATION_OF_RECEPTOR_SIGNALING_PATHWAY_VIA_STAT	30	0.182053	1.20141	0.238748	0.564468	1	10475	tags=90%, list=72%, signal=319%
GOBP_CELL_CELL_SIGNALING_BY_WNT	479	0.048364	1.20121	0.20751	0.564219	1	11800	tags=86%, list=81%, signal=434%
GOBP_RESPONSE_TO_LEUKEMIA_INHIBITORY_FACTOR	77	0.118339	1.20075	0.245098	0.564541	1	8510	tags=70%, list=58%, signal=167%
GOBP_RECOMBINATIONAL_REPAIR	126	0.091793	1.20009	0.229862	0.565134	1	9089	tags=71%, list=62%, signal=188%
GOBP_POSITIVE_REGULATION_OF_BEHAVIOR	22	0.211097	1.19839	0.233792	0.567986	1	4217	tags=50%, list=29%, signal=70%
GOBP_MONOCYTE_CHEMOTAXIS	32	0.17477	1.19706	0.234375	0.570017	1	2469	tags=34%, list=17%, signal=41%
GOBP_RESPONSE_TO_SALT	15	0.251745	1.19615	0.242126	0.571207	1	6054	tags=67%, list=42%, signal=114%
GOBP_POSITIVE_REGULATION_OF_ANION_TRANSPORT	418	0.0509816	1.19593	0.228516	0.571001	1	9674	tags=71%, list=66%, signal=206%
GOBP_MEMBRANE_DOCKING	177	0.0781918	1.19547	0.240166	0.571287	1	11479	tags=86%, list=79%, signal=401%
GOBP_PROTEIN_LOCALIZATION_TO_POSTSYNAPSE	43	0.153673	1.19518	0.228571	0.571229	1	7261	tags=65%, list=50%, signal=129%
GOBP_RESPONSE_TO_INTERLEUKIN_6	37	0.166991	1.19494	0.215768	0.571118	1	7818	tags=70%, list=54%, signal=151%
GOBP_AMYLOID_BETA_METABOLIC_PROCESS	50	0.141544	1.19267	0.239544	0.574937	1	9609	tags=80%, list=66%, signal=234%
GOBP_REGULATION_OF_DIGESTIVE_SYSTEM_PROCESS	26	0.195832	1.19244	0.235412	0.57479	1	5001	tags=54%, list=34%, signal=82%
GOBP_REGULATION_OF_HORMONE_METABOLIC_PROCESS	29	0.186522	1.19198	0.229572	0.57511	1	7845	tags=72%, list=54%, signal=156%
GOBP_POSITIVE_REGULATION_OF_GLYCOPROTEIN_METABOLIC_PROCESS	23	0.208332	1.1905	0.235409	0.577518	1	770	tags=26%, list=5%, signal=27%
GOBP_ALPHA_BETA_T_CELL_ACTIVATION	115	0.094928	1.18949	0.2167	0.579001	1	3825	tags=36%, list=26%, signal=48%
GOBP_NEGATIVE_REGULATION_OF_RNA_SPLICING	25	0.202596	1.18947	0.240481	0.578393	1	2883	tags=40%, list=20%, signal=50%
GOBP_INTERLEUKIN_6_MEDIATED_SIGNALING_PATHWAY	20	0.220777	1.18891	0.230928	0.578885	1	9180	tags=85%, list=63%, signal=229%
GOBP_CENTRAL_NERVOUS_SYSTEM_PROJECTION_NEURON_AXONOGENESIS	26	0.19794	1.18838	0.25	0.579388	1	7214	tags=69%, list=49%, signal=137%
GOBP_REGULATION_OF_PROTEIN_CONTAINING_COMPLEX_DISASSEMBLY	106	0.0984148	1.18819	0.257545	0.579164	1	7242	tags=59%, list=50%, signal=117%
GOBP_BRANCHING_INVOLVED_IN_MAMMARY_GLAND_DUCT_MORPHOGENESIS	18	0.231002	1.18709	0.248031	0.580712	1	3116	tags=44%, list=21%, signal=56%
GOBP_REGULATION_OF_ESTABLISHMENT_OR_MAINTENANCE_OF_CELL_POLARITY	23	0.206146	1.1869	0.22541	0.580482	1	2070	tags=35%, list=14%, signal=40%
GOBP_REGULATION_OF_PROTEIN_MATURATION	47	0.14861	1.18593	0.231388	0.581809	1	6527	tags=60%, list=45%, signal=107%
GOBP_RENAL_FILTRATION	21	0.214863	1.18592	0.251046	0.581203	1	10065	tags=90%, list=69%, signal=292%
GOBP_CELL_RECOGNITION	113	0.0971372	1.18478	0.240079	0.582922	1	2078	tags=24%, list=14%, signal=28%
GOBP_NITRIC_OXIDE_MEDIATED_SIGNAL_TRANSDUCTION	22	0.208719	1.18471	0.239604	0.582445	1	8892	tags=82%, list=61%, signal=209%
GOBP_RESPONSE_TO_LEPTIN	22	0.207445	1.18368	0.238	0.583876	1	5596	tags=59%, list=38%, signal=96%
GOBP_MUSCLE_CELL_APOPTOTIC_PROCESS	55	0.131217	1.18356	0.206166	0.58349	1	2070	tags=27%, list=14%, signal=32%
GOBP_REGULATION_OF_RECEPTOR_SIGNALING_PATHWAY_VIA_STAT	64	0.125981	1.18319	0.22541	0.583609	1	10475	tags=84%, list=72%, signal=298%
GOBP_CHROMATIN_ORGANIZATION_INVOLVED_IN_REGULATION_OF_TRANSCRIPTION	76	0.114844	1.18271	0.228963	0.583928	1	7160	tags=61%, list=49%, signal=118%
GOBP_CELLULAR_RESPONSE_TO_INORGANIC_SUBSTANCE	181	0.0759917	1.18254	0.227533	0.583656	1	11877	tags=89%, list=81%, signal=473%
GOBP_EMBRYONIC_FORELIMB_MORPHOGENESIS	23	0.207173	1.18176	0.236473	0.584665	1	9030	tags=83%, list=62%, signal=217%
GOBP_FEMALE_MEIOTIC_NUCLEAR_DIVISION	22	0.210361	1.18131	0.252408	0.584935	1	2239	tags=36%, list=15%, signal=43%
GOBP_POSITIVE_REGULATION_OF_METAPHASE_ANAPHASE_TRANSITION_OF_CELL_CYCLE	15	0.253049	1.18129	0.243408	0.584358	1	6035	tags=67%, list=41%, signal=114%
GOBP_CELL_CYCLE_G1_S_PHASE_TRANSITION	248	0.0628352	1.1808	0.227743	0.584733	1	10095	tags=75%, list=69%, signal=241%
GOBP_MODULATION_BY_SYMBIONT_OF_HOST_PROCESS	32	0.175045	1.17912	0.248497	0.587514	1	7934	tags=72%, list=54%, signal=157%
GOBP_OSTEOBLAST_DIFFERENTIATION	188	0.0754701	1.17798	0.243354	0.589134	1	7213	tags=57%, list=49%, signal=111%
GOBP_ENDOTHELIAL_CELL_DEVELOPMENT	63	0.124532	1.17782	0.246212	0.58882	1	3052	tags=33%, list=21%, signal=42%
GOBP_REGULATION_OF_CYTOPLASMIC_TRANSLATION	19	0.22291	1.17777	0.238659	0.588318	1	8266	tags=79%, list=57%, signal=182%
GOBP_NEGATIVE_REGULATION_OF_CALCIUM_ION_TRANSPORT	46	0.145792	1.17765	0.245059	0.58794	1	8976	tags=76%, list=62%, signal=197%
GOBP_VASCULAR_ASSOCIATED_SMOOTH_MUSCLE_CELL_DIFFERENTIATION	24	0.202976	1.17746	0.252723	0.587728	1	9197	tags=83%, list=63%, signal=225%
GOBP_MITOTIC_SPINDLE_ASSEMBLY	58	0.133627	1.17726	0.267748	0.587521	1	2584	tags=31%, list=18%, signal=38%
GOBP_TELOMERE_MAINTENANCE_VIA_TELOMERE_LENGTHENING	75	0.113357	1.17686	0.229299	0.58768	1	3799	tags=37%, list=26%, signal=50%
GOBP_MITOPHAGY	23	0.21044	1.17572	0.235529	0.589326	1	5812	tags=61%, list=40%, signal=101%
GOBP_POSITIVE_REGULATION_OF_NEUROTRANSMITTER_TRANSPORT	20	0.216424	1.1757	0.228745	0.588758	1	4139	tags=50%, list=28%, signal=70%
GOBP_REGULATION_OF_ENDOCRINE_PROCESS	29	0.182371	1.17522	0.248577	0.589084	1	9917	tags=86%, list=68%, signal=269%
GOBP_GANGLIOSIDE_BIOSYNTHETIC_PROCESS	15	0.251228	1.17493	0.253385	0.588988	1	4117	tags=53%, list=28%, signal=74%
GOBP_CYTOSOLIC_TRANSPORT	149	0.0826394	1.17469	0.27151	0.588826	1	11041	tags=84%, list=76%, signal=342%
GOBP_POSITIVE_REGULATION_OF_STEM_CELL_PROLIFERATION	20	0.220049	1.17381	0.255489	0.590068	1	3357	tags=45%, list=23%, signal=58%
GOBP_HISTONE_UBIQUITINATION	44	0.146718	1.17376	0.227006	0.589552	1	3169	tags=36%, list=22%, signal=46%
GOBP_POSITIVE_REGULATION_OF_PHOSPHATASE_ACTIVITY	28	0.183469	1.17339	0.27	0.589683	1	9829	tags=86%, list=67%, signal=262%
GOBP_DETERMINATION_OF_ADULT_LIFESPAN	15	0.25336	1.17328	0.267748	0.589303	1	7975	tags=80%, list=55%, signal=176%
GOBP_MYELOID_LEUKOCYTE_MIGRATION	144	0.0834872	1.17258	0.230769	0.590207	1	4465	tags=39%, list=31%, signal=55%
GOBP_REGULATION_OF_DNA_REPAIR	115	0.0920445	1.17086	0.230461	0.593009	1	2979	tags=30%, list=20%, signal=37%
GOBP_POSITIVE_REGULATION_OF_ATP_METABOLIC_PROCESS	34	0.168288	1.17042	0.264646	0.593356	1	7845	tags=71%, list=54%, signal=152%
GOBP_TRNA_METABOLIC_PROCESS	152	0.081471	1.17002	0.243243	0.593589	1	8322	tags=65%, list=57%, signal=150%
GOBP_O_GLYCAN_PROCESSING	44	0.149794	1.16947	0.238866	0.594069	1	5113	tags=50%, list=35%, signal=77%
GOBP_POSITIVE_REGULATION_OF_NEURON_DIFFERENTIATION	81	0.110292	1.16944	0.247967	0.593524	1	7762	tags=64%, list=53%, signal=136%
GOBP_REGULATION_OF_SIGNAL_TRANSDUCTION_BY_P53_CLASS_MEDIATOR	167	0.0797877	1.16913	0.257812	0.593557	1	6883	tags=55%, list=47%, signal=103%
GOBP_POSITIVE_REGULATION_OF_INTERLEUKIN_2_PRODUCTION	29	0.181447	1.16879	0.261297	0.593669	1	2387	tags=34%, list=16%, signal=41%
GOBP_ENDOCRINE_PROCESS	61	0.12527	1.16861	0.251055	0.593417	1	4874	tags=46%, list=33%, signal=69%
GOBP_RENAL_SYSTEM_PROCESS_INVOLVED_IN_REGULATION_OF_SYSTEMIC_ARTERIAL_BLOOD_PRESSURE	16	0.243513	1.16731	0.251004	0.595408	1	10124	tags=94%, list=69%, signal=306%
GOBP_LYSOSOMAL_TRANSPORT	105	0.0980389	1.16727	0.256461	0.59489	1	7191	tags=59%, list=49%, signal=116%
GOBP_DIENCEPHALON_DEVELOPMENT	63	0.12614	1.16663	0.264706	0.595546	1	7427	tags=63%, list=51%, signal=129%
GOBP_REGULATION_OF_NATURAL_KILLER_CELL_MEDIATED_IMMUNITY	20	0.214845	1.16622	0.251509	0.595802	1	4162	tags=50%, list=29%, signal=70%
GOBP_REGULATION_OF_ADAPTIVE_IMMUNE_RESPONSE	122	0.0892661	1.16617	0.262357	0.595318	1	4446	tags=39%, list=30%, signal=56%
GOBP_CELLULAR_PROCESS_INVOLVED_IN_REPRODUCTION_IN_MULTICELLULAR_ORGANISM	247	0.0643018	1.16594	0.262097	0.595141	1	2915	tags=26%, list=20%, signal=32%
GOBP_NEGATIVE_REGULATION_OF_G_PROTEIN_COUPLED_RECEPTOR_SIGNALING_PATHWAY	43	0.151458	1.16549	0.289583	0.59544	1	11024	tags=91%, list=76%, signal=370%
GOBP_ADENYLATE_CYCLASE_ACTIVATING_G_PROTEIN_COUPLED_RECEPTOR_SIGNALING_PATHWAY	114	0.0935996	1.1649	0.278455	0.596055	1	8879	tags=70%, list=61%, signal=178%
GOBP_ATRIAL_SEPTUM_DEVELOPMENT	16	0.240527	1.16485	0.264414	0.595547	1	7433	tags=75%, list=51%, signal=153%
GOBP_REGULATION_OF_VOLTAGE_GATED_CALCIUM_CHANNEL_ACTIVITY	32	0.170166	1.16305	0.260246	0.598597	1	9828	tags=84%, list=67%, signal=258%
GOBP_REGULATION_OF_FILOPODIUM_ASSEMBLY	41	0.156044	1.16292	0.282744	0.598274	1	9468	tags=80%, list=65%, signal=229%
GOBP_LABYRINTHINE_LAYER_MORPHOGENESIS	16	0.237575	1.16192	0.251497	0.599638	1	7476	tags=75%, list=51%, signal=154%
GOBP_POSITIVE_REGULATION_OF_PHOSPHOPROTEIN_PHOSPHATASE_ACTIVITY	19	0.220998	1.16062	0.282051	0.601738	1	9829	tags=89%, list=67%, signal=274%
GOBP_LEUKOCYTE_APOPTOTIC_PROCESS	78	0.11375	1.16048	0.254438	0.601442	1	5267	tags=47%, list=36%, signal=74%
GOBP_MALE_SEX_DIFFERENTIATION	121	0.0905193	1.16023	0.249485	0.60136	1	11948	tags=91%, list=82%, signal=499%
GOBP_ENDODERM_DEVELOPMENT	61	0.127253	1.15934	0.277778	0.602525	1	10105	tags=82%, list=69%, signal=266%
GOBP_REGULATION_OF_EXOCYTOSIS	173	0.0765227	1.1593	0.250478	0.601984	1	8928	tags=69%, list=61%, signal=175%
GOBP_REGULATION_OF_PHOSPHOLIPID_METABOLIC_PROCESS	31	0.176441	1.15919	0.266402	0.601596	1	9663	tags=84%, list=66%, signal=248%
GOBP_TOXIN_TRANSPORT	34	0.167799	1.15912	0.262295	0.601139	1	8710	tags=76%, list=60%, signal=189%
GOBP_REGULATION_OF_CELL_MORPHOGENESIS	276	0.0605398	1.15859	0.270876	0.601583	1	10335	tags=77%, list=71%, signal=259%
GOBP_REGULATION_OF_GENE_EXPRESSION_EPIGENETIC	125	0.0891796	1.15818	0.279835	0.601792	1	8510	tags=67%, list=58%, signal=160%
GOBP_BONE_DEVELOPMENT	165	0.0764193	1.15814	0.272549	0.601278	1	8443	tags=65%, list=58%, signal=154%
GOBP_TRIGLYCERIDE_METABOLIC_PROCESS	73	0.113375	1.15685	0.269874	0.603418	1	2749	tags=30%, list=19%, signal=37%
GOBP_POSITIVE_REGULATION_OF_NEUROGENESIS	207	0.0690568	1.15633	0.250493	0.603828	1	11547	tags=86%, list=79%, signal=407%
GOBP_SYNAPTIC_VESICLE_TRANSPORT	41	0.153506	1.15593	0.270833	0.604035	1	4525	tags=46%, list=31%, signal=67%
GOBP_POSITIVE_REGULATION_OF_SYNAPSE_ASSEMBLY	57	0.133602	1.15559	0.282787	0.60411	1	11107	tags=89%, list=76%, signal=374%
GOBP_CARDIAC_ATRIUM_DEVELOPMENT	27	0.186643	1.15522	0.260163	0.604243	1	8085	tags=74%, list=55%, signal=166%
GOBP_BIOMINERALIZATION	128	0.0891282	1.15466	0.263374	0.60483	1	8851	tags=70%, list=61%, signal=175%
GOBP_REGULATION_OF_DNA_REPLICATION	96	0.101297	1.15451	0.251485	0.604546	1	10229	tags=80%, list=70%, signal=267%
GOBP_RHYTHMIC_BEHAVIOR	40	0.151774	1.15423	0.26839	0.604479	1	4719	tags=48%, list=32%, signal=70%
GOBP_NEGATIVE_REGULATION_OF_NEURON_PROJECTION_DEVELOPMENT	126	0.0902868	1.15365	0.25523	0.605117	1	9921	tags=77%, list=68%, signal=239%
GOBP_RESPONSE_TO_IONIZING_RADIATION	132	0.0869084	1.15308	0.280255	0.605641	1	2389	tags=25%, list=16%, signal=30%
GOBP_NUCLEUS_LOCALIZATION	23	0.204277	1.15244	0.263889	0.606368	1	7804	tags=74%, list=54%, signal=159%
GOBP_TRIGLYCERIDE_BIOSYNTHETIC_PROCESS	32	0.172004	1.15228	0.268245	0.606078	1	8434	tags=75%, list=58%, signal=177%
GOBP_POSITIVE_REGULATION_OF_TRANSMEMBRANE_RECEPTOR_PROTEIN_SERINE_THREONINE_KINASE_SIGNALING_PATHWAY	94	0.102784	1.15185	0.275304	0.60637	1	7198	tags=60%, list=49%, signal=117%
GOBP_REGULATION_OF_STEROL_TRANSPORT	41	0.149057	1.15021	0.249497	0.609125	1	4234	tags=44%, list=29%, signal=62%
GOBP_REGULATION_OF_INSULIN_RECEPTOR_SIGNALING_PATHWAY	59	0.125956	1.15002	0.276074	0.608893	1	10776	tags=86%, list=74%, signal=330%
GOBP_POSITIVE_REGULATION_OF_CHROMOSOME_SEPARATION	17	0.233453	1.14995	0.293542	0.608442	1	6035	tags=65%, list=41%, signal=110%
GOBP_COPPER_ION_HOMEOSTASIS	17	0.227509	1.14961	0.270115	0.608551	1	10411	tags=94%, list=71%, signal=329%
GOBP_NEUROTRANSMITTER_RECEPTOR_TRANSPORT	44	0.146399	1.1495	0.252466	0.608176	1	11460	tags=93%, list=79%, signal=434%
GOBP_NUCLEOTIDE_SUGAR_BIOSYNTHETIC_PROCESS	21	0.207999	1.14871	0.27551	0.609191	1	8776	tags=81%, list=60%, signal=203%
GOBP_BONE_MINERALIZATION	96	0.0982825	1.14756	0.256461	0.610948	1	9665	tags=76%, list=66%, signal=224%
GOBP_RESPONSE_TO_COLD	44	0.143654	1.14744	0.267068	0.610609	1	7191	tags=64%, list=49%, signal=125%
GOBP_NEGATIVE_REGULATION_OF_CELL_MATRIX_ADHESION	32	0.168396	1.1469	0.276859	0.611044	1	9398	tags=81%, list=64%, signal=228%
GOBP_ENDOSOMAL_TRANSPORT	219	0.0657744	1.14629	0.272	0.611722	1	11041	tags=82%, list=76%, signal=333%
GOBP_REGULATION_OF_PRESYNAPSE_ORGANIZATION	29	0.174691	1.14626	0.290188	0.611198	1	9023	tags=79%, list=62%, signal=208%
GOBP_REGULATION_OF_DNA_BIOSYNTHETIC_PROCESS	99	0.0975443	1.14561	0.262729	0.611995	1	11255	tags=87%, list=77%, signal=378%
GOBP_STRESS_GRANULE_ASSEMBLY	22	0.207033	1.14556	0.28866	0.611483	1	5602	tags=59%, list=38%, signal=96%
GOBP_LUNG_CELL_DIFFERENTIATION	18	0.222764	1.14554	0.26616	0.610921	1	10528	tags=94%, list=72%, signal=339%
GOBP_SMOOTH_MUSCLE_CELL_MIGRATION	61	0.120835	1.14547	0.268	0.610487	1	3743	tags=38%, list=26%, signal=51%
GOBP_PLATELET_DERIVED_GROWTH_FACTOR_RECEPTOR_SIGNALING_PATHWAY	51	0.139155	1.14503	0.266925	0.61076	1	2838	tags=33%, list=19%, signal=41%
GOBP_RESPONSE_TO_KETONE	170	0.0743501	1.145	0.284369	0.610241	1	9994	tags=76%, list=69%, signal=238%
GOBP_POSITIVE_REGULATION_OF_POTASSIUM_ION_TRANSMEMBRANE_TRANSPORT	35	0.162994	1.1447	0.290984	0.610223	1	6378	tags=60%, list=44%, signal=106%
GOBP_REGULATION_OF_RAC_PROTEIN_SIGNAL_TRANSDUCTION	18	0.218713	1.14469	0.28876	0.609671	1	10587	tags=94%, list=73%, signal=344%
GOBP_CELLULAR_RESPONSE_TO_PH	18	0.227798	1.14468	0.298387	0.609081	1	8024	tags=78%, list=55%, signal=173%
GOBP_KIDNEY_MORPHOGENESIS	81	0.108952	1.14284	0.287425	0.612193	1	2560	tags=28%, list=18%, signal=34%
GOBP_NEGATIVE_REGULATION_OF_SIGNAL_TRANSDUCTION_BY_P53_CLASS_MEDIATOR	26	0.190511	1.14282	0.27907	0.611634	1	8444	tags=77%, list=58%, signal=182%
GOBP_REGULATION_OF_BONE_MINERALIZATION	64	0.118991	1.14255	0.2749	0.611609	1	9665	tags=78%, list=66%, signal=231%
GOBP_POSITIVE_REGULATION_OF_TRIGLYCERIDE_METABOLIC_PROCESS	16	0.236649	1.14179	0.27833	0.612632	1	8401	tags=81%, list=58%, signal=191%
GOBP_REGULATION_OF_KERATINOCYTE_DIFFERENTIATION	28	0.184048	1.14167	0.275362	0.612275	1	4612	tags=50%, list=32%, signal=73%
GOBP_REGULATION_OF_NEURAL_PRECURSOR_CELL_PROLIFERATION	77	0.112115	1.14138	0.27933	0.61226	1	2350	tags=27%, list=16%, signal=32%
GOBP_LYMPHOCYTE_COSTIMULATION	43	0.147143	1.14128	0.311441	0.611876	1	3286	tags=37%, list=23%, signal=48%
GOBP_POSITIVE_REGULATION_OF_VASCULAR_ASSOCIATED_SMOOTH_MUSCLE_CELL_PROLIFERATION	30	0.174564	1.13929	0.291667	0.615253	1	10584	tags=90%, list=73%, signal=327%
GOBP_POSITIVE_REGULATION_OF_P38MAPK_CASCADE	23	0.203074	1.13919	0.296296	0.614884	1	4017	tags=48%, list=28%, signal=66%
GOBP_POSITIVE_REGULATION_OF_BMP_SIGNALING_PATHWAY	28	0.177737	1.13875	0.273085	0.615201	1	11475	tags=96%, list=79%, signal=451%
GOBP_NUCLEOTIDE_PHOSPHORYLATION	120	0.0886293	1.1376	0.276923	0.616969	1	5766	tags=48%, list=40%, signal=79%
GOBP_REGULATION_OF_PHOSPHATASE_ACTIVITY	159	0.0763437	1.13696	0.294	0.617666	1	11739	tags=88%, list=80%, signal=446%
GOBP_PROTEIN_LOCALIZATION_TO_SYNAPSE	79	0.110249	1.13679	0.287149	0.617425	1	7261	tags=61%, list=50%, signal=120%
GOBP_REGULATION_OF_MEMBRANE_DEPOLARIZATION	40	0.147594	1.13645	0.276553	0.617522	1	3686	tags=40%, list=25%, signal=53%
GOBP_REGULATION_OF_AUTOPHAGY_OF_MITOCHONDRION	30	0.177706	1.13636	0.301397	0.617109	1	2274	tags=33%, list=16%, signal=39%
GOBP_RAS_PROTEIN_SIGNAL_TRANSDUCTION	314	0.0552636	1.13571	0.266	0.617803	1	11983	tags=88%, list=82%, signal=480%
GOBP_CELL_SURFACE_RECEPTOR_SIGNALING_PATHWAY_INVOLVED_IN_HEART_DEVELOPMENT	23	0.196484	1.13344	0.310078	0.621872	1	11722	tags=100%, list=80%, signal=509%
GOBP_EPITHELIAL_TO_MESENCHYMAL_TRANSITION	133	0.085634	1.13283	0.292929	0.622411	1	11920	tags=90%, list=82%, signal=489%
GOBP_VESICLE_TARGETING	89	0.0991245	1.13255	0.273885	0.62241	1	12163	tags=93%, list=83%, signal=558%
GOBP_POSITIVE_REGULATION_OF_GLUCOSE_IMPORT	29	0.180263	1.13224	0.291913	0.62244	1	8439	tags=76%, list=58%, signal=180%
GOBP_REGULATION_OF_BMP_SIGNALING_PATHWAY	79	0.111397	1.13209	0.288425	0.622143	1	8352	tags=68%, list=57%, signal=159%
GOBP_REGULATION_OF_TELOMERE_MAINTENANCE_VIA_TELOMERE_LENGTHENING	57	0.127985	1.13202	0.311741	0.621674	1	8630	tags=72%, list=59%, signal=175%
GOBP_RIBONUCLEOTIDE_CATABOLIC_PROCESS	37	0.158515	1.1312	0.286837	0.622731	1	4788	tags=49%, list=33%, signal=72%
GOBP_POSITIVE_CHEMOTAXIS	48	0.134987	1.13045	0.281008	0.623712	1	5025	tags=48%, list=34%, signal=73%
GOBP_LIPID_PHOSPHORYLATION	67	0.116591	1.13001	0.292531	0.624027	1	7884	tags=66%, list=54%, signal=142%
GOBP_POSITIVE_REGULATION_OF_ENDOTHELIAL_CELL_PROLIFERATION	79	0.106291	1.12999	0.286282	0.623457	1	11749	tags=91%, list=81%, signal=466%
GOBP_TRNA_TRANSPORT	33	0.167024	1.12937	0.30297	0.624163	1	9501	tags=82%, list=65%, signal=234%
GOBP_CELLULAR_RESPONSE_TO_ABIOTIC_STIMULUS	278	0.0581836	1.12923	0.282258	0.623859	1	10603	tags=78%, list=73%, signal=282%
GOBP_OVARIAN_FOLLICLE_DEVELOPMENT	48	0.138931	1.12877	0.276151	0.624206	1	4360	tags=44%, list=30%, signal=62%
GOBP_REGULATION_OF_MEGAKARYOCYTE_DIFFERENTIATION	48	0.140777	1.12743	0.293635	0.626272	1	8283	tags=71%, list=57%, signal=163%
GOBP_GERM_CELL_DEVELOPMENT	184	0.0720531	1.12717	0.31384	0.626232	1	12198	tags=91%, list=84%, signal=548%
GOBP_CELLULAR_GLUCAN_METABOLIC_PROCESS	64	0.117175	1.12696	0.313492	0.626052	1	8552	tags=70%, list=59%, signal=169%
GOBP_MUSCLE_FIBER_DEVELOPMENT	45	0.141567	1.12695	0.302605	0.625475	1	2478	tags=31%, list=17%, signal=37%
GOBP_INTERMEMBRANE_LIPID_TRANSFER	35	0.159771	1.12671	0.303823	0.625393	1	8925	tags=77%, list=61%, signal=198%
GOBP_REGULATION_OF_LIPID_METABOLIC_PROCESS	336	0.0526139	1.12596	0.301587	0.626298	1	10578	tags=78%, list=73%, signal=276%
GOBP_B_CELL_PROLIFERATION	61	0.122046	1.12578	0.301255	0.626097	1	2530	tags=30%, list=17%, signal=36%
GOBP_REGULATION_OF_RESPONSE_TO_CYTOKINE_STIMULUS	148	0.0786023	1.12534	0.307203	0.626427	1	6649	tags=53%, list=46%, signal=97%
GOBP_POSITIVE_REGULATION_OF_CYTOKINE_PRODUCTION	322	0.0550322	1.12526	0.313112	0.626005	1	5555	tags=43%, list=38%, signal=69%
GOBP_DNA_TEMPLATED_TRANSCRIPTION_INITIATION	209	0.0679918	1.12447	0.331992	0.626969	1	11582	tags=86%, list=79%, signal=412%
GOBP_CELLULAR_RESPONSE_TO_NUTRIENT	38	0.154081	1.12389	0.301811	0.627594	1	10039	tags=84%, list=69%, signal=270%
GOBP_GASTRULATION	142	0.0825	1.12316	0.27459	0.628567	1	10105	tags=77%, list=69%, signal=250%
GOBP_NEURAL_CREST_CELL_MIGRATION	51	0.135263	1.12316	0.303213	0.62798	1	6898	tags=61%, list=47%, signal=115%
GOBP_POSITIVE_REGULATION_OF_NEURON_APOPTOTIC_PROCESS	48	0.138426	1.12263	0.303213	0.628505	1	10444	tags=85%, list=72%, signal=300%
GOBP_CELLULAR_RESPONSE_TO_STEROL	19	0.216192	1.12256	0.298828	0.628064	1	9899	tags=89%, list=68%, signal=278%
GOBP_NEGATIVE_REGULATION_OF_ION_TRANSPORT	254	0.0612783	1.12116	0.288235	0.630371	1	9456	tags=71%, list=65%, signal=198%
GOBP_REGULATION_OF_CAMP_MEDIATED_SIGNALING	33	0.160803	1.12112	0.305155	0.629856	1	6056	tags=58%, list=42%, signal=98%
GOBP_POSITIVE_REGULATION_OF_GRANULOCYTE_CHEMOTAXIS	21	0.202862	1.12067	0.285714	0.630181	1	3295	tags=43%, list=23%, signal=55%
GOBP_PROTEIN_O_LINKED_GLYCOSYLATION	83	0.108689	1.11966	0.301205	0.631637	1	8087	tags=66%, list=55%, signal=148%
GOBP_REGULATION_OF_PHOSPHATIDYLINOSITOL_3_KINASE_SIGNALING	105	0.0949678	1.11897	0.323643	0.632548	1	9180	tags=72%, list=63%, signal=194%
GOBP_POSITIVE_REGULATION_OF_CYCLIN_DEPENDENT_PROTEIN_KINASE_ACTIVITY	32	0.167675	1.11707	0.310345	0.635999	1	3028	tags=38%, list=21%, signal=47%
GOBP_TORC1_SIGNALING	41	0.144639	1.1163	0.309339	0.637	1	2164	tags=29%, list=15%, signal=34%
GOBP_CLATHRIN_DEPENDENT_ENDOCYTOSIS	46	0.139209	1.1152	0.290135	0.638702	1	3999	tags=41%, list=27%, signal=57%
GOBP_RESPONSE_TO_NUTRIENT	138	0.0814177	1.11498	0.295745	0.638569	1	9708	tags=75%, list=67%, signal=221%
GOBP_MALE_MEIOTIC_NUCLEAR_DIVISION	34	0.163186	1.11447	0.301344	0.639079	1	9635	tags=82%, list=66%, signal=242%
GOBP_POSITIVE_REGULATION_OF_DEVELOPMENTAL_GROWTH	141	0.0815148	1.11438	0.317647	0.638669	1	10613	tags=81%, list=73%, signal=294%
GOBP_ORGANELLE_FUSION	133	0.0818707	1.11417	0.304167	0.638484	1	12413	tags=93%, list=85%, signal=621%
GOBP_LENS_DEVELOPMENT_IN_CAMERA_TYPE_EYE	65	0.119592	1.11407	0.292632	0.638134	1	8808	tags=72%, list=60%, signal=182%
GOBP_EPHRIN_RECEPTOR_SIGNALING_PATHWAY	86	0.104651	1.11406	0.314501	0.637558	1	7300	tags=60%, list=50%, signal=120%
GOBP_ZINC_ION_HOMEOSTASIS	26	0.185745	1.11392	0.318275	0.637251	1	4026	tags=46%, list=28%, signal=64%
GOBP_TRIGLYCERIDE_CATABOLIC_PROCESS	21	0.202277	1.1135	0.312871	0.637539	1	3998	tags=48%, list=27%, signal=66%
GOBP_CARBOHYDRATE_TRANSMEMBRANE_TRANSPORT	85	0.105112	1.11231	0.300797	0.639494	1	8598	tags=69%, list=59%, signal=168%
GOBP_CELLULAR_CARBOHYDRATE_CATABOLIC_PROCESS	37	0.152748	1.11204	0.34238	0.639446	1	9996	tags=84%, list=69%, signal=266%
GOBP_ENDOTHELIUM_DEVELOPMENT	119	0.0866525	1.11127	0.305019	0.640388	1	829	tags=14%, list=6%, signal=15%
GOBP_NEGATIVE_REGULATION_OF_SYNAPTIC_TRANSMISSION	60	0.123185	1.11038	0.316206	0.641625	1	9634	tags=78%, list=66%, signal=230%
GOBP_REGULATION_OF_DENDRITE_EXTENSION	23	0.191055	1.11026	0.305882	0.641293	1	4192	tags=48%, list=29%, signal=67%
GOBP_SKELETAL_SYSTEM_MORPHOGENESIS	166	0.0726685	1.10971	0.306288	0.641844	1	5189	tags=43%, list=36%, signal=66%
GOBP_INTERMEDIATE_FILAMENT_ORGANIZATION	22	0.197594	1.1094	0.329365	0.641863	1	1762	tags=32%, list=12%, signal=36%
GOBP_LEUKOCYTE_CHEMOTAXIS	150	0.0750072	1.10845	0.316206	0.643241	1	3486	tags=31%, list=24%, signal=41%
GOBP_ZYMOGEN_ACTIVATION	42	0.142946	1.10794	0.341719	0.643709	1	6254	tags=57%, list=43%, signal=100%
GOBP_CELLULAR_RESPONSE_TO_VASCULAR_ENDOTHELIAL_GROWTH_FACTOR_STIMULUS	56	0.126573	1.10604	0.334711	0.647068	1	4150	tags=41%, list=28%, signal=57%
GOBP_SEROTONIN_RECEPTOR_SIGNALING_PATHWAY	21	0.20248	1.10569	0.331976	0.647256	1	5384	tags=57%, list=37%, signal=90%
GOBP_NEGATIVE_REGULATION_OF_ALPHA_BETA_T_CELL_DIFFERENTIATION	22	0.194704	1.10521	0.323529	0.647701	1	2467	tags=36%, list=17%, signal=44%
GOBP_REGULATION_OF_GLUCOSE_IMPORT	43	0.142634	1.10515	0.330661	0.647229	1	8439	tags=72%, list=58%, signal=171%
GOBP_NEGATIVE_REGULATION_OF_T_CELL_RECEPTOR_SIGNALING_PATHWAY	18	0.217661	1.10509	0.323353	0.646779	1	5741	tags=61%, list=39%, signal=101%
GOBP_RESPONSE_TO_CATECHOLAMINE	84	0.100752	1.10494	0.310924	0.646545	1	8608	tags=69%, list=59%, signal=168%
GOBP_VOCALIZATION_BEHAVIOR	16	0.227862	1.1049	0.320755	0.646027	1	3060	tags=44%, list=21%, signal=55%
GOBP_MUSCLE_CELL_MIGRATION	74	0.108697	1.10446	0.318182	0.646365	1	3743	tags=36%, list=26%, signal=49%
GOBP_PEPTIDE_CROSS_LINKING	23	0.187627	1.10444	0.316832	0.64583	1	4876	tags=52%, list=33%, signal=78%
GOBP_SYNCYTIUM_FORMATION	42	0.14603	1.10397	0.318966	0.646247	1	3084	tags=36%, list=21%, signal=45%
GOBP_PHOSPHATIDYLINOSITOL_METABOLIC_PROCESS	168	0.0732784	1.10356	0.323413	0.646491	1	7884	tags=61%, list=54%, signal=132%
GOBP_MYOFIBRIL_ASSEMBLY	48	0.132648	1.10311	0.321721	0.646829	1	3236	tags=35%, list=22%, signal=45%
GOBP_REGULATION_OF_B_CELL_PROLIFERATION	49	0.133023	1.10268	0.315789	0.647094	1	2530	tags=31%, list=17%, signal=37%
GOBP_RENAL_TUBULE_DEVELOPMENT	83	0.102362	1.10242	0.316103	0.647092	1	2556	tags=28%, list=18%, signal=33%
GOBP_MATURATION_OF_5_8S_RRNA	35	0.158611	1.10204	0.303502	0.647258	1	11442	tags=94%, list=78%, signal=437%
GOBP_HEAD_MORPHOGENESIS	31	0.166586	1.10184	0.312883	0.6471	1	4161	tags=45%, list=29%, signal=63%
GOBP_REGULATION_OF_CYTOSOLIC_CALCIUM_ION_CONCENTRATION	278	0.0565527	1.10149	0.309237	0.647214	1	4436	tags=36%, list=30%, signal=51%
GOBP_MYELOID_CELL_HOMEOSTASIS	125	0.0828506	1.10112	0.337255	0.647393	1	11985	tags=90%, list=82%, signal=503%
GOBP_MESENCHYMAL_CELL_DIFFERENTIATION	204	0.0658718	1.09948	0.32008	0.65026	1	11920	tags=88%, list=82%, signal=476%
GOBP_POSITIVE_REGULATION_OF_PROTEIN_KINASE_ACTIVITY	468	0.0457764	1.09932	0.315175	0.650017	1	12628	tags=91%, list=87%, signal=657%
GOBP_NUCLEAR_TRANSCRIBED_MRNA_CATABOLIC_PROCESS_EXONUCLEOLYTIC	34	0.160542	1.09915	0.344961	0.649808	1	5813	tags=56%, list=40%, signal=93%
GOBP_PHOSPHATIDYLSERINE_METABOLIC_PROCESS	28	0.176687	1.09852	0.332645	0.650567	1	8886	tags=79%, list=61%, signal=201%
GOBP_REGULATION_OF_REGULATED_SECRETORY_PATHWAY	121	0.085636	1.09851	0.31643	0.650007	1	7318	tags=59%, list=50%, signal=117%
GOBP_POSITIVE_REGULATION_OF_PATTERN_RECOGNITION_RECEPTOR_SIGNALING_PATHWAY	37	0.152271	1.09844	0.346774	0.64957	1	5273	tags=51%, list=36%, signal=80%
GOBP_HEART_VALVE_DEVELOPMENT	55	0.12503	1.09816	0.322835	0.649558	1	7198	tags=62%, list=49%, signal=122%
GOBP_MAMMARY_GLAND_DEVELOPMENT	114	0.0855842	1.09732	0.315041	0.650773	1	3494	tags=32%, list=24%, signal=42%
GOBP_MUSCLE_ORGAN_DEVELOPMENT	270	0.0586114	1.09642	0.324701	0.651997	1	2671	tags=24%, list=18%, signal=29%
GOBP_NEGATIVE_REGULATION_OF_LOCOMOTION	268	0.0582012	1.09624	0.315476	0.651826	1	11954	tags=88%, list=82%, signal=477%
GOBP_REGULATION_OF_EPITHELIAL_TO_MESENCHYMAL_TRANSITION	86	0.101802	1.0954	0.333981	0.652948	1	11920	tags=92%, list=82%, signal=500%
GOBP_CELLULAR_RESPONSE_TO_LEPTIN_STIMULUS	17	0.223115	1.0954	0.341556	0.65238	1	10475	tags=94%, list=72%, signal=334%
GOBP_PITUITARY_GLAND_DEVELOPMENT	35	0.159367	1.09497	0.312871	0.652677	1	11431	tags=94%, list=78%, signal=435%
GOBP_REGULATION_OF_DNA_DAMAGE_CHECKPOINT	15	0.237934	1.09444	0.336714	0.653205	1	9172	tags=87%, list=63%, signal=233%
GOBP_POSITIVE_REGULATION_OF_CELL_CYCLE_G1_S_PHASE_TRANSITION	41	0.143973	1.094	0.356855	0.65356	1	7865	tags=68%, list=54%, signal=148%
GOBP_DNA_UNWINDING_INVOLVED_IN_DNA_REPLICATION	16	0.229716	1.09361	0.318458	0.65387	1	6679	tags=69%, list=46%, signal=127%
GOBP_SNRNA_PROCESSING	22	0.193043	1.0927	0.33264	0.655148	1	3817	tags=45%, list=26%, signal=61%
GOBP_REGULATION_OF_TELOMERE_CAPPING	26	0.176699	1.09232	0.346392	0.655372	1	9206	tags=81%, list=63%, signal=219%
GOBP_ACYLGLYCEROL_HOMEOSTASIS	20	0.201456	1.09192	0.310212	0.65559	1	4357	tags=50%, list=30%, signal=71%
GOBP_CLEAVAGE_INVOLVED_IN_RRNA_PROCESSING	27	0.173769	1.09189	0.321637	0.655075	1	10433	tags=89%, list=72%, signal=312%
GOBP_MYD88_DEPENDENT_TOLL_LIKE_RECEPTOR_SIGNALING_PATHWAY	32	0.163843	1.09187	0.317623	0.654525	1	8097	tags=72%, list=56%, signal=161%
GOBP_MONOSACCHARIDE_BIOSYNTHETIC_PROCESS	79	0.103677	1.09087	0.341102	0.656012	1	4218	tags=39%, list=29%, signal=55%
GOBP_REGULATION_OF_EPIDERMIS_DEVELOPMENT	51	0.129299	1.09028	0.32998	0.656675	1	4697	tags=45%, list=32%, signal=66%
GOBP_POSITIVE_REGULATION_OF_CATION_TRANSMEMBRANE_TRANSPORT	119	0.0857596	1.08991	0.349076	0.656845	1	4396	tags=39%, list=30%, signal=55%
GOBP_ADENYLATE_CYCLASE_ACTIVATING_ADRENERGIC_RECEPTOR_SIGNALING_PATHWAY	24	0.19011	1.08971	0.349693	0.656718	1	8169	tags=75%, list=56%, signal=170%
GOBP_NEGATIVE_REGULATION_OF_AMYLOID_PRECURSOR_PROTEIN_CATABOLIC_PROCESS	21	0.20196	1.0897	0.316973	0.656156	1	7475	tags=71%, list=51%, signal=146%
GOBP_LAMELLIPODIUM_ORGANIZATION	84	0.101688	1.08936	0.307692	0.656265	1	10157	tags=80%, list=70%, signal=261%
GOBP_LUNG_MORPHOGENESIS	43	0.138025	1.08934	0.329293	0.655726	1	10541	tags=86%, list=72%, signal=309%
GOBP_REGULATION_OF_PROTEIN_SUMOYLATION	22	0.188935	1.08915	0.318447	0.65554	1	2551	tags=36%, list=17%, signal=44%
GOBP_CELL_COMMUNICATION_BY_ELECTRICAL_COUPLING_INVOLVED_IN_CARDIAC_CONDUCTION	24	0.179762	1.08874	0.341317	0.655854	1	4066	tags=46%, list=28%, signal=63%
GOBP_RESPONSE_TO_TEMPERATURE_STIMULUS	209	0.0645162	1.08787	0.341131	0.657124	1	12888	tags=95%, list=88%, signal=803%
GOBP_NEGATIVE_REGULATION_OF_INNATE_IMMUNE_RESPONSE	44	0.135338	1.08756	0.335378	0.657197	1	6649	tags=59%, list=46%, signal=108%
GOBP_REGULATION_OF_INNATE_IMMUNE_RESPONSE	238	0.0603038	1.08755	0.320076	0.656656	1	5568	tags=44%, list=38%, signal=70%
GOBP_REGULATION_OF_AMPA_RECEPTOR_ACTIVITY	26	0.177983	1.08714	0.336756	0.656949	1	4139	tags=46%, list=28%, signal=64%
GOBP_POSITIVE_REGULATION_OF_CALCIUM_MEDIATED_SIGNALING	24	0.183608	1.08679	0.349794	0.657122	1	4010	tags=46%, list=27%, signal=63%
GOBP_POSITIVE_REGULATION_OF_ENDOTHELIAL_CELL_MIGRATION	102	0.0919952	1.08666	0.325714	0.656796	1	3957	tags=36%, list=27%, signal=49%
GOBP_LIPID_DROPLET_ORGANIZATION	23	0.190518	1.08497	0.365462	0.659729	1	5468	tags=57%, list=37%, signal=90%
GOBP_LYMPHANGIOGENESIS	17	0.2215	1.08453	0.336538	0.66009	1	7067	tags=71%, list=48%, signal=137%
GOBP_TONGUE_DEVELOPMENT	17	0.218677	1.08451	0.345098	0.65955	1	7966	tags=76%, list=55%, signal=168%
GOBP_POSITIVE_REGULATION_OF_CYTOSOLIC_CALCIUM_ION_CONCENTRATION_INVOLVED_IN_PHOSPHOLIPASE_C_ACTIVATING_G_PROTEIN_COUPLED_SIGNALING_PATHWAY	26	0.179452	1.08425	0.326693	0.65956	1	8605	tags=77%, list=59%, signal=187%
GOBP_SPERM_MOTILITY	56	0.120575	1.08361	0.346693	0.660276	1	8404	tags=70%, list=58%, signal=164%
GOBP_CHROMOSOME_ORGANIZATION_INVOLVED_IN_MEIOTIC_CELL_CYCLE	45	0.135352	1.08336	0.32996	0.660266	1	1272	tags=22%, list=9%, signal=24%
GOBP_NCRNA_PROCESSING	356	0.0494681	1.08257	0.338645	0.661361	1	6792	tags=51%, list=47%, signal=94%
GOBP_DNA_LIGATION	15	0.232915	1.08224	0.34375	0.661454	1	1467	tags=33%, list=10%, signal=37%
GOBP_DICARBOXYLIC_ACID_TRANSPORT	87	0.100278	1.08218	0.335306	0.661007	1	9609	tags=76%, list=66%, signal=221%
GOBP_NEGATIVE_REGULATION_OF_PLASMA_MEMBRANE_BOUNDED_CELL_PROJECTION_ASSEMBLY	27	0.177362	1.08218	0.351297	0.660443	1	11461	tags=96%, list=79%, signal=449%
GOBP_ERYTHROCYTE_HOMEOSTASIS	104	0.0917021	1.08155	0.359023	0.661174	1	10731	tags=83%, list=74%, signal=311%
GOBP_REGULATION_OF_ANDROGEN_RECEPTOR_SIGNALING_PATHWAY	23	0.184259	1.08122	0.35084	0.661304	1	11900	tags=100%, list=82%, signal=543%
GOBP_MESENCHYME_MORPHOGENESIS	44	0.138883	1.08117	0.332677	0.660825	1	2620	tags=32%, list=18%, signal=39%
GOBP_RESPONSE_TO_TRANSFORMING_GROWTH_FACTOR_BETA	230	0.0628154	1.08102	0.349112	0.660538	1	3853	tags=33%, list=26%, signal=44%
GOBP_CELLULAR_RESPONSE_TO_FATTY_ACID	30	0.16455	1.08077	0.342799	0.660485	1	4410	tags=47%, list=30%, signal=67%
GOBP_NEURON_PROJECTION_REGENERATION	54	0.123367	1.08001	0.344	0.661485	1	7389	tags=63%, list=51%, signal=127%
GOBP_REGULATION_OF_ACTOMYOSIN_STRUCTURE_ORGANIZATION	90	0.0944161	1.07966	0.354331	0.661643	1	3978	tags=37%, list=27%, signal=50%
GOBP_ENDOPLASMIC_RETICULUM_TUBULAR_NETWORK_ORGANIZATION	18	0.212252	1.07947	0.335922	0.66149	1	6630	tags=67%, list=45%, signal=122%
GOBP_RNA_SPLICING_VIA_ENDONUCLEOLYTIC_CLEAVAGE_AND_LIGATION	15	0.228856	1.07941	0.340509	0.661045	1	8332	tags=80%, list=57%, signal=186%
GOBP_REGULATION_OF_AMYLOID_BETA_CLEARANCE	15	0.232315	1.07837	0.335341	0.662642	1	2448	tags=40%, list=17%, signal=48%
GOBP_GENETIC_IMPRINTING	19	0.206226	1.07836	0.34556	0.66209	1	8509	tags=79%, list=58%, signal=189%
GOBP_ACTIVATION_OF_PROTEIN_KINASE_A_ACTIVITY	17	0.218907	1.0782	0.356299	0.661807	1	5389	tags=59%, list=37%, signal=93%
GOBP_REGULATION_OF_CELL_SIZE	169	0.0722046	1.07689	0.367677	0.663965	1	10867	tags=82%, list=75%, signal=317%
GOBP_NEGATIVE_REGULATION_OF_MUSCLE_CELL_APOPTOTIC_PROCESS	29	0.168675	1.07665	0.384146	0.66385	1	2070	tags=31%, list=14%, signal=36%
GOBP_INTRA_S_DNA_DAMAGE_CHECKPOINT	16	0.218012	1.07621	0.335378	0.664214	1	2292	tags=38%, list=16%, signal=44%
GOBP_NEGATIVE_REGULATION_OF_BLOOD_CIRCULATION	21	0.187452	1.07533	0.349802	0.665534	1	1436	tags=29%, list=10%, signal=32%
GOBP_POSITIVE_REGULATION_OF_LEUKOCYTE_CHEMOTAXIS	69	0.107842	1.07497	0.348928	0.66565	1	3295	tags=33%, list=23%, signal=43%
GOBP_CELL_AGING	94	0.0968724	1.07481	0.34375	0.665432	1	8680	tags=69%, list=60%, signal=170%
GOBP_EXTRACELLULAR_MATRIX_ASSEMBLY	43	0.137888	1.07454	0.345912	0.665424	1	10543	tags=86%, list=72%, signal=310%
GOBP_NEGATIVE_REGULATION_OF_DNA_BIOSYNTHETIC_PROCESS	32	0.160528	1.07411	0.362288	0.665778	1	8601	tags=75%, list=59%, signal=182%
GOBP_REGULATION_OF_SYSTEMIC_ARTERIAL_BLOOD_PRESSURE_BY_HORMONE	24	0.181525	1.07326	0.320911	0.667031	1	4648	tags=50%, list=32%, signal=73%
GOBP_POSITIVE_REGULATION_OF_RELEASE_OF_SEQUESTERED_CALCIUM_ION_INTO_CYTOSOL	32	0.155288	1.07097	0.353684	0.671305	1	9133	tags=78%, list=63%, signal=209%
GOBP_CALCIUM_ION_TRANSPORT_INTO_CYTOSOL	129	0.0821781	1.07089	0.357576	0.670912	1	8986	tags=70%, list=62%, signal=180%
GOBP_RESPONSE_TO_FLUID_SHEAR_STRESS	28	0.168306	1.07025	0.364185	0.671629	1	9008	tags=79%, list=62%, signal=205%
GOBP_NEGATIVE_REGULATION_OF_HISTONE_METHYLATION	19	0.202222	1.07019	0.35503	0.671188	1	5497	tags=58%, list=38%, signal=93%
GOBP_REGULATION_OF_SKELETAL_MUSCLE_TISSUE_DEVELOPMENT	18	0.208431	1.07013	0.350294	0.67075	1	11547	tags=100%, list=79%, signal=480%
GOBP_REGULATION_OF_CARBOHYDRATE_CATABOLIC_PROCESS	81	0.102118	1.0698	0.350495	0.670906	1	9501	tags=75%, list=65%, signal=215%
GOBP_TOLL_LIKE_RECEPTOR_4_SIGNALING_PATHWAY	32	0.159411	1.06976	0.344064	0.670418	1	5427	tags=53%, list=37%, signal=84%
GOBP_DENDRITE_EXTENSION	32	0.16137	1.06952	0.3625	0.670401	1	4487	tags=47%, list=31%, signal=68%
GOBP_HISTONE_DEUBIQUITINATION	23	0.188284	1.06854	0.355556	0.671784	1	1696	tags=30%, list=12%, signal=34%
GOBP_RESPONSE_TO_ELECTRICAL_STIMULUS	35	0.152225	1.06814	0.364583	0.672037	1	6118	tags=57%, list=42%, signal=98%
GOBP_REGULATION_OF_LONG_TERM_NEURONAL_SYNAPTIC_PLASTICITY	21	0.195914	1.06802	0.360489	0.671717	1	8952	tags=81%, list=61%, signal=209%
GOBP_NEGATIVE_REGULATION_OF_LYMPHOCYTE_APOPTOTIC_PROCESS	24	0.186172	1.06765	0.371197	0.671971	1	5188	tags=54%, list=36%, signal=84%
GOBP_POSITIVE_REGULATION_OF_SODIUM_ION_TRANSMEMBRANE_TRANSPORT	21	0.197055	1.06724	0.375494	0.672282	1	5463	tags=57%, list=37%, signal=91%
GOBP_POSITIVE_REGULATION_OF_TOLL_LIKE_RECEPTOR_SIGNALING_PATHWAY	24	0.180334	1.0672	0.361165	0.671812	1	5273	tags=54%, list=36%, signal=85%
GOBP_SMOOTH_MUSCLE_CELL_APOPTOTIC_PROCESS	19	0.207256	1.06576	0.349794	0.674206	1	8494	tags=79%, list=58%, signal=189%
GOBP_POSITIVE_REGULATION_OF_REPRODUCTIVE_PROCESS	57	0.116299	1.06534	0.337209	0.67446	1	2915	tags=32%, list=20%, signal=39%
GOBP_DENDRITIC_CELL_MIGRATION	21	0.193288	1.06521	0.362035	0.674163	1	1351	tags=29%, list=9%, signal=31%
GOBP_RESPONSE_TO_VITAMIN_D	29	0.165614	1.06508	0.368932	0.673863	1	9658	tags=83%, list=66%, signal=245%
GOBP_B_CELL_APOPTOTIC_PROCESS	21	0.195502	1.06482	0.366936	0.673872	1	8958	tags=81%, list=61%, signal=210%
GOBP_RELAXATION_OF_CARDIAC_MUSCLE	17	0.215483	1.0646	0.372047	0.673764	1	4581	tags=53%, list=31%, signal=77%
GOBP_POSITIVE_REGULATION_OF_MYELOID_CELL_DIFFERENTIATION	79	0.101446	1.06453	0.345382	0.673341	1	5358	tags=47%, list=37%, signal=74%
GOBP_EPITHELIAL_CELL_DEVELOPMENT	189	0.0662609	1.06437	0.34	0.673091	1	4138	tags=35%, list=28%, signal=48%
GOBP_ENDOPLASMIC_RETICULUM_ORGANIZATION	78	0.103453	1.06412	0.380228	0.673066	1	8034	tags=65%, list=55%, signal=145%
GOBP_VASCULAR_ENDOTHELIAL_GROWTH_FACTOR_RECEPTOR_SIGNALING_PATHWAY	89	0.0965083	1.06408	0.373984	0.672587	1	10890	tags=84%, list=75%, signal=331%
GOBP_NEGATIVE_REGULATION_OF_CARDIAC_MUSCLE_TISSUE_GROWTH	22	0.189428	1.06378	0.365348	0.672659	1	8510	tags=77%, list=58%, signal=185%
GOBP_RECEPTOR_RECYCLING	30	0.15975	1.0635	0.36255	0.672651	1	4966	tags=50%, list=34%, signal=76%
GOBP_POSITIVE_REGULATION_OF_PHOSPHATIDYLINOSITOL_3_KINASE_SIGNALING	75	0.104344	1.06317	0.364892	0.672844	1	9180	tags=73%, list=63%, signal=197%
GOBP_PROTEIN_DEPOLYMERIZATION	101	0.089554	1.06312	0.35743	0.672377	1	5633	tags=48%, list=39%, signal=77%
GOBP_GRANULOCYTE_CHEMOTAXIS	74	0.102919	1.06227	0.376344	0.673604	1	4221	tags=39%, list=29%, signal=55%
GOBP_MATURATION_OF_SSU_RRNA	46	0.134353	1.06153	0.375246	0.674569	1	6923	tags=61%, list=47%, signal=116%
GOBP_SIGNALING_RECEPTOR_LIGAND_PRECURSOR_PROCESSING	23	0.189183	1.06122	0.366255	0.674627	1	2317	tags=35%, list=16%, signal=41%
GOBP_CEREBRAL_CORTEX_RADIALLY_ORIENTED_CELL_MIGRATION	27	0.175698	1.06086	0.372816	0.674869	1	3383	tags=41%, list=23%, signal=53%
GOBP_NEUROMUSCULAR_JUNCTION_DEVELOPMENT	46	0.136042	1.06083	0.368526	0.674385	1	3728	tags=39%, list=26%, signal=52%
GOBP_POSITIVE_REGULATION_OF_CELL_MORPHOGENESIS_INVOLVED_IN_DIFFERENTIATION	74	0.107605	1.06025	0.358974	0.674946	1	11445	tags=89%, list=78%, signal=412%
GOBP_POSITIVE_REGULATION_OF_SMALL_GTPASE_MEDIATED_SIGNAL_TRANSDUCTION	70	0.108947	1.0598	0.38171	0.675352	1	11335	tags=89%, list=78%, signal=396%
GOBP_DNA_TEMPLATED_TRANSCRIPTION_ELONGATION	109	0.0869718	1.05945	0.351695	0.675588	1	4761	tags=41%, list=33%, signal=61%
GOBP_PANCREAS_DEVELOPMENT	59	0.118216	1.05943	0.352	0.675065	1	7675	tags=64%, list=53%, signal=135%
GOBP_REGULATION_OF_NATURAL_KILLER_CELL_ACTIVATION	22	0.198349	1.05821	0.375	0.677061	1	1751	tags=32%, list=12%, signal=36%
GOBP_NEGATIVE_REGULATION_OF_GROWTH	210	0.0631577	1.05761	0.374207	0.677681	1	9925	tags=74%, list=68%, signal=229%
GOBP_MODULATION_BY_SYMBIONT_OF_HOST_CELLULAR_PROCESS	22	0.18346	1.05739	0.350101	0.677592	1	7934	tags=73%, list=54%, signal=159%
GOBP_T_CELL_CHEMOTAXIS	17	0.214251	1.05717	0.360248	0.677492	1	11462	tags=100%, list=79%, signal=467%
GOBP_POSITIVE_REGULATION_OF_INTRACELLULAR_PROTEIN_TRANSPORT	170	0.0706421	1.05543	0.366534	0.680609	1	11849	tags=88%, list=81%, signal=465%
GOBP_VENTRICULAR_SEPTUM_MORPHOGENESIS	33	0.153781	1.05508	0.368321	0.680808	1	7484	tags=67%, list=51%, signal=137%
GOBP_NATURAL_KILLER_CELL_MEDIATED_IMMUNITY	30	0.160199	1.05426	0.391304	0.681981	1	6904	tags=63%, list=47%, signal=120%
GOBP_REGULATION_OF_DNA_DAMAGE_RESPONSE_SIGNAL_TRANSDUCTION_BY_P53_CLASS_MEDIATOR	30	0.162879	1.05353	0.364683	0.682942	1	6865	tags=63%, list=47%, signal=119%
GOBP_REGULATION_OF_POSTSYNAPTIC_MEMBRANE_NEUROTRANSMITTER_RECEPTOR_LEVELS	58	0.119087	1.05309	0.377778	0.683337	1	3801	tags=38%, list=26%, signal=51%
GOBP_DNA_DEPENDENT_DNA_REPLICATION_MAINTENANCE_OF_FIDELITY	46	0.130447	1.0519	0.386	0.685265	1	1273	tags=22%, list=9%, signal=24%
GOBP_NEGATIVE_REGULATION_OF_CELL_CYCLE_ARREST	20	0.193807	1.05132	0.377016	0.685942	1	10302	tags=90%, list=71%, signal=306%
GOBP_CELL_COMMUNICATION_BY_ELECTRICAL_COUPLING	31	0.158307	1.05107	0.35084	0.685941	1	8986	tags=77%, list=62%, signal=201%
GOBP_POSITIVE_REGULATION_OF_NEUROTRANSMITTER_SECRETION	16	0.216365	1.04993	0.350746	0.68775	1	4139	tags=50%, list=28%, signal=70%
GOBP_ENDOCRINE_SYSTEM_DEVELOPMENT	98	0.0917325	1.04975	0.369478	0.687586	1	11766	tags=90%, list=81%, signal=462%
GOBP_CYCLIC_NUCLEOTIDE_BIOSYNTHETIC_PROCESS	19	0.201507	1.04972	0.38171	0.6871	1	6275	tags=63%, list=43%, signal=111%
GOBP_NEGATIVE_REGULATION_OF_ADENYLATE_CYCLASE_ACTIVITY	18	0.208995	1.04963	0.37605	0.686705	1	5057	tags=56%, list=35%, signal=85%
GOBP_DNA_DEALKYLATION	25	0.175581	1.04939	0.392276	0.686645	1	10860	tags=92%, list=74%, signal=360%
GOBP_NEGATIVE_REGULATION_OF_NERVOUS_SYSTEM_DEVELOPMENT	126	0.0822811	1.04686	0.397028	0.691427	1	9921	tags=76%, list=68%, signal=236%
GOBP_DENDRITIC_CELL_CHEMOTAXIS	16	0.220037	1.04608	0.386	0.692572	1	1351	tags=31%, list=9%, signal=34%
GOBP_SYNAPTIC_TRANSMISSION_CHOLINERGIC	24	0.180517	1.04553	0.421471	0.693109	1	11347	tags=96%, list=78%, signal=431%
GOBP_NEGATIVE_REGULATION_OF_TRANSPORT	358	0.048454	1.04436	0.382664	0.694978	1	9657	tags=71%, list=66%, signal=205%
GOBP_POSITIVE_REGULATION_OF_ADAPTIVE_IMMUNE_RESPONSE	72	0.102597	1.04419	0.38921	0.694743	1	1751	tags=22%, list=12%, signal=25%
GOBP_REGULATION_OF_LYMPHOCYTE_APOPTOTIC_PROCESS	38	0.143273	1.04415	0.379921	0.694261	1	10580	tags=87%, list=73%, signal=315%
GOBP_RESPONSE_TO_DOPAMINE	68	0.105429	1.04408	0.357724	0.693875	1	10050	tags=79%, list=69%, signal=254%
GOBP_RESPONSE_TO_AMINE	39	0.140672	1.04358	0.373541	0.694327	1	4684	tags=46%, list=32%, signal=68%
GOBP_REGULATION_OF_OXIDATIVE_STRESS_INDUCED_INTRINSIC_APOPTOTIC_SIGNALING_PATHWAY	25	0.179606	1.04356	0.389452	0.693828	1	2051	tags=32%, list=14%, signal=37%
GOBP_GLUCOSE_METABOLIC_PROCESS	180	0.0664414	1.04297	0.371769	0.694471	1	6415	tags=51%, list=44%, signal=89%
GOBP_MONOSACCHARIDE_METABOLIC_PROCESS	238	0.0587544	1.0429	0.401961	0.694057	1	6203	tags=48%, list=43%, signal=83%
GOBP_RESPONSE_TO_MURAMYL_DIPEPTIDE	18	0.202748	1.04267	0.386	0.69399	1	5148	tags=56%, list=35%, signal=86%
GOBP_REGULATION_OF_DEFENSE_RESPONSE	483	0.0418908	1.04262	0.384774	0.693546	1	5568	tags=42%, list=38%, signal=66%
GOBP_SARCOMERE_ORGANIZATION	30	0.160281	1.04241	0.411647	0.693464	1	3986	tags=43%, list=27%, signal=60%
GOBP_REGULATION_OF_APPETITE	20	0.19588	1.04207	0.410714	0.693594	1	11001	tags=95%, list=75%, signal=386%
GOBP_MEMBRANE_DEPOLARIZATION	81	0.0973328	1.0418	0.373016	0.693582	1	8130	tags=65%, list=56%, signal=147%
GOBP_REGULATION_OF_CHOLESTEROL_EFFLUX	26	0.172974	1.04129	0.396917	0.694097	1	3651	tags=42%, list=25%, signal=56%
GOBP_PROTEIN_LOCALIZATION_TO_CHROMOSOME_TELOMERIC_REGION	29	0.158483	1.04118	0.38343	0.693757	1	8756	tags=76%, list=60%, signal=189%
GOBP_PROTEIN_LOCALIZATION_TO_CELL_SURFACE	59	0.116664	1.0411	0.382046	0.693372	1	3001	tags=32%, list=21%, signal=40%
GOBP_POSITIVE_REGULATION_OF_CELL_ADHESION_MEDIATED_BY_INTEGRIN	19	0.196383	1.04099	0.389452	0.693074	1	209	tags=21%, list=1%, signal=21%
GOBP_NUCLEAR_TRANSCRIBED_MRNA_CATABOLIC_PROCESS_DEADENYLATION_DEPENDENT_DECAY	70	0.105335	1.04064	0.391919	0.693278	1	9304	tags=74%, list=64%, signal=204%
GOBP_INSULIN_LIKE_GROWTH_FACTOR_RECEPTOR_SIGNALING_PATHWAY	30	0.162475	1.04003	0.418367	0.693982	1	7357	tags=67%, list=50%, signal=134%
GOBP_CHONDROITIN_SULFATE_PROTEOGLYCAN_METABOLIC_PROCESS	40	0.137954	1.04001	0.398323	0.693473	1	4920	tags=48%, list=34%, signal=71%
GOBP_POLYSACCHARIDE_CATABOLIC_PROCESS	22	0.186544	1.03886	0.392562	0.695286	1	8552	tags=77%, list=59%, signal=187%
GOBP_POSITIVE_REGULATION_OF_DNA_REPLICATION	34	0.150354	1.03778	0.361616	0.696996	1	7677	tags=68%, list=53%, signal=143%
GOBP_PHARYNGEAL_SYSTEM_DEVELOPMENT	20	0.191555	1.03741	0.402415	0.697251	1	7418	tags=70%, list=51%, signal=142%
GOBP_NEGATIVE_REGULATION_OF_CYTOKINE_PRODUCTION_INVOLVED_IN_IMMUNE_RESPONSE	16	0.215575	1.037	0.384921	0.697588	1	6885	tags=69%, list=47%, signal=130%
GOBP_NEGATIVE_REGULATION_OF_TELOMERE_MAINTENANCE_VIA_TELOMERASE	18	0.203266	1.03696	0.394118	0.69712	1	3520	tags=44%, list=24%, signal=59%
GOBP_REGULATION_OF_INTRACELLULAR_TRANSPORT	323	0.0501639	1.0369	0.368932	0.696698	1	12197	tags=89%, list=84%, signal=529%
GOBP_NEGATIVE_REGULATION_OF_ORGANELLE_ASSEMBLY	38	0.139195	1.03568	0.406571	0.698769	1	7569	tags=66%, list=52%, signal=136%
GOBP_NEURON_CELLULAR_HOMEOSTASIS	29	0.16225	1.03549	0.392544	0.698607	1	4678	tags=48%, list=32%, signal=71%
GOBP_POSITIVE_REGULATION_OF_EPITHELIAL_CELL_MIGRATION	139	0.0770494	1.03544	0.39959	0.698145	1	10847	tags=82%, list=74%, signal=317%
GOBP_RESPONSE_TO_ESTRADIOL	108	0.0852062	1.03492	0.4	0.698637	1	4032	tags=36%, list=28%, signal=50%
GOBP_DEPHOSPHORYLATION	446	0.0436432	1.0346	0.413386	0.698734	1	12004	tags=87%, list=82%, signal=474%
GOBP_REGULATION_OF_T_HELPER_17_TYPE_IMMUNE_RESPONSE	17	0.208489	1.03403	0.411765	0.699351	1	3825	tags=47%, list=26%, signal=64%
GOBP_TOLL_LIKE_RECEPTOR_2_SIGNALING_PATHWAY	16	0.20926	1.03384	0.388548	0.699185	1	5154	tags=56%, list=35%, signal=87%
GOBP_MUCOPOLYSACCHARIDE_METABOLIC_PROCESS	105	0.084556	1.03351	0.418787	0.699305	1	5025	tags=43%, list=34%, signal=65%
GOBP_POSITIVE_REGULATION_OF_PEPTIDE_SECRETION	124	0.0792107	1.0333	0.384921	0.699233	1	9674	tags=74%, list=66%, signal=219%
GOBP_CORTICAL_ACTIN_CYTOSKELETON_ORGANIZATION	37	0.144545	1.0311	0.397959	0.703251	1	9327	tags=78%, list=64%, signal=217%
GOBP_POSITIVE_REGULATION_OF_DNA_TEMPLATED_TRANSCRIPTION_INITIATION	32	0.154154	1.03084	0.419802	0.703215	1	2769	tags=34%, list=19%, signal=42%
GOBP_NEGATIVE_REGULATION_OF_CELL_DIVISION	15	0.224856	1.03081	0.40568	0.702743	1	7418	tags=73%, list=51%, signal=149%
GOBP_NEURAL_PRECURSOR_CELL_PROLIFERATION	130	0.0785718	1.03052	0.382937	0.70275	1	11428	tags=86%, list=78%, signal=395%
GOBP_REGULATION_OF_CELL_CYCLE_ARREST	98	0.0878047	1.02996	0.398747	0.703383	1	10930	tags=84%, list=75%, signal=332%
GOBP_SMOOTH_MUSCLE_CONTRACTION	87	0.0943659	1.02834	0.421907	0.70625	1	5001	tags=44%, list=34%, signal=66%
GOBP_NEGATIVE_REGULATION_OF_CATION_TRANSMEMBRANE_TRANSPORT	72	0.102161	1.02782	0.4	0.706769	1	9657	tags=76%, list=66%, signal=225%
GOBP_REGULATION_OF_BIOMINERALIZATION	79	0.0972393	1.02769	0.391051	0.706511	1	9665	tags=76%, list=66%, signal=224%
GOBP_AORTA_DEVELOPMENT	48	0.127649	1.02761	0.430041	0.706114	1	11816	tags=94%, list=81%, signal=492%
GOBP_ERYTHROCYTE_DEVELOPMENT	27	0.16737	1.02757	0.39375	0.705649	1	9986	tags=85%, list=68%, signal=270%
GOBP_ACTIN_FILAMENT_BASED_TRANSPORT	20	0.192324	1.02737	0.400871	0.705539	1	4490	tags=50%, list=31%, signal=72%
GOBP_ACID_SECRETION	29	0.160471	1.02707	0.424742	0.70563	1	4201	tags=45%, list=29%, signal=63%
GOBP_MYELOID_CELL_APOPTOTIC_PROCESS	22	0.18258	1.02686	0.385567	0.705506	1	6621	tags=64%, list=45%, signal=116%
GOBP_HISTONE_H3_ACETYLATION	58	0.113371	1.02667	0.398	0.705348	1	8913	tags=72%, list=61%, signal=185%
GOBP_RECEPTOR_LOCALIZATION_TO_SYNAPSE	52	0.117862	1.02607	0.399151	0.706037	1	7261	tags=62%, list=50%, signal=122%
GOBP_INTERMEDIATE_FILAMENT_BASED_PROCESS	44	0.12781	1.0258	0.392324	0.706053	1	2781	tags=32%, list=19%, signal=39%
GOBP_POSITIVE_REGULATION_OF_CELL_CYCLE_PHASE_TRANSITION	87	0.0944135	1.02574	0.383064	0.705628	1	6509	tags=54%, list=45%, signal=97%
GOBP_REGULATION_OF_STRIATED_MUSCLE_CONTRACTION	78	0.0988008	1.02519	0.407843	0.706194	1	4362	tags=40%, list=30%, signal=56%
GOBP_REGULATION_OF_CLATHRIN_DEPENDENT_ENDOCYTOSIS	19	0.200987	1.02497	0.40159	0.70612	1	5515	tags=58%, list=38%, signal=93%
GOBP_MITOCHONDRIAL_FUSION	27	0.164182	1.02397	0.419422	0.707679	1	12193	tags=100%, list=84%, signal=609%
GOBP_LACTATION	41	0.135033	1.02345	0.43299	0.708256	1	1948	tags=27%, list=13%, signal=31%
GOBP_MITOTIC_CYTOKINESIS	66	0.10672	1.02275	0.418891	0.709198	1	3090	tags=32%, list=21%, signal=40%
GOBP_REGULATION_OF_ACTIN_FILAMENT_BUNDLE_ASSEMBLY	94	0.0894454	1.02238	0.422998	0.709429	1	3978	tags=36%, list=27%, signal=49%
GOBP_PROTEIN_REFOLDING	21	0.186899	1.02175	0.392308	0.710156	1	2833	tags=38%, list=19%, signal=47%
GOBP_PROTEIN_ACTIVATION_CASCADE	19	0.195375	1.02068	0.421811	0.711843	1	3294	tags=42%, list=23%, signal=54%
GOBP_N_TERMINAL_PROTEIN_AMINO_ACID_ACETYLATION	15	0.215833	1.02	0.418838	0.712749	1	9494	tags=87%, list=65%, signal=248%
GOBP_MORPHOGENESIS_OF_A_BRANCHING_STRUCTURE	165	0.0673156	1.01918	0.436255	0.713986	1	7602	tags=59%, list=52%, signal=121%
GOBP_REGULATION_OF_ATP_BIOSYNTHETIC_PROCESS	16	0.207304	1.01841	0.414873	0.715076	1	2448	tags=38%, list=17%, signal=45%
GOBP_POSITIVE_REGULATION_OF_AUTOPHAGY	106	0.0837028	1.01813	0.426036	0.715113	1	7455	tags=59%, list=51%, signal=121%
GOBP_REGULATION_OF_G_PROTEIN_COUPLED_RECEPTOR_SIGNALING_PATHWAY	119	0.0808019	1.01681	0.443763	0.717345	1	10718	tags=82%, list=73%, signal=305%
GOBP_TOLL_LIKE_RECEPTOR_3_SIGNALING_PATHWAY	18	0.200688	1.01651	0.433962	0.717388	1	5178	tags=56%, list=36%, signal=86%
GOBP_HEART_FORMATION	21	0.183377	1.0165	0.410256	0.716885	1	11218	tags=95%, list=77%, signal=412%
GOBP_REGULATION_OF_CELLULAR_AMIDE_METABOLIC_PROCESS	383	0.0445793	1.01423	0.399586	0.72105	1	9609	tags=70%, list=66%, signal=200%
GOBP_DNA_DEPENDENT_DNA_REPLICATION	148	0.0737252	1.0138	0.427403	0.721422	1	5734	tags=47%, list=39%, signal=76%
GOBP_REGULATION_OF_LYMPHOCYTE_CHEMOTAXIS	16	0.209569	1.01276	0.422846	0.722997	1	11530	tags=100%, list=79%, signal=477%
GOBP_INCLUSION_BODY_ASSEMBLY	20	0.188231	1.01264	0.408537	0.722722	1	2362	tags=35%, list=16%, signal=42%
GOBP_PHOSPHATIDYLINOSITOL_3_KINASE_SIGNALING	129	0.0765782	1.01183	0.433538	0.723786	1	9180	tags=71%, list=63%, signal=189%
GOBP_CARDIAC_MYOFIBRIL_ASSEMBLY	15	0.21813	1.01133	0.426854	0.724304	1	7516	tags=73%, list=52%, signal=151%
GOBP_TRNA_PROCESSING	119	0.0789057	1.01127	0.416507	0.723873	1	8662	tags=67%, list=59%, signal=164%
GOBP_INOSITOL_PHOSPHATE_MEDIATED_SIGNALING	47	0.123626	1.0111	0.412371	0.723712	1	5649	tags=51%, list=39%, signal=83%
GOBP_IMPORT_INTO_NUCLEUS	145	0.0706879	1.01107	0.436149	0.72321	1	7427	tags=58%, list=51%, signal=117%
GOBP_PORE_COMPLEX_ASSEMBLY	20	0.186432	1.01089	0.428287	0.723033	1	1659	tags=30%, list=11%, signal=34%
GOBP_RESPONSE_TO_INTERFERON_GAMMA	142	0.0735755	1.00959	0.416667	0.725162	1	3250	tags=30%, list=22%, signal=38%
GOBP_POSITIVE_REGULATION_OF_TRANSMEMBRANE_TRANSPORT	172	0.0637356	1.00939	0.421162	0.725036	1	8577	tags=65%, list=59%, signal=156%
GOBP_NEGATIVE_REGULATION_OF_TOR_SIGNALING	37	0.139605	1.00887	0.405512	0.72553	1	12158	tags=97%, list=83%, signal=583%
GOBP_POSITIVE_REGULATION_OF_NUCLEOTIDE_BIOSYNTHETIC_PROCESS	16	0.207304	1.00874	0.413793	0.725246	1	2448	tags=38%, list=17%, signal=45%
GOBP_SIALYLATION	19	0.194728	1.00873	0.43659	0.724705	1	4071	tags=47%, list=28%, signal=66%
GOBP_POSITIVE_REGULATION_OF_ERK1_AND_ERK2_CASCADE	142	0.0716796	1.00742	0.431034	0.72695	1	8618	tags=66%, list=59%, signal=160%
GOBP_BLASTOCYST_GROWTH	18	0.195753	1.00718	0.444219	0.726892	1	9301	tags=83%, list=64%, signal=230%
GOBP_BICARBONATE_TRANSPORT	36	0.139263	1.0068	0.451677	0.727138	1	1619	tags=25%, list=11%, signal=28%
GOBP_POSITIVE_REGULATION_OF_SPROUTING_ANGIOGENESIS	18	0.199033	1.00604	0.442516	0.728141	1	8443	tags=78%, list=58%, signal=184%
GOBP_MONOSACCHARIDE_CATABOLIC_PROCESS	54	0.116413	1.00598	0.447853	0.727739	1	3709	tags=37%, list=25%, signal=49%
GOBP_MODULATION_BY_VIRUS_OF_HOST_PROCESS	26	0.166348	1.00587	0.441237	0.727427	1	7113	tags=65%, list=49%, signal=127%
GOBP_LIPID_LOCALIZATION	391	0.04456	1.00575	0.428866	0.727132	1	12011	tags=87%, list=82%, signal=478%
GOBP_REGULATION_OF_MACROPHAGE_ACTIVATION	42	0.131164	1.0056	0.43487	0.726891	1	8856	tags=74%, list=61%, signal=187%
GOBP_ACTIN_FILAMENT_DEPOLYMERIZATION	51	0.117783	1.00555	0.455446	0.726471	1	7438	tags=63%, list=51%, signal=128%
GOBP_REGULATION_OF_STRIATED_MUSCLE_CELL_DIFFERENTIATION	64	0.105312	1.00529	0.438384	0.726472	1	7357	tags=61%, list=50%, signal=122%
GOBP_MODULATION_BY_VIRUS_OF_HOST_CELLULAR_PROCESS	16	0.205347	1.00514	0.422925	0.726249	1	10680	tags=94%, list=73%, signal=350%
GOBP_NEGATIVE_REGULATION_OF_STRIATED_MUSCLE_CELL_DIFFERENTIATION	28	0.160611	1.00489	0.42485	0.72625	1	9120	tags=79%, list=63%, signal=209%
GOBP_ASYMMETRIC_CELL_DIVISION	16	0.206137	1.00482	0.431772	0.725848	1	11580	tags=100%, list=79%, signal=485%
GOBP_PROTEIN_LOCALIZATION_TO_CELL_PERIPHERY	311	0.048821	1.00382	0.40856	0.727411	1	9103	tags=67%, list=62%, signal=175%
GOBP_MORPHOGENESIS_OF_AN_ENDOTHELIUM	18	0.195409	1.00378	0.436475	0.726951	1	2014	tags=33%, list=14%, signal=39%
GOBP_AXONEME_ASSEMBLY	64	0.107602	1.00373	0.449416	0.726495	1	3222	tags=33%, list=22%, signal=42%
GOBP_NEGATIVE_REGULATION_OF_OXIDATIVE_STRESS_INDUCED_INTRINSIC_APOPTOTIC_SIGNALING_PATHWAY	18	0.19994	1.00301	0.458498	0.727424	1	1948	tags=33%, list=13%, signal=38%
GOBP_FATTY_ACYL_COA_METABOLIC_PROCESS	36	0.139149	1.00248	0.451613	0.727922	1	2836	tags=33%, list=19%, signal=41%
GOBP_AGING	257	0.0534837	1.00241	0.417495	0.727521	1	3886	tags=32%, list=27%, signal=43%
GOBP_REGULATION_OF_CELLULAR_RESPIRATION	20	0.18646	1.00155	0.42562	0.728712	1	3117	tags=40%, list=21%, signal=51%
GOBP_ADULT_LOCOMOTORY_BEHAVIOR	57	0.110172	1.00097	0.440313	0.72935	1	3004	tags=32%, list=21%, signal=40%
GOBP_AMINOGLYCAN_METABOLIC_PROCESS	155	0.0711993	1.00008	0.430928	0.730698	1	3488	tags=31%, list=24%, signal=40%
GOBP_REGULATION_OF_UBIQUITIN_PROTEIN_LIGASE_ACTIVITY	21	0.184528	0.999433	0.42827	0.731468	1	3562	tags=43%, list=24%, signal=57%
GOBP_NEGATIVE_REGULATION_OF_ALPHA_BETA_T_CELL_ACTIVATION	31	0.153681	0.99909	0.446394	0.731636	1	2467	tags=32%, list=17%, signal=39%
GOBP_POSITIVE_REGULATION_OF_G1_S_TRANSITION_OF_MITOTIC_CELL_CYCLE	32	0.148519	0.998826	0.417695	0.73165	1	8320	tags=72%, list=57%, signal=167%
GOBP_LONG_TERM_SYNAPTIC_POTENTIATION	79	0.0979008	0.998397	0.457317	0.732066	1	4671	tags=42%, list=32%, signal=61%
GOBP_TRABECULA_MORPHOGENESIS	41	0.132655	0.996616	0.423868	0.735242	1	2694	tags=32%, list=18%, signal=39%
GOBP_REGULATION_OF_CHEMOTAXIS	179	0.0653032	0.996447	0.451429	0.735033	1	3295	tags=29%, list=23%, signal=37%
GOBP_ADAPTIVE_IMMUNE_RESPONSE_BASED_ON_SOMATIC_RECOMBINATION_OF_IMMUNE_RECEPTORS_BUILT_FROM_IMMUNOGLOBULIN_SUPERFAMILY_DOMAINS	183	0.0630417	0.996267	0.42735	0.734896	1	3554	tags=31%, list=24%, signal=40%
GOBP_LYMPH_VESSEL_MORPHOGENESIS	21	0.182288	0.996101	0.456863	0.734693	1	7067	tags=67%, list=48%, signal=129%
GOBP_MATURATION_OF_5_8S_RRNA_FROM_TRICISTRONIC_RRNA_TRANSCRIPT_SSU_RRNA_5_8S_RRNA_LSU_RRNA	24	0.170261	0.99501	0.451417	0.736474	1	10281	tags=88%, list=70%, signal=296%
GOBP_CELLULAR_RESPONSE_TO_ALKALOID	30	0.149911	0.994708	0.429158	0.736581	1	8026	tags=70%, list=55%, signal=155%
GOBP_EXTERNAL_ENCAPSULATING_STRUCTURE_ORGANIZATION	339	0.0469554	0.994311	0.468254	0.736861	1	3245	tags=27%, list=22%, signal=34%
GOBP_NEGATIVE_REGULATION_OF_INTERLEUKIN_1_PRODUCTION	21	0.183253	0.993526	0.45155	0.737943	1	5664	tags=57%, list=39%, signal=93%
GOBP_NEGATIVE_REGULATION_OF_CELL_ACTIVATION	148	0.0711922	0.993174	0.451866	0.738142	1	8037	tags=62%, list=55%, signal=137%
GOBP_RECEPTOR_INTERNALIZATION	98	0.0843855	0.993109	0.452107	0.737757	1	2497	tags=26%, list=17%, signal=31%
GOBP_CARBOHYDRATE_BIOSYNTHETIC_PROCESS	181	0.0643865	0.992545	0.443378	0.738433	1	11883	tags=88%, list=81%, signal=468%
GOBP_DEFENSE_RESPONSE_TO_VIRUS	183	0.062183	0.992139	0.426439	0.738692	1	4443	tags=37%, list=30%, signal=52%
GOBP_REGULATION_OF_CELL_PROJECTION_ASSEMBLY	169	0.0657579	0.991405	0.429379	0.739651	1	11564	tags=86%, list=79%, signal=410%
GOBP_CELLULAR_RESPONSE_TO_INTERFERON_BETA	16	0.209329	0.991259	0.468172	0.73943	1	5153	tags=56%, list=35%, signal=87%
GOBP_RESPONSE_TO_RADIATION	384	0.0437691	0.990254	0.414013	0.741011	1	2074	tags=18%, list=14%, signal=21%
GOBP_CENTRAL_NERVOUS_SYSTEM_NEURON_DEVELOPMENT	77	0.0947594	0.989705	0.441532	0.741621	1	4117	tags=38%, list=28%, signal=52%
GOBP_PEPTIDE_CATABOLIC_PROCESS	22	0.1759	0.98938	0.449091	0.741772	1	8707	tags=77%, list=60%, signal=191%
GOBP_MONOCARBOXYLIC_ACID_TRANSPORT	141	0.0717263	0.989331	0.461224	0.741326	1	12099	tags=90%, list=83%, signal=523%
GOBP_CARDIAC_MUSCLE_CELL_PROLIFERATION	40	0.131092	0.989074	0.467327	0.741282	1	11218	tags=90%, list=77%, signal=389%
GOBP_NEGATIVE_REGULATION_OF_PEPTIDYL_THREONINE_PHOSPHORYLATION	18	0.196126	0.988713	0.445283	0.741428	1	3624	tags=44%, list=25%, signal=59%
GOBP_REGULATION_OF_NUCLEOBASE_CONTAINING_COMPOUND_TRANSPORT	16	0.20672	0.988357	0.470703	0.741639	1	5191	tags=56%, list=36%, signal=87%
GOBP_GLANDULAR_EPITHELIAL_CELL_DIFFERENTIATION	38	0.136554	0.988317	0.453649	0.741181	1	8375	tags=71%, list=57%, signal=166%
GOBP_PROSTATE_GLAND_DEVELOPMENT	36	0.139164	0.987938	0.425781	0.741449	1	3646	tags=39%, list=25%, signal=52%
GOBP_POSITIVE_REGULATION_OF_FAT_CELL_DIFFERENTIATION	58	0.111681	0.987641	0.471491	0.741492	1	9189	tags=74%, list=63%, signal=200%
GOBP_NEGATIVE_REGULATION_OF_SUPRAMOLECULAR_FIBER_ORGANIZATION	137	0.0730993	0.987434	0.475728	0.741365	1	10014	tags=76%, list=69%, signal=240%
GOBP_LIPID_EXPORT_FROM_CELL	73	0.0979305	0.987409	0.483101	0.740875	1	10365	tags=81%, list=71%, signal=278%
GOBP_REGULATION_OF_CELL_MORPHOGENESIS_INVOLVED_IN_DIFFERENTIATION	88	0.0907147	0.987236	0.476954	0.740679	1	11445	tags=88%, list=78%, signal=404%
GOBP_CELLULAR_RESPONSE_TO_RADIATION	159	0.0659874	0.987192	0.452191	0.74023	1	2074	tags=21%, list=14%, signal=24%
GOBP_RETROGRADE_VESICLE_MEDIATED_TRANSPORT_GOLGI_TO_ENDOPLASMIC_RETICULUM	82	0.0925255	0.987028	0.437736	0.740028	1	8617	tags=68%, list=59%, signal=166%
GOBP_NEGATIVE_REGULATION_OF_AXONOGENESIS	65	0.104748	0.986873	0.467078	0.739803	1	9921	tags=78%, list=68%, signal=244%
GOBP_REGULATION_OF_STEM_CELL_PROLIFERATION	33	0.146269	0.986706	0.452472	0.739591	1	9803	tags=82%, list=67%, signal=249%
GOBP_REGULATION_OF_SODIUM_ION_TRANSMEMBRANE_TRANSPORT	61	0.107761	0.98607	0.432049	0.740424	1	10149	tags=80%, list=70%, signal=263%
GOBP_REGULATION_OF_NUCLEOTIDE_METABOLIC_PROCESS	103	0.0833177	0.985634	0.447014	0.740816	1	11111	tags=84%, list=76%, signal=352%
GOBP_KINETOCHORE_ORGANIZATION	21	0.177253	0.985142	0.46833	0.741348	1	2279	tags=33%, list=16%, signal=39%
GOBP_NEGATIVE_REGULATION_OF_CELL_CELL_ADHESION	137	0.0716801	0.985083	0.453649	0.74092	1	7799	tags=61%, list=53%, signal=129%
GOBP_ADAPTIVE_THERMOGENESIS	141	0.072976	0.984798	0.452138	0.740948	1	9702	tags=74%, list=67%, signal=218%
GOBP_REGULATION_OF_BINDING	306	0.0482762	0.984582	0.463115	0.740871	1	9366	tags=69%, list=64%, signal=189%
GOBP_REGULATION_OF_URINE_VOLUME	18	0.188826	0.982985	0.436149	0.743642	1	6161	tags=61%, list=42%, signal=106%
GOBP_POSITIVE_REGULATION_OF_CELL_JUNCTION_ASSEMBLY	93	0.087018	0.982027	0.449612	0.745062	1	2188	tags=24%, list=15%, signal=28%
GOBP_POSITIVE_REGULATION_OF_BINDING	149	0.0689111	0.981901	0.479042	0.744754	1	7324	tags=57%, list=50%, signal=113%
GOBP_ATRIOVENTRICULAR_VALVE_DEVELOPMENT	21	0.173293	0.981719	0.479757	0.744616	1	7198	tags=67%, list=49%, signal=131%
GOBP_PHAGOCYTOSIS_RECOGNITION	16	0.206514	0.981509	0.473054	0.744514	1	8840	tags=81%, list=61%, signal=206%
GOBP_EYE_MORPHOGENESIS	130	0.0750732	0.979935	0.468627	0.747266	1	6879	tags=55%, list=47%, signal=102%
GOBP_REGULATION_OF_RECEPTOR_INTERNALIZATION	48	0.120781	0.979135	0.450304	0.748391	1	2497	tags=29%, list=17%, signal=35%
GOBP_NEUROTROPHIN_SIGNALING_PATHWAY	38	0.136771	0.978745	0.442913	0.748684	1	9907	tags=82%, list=68%, signal=254%
GOBP_POSITIVE_REGULATION_OF_CHEMOTAXIS	112	0.0781707	0.978659	0.442797	0.748316	1	3295	tags=30%, list=23%, signal=39%
GOBP_POSITIVE_REGULATION_OF_TRANSPORTER_ACTIVITY	99	0.0840675	0.978595	0.479042	0.747905	1	5705	tags=47%, list=39%, signal=77%
GOBP_POSITIVE_REGULATION_OF_I_KAPPAB_KINASE_NF_KAPPAB_SIGNALING	156	0.0653004	0.977819	0.487179	0.749007	1	5227	tags=42%, list=36%, signal=65%
GOBP_REGULATION_OF_RESPONSE_TO_INTERFERON_GAMMA	22	0.171567	0.977403	0.478702	0.749344	1	9433	tags=82%, list=65%, signal=231%
GOBP_MYOTUBE_DIFFERENTIATION	87	0.0913665	0.977229	0.461233	0.74917	1	2530	tags=26%, list=17%, signal=32%
GOBP_FACE_DEVELOPMENT	43	0.125525	0.977177	0.476483	0.748735	1	4957	tags=47%, list=34%, signal=70%
GOBP_RESPONSE_TO_PROSTAGLANDIN_E	20	0.181722	0.976776	0.467742	0.749032	1	6832	tags=65%, list=47%, signal=122%
GOBP_FILOPODIUM_ASSEMBLY	58	0.109784	0.976532	0.466119	0.749006	1	9468	tags=76%, list=65%, signal=215%
GOBP_SKIN_DEVELOPMENT	209	0.0587586	0.976284	0.464078	0.748994	1	2434	tags=22%, list=17%, signal=27%
GOBP_NEGATIVE_REGULATION_OF_INTRINSIC_APOPTOTIC_SIGNALING_PATHWAY	85	0.0900411	0.976274	0.455102	0.74848	1	11047	tags=85%, list=76%, signal=347%
GOBP_RENAL_SODIUM_EXCRETION	18	0.188826	0.976248	0.458498	0.748007	1	6161	tags=61%, list=42%, signal=106%
GOBP_NEGATIVE_REGULATION_OF_TRANSPORTER_ACTIVITY	67	0.101002	0.976215	0.473469	0.747546	1	9634	tags=76%, list=66%, signal=223%
GOBP_TEMPERATURE_HOMEOSTASIS	155	0.0670952	0.975776	0.471264	0.747905	1	9569	tags=72%, list=66%, signal=208%
GOBP_REGULATION_OF_ASTROCYTE_DIFFERENTIATION	19	0.184267	0.97561	0.458333	0.747697	1	10364	tags=89%, list=71%, signal=309%
GOBP_NCRNA_3_END_PROCESSING	36	0.134849	0.975123	0.47505	0.748095	1	4519	tags=44%, list=31%, signal=64%
GOBP_DNA_REPLICATION	264	0.0517903	0.97479	0.451745	0.74827	1	7378	tags=56%, list=51%, signal=111%
GOBP_NUCLEOTIDE_EXCISION_REPAIR_PREINCISION_COMPLEX_STABILIZATION	20	0.181585	0.974353	0.469667	0.748654	1	10480	tags=90%, list=72%, signal=319%
GOBP_MICROTUBULE_ANCHORING	24	0.164858	0.974348	0.46	0.748135	1	9752	tags=83%, list=67%, signal=251%
GOBP_RESPONSE_TO_MITOCHONDRIAL_DEPOLARISATION	19	0.190626	0.974148	0.470226	0.748009	1	1828	tags=32%, list=13%, signal=36%
GOBP_PROTEIN_LOCALIZATION_TO_VACUOLE	67	0.0998109	0.973425	0.455408	0.748997	1	11175	tags=87%, list=77%, signal=369%
GOBP_NEGATIVE_REGULATION_OF_CELL_DEVELOPMENT	154	0.0671275	0.9733	0.481781	0.748718	1	9921	tags=75%, list=68%, signal=231%
GOBP_LYMPHOCYTE_APOPTOTIC_PROCESS	53	0.113595	0.9732	0.459245	0.748406	1	10731	tags=85%, list=74%, signal=320%
GOBP_POSITIVE_REGULATION_OF_CHOLESTEROL_EFFLUX	19	0.183537	0.973032	0.453125	0.748223	1	4234	tags=47%, list=29%, signal=67%
GOBP_REGULATION_OF_SMOOTH_MUSCLE_CONTRACTION	50	0.117424	0.972881	0.473896	0.747999	1	5001	tags=46%, list=34%, signal=70%
GOBP_REGULATION_OF_HISTONE_H3_K9_METHYLATION	18	0.194433	0.971499	0.482474	0.750318	1	8510	tags=78%, list=58%, signal=187%
GOBP_REGULATION_OF_ALPHA_BETA_T_CELL_DIFFERENTIATION	53	0.114207	0.971493	0.452427	0.749811	1	2467	tags=28%, list=17%, signal=34%
GOBP_REGULATION_OF_PROTEIN_LOCALIZATION_TO_MEMBRANE	179	0.0625791	0.970987	0.495164	0.750397	1	12215	tags=90%, list=84%, signal=547%
GOBP_HOMEOSTASIS_OF_NUMBER_OF_CELLS	207	0.0568245	0.969254	0.496881	0.753497	1	4607	tags=37%, list=32%, signal=54%
GOBP_POSITIVE_REGULATION_OF_CALCIUM_ION_TRANSPORT	94	0.0877568	0.969178	0.481928	0.753139	1	6640	tags=54%, list=46%, signal=99%
GOBP_REGULATION_OF_TOLL_LIKE_RECEPTOR_SIGNALING_PATHWAY	62	0.106566	0.968755	0.484064	0.753429	1	5273	tags=47%, list=36%, signal=73%
GOBP_NEGATIVE_REGULATION_OF_CELL_SUBSTRATE_JUNCTION_ORGANIZATION	18	0.189093	0.96836	0.500994	0.753723	1	9398	tags=83%, list=64%, signal=234%
GOBP_PROTEIN_LOCALIZATION_TO_CYTOSKELETON	58	0.107778	0.967747	0.480916	0.754449	1	7737	tags=64%, list=53%, signal=135%
GOBP_REGULATION_OF_DOUBLE_STRAND_BREAK_REPAIR_VIA_HOMOLOGOUS_RECOMBINATION	40	0.127792	0.967122	0.473896	0.755278	1	3974	tags=40%, list=27%, signal=55%
GOBP_NEUTROPHIL_MIGRATION	72	0.0970308	0.966841	0.495968	0.755331	1	4465	tags=40%, list=31%, signal=58%
GOBP_REGULATORY_T_CELL_DIFFERENTIATION	23	0.167998	0.966768	0.47817	0.754941	1	6430	tags=61%, list=44%, signal=109%
GOBP_VERY_LONG_CHAIN_FATTY_ACID_METABOLIC_PROCESS	31	0.143001	0.966602	0.506823	0.754765	1	11561	tags=94%, list=79%, signal=450%
GOBP_POSITIVE_REGULATION_OF_EPITHELIAL_CELL_PROLIFERATION	153	0.0673097	0.966172	0.482213	0.755107	1	8655	tags=66%, list=59%, signal=161%
GOBP_POSITIVE_REGULATION_OF_POTASSIUM_ION_TRANSMEMBRANE_TRANSPORTER_ACTIVITY	23	0.171569	0.965266	0.489362	0.756489	1	6378	tags=61%, list=44%, signal=108%
GOBP_ADAPTATION_OF_SIGNALING_PATHWAY	18	0.188712	0.962964	0.459459	0.760754	1	11024	tags=94%, list=76%, signal=386%
GOBP_CARBOHYDRATE_HOMEOSTASIS	183	0.0591405	0.96283	0.484849	0.760487	1	6001	tags=47%, list=41%, signal=79%
GOBP_REGULATION_OF_RECEPTOR_MEDIATED_ENDOCYTOSIS	92	0.0858195	0.962826	0.466926	0.759965	1	11120	tags=85%, list=76%, signal=355%
GOBP_RESPONSE_TO_EXTRACELLULAR_STIMULUS	399	0.0430739	0.962685	0.481876	0.759706	1	10061	tags=73%, list=69%, signal=230%
GOBP_REGULATION_OF_ANTIGEN_PROCESSING_AND_PRESENTATION	18	0.192587	0.962598	0.493282	0.759367	1	5296	tags=56%, list=36%, signal=87%
GOBP_REGULATION_OF_VASCULAR_ASSOCIATED_SMOOTH_MUSCLE_CELL_DIFFERENTIATION	15	0.205235	0.962594	0.480545	0.758847	1	898	tags=27%, list=6%, signal=28%
GOBP_EMBRYONIC_SKELETAL_SYSTEM_DEVELOPMENT	85	0.091724	0.961716	0.467368	0.760098	1	5189	tags=45%, list=36%, signal=69%
GOBP_INORGANIC_ION_IMPORT_ACROSS_PLASMA_MEMBRANE	83	0.0909168	0.96139	0.492662	0.760253	1	8169	tags=65%, list=56%, signal=147%
GOBP_FOREBRAIN_NEURON_DEVELOPMENT	24	0.160325	0.961277	0.495183	0.759942	1	4349	tags=46%, list=30%, signal=65%
GOBP_REGULATION_OF_PEPTIDYL_THREONINE_PHOSPHORYLATION	43	0.123898	0.961162	0.5	0.759654	1	3624	tags=37%, list=25%, signal=49%
GOBP_ENDONUCLEOLYTIC_CLEAVAGE_INVOLVED_IN_RRNA_PROCESSING	15	0.207299	0.961094	0.470588	0.759259	1	4757	tags=53%, list=33%, signal=79%
GOBP_MAINTENANCE_OF_CELL_POLARITY	18	0.188689	0.960439	0.483101	0.760108	1	6163	tags=61%, list=42%, signal=106%
GOBP_REGULATION_OF_VESICLE_FUSION	22	0.173915	0.960349	0.483101	0.759735	1	8073	tags=73%, list=55%, signal=163%
GOBP_SNRNA_METABOLIC_PROCESS	33	0.142131	0.960121	0.487078	0.759661	1	4118	tags=42%, list=28%, signal=59%
GOBP_REGULATION_OF_EXTRACELLULAR_MATRIX_ASSEMBLY	15	0.20248	0.959855	0.495951	0.759702	1	7744	tags=73%, list=53%, signal=156%
GOBP_EPITHELIAL_CELL_DIFFERENTIATION_INVOLVED_IN_KIDNEY_DEVELOPMENT	46	0.120126	0.959594	0.511435	0.759738	1	1106	tags=20%, list=8%, signal=21%
GOBP_REGULATION_OF_WATER_LOSS_VIA_SKIN	20	0.177836	0.95935	0.472222	0.759718	1	1055	tags=25%, list=7%, signal=27%
GOBP_ENDOTHELIAL_CELL_MIGRATION	198	0.0597796	0.958995	0.480469	0.759926	1	4074	tags=34%, list=28%, signal=46%
GOBP_NEGATIVE_REGULATION_OF_EPITHELIAL_CELL_DIFFERENTIATION	33	0.142033	0.958993	0.497121	0.759405	1	7213	tags=64%, list=49%, signal=126%
GOBP_POSITIVE_REGULATION_OF_SMAD_PROTEIN_SIGNAL_TRANSDUCTION	15	0.208388	0.958936	0.486641	0.758992	1	11547	tags=100%, list=79%, signal=480%
GOBP_POSITIVE_REGULATION_OF_RESPONSE_TO_DNA_DAMAGE_STIMULUS	96	0.0832356	0.958729	0.487342	0.758915	1	6237	tags=51%, list=43%, signal=89%
GOBP_NUCLEOSOME_ASSEMBLY	63	0.103854	0.958676	0.470356	0.758522	1	11223	tags=87%, list=77%, signal=377%
GOBP_VASCULOGENESIS	70	0.0971456	0.958316	0.477895	0.75874	1	12548	tags=96%, list=86%, signal=682%
GOBP_CHONDROITIN_SULFATE_PROTEOGLYCAN_BIOSYNTHETIC_PROCESS	29	0.149829	0.957783	0.472332	0.7593	1	3853	tags=41%, list=26%, signal=56%
GOBP_EAR_DEVELOPMENT	173	0.0624166	0.957491	0.511811	0.759381	1	11576	tags=86%, list=79%, signal=410%
GOBP_REGULATION_OF_PLATELET_DERIVED_GROWTH_FACTOR_RECEPTOR_SIGNALING_PATHWAY	19	0.183388	0.95692	0.487705	0.760029	1	2701	tags=37%, list=19%, signal=45%
GOBP_PROTEIN_KINASE_B_SIGNALING	210	0.0566751	0.956663	0.488889	0.759974	1	3629	tags=30%, list=25%, signal=40%
GOBP_HETEROPHILIC_CELL_CELL_ADHESION_VIA_PLASMA_MEMBRANE_CELL_ADHESION_MOLECULES	35	0.136991	0.956228	0.511628	0.760331	1	7173	tags=63%, list=49%, signal=123%
GOBP_POSITIVE_REGULATION_OF_DENDRITIC_SPINE_DEVELOPMENT	40	0.125798	0.954486	0.502008	0.763351	1	11295	tags=90%, list=77%, signal=398%
GOBP_HOMOLOGOUS_CHROMOSOME_SEGREGATION	38	0.129086	0.953855	0.512712	0.764069	1	9635	tags=79%, list=66%, signal=232%
GOBP_HIPPOCAMPUS_DEVELOPMENT	69	0.0994414	0.953506	0.518375	0.764267	1	8701	tags=70%, list=60%, signal=172%
GOBP_REGULATION_OF_BROWN_FAT_CELL_DIFFERENTIATION	19	0.181448	0.95332	0.499006	0.764134	1	5032	tags=53%, list=35%, signal=80%
GOBP_POSITIVE_REGULATION_OF_CELLULAR_AMIDE_METABOLIC_PROCESS	142	0.067644	0.953224	0.495164	0.763803	1	4260	tags=36%, list=29%, signal=50%
GOBP_T_HELPER_1_TYPE_IMMUNE_RESPONSE	33	0.139605	0.952835	0.493578	0.764085	1	2387	tags=30%, list=16%, signal=36%
GOBP_PATTERN_RECOGNITION_RECEPTOR_SIGNALING_PATHWAY	167	0.0642563	0.952504	0.479532	0.76426	1	5273	tags=43%, list=36%, signal=66%
GOBP_REGULATION_OF_VASOCONSTRICTION	52	0.113003	0.952346	0.495146	0.76407	1	881	tags=17%, list=6%, signal=18%
GOBP_NEGATIVE_REGULATION_OF_BINDING	128	0.0730795	0.952265	0.474	0.763711	1	12729	tags=95%, list=87%, signal=737%
GOBP_MEMBRANE_DEPOLARIZATION_DURING_CARDIAC_MUSCLE_CELL_ACTION_POTENTIAL	21	0.167522	0.952005	0.51215	0.763738	1	8671	tags=76%, list=59%, signal=188%
GOBP_REGULATION_OF_WNT_SIGNALING_PATHWAY	337	0.0454395	0.951953	0.517103	0.763346	1	12897	tags=93%, list=88%, signal=784%
GOBP_CORPUS_CALLOSUM_DEVELOPMENT	15	0.202325	0.951472	0.505133	0.763837	1	6774	tags=67%, list=46%, signal=124%
GOBP_MITOCHONDRION_DISTRIBUTION	15	0.199945	0.951265	0.502058	0.763737	1	11670	tags=100%, list=80%, signal=500%
GOBP_REGULATION_OF_INTRINSIC_APOPTOTIC_SIGNALING_PATHWAY_IN_RESPONSE_TO_DNA_DAMAGE	35	0.135552	0.951059	0.502058	0.763623	1	8444	tags=71%, list=58%, signal=169%
GOBP_SPERMATID_DIFFERENTIATION	111	0.0762887	0.950444	0.502	0.764332	1	12165	tags=91%, list=83%, signal=544%
GOBP_DIGESTIVE_SYSTEM_PROCESS	67	0.0982615	0.950374	0.505952	0.763939	1	4232	tags=39%, list=29%, signal=54%
GOBP_CHAPERONE_COFACTOR_DEPENDENT_PROTEIN_REFOLDING	30	0.142202	0.95006	0.498978	0.764067	1	11055	tags=90%, list=76%, signal=371%
GOBP_CELLULAR_RESPONSE_TO_UV	78	0.0905514	0.949925	0.512871	0.763811	1	2051	tags=23%, list=14%, signal=27%
GOBP_GLOMERULUS_DEVELOPMENT	57	0.107576	0.949491	0.520875	0.764244	1	2530	tags=28%, list=17%, signal=34%
GOBP_FORMATION_OF_PRIMARY_GERM_LAYER	91	0.0878165	0.948832	0.497984	0.765062	1	10105	tags=78%, list=69%, signal=252%
GOBP_CELLULAR_RESPONSE_TO_CORTICOSTEROID_STIMULUS	55	0.107868	0.948589	0.494275	0.765031	1	8508	tags=69%, list=58%, signal=165%
GOBP_POSITIVE_REGULATION_OF_EPITHELIAL_TO_MESENCHYMAL_TRANSITION	45	0.119522	0.948478	0.513333	0.764737	1	11873	tags=93%, list=81%, signal=501%
GOBP_ENDODERM_FORMATION	43	0.12136	0.948025	0.498062	0.765147	1	10105	tags=81%, list=69%, signal=264%
GOBP_NEGATIVE_REGULATION_OF_ACTIN_FILAMENT_BUNDLE_ASSEMBLY	29	0.147043	0.947703	0.504132	0.765302	1	11437	tags=93%, list=78%, signal=431%
GOBP_NEGATIVE_REGULATION_OF_SODIUM_ION_TRANSPORT	18	0.182754	0.947169	0.516981	0.765848	1	4629	tags=50%, list=32%, signal=73%
GOBP_NEGATIVE_REGULATION_OF_RHO_PROTEIN_SIGNAL_TRANSDUCTION	20	0.176476	0.947149	0.49	0.765374	1	9096	tags=80%, list=62%, signal=212%
GOBP_NEGATIVE_REGULATION_OF_T_HELPER_CELL_DIFFERENTIATION	15	0.204535	0.947059	0.514677	0.765048	1	3825	tags=47%, list=26%, signal=63%
GOBP_NEGATIVE_REGULATION_OF_PROTEIN_BINDING	80	0.0907198	0.9468	0.524655	0.765062	1	1600	tags=20%, list=11%, signal=22%
GOBP_MULTICELLULAR_ORGANISM_AGING	28	0.151101	0.946381	0.496945	0.765338	1	3529	tags=39%, list=24%, signal=52%
GOBP_MITOCHONDRIAL_RNA_METABOLIC_PROCESS	42	0.12653	0.946098	0.516129	0.765396	1	5451	tags=50%, list=37%, signal=80%
GOBP_RIBONUCLEOPROTEIN_COMPLEX_BIOGENESIS	408	0.041509	0.945659	0.507576	0.765743	1	1734	tags=16%, list=12%, signal=18%
GOBP_POSITIVE_REGULATION_OF_TRANSCRIPTION_OF_NOTCH_RECEPTOR_TARGET	18	0.18386	0.945656	0.498929	0.765237	1	1372	tags=28%, list=9%, signal=31%
GOBP_REGULATION_OF_SPINDLE_ORGANIZATION	39	0.12943	0.944989	0.519348	0.766053	1	8587	tags=72%, list=59%, signal=174%
GOBP_CELLULAR_RESPONSE_TO_PEPTIDE	336	0.0446462	0.944433	0.524272	0.766706	1	9563	tags=70%, list=66%, signal=198%
GOBP_NEGATIVE_REGULATION_OF_CELL_GROWTH	167	0.0641874	0.94422	0.509091	0.766608	1	12435	tags=92%, list=85%, signal=615%
GOBP_RESPONSE_TO_PEPTIDE_HORMONE	371	0.0428729	0.94285	0.526515	0.768894	1	9453	tags=69%, list=65%, signal=191%
GOBP_CELL_FATE_SPECIFICATION	64	0.0972365	0.942541	0.528155	0.769005	1	11576	tags=89%, list=79%, signal=430%
GOBP_NEGATIVE_REGULATION_OF_I_KAPPAB_KINASE_NF_KAPPAB_SIGNALING	37	0.128034	0.942182	0.513979	0.76919	1	11538	tags=92%, list=79%, signal=439%
GOBP_KIDNEY_MESENCHYME_DEVELOPMENT	17	0.190172	0.942129	0.464066	0.768777	1	10097	tags=88%, list=69%, signal=286%
GOBP_CYTOKINETIC_PROCESS	37	0.129147	0.941946	0.514403	0.768633	1	9551	tags=78%, list=65%, signal=227%
GOBP_SPINAL_CORD_PATTERNING	17	0.189954	0.941196	0.5	0.769609	1	4095	tags=47%, list=28%, signal=65%
GOBP_NEGATIVE_REGULATION_OF_OSSIFICATION	28	0.149806	0.941069	0.513513	0.769354	1	6673	tags=61%, list=46%, signal=112%
GOBP_VITAMIN_TRANSMEMBRANE_TRANSPORT	15	0.202517	0.940621	0.522158	0.76973	1	9688	tags=87%, list=66%, signal=258%
GOBP_POSITIVE_REGULATION_OF_GENE_EXPRESSION_EPIGENETIC	44	0.119914	0.940349	0.516598	0.769775	1	12508	tags=98%, list=86%, signal=684%
GOBP_NEUROTRANSMITTER_RECEPTOR_INTERNALIZATION	24	0.164331	0.940017	0.515444	0.769917	1	3683	tags=42%, list=25%, signal=56%
GOBP_REGULATION_OF_ATP_METABOLIC_PROCESS	104	0.0798024	0.939911	0.510331	0.769587	1	9501	tags=73%, list=65%, signal=208%
GOBP_REGULATION_OF_DNA_TEMPLATED_TRANSCRIPTION_INITIATION	38	0.127458	0.93967	0.517312	0.769561	1	12729	tags=100%, list=87%, signal=784%
GOBP_TELOMERE_MAINTENANCE_VIA_RECOMBINATION	15	0.20497	0.939647	0.518234	0.769098	1	8680	tags=80%, list=60%, signal=197%
GOBP_NEGATIVE_REGULATION_OF_BMP_SIGNALING_PATHWAY	45	0.116497	0.939468	0.523622	0.768934	1	8352	tags=69%, list=57%, signal=161%
GOBP_NEGATIVE_REGULATION_OF_STEROID_METABOLIC_PROCESS	20	0.171409	0.938763	0.510684	0.769906	1	9899	tags=85%, list=68%, signal=264%
GOBP_NEGATIVE_REGULATION_OF_COLD_INDUCED_THERMOGENESIS	44	0.12102	0.938742	0.557087	0.769443	1	8183	tags=68%, list=56%, signal=155%
GOBP_NEGATIVE_REGULATION_OF_DEPHOSPHORYLATION	98	0.0823061	0.937682	0.51927	0.771143	1	5057	tags=43%, list=35%, signal=65%
GOBP_CYTOPLASMIC_SEQUESTERING_OF_PROTEIN	21	0.171776	0.937516	0.522	0.770976	1	9998	tags=86%, list=69%, signal=272%
GOBP_NEGATIVE_REGULATION_OF_INTERLEUKIN_6_PRODUCTION	35	0.132115	0.937319	0.521484	0.770856	1	8494	tags=71%, list=58%, signal=171%
GOBP_EPIDERMAL_CELL_DIFFERENTIATION	155	0.0644169	0.937238	0.540698	0.77054	1	11019	tags=82%, list=76%, signal=332%
GOBP_NUCLEOTIDE_EXCISION_REPAIR_DNA_INCISION	38	0.128286	0.936474	0.525896	0.771556	1	10798	tags=87%, list=74%, signal=334%
GOBP_REGULATION_OF_PROTEIN_POLYMERIZATION	197	0.0559967	0.936163	0.544715	0.771648	1	8003	tags=60%, list=55%, signal=132%
GOBP_RESPONSE_TO_MUSCLE_ACTIVITY	18	0.181519	0.935537	0.501031	0.77238	1	4647	tags=50%, list=32%, signal=73%
GOBP_RESPONSE_TO_FOOD	28	0.148775	0.935124	0.515686	0.772689	1	10334	tags=86%, list=71%, signal=294%
GOBP_MONONUCLEAR_CELL_DIFFERENTIATION	311	0.0459999	0.934985	0.53629	0.772461	1	3516	tags=29%, list=24%, signal=37%
GOBP_NEGATIVE_REGULATION_OF_CELL_JUNCTION_ASSEMBLY	29	0.145147	0.934681	0.522772	0.772582	1	9453	tags=79%, list=65%, signal=225%
GOBP_ORGANIC_ACID_TRANSPORT	262	0.0507419	0.934533	0.532129	0.772351	1	12576	tags=91%, list=86%, signal=651%
GOBP_P_BODY_ASSEMBLY	19	0.18152	0.934461	0.54071	0.771979	1	10404	tags=89%, list=71%, signal=312%
GOBP_NEGATIVE_REGULATION_OF_CD4_POSITIVE_ALPHA_BETA_T_CELL_DIFFERENTIATION	18	0.182327	0.934407	0.523517	0.771572	1	3825	tags=44%, list=26%, signal=60%
GOBP_GOLGI_TO_PLASMA_MEMBRANE_PROTEIN_TRANSPORT	39	0.124158	0.933111	0.531313	0.773721	1	6420	tags=56%, list=44%, signal=101%
GOBP_PLATELET_ACTIVATION	139	0.0677828	0.93261	0.496945	0.774231	1	4161	tags=35%, list=29%, signal=49%
GOBP_DEVELOPMENTAL_MATURATION	229	0.054951	0.932527	0.511583	0.773879	1	3095	tags=27%, list=21%, signal=33%
GOBP_REGULATION_OF_NEURON_DIFFERENTIATION	169	0.0616099	0.930822	0.512871	0.776809	1	7309	tags=56%, list=50%, signal=111%
GOBP_APICAL_JUNCTION_ASSEMBLY	67	0.097804	0.92945	0.552577	0.779065	1	5327	tags=46%, list=37%, signal=73%
GOBP_PYRUVATE_METABOLIC_PROCESS	133	0.0682691	0.929273	0.5	0.778937	1	5811	tags=47%, list=40%, signal=77%
GOBP_ENDOPLASMIC_RETICULUM_TO_GOLGI_VESICLE_MEDIATED_TRANSPORT	183	0.059627	0.928674	0.51	0.779638	1	9899	tags=74%, list=68%, signal=227%
GOBP_EMBRYONIC_CAMERA_TYPE_EYE_DEVELOPMENT	33	0.135521	0.928137	0.506931	0.780225	1	5540	tags=52%, list=38%, signal=83%
GOBP_REGULATION_OF_ACTIN_FILAMENT_ORGANIZATION	238	0.0529243	0.927319	0.551148	0.781369	1	2610	tags=23%, list=18%, signal=28%
GOBP_CELL_DIFFERENTIATION_INVOLVED_IN_KIDNEY_DEVELOPMENT	55	0.106314	0.926997	0.519192	0.781504	1	1106	tags=18%, list=8%, signal=20%
GOBP_REGULATION_OF_ANION_TRANSMEMBRANE_TRANSPORT	89	0.0850576	0.926798	0.541414	0.781391	1	8598	tags=67%, list=59%, signal=163%
GOBP_RESPONSE_TO_RETINOIC_ACID	90	0.0844595	0.926531	0.542914	0.781414	1	10280	tags=79%, list=70%, signal=266%
GOBP_REGULATION_OF_EARLY_ENDOSOME_TO_LATE_ENDOSOME_TRANSPORT	17	0.184397	0.926497	0.530398	0.780982	1	11039	tags=94%, list=76%, signal=387%
GOBP_MICROVILLUS_ASSEMBLY	16	0.193781	0.925984	0.553611	0.78149	1	2645	tags=38%, list=18%, signal=46%
GOBP_LOCOMOTORY_BEHAVIOR	151	0.0661605	0.925936	0.538934	0.781074	1	3004	tags=27%, list=21%, signal=34%
GOBP_REGULATION_OF_TRANSMEMBRANE_RECEPTOR_PROTEIN_SERINE_THREONINE_KINASE_SIGNALING_PATHWAY	219	0.0551502	0.925702	0.528487	0.781038	1	7198	tags=55%, list=49%, signal=107%
GOBP_REGULATION_OF_DNA_RECOMBINATION	80	0.0894788	0.925599	0.543021	0.780748	1	8910	tags=70%, list=61%, signal=179%
GOBP_REGULATION_OF_ER_TO_GOLGI_VESICLE_MEDIATED_TRANSPORT	15	0.198467	0.925547	0.54071	0.780342	1	9747	tags=87%, list=67%, signal=261%
GOBP_RESPONSE_TO_HYDROGEN_PEROXIDE	119	0.0727558	0.925448	0.556202	0.780046	1	3236	tags=29%, list=22%, signal=37%
GOBP_REGULATION_OF_GENERATION_OF_PRECURSOR_METABOLITES_AND_ENERGY	142	0.0660593	0.924957	0.550201	0.78051	1	11883	tags=88%, list=81%, signal=471%
GOBP_POSITIVE_REGULATION_OF_CELL_CYCLE_ARREST	75	0.0909477	0.924339	0.547809	0.781227	1	10930	tags=84%, list=75%, signal=334%
GOBP_CARBOXYLIC_ACID_TRANSPORT	224	0.0536187	0.923101	0.525692	0.783207	1	12576	tags=92%, list=86%, signal=654%
GOBP_PHOSPHATIDYLINOSITOL_BIOSYNTHETIC_PROCESS	112	0.0748441	0.922543	0.52381	0.783806	1	7510	tags=59%, list=51%, signal=121%
GOBP_NEGATIVE_REGULATION_OF_CALCIUM_MEDIATED_SIGNALING	16	0.190005	0.92224	0.547945	0.783905	1	8169	tags=75%, list=56%, signal=170%
GOBP_DOPAMINE_RECEPTOR_SIGNALING_PATHWAY	38	0.123858	0.921918	0.536	0.784055	1	11630	tags=92%, list=80%, signal=454%
GOBP_VESICLE_BUDDING_FROM_MEMBRANE	102	0.0766117	0.921794	0.545643	0.783793	1	9899	tags=75%, list=68%, signal=233%
GOBP_REGULATION_OF_RESPIRATORY_GASEOUS_EXCHANGE	17	0.181401	0.920444	0.577002	0.785988	1	8509	tags=76%, list=58%, signal=183%
GOBP_CELLULAR_RESPONSE_TO_VITAMIN	27	0.152797	0.920373	0.528376	0.785623	1	9658	tags=81%, list=66%, signal=241%
GOBP_POSITIVE_REGULATION_OF_PROTEIN_MATURATION	20	0.171038	0.920072	0.55098	0.785719	1	4800	tags=50%, list=33%, signal=74%
GOBP_FATTY_ACID_DERIVATIVE_BIOSYNTHETIC_PROCESS	48	0.112846	0.919624	0.544204	0.786104	1	8689	tags=71%, list=60%, signal=175%
GOBP_IRON_ION_TRANSMEMBRANE_TRANSPORT	16	0.193506	0.91918	0.543825	0.786512	1	11764	tags=100%, list=81%, signal=517%
GOBP_POSITIVE_REGULATION_OF_TRANSCRIPTION_FROM_RNA_POLYMERASE_II_PROMOTER_IN_RESPONSE_TO_STRESS	24	0.153457	0.919097	0.537864	0.786177	1	9918	tags=83%, list=68%, signal=260%
GOBP_BLOOD_VESSEL_ENDOTHELIAL_CELL_PROLIFERATION_INVOLVED_IN_SPROUTING_ANGIOGENESIS	19	0.173917	0.917631	0.53125	0.78864	1	8212	tags=74%, list=56%, signal=168%
GOBP_REGULATION_OF_PROTEIN_BINDING	171	0.0604539	0.917439	0.533066	0.788509	1	2795	tags=25%, list=19%, signal=31%
GOBP_POSITIVE_REGULATION_OF_DNA_REPAIR	67	0.0950959	0.917222	0.543788	0.788433	1	6237	tags=52%, list=43%, signal=91%
GOBP_FEMALE_GENITALIA_DEVELOPMENT	16	0.189559	0.916902	0.559387	0.788603	1	3618	tags=44%, list=25%, signal=58%
GOBP_ACTIN_CYTOSKELETON_REORGANIZATION	101	0.0776335	0.916654	0.532833	0.7886	1	7394	tags=58%, list=51%, signal=118%
GOBP_POTASSIUM_ION_IMPORT_ACROSS_PLASMA_MEMBRANE	41	0.118595	0.915666	0.579477	0.790049	1	4677	tags=44%, list=32%, signal=64%
GOBP_POSITIVE_REGULATION_OF_LOCOMOTION	463	0.0376465	0.915206	0.530146	0.790413	1	10933	tags=79%, list=75%, signal=304%
GOBP_REGULATION_OF_INTRINSIC_APOPTOTIC_SIGNALING_PATHWAY_BY_P53_CLASS_MEDIATOR	25	0.150367	0.914539	0.525194	0.79125	1	9477	tags=80%, list=65%, signal=228%
GOBP_POTASSIUM_ION_HOMEOSTASIS	23	0.157747	0.914322	0.559454	0.791155	1	4677	tags=48%, list=32%, signal=70%
GOBP_CELLULAR_GLUCOSE_HOMEOSTASIS	122	0.069081	0.914206	0.55597	0.790858	1	4977	tags=41%, list=34%, signal=62%
GOBP_REGULATION_OF_ENDOTHELIAL_CELL_DIFFERENTIATION	30	0.141281	0.914002	0.547131	0.790767	1	9610	tags=80%, list=66%, signal=234%
GOBP_INSULIN_SECRETION_INVOLVED_IN_CELLULAR_RESPONSE_TO_GLUCOSE_STIMULUS	56	0.105501	0.91385	0.532495	0.790577	1	4977	tags=45%, list=34%, signal=68%
GOBP_SENSORY_ORGAN_MORPHOGENESIS	213	0.0549911	0.913764	0.561508	0.790238	1	7562	tags=57%, list=52%, signal=117%
GOBP_POSITIVE_REGULATION_OF_ERBB_SIGNALING_PATHWAY	35	0.131663	0.913697	0.543478	0.789873	1	10584	tags=86%, list=73%, signal=312%
GOBP_MICROTUBULE_ORGANIZING_CENTER_LOCALIZATION	27	0.149321	0.913399	0.544699	0.789941	1	7548	tags=67%, list=52%, signal=138%
GOBP_DNA_INTEGRITY_CHECKPOINT	146	0.0635471	0.913229	0.541586	0.789778	1	9570	tags=72%, list=66%, signal=207%
GOBP_NEGATIVE_REGULATION_OF_DNA_REPLICATION	30	0.139494	0.912974	0.576375	0.789799	1	9636	tags=80%, list=66%, signal=235%
GOBP_EPITHELIAL_CELL_MORPHOGENESIS	27	0.148051	0.912519	0.540426	0.790182	1	2165	tags=30%, list=15%, signal=35%
GOBP_REGULATION_OF_CD4_POSITIVE_ALPHA_BETA_T_CELL_DIFFERENTIATION	39	0.122601	0.912115	0.55042	0.790469	1	3825	tags=38%, list=26%, signal=52%
GOBP_REGULATION_OF_EPITHELIAL_CELL_MIGRATION	212	0.0541278	0.911311	0.5625	0.791521	1	10847	tags=80%, list=74%, signal=307%
GOBP_NEGATIVE_REGULATION_OF_CELL_CYCLE_G1_S_PHASE_TRANSITION	97	0.0789147	0.91126	0.555992	0.791126	1	9681	tags=74%, list=66%, signal=219%
GOBP_FATTY_ACID_DERIVATIVE_METABOLIC_PROCESS	62	0.098107	0.910081	0.568507	0.792936	1	8689	tags=69%, list=60%, signal=171%
GOBP_CD8_POSITIVE_ALPHA_BETA_T_CELL_ACTIVATION	20	0.172686	0.909027	0.570577	0.794496	1	1130	tags=25%, list=8%, signal=27%
GOBP_CELLULAR_RESPONSE_TO_PEPTIDE_HORMONE_STIMULUS	278	0.0470638	0.909003	0.582524	0.794044	1	10867	tags=79%, list=75%, signal=305%
GOBP_RESPONSE_TO_IRON_ION	24	0.15435	0.90886	0.543186	0.793828	1	9905	tags=83%, list=68%, signal=259%
GOBP_OSTEOBLAST_DEVELOPMENT	15	0.195168	0.908591	0.540918	0.79387	1	5906	tags=60%, list=40%, signal=101%
GOBP_NEGATIVE_REGULATION_OF_ENDOPLASMIC_RETICULUM_STRESS_INDUCED_INTRINSIC_APOPTOTIC_SIGNALING_PATHWAY	15	0.193818	0.908315	0.58502	0.793907	1	10787	tags=93%, list=74%, signal=358%
GOBP_CORNIFICATION	42	0.119093	0.907411	0.56213	0.795171	1	2434	tags=29%, list=17%, signal=34%
GOBP_REGULATION_OF_MUSCLE_CELL_DIFFERENTIATION	116	0.07194	0.907347	0.539841	0.794793	1	9519	tags=72%, list=65%, signal=207%
GOBP_REGULATION_OF_T_CELL_APOPTOTIC_PROCESS	24	0.153663	0.907309	0.560878	0.794344	1	4446	tags=46%, list=30%, signal=66%
GOBP_MUSCLE_CELL_DEVELOPMENT	137	0.0670055	0.906948	0.583838	0.794577	1	2331	tags=23%, list=16%, signal=27%
GOBP_REGULATION_OF_SPINDLE_ASSEMBLY	25	0.152024	0.906852	0.550308	0.79429	1	4786	tags=48%, list=33%, signal=71%
GOBP_GLUCAN_BIOSYNTHETIC_PROCESS	41	0.121193	0.906754	0.56	0.793988	1	8552	tags=71%, list=59%, signal=171%
GOBP_MUSCLE_HYPERTROPHY_IN_RESPONSE_TO_STRESS	18	0.179184	0.906743	0.568898	0.793505	1	4681	tags=50%, list=32%, signal=74%
GOBP_REGULATION_OF_T_HELPER_CELL_DIFFERENTIATION	30	0.137941	0.90627	0.554639	0.793942	1	3825	tags=40%, list=26%, signal=54%
GOBP_POSITIVE_REGULATION_OF_REACTIVE_OXYGEN_SPECIES_METABOLIC_PROCESS	81	0.0889011	0.906198	0.565844	0.793581	1	3571	tags=33%, list=24%, signal=44%
GOBP_INTERLEUKIN_7_MEDIATED_SIGNALING_PATHWAY	15	0.194093	0.906094	0.578838	0.793302	1	10783	tags=93%, list=74%, signal=358%
GOBP_NEGATIVE_REGULATION_OF_RECEPTOR_SIGNALING_PATHWAY_VIA_STAT	24	0.156937	0.906075	0.573441	0.792842	1	10475	tags=88%, list=72%, signal=310%
GOBP_THYMUS_DEVELOPMENT	36	0.127188	0.905855	0.55642	0.792784	1	10302	tags=83%, list=71%, signal=283%
GOBP_POSITIVE_REGULATION_OF_PROTEIN_KINASE_B_SIGNALING	135	0.0682487	0.905535	0.54918	0.792931	1	3118	tags=28%, list=21%, signal=35%
GOBP_REGULATION_OF_KERATINOCYTE_PROLIFERATION	27	0.146164	0.904827	0.574949	0.793841	1	11375	tags=93%, list=78%, signal=420%
GOBP_TOOTH_MINERALIZATION	17	0.180052	0.904774	0.55336	0.793455	1	5955	tags=59%, list=41%, signal=99%
GOBP_HINDBRAIN_DEVELOPMENT	130	0.068987	0.904707	0.577778	0.793082	1	8201	tags=63%, list=56%, signal=143%
GOBP_HYPOTHALAMUS_DEVELOPMENT	18	0.175187	0.904647	0.574219	0.792708	1	3929	tags=44%, list=27%, signal=61%
GOBP_MONOVALENT_INORGANIC_CATION_HOMEOSTASIS	137	0.0646592	0.903268	0.584034	0.794932	1	6623	tags=52%, list=45%, signal=94%
GOBP_INOSITOL_PHOSPHATE_METABOLIC_PROCESS	64	0.0987517	0.903198	0.563492	0.794574	1	9731	tags=77%, list=67%, signal=229%
GOBP_MITOTIC_METAPHASE_PLATE_CONGRESSION	49	0.108056	0.902238	0.552209	0.795968	1	2000	tags=24%, list=14%, signal=28%
GOBP_KERATAN_SULFATE_METABOLIC_PROCESS	31	0.137282	0.901908	0.556213	0.796117	1	4117	tags=42%, list=28%, signal=58%
GOBP_REGULATION_OF_GOLGI_ORGANIZATION	16	0.188839	0.901823	0.548134	0.795785	1	10009	tags=88%, list=69%, signal=279%
GOBP_NEGATIVE_REGULATION_OF_NERVOUS_SYSTEM_PROCESS	15	0.195712	0.901503	0.566148	0.795884	1	2009	tags=33%, list=14%, signal=39%
GOBP_EPIDERMAL_GROWTH_FACTOR_RECEPTOR_SIGNALING_PATHWAY	109	0.073468	0.901185	0.576132	0.796007	1	9907	tags=75%, list=68%, signal=233%
GOBP_POSITIVE_REGULATION_OF_WOUND_HEALING	44	0.114693	0.901051	0.556863	0.795799	1	4629	tags=43%, list=32%, signal=63%
GOBP_RESPONSE_TO_TYPE_I_INTERFERON	75	0.0880245	0.901001	0.57115	0.795414	1	4361	tags=39%, list=30%, signal=55%
GOBP_REGULATION_OF_CENTRIOLE_REPLICATION	20	0.166204	0.900891	0.580517	0.795122	1	7058	tags=65%, list=48%, signal=126%
GOBP_RESPONSE_TO_MAGNESIUM_ION	16	0.184651	0.899827	0.574297	0.796747	1	8247	tags=75%, list=57%, signal=172%
GOBP_VESICLE_CARGO_LOADING	20	0.171409	0.899827	0.563353	0.796252	1	9899	tags=85%, list=68%, signal=264%
GOBP_NEGATIVE_REGULATION_OF_DEFENSE_RESPONSE_TO_VIRUS	21	0.164406	0.8998	0.573146	0.7958	1	5244	tags=52%, list=36%, signal=82%
GOBP_MAMMARY_GLAND_DUCT_MORPHOGENESIS	26	0.145915	0.899559	0.576108	0.795766	1	3484	tags=38%, list=24%, signal=50%
GOBP_CHAPERONE_MEDIATED_PROTEIN_FOLDING	57	0.101957	0.899019	0.592157	0.796315	1	11055	tags=86%, list=76%, signal=354%
GOBP_DIGESTIVE_SYSTEM_DEVELOPMENT	106	0.076612	0.898863	0.556468	0.796106	1	8108	tags=63%, list=56%, signal=141%
GOBP_POSITIVE_REGULATION_OF_STRIATED_MUSCLE_CELL_DIFFERENTIATION	32	0.132697	0.897941	0.573441	0.797414	1	1714	tags=25%, list=12%, signal=28%
GOBP_RECEPTOR_METABOLIC_PROCESS	152	0.0616138	0.897651	0.568093	0.797489	1	2372	tags=22%, list=16%, signal=26%
GOBP_EATING_BEHAVIOR	24	0.15522	0.897533	0.558541	0.79721	1	5031	tags=50%, list=34%, signal=76%
GOBP_CELLULAR_RESPONSE_TO_STEROL_DEPLETION	15	0.19024	0.897387	0.57085	0.797022	1	3061	tags=40%, list=21%, signal=51%
GOBP_NEGATIVE_REGULATION_OF_T_CELL_APOPTOTIC_PROCESS	15	0.193882	0.897335	0.578846	0.796636	1	6897	tags=67%, list=47%, signal=126%
GOBP_REGULATION_OF_HEMOPOIESIS	308	0.0453854	0.897309	0.569444	0.796192	1	4607	tags=36%, list=32%, signal=52%
GOBP_OVULATION_CYCLE_PROCESS	38	0.121853	0.896695	0.574642	0.796868	1	2832	tags=32%, list=19%, signal=39%
GOBP_INTRA_GOLGI_VESICLE_MEDIATED_TRANSPORT	30	0.139481	0.896593	0.58397	0.796565	1	12553	tags=100%, list=86%, signal=717%
GOBP_REGULATION_OF_SYSTEMIC_ARTERIAL_BLOOD_PRESSURE_MEDIATED_BY_A_CHEMICAL_SIGNAL	34	0.12826	0.896351	0.562	0.796554	1	4138	tags=41%, list=28%, signal=57%
GOBP_HISTONE_H4_K16_ACETYLATION	20	0.166204	0.895202	0.593878	0.798301	1	7058	tags=65%, list=48%, signal=126%
GOBP_ESTABLISHMENT_OF_CELL_POLARITY	130	0.0663112	0.895132	0.565032	0.797952	1	2967	tags=27%, list=20%, signal=33%
GOBP_NEGATIVE_REGULATION_OF_PROTEIN_POLYMERIZATION	66	0.0914121	0.894274	0.617063	0.799157	1	12372	tags=94%, list=85%, signal=617%
GOBP_NUCLEAR_ENVELOPE_ORGANIZATION	50	0.1051	0.894135	0.595618	0.798921	1	9847	tags=78%, list=68%, signal=239%
GOBP_POSTSYNAPTIC_NEUROTRANSMITTER_RECEPTOR_INTERNALIZATION	17	0.178837	0.893698	0.607287	0.799226	1	11120	tags=94%, list=76%, signal=396%
GOBP_POSITIVE_REGULATION_OF_OSSIFICATION	44	0.110835	0.893261	0.591876	0.799585	1	8994	tags=73%, list=62%, signal=189%
GOBP_LONG_TERM_SYNAPTIC_DEPRESSION	29	0.138066	0.892428	0.588843	0.800735	1	5030	tags=48%, list=34%, signal=74%
GOBP_INTRINSIC_APOPTOTIC_SIGNALING_PATHWAY_IN_RESPONSE_TO_DNA_DAMAGE_BY_P53_CLASS_MEDIATOR	43	0.116421	0.892316	0.572	0.800454	1	8481	tags=70%, list=58%, signal=166%
GOBP_POSITIVE_REGULATION_OF_STEROL_TRANSPORT	25	0.14987	0.89168	0.595876	0.801217	1	4234	tags=44%, list=29%, signal=62%
GOBP_POSITIVE_REGULATION_OF_SMOOTHENED_SIGNALING_PATHWAY	31	0.134651	0.89158	0.597585	0.800917	1	6978	tags=61%, list=48%, signal=117%
GOBP_STEROID_HORMONE_SECRETION	19	0.168298	0.890794	0.589744	0.801939	1	9829	tags=84%, list=67%, signal=258%
GOBP_REGULATION_OF_PROTEIN_AUTOPHOSPHORYLATION	44	0.112355	0.890484	0.599598	0.802042	1	4663	tags=43%, list=32%, signal=63%
GOBP_GLUTAMINE_FAMILY_AMINO_ACID_CATABOLIC_PROCESS	23	0.154866	0.890218	0.58	0.802083	1	12328	tags=100%, list=85%, signal=645%
GOBP_LONG_TERM_MEMORY	32	0.13383	0.889878	0.570588	0.802198	1	11724	tags=94%, list=80%, signal=477%
GOBP_SULFUR_AMINO_ACID_BIOSYNTHETIC_PROCESS	16	0.184754	0.889215	0.588235	0.80298	1	9157	tags=81%, list=63%, signal=218%
GOBP_PEPTIDYL_CYSTEINE_MODIFICATION	41	0.117566	0.888886	0.586956	0.803128	1	10739	tags=85%, list=74%, signal=323%
GOBP_NEGATIVE_REGULATION_OF_NEURON_PROJECTION_REGENERATION	15	0.190857	0.888613	0.563851	0.803188	1	3052	tags=40%, list=21%, signal=51%
GOBP_NEGATIVE_REGULATION_OF_AXON_EXTENSION	42	0.118209	0.888515	0.592885	0.802877	1	12864	tags=100%, list=88%, signal=845%
GOBP_NEGATIVE_REGULATION_OF_MUSCLE_HYPERTROPHY	26	0.147447	0.887548	0.59252	0.804295	1	8510	tags=73%, list=58%, signal=175%
GOBP_REGULATION_OF_CYCLASE_ACTIVITY	40	0.117574	0.887408	0.590535	0.804071	1	11050	tags=88%, list=76%, signal=360%
GOBP_NEGATIVE_REGULATION_OF_ATPASE_ACTIVITY	15	0.19223	0.887375	0.614737	0.803641	1	3032	tags=40%, list=21%, signal=50%
GOBP_REGULATION_OF_RELEASE_OF_SEQUESTERED_CALCIUM_ION_INTO_CYTOSOL	64	0.0928547	0.887333	0.577603	0.803231	1	9133	tags=72%, list=63%, signal=191%
GOBP_TISSUE_MIGRATION	274	0.046647	0.885956	0.60587	0.80535	1	3217	tags=27%, list=22%, signal=34%
GOBP_FOREBRAIN_GENERATION_OF_NEURONS	54	0.0998904	0.885823	0.586639	0.805107	1	10971	tags=85%, list=75%, signal=343%
GOBP_INTERSTRAND_CROSS_LINK_REPAIR	54	0.103066	0.885532	0.584521	0.805192	1	11465	tags=89%, list=79%, signal=414%
GOBP_NEGATIVE_REGULATION_OF_AXON_EXTENSION_INVOLVED_IN_AXON_GUIDANCE	25	0.149807	0.885172	0.589178	0.805355	1	5985	tags=56%, list=41%, signal=95%
GOBP_COPII_COATED_VESICLE_CARGO_LOADING	15	0.188034	0.884726	0.587992	0.805714	1	9899	tags=87%, list=68%, signal=270%
GOBP_POSITIVE_REGULATION_OF_AMYLOID_BETA_FORMATION	16	0.181665	0.884384	0.603884	0.805858	1	9202	tags=81%, list=63%, signal=220%
GOBP_RRNA_CATABOLIC_PROCESS	17	0.178914	0.884103	0.608333	0.805901	1	10261	tags=88%, list=70%, signal=297%
GOBP_KERATINOCYTE_PROLIFERATION	36	0.122835	0.883953	0.601626	0.80569	1	1858	tags=25%, list=13%, signal=29%
GOBP_POSITIVE_REGULATION_OF_EXTRACELLULAR_MATRIX_ORGANIZATION	20	0.165408	0.883833	0.555133	0.805427	1	12174	tags=100%, list=83%, signal=604%
GOBP_POSTSYNAPSE_ASSEMBLY	27	0.14136	0.883654	0.612288	0.805273	1	4423	tags=44%, list=30%, signal=64%
GOBP_POSITIVE_REGULATION_OF_CALCIUM_ION_IMPORT	15	0.188473	0.882646	0.591111	0.806704	1	4059	tags=47%, list=28%, signal=65%
GOBP_POSITIVE_REGULATION_OF_INTERLEUKIN_1_PRODUCTION	38	0.120941	0.882642	0.577154	0.806229	1	5148	tags=47%, list=35%, signal=73%
GOBP_PALLIUM_DEVELOPMENT	141	0.0627996	0.882636	0.614458	0.805749	1	6746	tags=52%, list=46%, signal=97%
GOBP_REGULATION_OF_DOUBLE_STRAND_BREAK_REPAIR_VIA_NONHOMOLOGOUS_END_JOINING	22	0.152445	0.88181	0.583493	0.806839	1	5734	tags=55%, list=39%, signal=90%
GOBP_REGULATION_OF_PROTEIN_DEPOLYMERIZATION	75	0.087859	0.881547	0.58317	0.806848	1	10197	tags=79%, list=70%, signal=260%
GOBP_NEGATIVE_REGULATION_OF_METAPHASE_ANAPHASE_TRANSITION_OF_CELL_CYCLE	39	0.119525	0.880759	0.590457	0.807833	1	2000	tags=26%, list=14%, signal=30%
GOBP_NEURON_DEATH	307	0.0439996	0.880472	0.616601	0.807893	1	10867	tags=79%, list=75%, signal=303%
GOBP_ASPARTATE_FAMILY_AMINO_ACID_CATABOLIC_PROCESS	20	0.159544	0.880432	0.600791	0.807488	1	7155	tags=65%, list=49%, signal=127%
GOBP_NEUROTRANSMITTER_RECEPTOR_LOCALIZATION_TO_POSTSYNAPTIC_SPECIALIZATION_MEMBRANE	21	0.163987	0.880424	0.595661	0.807017	1	8028	tags=71%, list=55%, signal=159%
GOBP_OLEFINIC_COMPOUND_BIOSYNTHETIC_PROCESS	17	0.176535	0.879386	0.592233	0.808443	1	7722	tags=71%, list=53%, signal=150%
GOBP_FC_RECEPTOR_MEDIATED_STIMULATORY_SIGNALING_PATHWAY	78	0.0844142	0.878876	0.59	0.808968	1	9619	tags=74%, list=66%, signal=217%
GOBP_INOSITOL_PHOSPHATE_CATABOLIC_PROCESS	17	0.174003	0.878784	0.602434	0.808646	1	6901	tags=65%, list=47%, signal=123%
GOBP_CYTOKINESIS	141	0.0633004	0.877533	0.582485	0.8105	1	1774	tags=18%, list=12%, signal=21%
GOBP_POSITIVE_REGULATION_OF_MUSCLE_CELL_APOPTOTIC_PROCESS	21	0.159864	0.877417	0.601578	0.810266	1	9477	tags=81%, list=65%, signal=231%
GOBP_PROTEIN_TARGETING_TO_LYSOSOME	22	0.158426	0.876838	0.625755	0.810868	1	4984	tags=50%, list=34%, signal=76%
GOBP_REGULATION_OF_CELLULAR_COMPONENT_SIZE	337	0.0417721	0.876539	0.605263	0.810982	1	9617	tags=70%, list=66%, signal=201%
GOBP_NEGATIVE_REGULATION_OF_RECEPTOR_SIGNALING_PATHWAY_VIA_JAK_STAT	23	0.151483	0.876229	0.598	0.811063	1	10475	tags=87%, list=72%, signal=308%
GOBP_REGULATION_OF_BODY_FLUID_LEVELS	395	0.038943	0.876021	0.613682	0.810982	1	4357	tags=34%, list=30%, signal=47%
GOBP_REGULATION_OF_SMOOTH_MUSCLE_CELL_DIFFERENTIATION	29	0.13565	0.875969	0.580078	0.810613	1	1042	tags=21%, list=7%, signal=22%
GOBP_EMBRYONIC_HEMOPOIESIS	21	0.156535	0.875918	0.59751	0.810223	1	8831	tags=76%, list=61%, signal=193%
GOBP_REGULATION_OF_MITOTIC_SPINDLE_ASSEMBLY	18	0.171976	0.875686	0.605364	0.810181	1	4786	tags=50%, list=33%, signal=74%
GOBP_POSITIVE_REGULATION_OF_PRI_MIRNA_TRANSCRIPTION_BY_RNA_POLYMERASE_II	35	0.123209	0.875184	0.618449	0.81066	1	10707	tags=86%, list=73%, signal=322%
GOBP_MYELOID_LEUKOCYTE_DIFFERENTIATION	162	0.0609143	0.875109	0.583673	0.81031	1	4612	tags=38%, list=32%, signal=54%
GOBP_FIBROBLAST_APOPTOTIC_PROCESS	19	0.169574	0.874922	0.612903	0.810155	1	10578	tags=89%, list=73%, signal=325%
GOBP_G_PROTEIN_COUPLED_ACETYLCHOLINE_RECEPTOR_SIGNALING_PATHWAY	18	0.169314	0.874838	0.631791	0.809806	1	5635	tags=56%, list=39%, signal=90%
GOBP_ESTABLISHMENT_OF_PROTEIN_LOCALIZATION_TO_PLASMA_MEMBRANE	57	0.098284	0.874585	0.599589	0.809785	1	4456	tags=40%, list=31%, signal=58%
GOBP_RESPONSE_TO_ANGIOTENSIN	22	0.154387	0.874166	0.626243	0.810091	1	3717	tags=41%, list=25%, signal=55%
GOBP_POSITIVE_REGULATION_OF_PROTEOLYSIS_INVOLVED_IN_CELLULAR_PROTEIN_CATABOLIC_PROCESS	119	0.0670457	0.87332	0.598837	0.811192	1	8711	tags=66%, list=60%, signal=164%
GOBP_REGULATION_OF_T_CELL_DIFFERENTIATION	113	0.0702558	0.872385	0.597536	0.812474	1	2467	tags=24%, list=17%, signal=29%
GOBP_PLATELET_AGGREGATION	55	0.100439	0.871943	0.633911	0.812844	1	3843	tags=36%, list=26%, signal=49%
GOBP_POSITIVE_REGULATION_OF_ANION_TRANSMEMBRANE_TRANSPORT	48	0.109143	0.871844	0.60355	0.812536	1	8439	tags=69%, list=58%, signal=163%
GOBP_REGULATION_OF_CYTOKINESIS	78	0.0850435	0.871235	0.614919	0.813195	1	1383	tags=18%, list=9%, signal=20%
GOBP_POLYOL_CATABOLIC_PROCESS	23	0.151414	0.87047	0.606299	0.814216	1	10476	tags=87%, list=72%, signal=308%
GOBP_POSITIVE_REGULATION_OF_CELLULAR_COMPONENT_BIOGENESIS	475	0.0361501	0.87013	0.611222	0.814362	1	9621	tags=69%, list=66%, signal=198%
GOBP_GLUTAMATE_METABOLIC_PROCESS	23	0.150954	0.869908	0.642998	0.814298	1	5410	tags=52%, list=37%, signal=83%
GOBP_CALCIUM_ION_IMPORT_INTO_CYTOSOL	19	0.168417	0.869586	0.626719	0.81441	1	12130	tags=100%, list=83%, signal=594%
GOBP_DETECTION_OF_MECHANICAL_STIMULUS	42	0.112184	0.868989	0.601179	0.815079	1	1840	tags=24%, list=13%, signal=27%
GOBP_CELLULAR_RESPONSE_TO_CAMP	47	0.107851	0.868524	0.59841	0.815441	1	8671	tags=70%, list=59%, signal=173%
GOBP_RESPONSE_TO_CAMP	80	0.0845767	0.868465	0.626223	0.815057	1	4059	tags=36%, list=28%, signal=50%
GOBP_REGULATION_OF_PROTEIN_LOCALIZATION_TO_SYNAPSE	26	0.140478	0.867168	0.620123	0.817018	1	11977	tags=96%, list=82%, signal=537%
GOBP_POSITIVE_REGULATION_OF_FATTY_ACID_BIOSYNTHETIC_PROCESS	17	0.175489	0.866842	0.605058	0.817149	1	9453	tags=82%, list=65%, signal=234%
GOBP_REGULATION_OF_VIRAL_TRANSCRIPTION	41	0.115206	0.866756	0.625251	0.816833	1	5082	tags=46%, list=35%, signal=71%
GOBP_NCRNA_TRANSCRIPTION	98	0.072967	0.86546	0.629921	0.818757	1	6234	tags=50%, list=43%, signal=87%
GOBP_REGULATION_OF_CELLULAR_RESPONSE_TO_VASCULAR_ENDOTHELIAL_GROWTH_FACTOR_STIMULUS	19	0.166087	0.864916	0.60041	0.819271	1	2953	tags=37%, list=20%, signal=46%
GOBP_CELL_FATE_COMMITMENT_INVOLVED_IN_FORMATION_OF_PRIMARY_GERM_LAYER	20	0.159956	0.864848	0.620123	0.818927	1	7149	tags=65%, list=49%, signal=127%
GOBP_REGULATION_OF_FATTY_ACID_BIOSYNTHETIC_PROCESS	38	0.118676	0.8646	0.641176	0.818896	1	10554	tags=84%, list=72%, signal=304%
GOBP_RESPONSE_TO_NICOTINE	39	0.117898	0.864537	0.611111	0.818537	1	6885	tags=59%, list=47%, signal=111%
GOBP_LUNG_EPITHELIUM_DEVELOPMENT	31	0.132209	0.864098	0.609127	0.818889	1	7484	tags=65%, list=51%, signal=132%
GOBP_CAMERA_TYPE_EYE_MORPHOGENESIS	108	0.0693153	0.863843	0.621242	0.818882	1	11419	tags=85%, list=78%, signal=390%
GOBP_PROTEIN_CATABOLIC_PROCESS_IN_THE_VACUOLE	18	0.168154	0.86325	0.645418	0.819511	1	2411	tags=33%, list=17%, signal=40%
GOBP_TYPE_B_PANCREATIC_CELL_PROLIFERATION	17	0.178405	0.86291	0.626437	0.819667	1	5979	tags=59%, list=41%, signal=100%
GOBP_NEGATIVE_REGULATION_OF_GTPASE_ACTIVITY	40	0.11426	0.862113	0.610039	0.820676	1	10369	tags=83%, list=71%, signal=285%
GOBP_REGULATION_OF_GLIAL_CELL_PROLIFERATION	26	0.142359	0.861566	0.604082	0.821233	1	1853	tags=27%, list=13%, signal=31%
GOBP_POSITIVE_REGULATION_OF_TRANSLATION	116	0.0704599	0.861373	0.602083	0.821114	1	4260	tags=36%, list=29%, signal=51%
GOBP_NEGATIVE_REGULATION_OF_DNA_REPAIR	26	0.142074	0.860735	0.655242	0.821855	1	2979	tags=35%, list=20%, signal=43%
GOBP_REGULATION_OF_CYCLIN_DEPENDENT_PROTEIN_KINASE_ACTIVITY	92	0.077278	0.860657	0.616162	0.821523	1	1891	tags=21%, list=13%, signal=24%
GOBP_ACUTE_INFLAMMATORY_RESPONSE_TO_ANTIGENIC_STIMULUS	19	0.160486	0.860403	0.629555	0.821498	1	2267	tags=32%, list=16%, signal=37%
GOBP_NEGATIVE_REGULATION_OF_BLOOD_PRESSURE	34	0.126	0.859758	0.641434	0.822273	1	3313	tags=35%, list=23%, signal=46%
GOBP_CILIUM_MOVEMENT	113	0.0693422	0.859531	0.622391	0.822185	1	10353	tags=78%, list=71%, signal=266%
GOBP_FEMALE_GAMETE_GENERATION	97	0.075136	0.85896	0.592975	0.822778	1	11991	tags=90%, list=82%, signal=501%
GOBP_REGULATION_OF_MYOBLAST_DIFFERENTIATION	40	0.114838	0.858824	0.646091	0.822567	1	8173	tags=68%, list=56%, signal=153%
GOBP_DIGESTIVE_TRACT_MORPHOGENESIS	39	0.117367	0.858483	0.613726	0.822739	1	12128	tags=95%, list=83%, signal=562%
GOBP_MICROVILLUS_ORGANIZATION	22	0.150704	0.858037	0.619329	0.823138	1	1119	tags=23%, list=8%, signal=25%
GOBP_POSITIVE_REGULATION_OF_EMBRYONIC_DEVELOPMENT	18	0.16804	0.857971	0.619543	0.822782	1	7274	tags=67%, list=50%, signal=133%
GOBP_PEPTIDYL_PROLINE_HYDROXYLATION	15	0.183993	0.857228	0.595104	0.823694	1	3152	tags=40%, list=22%, signal=51%
GOBP_POSITIVE_REGULATION_OF_GLYCOLYTIC_PROCESS	20	0.162236	0.856196	0.645914	0.825196	1	7845	tags=70%, list=54%, signal=151%
GOBP_REGULATION_OF_NEURON_PROJECTION_REGENERATION	29	0.136256	0.855045	0.634888	0.826908	1	11594	tags=93%, list=79%, signal=453%
GOBP_POSTSYNAPTIC_SPECIALIZATION_ORGANIZATION	30	0.130255	0.854961	0.599606	0.826579	1	4423	tags=43%, list=30%, signal=62%
GOBP_CARDIAC_SEPTUM_MORPHOGENESIS	53	0.0986272	0.854931	0.643426	0.826158	1	11774	tags=91%, list=81%, signal=468%
GOBP_VESICLE_MEDIATED_TRANSPORT_BETWEEN_ENDOSOMAL_COMPARTMENTS	41	0.113292	0.854576	0.62279	0.826383	1	3687	tags=37%, list=25%, signal=49%
GOBP_BODY_FLUID_SECRETION	74	0.0862425	0.854511	0.661914	0.826021	1	2098	tags=23%, list=14%, signal=27%
GOBP_REGULATION_OF_INCLUSION_BODY_ASSEMBLY	15	0.182465	0.854216	0.633663	0.826101	1	2202	tags=33%, list=15%, signal=39%
GOBP_COLLATERAL_SPROUTING	22	0.153719	0.854014	0.624746	0.826015	1	9030	tags=77%, list=62%, signal=203%
GOBP_REGULATION_OF_BIOLOGICAL_PROCESS_INVOLVED_IN_SYMBIOTIC_INTERACTION	150	0.0603159	0.853239	0.667323	0.827011	1	4962	tags=40%, list=34%, signal=60%
GOBP_POSTSYNAPTIC_SIGNAL_TRANSDUCTION	32	0.127354	0.852978	0.628514	0.827018	1	10451	tags=84%, list=72%, signal=297%
GOBP_MYOBLAST_DIFFERENTIATION	68	0.0869872	0.852926	0.638941	0.826633	1	8173	tags=65%, list=56%, signal=147%
GOBP_OOCYTE_MATURATION	18	0.163738	0.851644	0.6238	0.828557	1	12198	tags=100%, list=84%, signal=610%
GOBP_RESPONSE_TO_FATTY_ACID	48	0.10349	0.851405	0.646934	0.828536	1	5179	tags=46%, list=36%, signal=71%
GOBP_POSITIVE_REGULATION_OF_SODIUM_ION_TRANSPORT	34	0.121581	0.851282	0.628099	0.828285	1	5522	tags=50%, list=38%, signal=80%
GOBP_GLUCOCORTICOID_METABOLIC_PROCESS	18	0.165736	0.851267	0.64881	0.827834	1	8928	tags=78%, list=61%, signal=200%
GOBP_NEGATIVE_REGULATION_OF_GENE_EXPRESSION_EPIGENETIC	53	0.0969443	0.851109	0.640078	0.827668	1	1342	tags=19%, list=9%, signal=21%
GOBP_MEMBRANE_INVAGINATION	61	0.0919062	0.851091	0.617284	0.827217	1	12531	tags=95%, list=86%, signal=673%
GOBP_POSITIVE_REGULATION_OF_CALCIUM_ION_TRANSMEMBRANE_TRANSPORTER_ACTIVITY	33	0.124182	0.850366	0.643443	0.828083	1	5705	tags=52%, list=39%, signal=84%
GOBP_RECEPTOR_SIGNALING_PATHWAY_VIA_STAT	111	0.0695237	0.850334	0.650406	0.827671	1	9241	tags=70%, list=63%, signal=190%
GOBP_KERATAN_SULFATE_BIOSYNTHETIC_PROCESS	26	0.140964	0.849702	0.652083	0.828374	1	4117	tags=42%, list=28%, signal=59%
GOBP_EMBRYONIC_EYE_MORPHOGENESIS	31	0.128629	0.849544	0.650888	0.828164	1	8477	tags=71%, list=58%, signal=169%
GOBP_HEART_GROWTH	72	0.0836932	0.849436	0.656965	0.827882	1	11748	tags=89%, list=81%, signal=455%
GOBP_ENDOCARDIAL_CUSHION_MORPHOGENESIS	30	0.129774	0.849221	0.668639	0.827822	1	11722	tags=93%, list=80%, signal=475%
GOBP_REGULATION_OF_B_CELL_APOPTOTIC_PROCESS	15	0.185888	0.84913	0.656315	0.827516	1	8958	tags=80%, list=61%, signal=207%
GOBP_DE_NOVO_PROTEIN_FOLDING	39	0.115167	0.848083	0.633333	0.828921	1	12160	tags=95%, list=83%, signal=569%
GOBP_MAINTENANCE_OF_LOCATION	268	0.0456508	0.847704	0.649694	0.829167	1	11916	tags=86%, list=82%, signal=463%
GOBP_REGULATION_OF_PROTEIN_TARGETING	76	0.0817698	0.847666	0.64497	0.828759	1	12821	tags=96%, list=88%, signal=790%
GOBP_VESICLE_MEDIATED_TRANSPORT_TO_THE_PLASMA_MEMBRANE	87	0.076497	0.847555	0.659483	0.828491	1	7104	tags=56%, list=49%, signal=109%
GOBP_BASE_EXCISION_REPAIR	38	0.11953	0.847535	0.636905	0.828053	1	9774	tags=79%, list=67%, signal=239%
GOBP_KERATINIZATION	48	0.104213	0.847176	0.644914	0.828215	1	2434	tags=27%, list=17%, signal=32%
GOBP_NEGATIVE_REGULATION_OF_BIOMINERALIZATION	23	0.144543	0.845785	0.631027	0.830274	1	2967	tags=35%, list=20%, signal=44%
GOBP_MAMMARY_GLAND_MORPHOGENESIS	36	0.122453	0.844261	0.663736	0.8326	1	3484	tags=36%, list=24%, signal=47%
GOBP_RESPONSE_TO_MECHANICAL_STIMULUS	179	0.055876	0.84383	0.658487	0.832917	1	2779	tags=25%, list=19%, signal=30%
GOBP_RESPONSE_TO_IMMOBILIZATION_STRESS	20	0.154971	0.843567	0.643564	0.832913	1	8680	tags=75%, list=60%, signal=185%
GOBP_POSITIVE_REGULATION_OF_INTERFERON_GAMMA_PRODUCTION	41	0.112398	0.843197	0.659533	0.83313	1	3700	tags=37%, list=25%, signal=49%
GOBP_REGULATION_OF_CELL_GROWTH_INVOLVED_IN_CARDIAC_MUSCLE_CELL_DEVELOPMENT	17	0.16495	0.842616	0.663307	0.833706	1	6175	tags=59%, list=42%, signal=102%
GOBP_POSITIVE_REGULATION_OF_DNA_BIOSYNTHETIC_PROCESS	64	0.088292	0.842473	0.626531	0.833497	1	6009	tags=50%, list=41%, signal=85%
GOBP_NEGATIVE_REGULATION_OF_OXIDOREDUCTASE_ACTIVITY	18	0.160396	0.841568	0.66167	0.834658	1	9816	tags=83%, list=67%, signal=255%
GOBP_CRANIAL_SKELETAL_SYSTEM_DEVELOPMENT	57	0.0951815	0.84155	0.66537	0.834218	1	11921	tags=91%, list=82%, signal=498%
GOBP_POSITIVE_REGULATION_OF_TRANSCRIPTION_FROM_RNA_POLYMERASE_II_PROMOTER_INVOLVED_IN_CELLULAR_RESPONSE_TO_CHEMICAL_STIMULUS	22	0.149037	0.839321	0.633947	0.837873	1	3132	tags=36%, list=21%, signal=46%
GOBP_PROTEIN_POLYMERIZATION	257	0.0460723	0.83918	0.642715	0.837619	1	2687	tags=23%, list=18%, signal=28%
GOBP_MAMMARY_GLAND_ALVEOLUS_DEVELOPMENT	15	0.177807	0.837878	0.670683	0.839507	1	10048	tags=87%, list=69%, signal=278%
GOBP_ANTERIOR_POSTERIOR_PATTERN_SPECIFICATION	144	0.0587835	0.836716	0.679012	0.841225	1	6746	tags=52%, list=46%, signal=96%
GOBP_POSITIVE_REGULATION_OF_VASOCONSTRICTION	25	0.142372	0.835961	0.646217	0.842117	1	843	tags=20%, list=6%, signal=21%
GOBP_PROTEIN_K63_LINKED_DEUBIQUITINATION	30	0.125413	0.835826	0.673267	0.841864	1	6438	tags=57%, list=44%, signal=101%
GOBP_MYELOID_CELL_DEVELOPMENT	55	0.0946796	0.835813	0.685072	0.841411	1	4457	tags=40%, list=31%, signal=57%
GOBP_ESTABLISHMENT_OF_SPINDLE_ORIENTATION	31	0.124752	0.835461	0.642412	0.841561	1	2888	tags=32%, list=20%, signal=40%
GOBP_RETINA_VASCULATURE_DEVELOPMENT_IN_CAMERA_TYPE_EYE	17	0.167995	0.835009	0.654959	0.841908	1	3557	tags=41%, list=24%, signal=54%
GOBP_REGULATION_OF_MITOCHONDRION_ORGANIZATION	143	0.0600035	0.834658	0.646217	0.842074	1	2702	tags=24%, list=19%, signal=30%
GOBP_PROTEIN_K48_LINKED_UBIQUITINATION	58	0.0945249	0.83427	0.651731	0.84229	1	10444	tags=81%, list=72%, signal=284%
GOBP_SPERM_AXONEME_ASSEMBLY	19	0.160735	0.833683	0.652525	0.842834	1	8404	tags=74%, list=58%, signal=174%
GOBP_LATE_ENDOSOME_TO_VACUOLE_TRANSPORT	22	0.146571	0.833394	0.670833	0.842879	1	9797	tags=82%, list=67%, signal=249%
GOBP_POSITIVE_REGULATION_OF_UBIQUITIN_DEPENDENT_PROTEIN_CATABOLIC_PROCESS	97	0.0732231	0.833088	0.674603	0.842982	1	8711	tags=67%, list=60%, signal=165%
GOBP_POSITIVE_REGULATION_OF_PROTEIN_BINDING	76	0.0822559	0.832793	0.666667	0.843033	1	7249	tags=58%, list=50%, signal=115%
GOBP_T_HELPER_17_TYPE_IMMUNE_RESPONSE	25	0.137894	0.832519	0.660907	0.843038	1	3825	tags=40%, list=26%, signal=54%
GOBP_NEGATIVE_REGULATION_OF_VIRAL_PROCESS	61	0.0906815	0.832439	0.65625	0.842711	1	4420	tags=39%, list=30%, signal=56%
GOBP_IMPORT_INTO_CELL	204	0.049861	0.832031	0.662109	0.842961	1	10220	tags=75%, list=70%, signal=247%
GOBP_REGULATION_OF_FATTY_ACID_OXIDATION	31	0.126104	0.831654	0.687623	0.843143	1	10866	tags=87%, list=75%, signal=341%
GOBP_RESPONSE_TO_STEROL	26	0.135596	0.831359	0.680328	0.843217	1	12609	tags=100%, list=86%, signal=737%
GOBP_MUSCLE_CELL_PROLIFERATION	156	0.0572249	0.831352	0.666667	0.842757	1	12729	tags=93%, list=87%, signal=723%
GOBP_MACROAUTOPHAGY	288	0.0433027	0.831183	0.664078	0.842581	1	7786	tags=58%, list=53%, signal=121%
GOBP_REGULATION_OF_CELL_MIGRATION_INVOLVED_IN_SPROUTING_ANGIOGENESIS	35	0.117978	0.831133	0.656504	0.842178	1	8283	tags=69%, list=57%, signal=158%
GOBP_NEGATIVE_REGULATION_OF_TRANSMEMBRANE_RECEPTOR_PROTEIN_SERINE_THREONINE_KINASE_SIGNALING_PATHWAY	116	0.0645277	0.830697	0.679842	0.842512	1	4723	tags=39%, list=32%, signal=57%
GOBP_REGULATION_OF_VASCULOGENESIS	16	0.170511	0.830435	0.646707	0.842503	1	12099	tags=100%, list=83%, signal=586%
GOBP_NEGATIVE_REGULATION_OF_HYDROLASE_ACTIVITY	323	0.0403699	0.829712	0.651837	0.84337	1	3803	tags=30%, list=26%, signal=40%
GOBP_REGULATION_OF_GRANULOCYTE_CHEMOTAXIS	40	0.110809	0.829392	0.637624	0.84348	1	4221	tags=40%, list=29%, signal=56%
GOBP_METAPHASE_PLATE_CONGRESSION	62	0.0889796	0.829304	0.699203	0.843184	1	2000	tags=23%, list=14%, signal=26%
GOBP_REGULATION_OF_CELLULAR_RESPONSE_TO_GROWTH_FACTOR_STIMULUS	249	0.0451584	0.82884	0.690083	0.843546	1	10890	tags=79%, list=75%, signal=307%
GOBP_RNA_MODIFICATION	144	0.0585103	0.82821	0.645963	0.844188	1	572	tags=10%, list=4%, signal=10%
GOBP_PYRIMIDINE_NUCLEOBASE_METABOLIC_PROCESS	15	0.172728	0.826942	0.706226	0.84599	1	10122	tags=87%, list=69%, signal=283%
GOBP_POSITIVE_REGULATION_OF_CHEMOKINE_PRODUCTION	46	0.102131	0.826916	0.688492	0.845562	1	4221	tags=39%, list=29%, signal=55%
GOBP_TERMINATION_OF_RNA_POLYMERASE_I_TRANSCRIPTION	26	0.136679	0.826463	0.671488	0.84589	1	6984	tags=62%, list=48%, signal=118%
GOBP_GLOBAL_GENOME_NUCLEOTIDE_EXCISION_REPAIR	25	0.139771	0.825959	0.676357	0.846295	1	10798	tags=88%, list=74%, signal=338%
GOBP_NEURAL_RETINA_DEVELOPMENT	65	0.0851065	0.825748	0.677618	0.846207	1	7065	tags=57%, list=48%, signal=110%
GOBP_ENDOTHELIAL_CELL_CHEMOTAXIS	25	0.136592	0.825394	0.682008	0.846398	1	12011	tags=96%, list=82%, signal=543%
GOBP_REGULATION_OF_NUCLEAR_TRANSCRIBED_MRNA_CATABOLIC_PROCESS_DEADENYLATION_DEPENDENT_DECAY	15	0.180928	0.824229	0.675299	0.848009	1	8058	tags=73%, list=55%, signal=164%
GOBP_RESPONSE_TO_METAL_ION	303	0.0412801	0.824168	0.67767	0.847644	1	4704	tags=36%, list=32%, signal=52%
GOBP_EPIDERMIS_DEVELOPMENT	239	0.0468345	0.823047	0.658537	0.849207	1	4697	tags=37%, list=32%, signal=53%
GOBP_NEGATIVE_REGULATION_OF_ACTIN_FILAMENT_DEPOLYMERIZATION	37	0.113602	0.822323	0.695652	0.850046	1	7018	tags=59%, list=48%, signal=114%
GOBP_TRACHEA_DEVELOPMENT	16	0.172261	0.822262	0.675299	0.849687	1	7516	tags=69%, list=52%, signal=142%
GOBP_ERBB_SIGNALING_PATHWAY	130	0.0615981	0.822133	0.688931	0.849424	1	12683	tags=93%, list=87%, signal=708%
GOBP_CILIUM_OR_FLAGELLUM_DEPENDENT_CELL_MOTILITY	82	0.0771113	0.821714	0.677165	0.849712	1	7062	tags=56%, list=48%, signal=108%
GOBP_REGULATION_OF_POLYSACCHARIDE_BIOSYNTHETIC_PROCESS	36	0.115984	0.821628	0.6853	0.849401	1	6819	tags=58%, list=47%, signal=109%
GOBP_DIGESTION	79	0.0796688	0.821203	0.677485	0.849651	1	8443	tags=66%, list=58%, signal=155%
GOBP_NEGATIVE_REGULATION_OF_TRANSMEMBRANE_TRANSPORT	98	0.0711229	0.820676	0.670041	0.850048	1	5219	tags=43%, list=36%, signal=66%
GOBP_REGULATION_OF_SYNCYTIUM_FORMATION_BY_PLASMA_MEMBRANE_FUSION	17	0.166133	0.820127	0.675456	0.850583	1	4442	tags=47%, list=30%, signal=68%
GOBP_TERPENOID_METABOLIC_PROCESS	80	0.0755447	0.8198	0.691571	0.850688	1	9659	tags=74%, list=66%, signal=217%
GOBP_NEGATIVE_REGULATION_OF_CHROMATIN_ORGANIZATION	48	0.0996377	0.819557	0.696356	0.850638	1	7058	tags=58%, list=48%, signal=113%
GOBP_SPLEEN_DEVELOPMENT	24	0.142743	0.819056	0.67623	0.851051	1	11897	tags=96%, list=82%, signal=519%
GOBP_ESTROGEN_METABOLIC_PROCESS	19	0.157432	0.818445	0.696787	0.851687	1	12290	tags=100%, list=84%, signal=635%
GOBP_CENTRAL_NERVOUS_SYSTEM_NEURON_DIFFERENTIATION	163	0.0557325	0.818334	0.704403	0.851404	1	11453	tags=84%, list=79%, signal=387%
GOBP_VESICLE_TARGETING_TO_FROM_OR_WITHIN_GOLGI	71	0.0831707	0.81808	0.664078	0.851391	1	9884	tags=76%, list=68%, signal=235%
GOBP_RNA_DEPENDENT_DNA_BIOSYNTHETIC_PROCESS	67	0.0858139	0.81725	0.694672	0.852352	1	2889	tags=28%, list=20%, signal=35%
GOBP_EPITHELIAL_CELL_PROLIFERATION	321	0.0392672	0.817139	0.71748	0.852067	1	8889	tags=65%, list=61%, signal=162%
GOBP_NUCLEAR_TRANSCRIBED_MRNA_POLY_A_TAIL_SHORTENING	30	0.126549	0.817133	0.6893	0.85161	1	8366	tags=70%, list=57%, signal=164%
GOBP_POSITIVE_REGULATION_OF_CALCIUM_ION_TRANSMEMBRANE_TRANSPORT	57	0.0933603	0.816932	0.701219	0.851477	1	9133	tags=72%, list=63%, signal=192%
GOBP_NUCLEOBASE_METABOLIC_PROCESS	31	0.122048	0.815955	0.726027	0.852735	1	1516	tags=23%, list=10%, signal=25%
GOBP_RESPONSE_TO_TESTOSTERONE	38	0.113354	0.815828	0.699809	0.85249	1	4107	tags=39%, list=28%, signal=55%
GOBP_RETROGRADE_TRANSPORT_ENDOSOME_TO_PLASMA_MEMBRANE	26	0.134507	0.815721	0.681018	0.852228	1	4211	tags=42%, list=29%, signal=59%
GOBP_CHROMOSOME_LOCALIZATION	76	0.0804529	0.815552	0.688363	0.852059	1	9386	tags=72%, list=64%, signal=202%
GOBP_CELLULAR_PROTEIN_CONTAINING_COMPLEX_LOCALIZATION	20	0.152197	0.815515	0.704724	0.851663	1	3616	tags=40%, list=25%, signal=53%
GOBP_SODIUM_ION_TRANSPORT	199	0.0493447	0.815462	0.681909	0.851295	1	10502	tags=77%, list=72%, signal=271%
GOBP_REGULATION_OF_PROTEIN_LOCALIZATION_TO_CELL_PERIPHERY	112	0.0646026	0.815348	0.717435	0.851026	1	5705	tags=46%, list=39%, signal=74%
GOBP_LEUKOCYTE_DIFFERENTIATION	404	0.0355563	0.815043	0.682573	0.851066	1	3574	tags=28%, list=25%, signal=36%
GOBP_STEROL_TRANSPORT	84	0.0742003	0.814977	0.689655	0.850706	1	8993	tags=69%, list=62%, signal=179%
GOBP_LONG_CHAIN_FATTY_ACYL_COA_METABOLIC_PROCESS	22	0.14531	0.814623	0.700611	0.85088	1	5175	tags=50%, list=35%, signal=77%
GOBP_POSITIVE_REGULATION_OF_TRANSCRIPTION_REGULATORY_REGION_DNA_BINDING	20	0.153419	0.814299	0.713684	0.850962	1	2869	tags=35%, list=20%, signal=44%
GOBP_ENDOTHELIAL_CELL_PROLIFERATION	127	0.0614268	0.814047	0.68319	0.850915	1	3245	tags=28%, list=22%, signal=36%
GOBP_FATTY_ACID_TRANSPORT	129	0.0607343	0.813732	0.69697	0.850985	1	11444	tags=84%, list=78%, signal=389%
GOBP_AXONEMAL_DYNEIN_COMPLEX_ASSEMBLY	30	0.124076	0.813113	0.702259	0.851641	1	1110	tags=20%, list=8%, signal=22%
GOBP_RESPONSE_TO_MONOSACCHARIDE	162	0.0542031	0.812371	0.695238	0.852467	1	9120	tags=68%, list=63%, signal=179%
GOBP_REGENERATION	160	0.0565481	0.812263	0.688845	0.852178	1	9301	tags=69%, list=64%, signal=189%
GOBP_NEUTRAL_LIPID_CATABOLIC_PROCESS	30	0.126055	0.812237	0.674556	0.851755	1	3998	tags=40%, list=27%, signal=55%
GOBP_POSITIVE_REGULATION_OF_TRANSFORMING_GROWTH_FACTOR_BETA_PRODUCTION	16	0.168589	0.811917	0.696907	0.851807	1	3012	tags=38%, list=21%, signal=47%
GOBP_PHOSPHATIDYLINOSITOL_PHOSPHORYLATION	52	0.0942906	0.811167	0.733333	0.85258	1	7884	tags=63%, list=54%, signal=138%
GOBP_NEGATIVE_CHEMOTAXIS	46	0.102424	0.810471	0.694	0.853345	1	6119	tags=52%, list=42%, signal=90%
GOBP_PHOTORECEPTOR_CELL_DEVELOPMENT	36	0.113716	0.810123	0.706114	0.853486	1	6852	tags=58%, list=47%, signal=110%
GOBP_EYE_PHOTORECEPTOR_CELL_DEVELOPMENT	25	0.135682	0.809956	0.71173	0.853299	1	6774	tags=60%, list=46%, signal=112%
GOBP_RHO_PROTEIN_SIGNAL_TRANSDUCTION	119	0.0639638	0.809439	0.719921	0.853752	1	11942	tags=88%, list=82%, signal=483%
GOBP_PROTEIN_O_LINKED_MANNOSYLATION	16	0.163887	0.808431	0.715447	0.855132	1	11284	tags=94%, list=77%, signal=414%
GOBP_HOMOLOGOUS_CHROMOSOME_PAIRING_AT_MEIOSIS	32	0.120791	0.808393	0.708758	0.854732	1	9635	tags=78%, list=66%, signal=230%
GOBP_TRANSCRIPTION_INITIATION_FROM_RNA_POLYMERASE_I_PROMOTER	31	0.122145	0.808131	0.703125	0.854719	1	7160	tags=61%, list=49%, signal=120%
GOBP_REGULATION_OF_PROTEIN_KINASE_A_SIGNALING	17	0.160015	0.807959	0.728516	0.854532	1	5389	tags=53%, list=37%, signal=84%
GOBP_SPROUTING_ANGIOGENESIS	112	0.0642127	0.807502	0.714286	0.854851	1	8966	tags=68%, list=61%, signal=175%
GOBP_NEPHRON_MORPHOGENESIS	65	0.0877407	0.807246	0.690702	0.854798	1	2315	tags=25%, list=16%, signal=29%
GOBP_PHOSPHATIDYLINOSITOL_DEPHOSPHORYLATION	28	0.128744	0.807223	0.714286	0.854375	1	5417	tags=50%, list=37%, signal=79%
GOBP_REGULATION_OF_RHO_PROTEIN_SIGNAL_TRANSDUCTION	74	0.0804404	0.80722	0.684418	0.853918	1	11445	tags=86%, list=78%, signal=400%
GOBP_REGULATION_OF_MITOCHONDRIAL_FISSION	24	0.140636	0.807143	0.698842	0.853589	1	4028	tags=42%, list=28%, signal=57%
GOBP_REGULATION_OF_LIPID_BIOSYNTHETIC_PROCESS	167	0.0537432	0.807086	0.713718	0.853225	1	10577	tags=78%, list=73%, signal=280%
GOBP_POSITIVE_REGULATION_OF_MULTICELLULAR_ORGANISM_GROWTH	27	0.12756	0.806943	0.726916	0.85302	1	1383	tags=22%, list=9%, signal=25%
GOBP_GMP_METABOLIC_PROCESS	15	0.176516	0.806735	0.675403	0.852928	1	7150	tags=67%, list=49%, signal=131%
GOBP_RESPONSE_TO_MINERALOCORTICOID	27	0.129715	0.806679	0.717172	0.852571	1	9994	tags=81%, list=69%, signal=258%
GOBP_REGULATION_OF_REPRODUCTIVE_PROCESS	109	0.0649643	0.806646	0.724806	0.852169	1	2136	tags=21%, list=15%, signal=25%
GOBP_GRANULOCYTE_DIFFERENTIATION	26	0.133234	0.806482	0.708333	0.852015	1	8156	tags=69%, list=56%, signal=157%
GOBP_SENSORY_PERCEPTION_OF_TASTE	23	0.140871	0.805826	0.697769	0.852713	1	6825	tags=61%, list=47%, signal=114%
GOBP_NEGATIVE_REGULATION_OF_SMOOTH_MUSCLE_CELL_MIGRATION	20	0.148366	0.80502	0.703854	0.8536	1	11693	tags=95%, list=80%, signal=479%
GOBP_POSITIVE_REGULATION_OF_NEUTROPHIL_MIGRATION	23	0.142501	0.80495	0.716599	0.853246	1	4899	tags=48%, list=34%, signal=72%
GOBP_RESPONSE_TO_EPIDERMAL_GROWTH_FACTOR	45	0.101791	0.804208	0.722555	0.854025	1	9214	tags=73%, list=63%, signal=199%
GOBP_POSITIVE_REGULATION_OF_PROTEIN_LOCALIZATION_TO_MEMBRANE	119	0.0630453	0.803771	0.702041	0.854286	1	5705	tags=45%, list=39%, signal=74%
GOBP_NUCLEOTIDE_BINDING_DOMAIN_LEUCINE_RICH_REPEAT_CONTAINING_RECEPTOR_SIGNALING_PATHWAY	39	0.108427	0.803657	0.705078	0.854016	1	5153	tags=46%, list=35%, signal=71%
GOBP_PROTEIN_LOCALIZATION_TO_LYSOSOME	44	0.103207	0.8025	0.695296	0.855544	1	12088	tags=93%, list=83%, signal=543%
GOBP_CELLULAR_RESPONSE_TO_ARSENIC_CONTAINING_SUBSTANCE	18	0.157414	0.800112	0.717172	0.859223	1	8239	tags=72%, list=56%, signal=166%
GOBP_RETROGRADE_TRANSPORT_ENDOSOME_TO_GOLGI	78	0.076612	0.800027	0.727811	0.858894	1	11041	tags=83%, list=76%, signal=341%
GOBP_GLUCOSE_6_PHOSPHATE_METABOLIC_PROCESS	22	0.140553	0.799958	0.730539	0.85855	1	7233	tags=64%, list=50%, signal=126%
GOBP_NEGATIVE_REGULATION_OF_AMINE_TRANSPORT	25	0.137257	0.799365	0.713726	0.859114	1	5001	tags=48%, list=34%, signal=73%
GOBP_NEUROMUSCULAR_PROCESS	80	0.0773304	0.798829	0.712831	0.859566	1	2888	tags=28%, list=20%, signal=34%
GOBP_CEREBRAL_CORTEX_DEVELOPMENT	98	0.0690533	0.798702	0.735043	0.859307	1	10904	tags=82%, list=75%, signal=321%
GOBP_REGULATION_OF_POSITIVE_CHEMOTAXIS	21	0.148511	0.798582	0.704	0.859045	1	4781	tags=48%, list=33%, signal=71%
GOBP_NEGATIVE_REGULATION_OF_DNA_DEPENDENT_DNA_REPLICATION	15	0.175702	0.798483	0.695918	0.858764	1	356	tags=20%, list=2%, signal=20%
GOBP_MITOTIC_DNA_REPLICATION	15	0.168344	0.797981	0.707317	0.859168	1	3380	tags=40%, list=23%, signal=52%
GOBP_ANATOMICAL_STRUCTURE_HOMEOSTASIS	385	0.0361637	0.797808	0.701149	0.858989	1	8842	tags=64%, list=61%, signal=159%
GOBP_POLYSACCHARIDE_METABOLIC_PROCESS	100	0.0692102	0.797323	0.748479	0.859365	1	4976	tags=41%, list=34%, signal=62%
GOBP_NEUTROPHIL_CHEMOTAXIS	58	0.0889012	0.797175	0.736221	0.859155	1	1725	tags=21%, list=12%, signal=23%
GOBP_PROTEIN_LOCALIZATION_TO_ENDOSOME	24	0.134203	0.796869	0.755741	0.859195	1	12629	tags=100%, list=87%, signal=745%
GOBP_NEGATIVE_REGULATION_OF_INTERLEUKIN_8_PRODUCTION	15	0.170687	0.795868	0.719368	0.860391	1	11124	tags=93%, list=76%, signal=393%
GOBP_POSITIVE_REGULATION_OF_PROTEIN_TARGETING_TO_MITOCHONDRION	31	0.121831	0.795827	0.717132	0.860005	1	12810	tags=100%, list=88%, signal=820%
GOBP_IMPORT_ACROSS_PLASMA_MEMBRANE	142	0.0581949	0.795428	0.734406	0.860231	1	7683	tags=58%, list=53%, signal=122%
GOBP_PHASIC_SMOOTH_MUSCLE_CONTRACTION	17	0.160358	0.794794	0.686	0.860838	1	5384	tags=53%, list=37%, signal=84%
GOBP_RNA_PHOSPHODIESTER_BOND_HYDROLYSIS_ENDONUCLEOLYTIC	72	0.0795893	0.79405	0.729572	0.861633	1	11605	tags=88%, list=80%, signal=426%
GOBP_NUCLEOTIDE_EXCISION_REPAIR_PREINCISION_COMPLEX_ASSEMBLY	28	0.126094	0.793595	0.709234	0.861954	1	11185	tags=89%, list=77%, signal=382%
GOBP_RESPONSE_TO_NITRIC_OXIDE	15	0.166518	0.793579	0.755424	0.861524	1	12157	tags=100%, list=83%, signal=600%
GOBP_POSITIVE_REGULATION_OF_PHAGOCYTOSIS	51	0.0939039	0.793017	0.728216	0.862003	1	8071	tags=65%, list=55%, signal=144%
GOBP_RESPONSE_TO_ARSENIC_CONTAINING_SUBSTANCE	29	0.124901	0.792829	0.736418	0.861875	1	8239	tags=69%, list=56%, signal=158%
GOBP_SARCOPLASMIC_RETICULUM_CALCIUM_ION_TRANSPORT	33	0.115333	0.791875	0.737044	0.862996	1	4066	tags=39%, list=28%, signal=54%
GOBP_POSITIVE_REGULATION_OF_RESPONSE_TO_WOUNDING	54	0.0902705	0.791668	0.752515	0.862875	1	4629	tags=41%, list=32%, signal=59%
GOBP_MATERNAL_PROCESS_INVOLVED_IN_FEMALE_PREGNANCY	52	0.0910776	0.790978	0.738614	0.863589	1	12979	tags=98%, list=89%, signal=888%
GOBP_SMOOTH_MUSCLE_CELL_DIFFERENTIATION	51	0.094279	0.790811	0.737475	0.863393	1	12069	tags=92%, list=83%, signal=533%
GOBP_POSITIVE_REGULATION_OF_NITRIC_OXIDE_METABOLIC_PROCESS	32	0.120602	0.790806	0.713987	0.86294	1	12828	tags=100%, list=88%, signal=829%
GOBP_REGULATION_OF_THE_FORCE_OF_HEART_CONTRACTION	23	0.137882	0.790416	0.729412	0.863131	1	3064	tags=35%, list=21%, signal=44%
GOBP_HISTONE_EXCHANGE	40	0.104497	0.789549	0.721569	0.864101	1	3219	tags=33%, list=22%, signal=42%
GOBP_PROTEIN_LOCALIZATION_TO_MICROTUBULE_ORGANIZING_CENTER	35	0.112866	0.789504	0.729367	0.863719	1	7524	tags=63%, list=52%, signal=130%
GOBP_REGULATION_OF_PROTEIN_IMPORT	57	0.0894608	0.789443	0.747012	0.863368	1	1258	tags=18%, list=9%, signal=19%
GOBP_SPLICEOSOMAL_SNRNP_ASSEMBLY	38	0.108697	0.789419	0.726337	0.862951	1	1872	tags=24%, list=13%, signal=27%
GOBP_NEGATIVE_REGULATION_OF_CHEMOTAXIS	49	0.0954501	0.789386	0.732106	0.862559	1	12898	tags=98%, list=88%, signal=845%
GOBP_STRIATUM_DEVELOPMENT	17	0.158529	0.789222	0.752988	0.862378	1	2837	tags=35%, list=19%, signal=44%
GOBP_PROTEIN_PROCESSING	176	0.0517705	0.787637	0.73125	0.864645	1	7208	tags=55%, list=49%, signal=107%
GOBP_LYMPHOCYTE_ACTIVATION_INVOLVED_IN_IMMUNE_RESPONSE	128	0.0601394	0.787635	0.731286	0.864193	1	3915	tags=33%, list=27%, signal=44%
GOBP_NEGATIVE_REGULATION_OF_FAT_CELL_DIFFERENTIATION	41	0.104991	0.78651	0.727273	0.865609	1	11989	tags=93%, list=82%, signal=519%
GOBP_PROTEOGLYCAN_BIOSYNTHETIC_PROCESS	60	0.086092	0.786093	0.740365	0.865817	1	3853	tags=35%, list=26%, signal=47%
GOBP_CELL_PROLIFERATION_IN_FOREBRAIN	22	0.140834	0.785659	0.744275	0.866115	1	6566	tags=59%, list=45%, signal=107%
GOBP_POSITIVE_REGULATION_OF_MUSCLE_CELL_DIFFERENTIATION	61	0.0853073	0.785295	0.752577	0.866249	1	13105	tags=98%, list=90%, signal=966%
GOBP_REGULATION_OF_VACUOLE_ORGANIZATION	45	0.0996569	0.785009	0.739044	0.866265	1	12810	tags=98%, list=88%, signal=801%
GOBP_AXIS_SPECIFICATION	67	0.0830719	0.78485	0.740286	0.866099	1	11418	tags=87%, list=78%, signal=397%
GOBP_NEGATIVE_REGULATION_OF_CELLULAR_RESPONSE_TO_INSULIN_STIMULUS	36	0.110576	0.784664	0.722338	0.865985	1	11759	tags=92%, list=81%, signal=472%
GOBP_POSITIVE_REGULATION_OF_NITRIC_OXIDE_SYNTHASE_ACTIVITY	20	0.147144	0.781736	0.735967	0.870369	1	5148	tags=50%, list=35%, signal=77%
GOBP_DNA_REPLICATION_INDEPENDENT_NUCLEOSOME_ORGANIZATION	37	0.108402	0.781599	0.746032	0.870131	1	5517	tags=49%, list=38%, signal=78%
GOBP_REGULATION_OF_PROTEIN_MODIFICATION_BY_SMALL_PROTEIN_CONJUGATION_OR_REMOVAL	215	0.0468696	0.781538	0.736111	0.869779	1	1971	tags=18%, list=14%, signal=21%
GOBP_T_CELL_DIFFERENTIATION_INVOLVED_IN_IMMUNE_RESPONSE	54	0.0898422	0.780922	0.744231	0.870291	1	3825	tags=35%, list=26%, signal=48%
GOBP_POSITIVE_REGULATION_OF_VASCULAR_ENDOTHELIAL_GROWTH_FACTOR_PRODUCTION	23	0.133367	0.780915	0.764948	0.869848	1	5032	tags=48%, list=35%, signal=73%
GOBP_ACTIN_POLYMERIZATION_OR_DEPOLYMERIZATION	186	0.049694	0.779529	0.774757	0.871627	1	7438	tags=56%, list=51%, signal=113%
GOBP_RESPONSE_TO_ACID_CHEMICAL	101	0.06626	0.779443	0.758621	0.871312	1	12035	tags=89%, list=83%, signal=506%
GOBP_CELLULAR_RESPONSE_TO_VITAMIN_D	20	0.145001	0.778492	0.748963	0.8724	1	11742	tags=95%, list=81%, signal=487%
GOBP_VESICLE_DOCKING	62	0.0841615	0.777602	0.762089	0.873373	1	11479	tags=87%, list=79%, signal=407%
GOBP_PURINE_CONTAINING_COMPOUND_CATABOLIC_PROCESS	47	0.0964626	0.777434	0.744422	0.873194	1	2010	tags=23%, list=14%, signal=27%
GOBP_NEGATIVE_REGULATION_OF_RESPONSE_TO_CYTOKINE_STIMULUS	49	0.0953617	0.777015	0.745968	0.87344	1	6649	tags=55%, list=46%, signal=101%
GOBP_PHOSPHATIDYLETHANOLAMINE_METABOLIC_PROCESS	23	0.132803	0.776953	0.744639	0.873088	1	10747	tags=87%, list=74%, signal=330%
GOBP_REGULATION_OF_ENDOTHELIAL_CELL_CHEMOTAXIS	18	0.153409	0.776629	0.748031	0.873142	1	10728	tags=89%, list=74%, signal=336%
GOBP_ESTABLISHMENT_OR_MAINTENANCE_OF_CELL_POLARITY	200	0.0471357	0.776628	0.752896	0.872689	1	2967	tags=25%, list=20%, signal=31%
GOBP_GLUTAMINE_METABOLIC_PROCESS	19	0.149132	0.77454	0.762781	0.87554	1	8573	tags=74%, list=59%, signal=179%
GOBP_NEGATIVE_REGULATION_OF_NOTCH_SIGNALING_PATHWAY	35	0.10887	0.774348	0.741551	0.875391	1	11749	tags=91%, list=81%, signal=469%
GOBP_POSITIVE_REGULATION_OF_HISTONE_H3_K4_METHYLATION	17	0.156978	0.774322	0.760915	0.874992	1	7149	tags=65%, list=49%, signal=127%
GOBP_POSITIVE_REGULATION_OF_MACROPHAGE_ACTIVATION	18	0.1536	0.774313	0.752941	0.874551	1	2623	tags=33%, list=18%, signal=41%
GOBP_RESPONSE_TO_PROTOZOAN	16	0.157812	0.774159	0.749499	0.874337	1	10461	tags=88%, list=72%, signal=309%
GOBP_VESICLE_FUSION_TO_PLASMA_MEMBRANE	20	0.145043	0.773726	0.772549	0.874591	1	10283	tags=85%, list=71%, signal=288%
GOBP_PROTEIN_KINASE_A_SIGNALING	27	0.124748	0.773653	0.750996	0.874266	1	8986	tags=74%, list=62%, signal=193%
GOBP_RESPONSE_TO_PEPTIDE	443	0.0320984	0.772936	0.784431	0.874915	1	9586	tags=69%, list=66%, signal=195%
GOBP_OOGENESIS	63	0.0849367	0.772914	0.745902	0.874502	1	2701	tags=27%, list=19%, signal=33%
GOBP_REGULATION_OF_T_HELPER_1_TYPE_IMMUNE_RESPONSE	21	0.143328	0.772699	0.76	0.874378	1	4162	tags=43%, list=29%, signal=60%
GOBP_INTERFERON_ALPHA_PRODUCTION	24	0.13505	0.772608	0.744422	0.874068	1	4717	tags=46%, list=32%, signal=68%
GOBP_BRANCHING_INVOLVED_IN_SALIVARY_GLAND_MORPHOGENESIS	17	0.158461	0.771433	0.754455	0.875479	1	2838	tags=35%, list=19%, signal=44%
GOBP_NEGATIVE_REGULATION_OF_ACTIN_FILAMENT_POLYMERIZATION	52	0.0906594	0.771367	0.738791	0.875126	1	2608	tags=27%, list=18%, signal=33%
GOBP_AMEBOIDAL_TYPE_CELL_MIGRATION	373	0.0349324	0.771184	0.748971	0.874987	1	3217	tags=25%, list=22%, signal=32%
GOBP_POSITIVE_REGULATION_OF_NUCLEOTIDE_METABOLIC_PROCESS	36	0.109836	0.771058	0.74739	0.874727	1	8934	tags=72%, list=61%, signal=186%
GOBP_NEGATIVE_REGULATION_OF_PROTEIN_MATURATION	18	0.155995	0.770936	0.761099	0.874461	1	5829	tags=56%, list=40%, signal=92%
GOBP_POSITIVE_REGULATION_OF_PROTEIN_DEPHOSPHORYLATION	42	0.101191	0.770903	0.7751	0.874059	1	12417	tags=95%, list=85%, signal=639%
GOBP_TRANSMISSION_OF_NERVE_IMPULSE	63	0.0825482	0.769994	0.764591	0.875068	1	8060	tags=63%, list=55%, signal=141%
GOBP_POSITIVE_REGULATION_OF_DEPHOSPHORYLATION	52	0.0911517	0.769531	0.743327	0.875348	1	12417	tags=94%, list=85%, signal=632%
GOBP_NEGATIVE_REGULATION_OF_CD4_POSITIVE_ALPHA_BETA_T_CELL_ACTIVATION	23	0.135335	0.768454	0.75502	0.876617	1	2467	tags=30%, list=17%, signal=37%
GOBP_EPITHELIAL_STRUCTURE_MAINTENANCE	17	0.159914	0.767573	0.753593	0.877624	1	8822	tags=76%, list=60%, signal=193%
GOBP_CARBOHYDRATE_PHOSPHORYLATION	23	0.133415	0.767385	0.762575	0.877466	1	10104	tags=83%, list=69%, signal=268%
GOBP_RETROGRADE_AXONAL_TRANSPORT	20	0.142214	0.767203	0.757829	0.877322	1	9595	tags=80%, list=66%, signal=234%
GOBP_CHROMATIN_SILENCING	35	0.105918	0.76714	0.769388	0.876972	1	13042	tags=100%, list=89%, signal=944%
GOBP_POSITIVE_REGULATION_OF_GLYCOGEN_METABOLIC_PROCESS	16	0.158189	0.76629	0.741414	0.877911	1	5898	tags=56%, list=40%, signal=94%
GOBP_BETA_CATENIN_DESTRUCTION_COMPLEX_DISASSEMBLY	19	0.149464	0.765772	0.740816	0.878284	1	7033	tags=63%, list=48%, signal=122%
GOBP_PROTEIN_K48_LINKED_DEUBIQUITINATION	29	0.119596	0.765612	0.77897	0.878074	1	9322	tags=76%, list=64%, signal=210%
GOBP_POSITIVE_REGULATION_OF_CATION_CHANNEL_ACTIVITY	62	0.0824911	0.764441	0.795591	0.879378	1	1859	tags=21%, list=13%, signal=24%
GOBP_PROTEIN_COMPLEX_OLIGOMERIZATION	206	0.0459325	0.763934	0.769231	0.87968	1	2666	tags=23%, list=18%, signal=28%
GOBP_POSITIVE_REGULATION_OF_B_CELL_ACTIVATION	61	0.0827178	0.763311	0.750511	0.880178	1	2623	tags=26%, list=18%, signal=32%
GOBP_INTRINSIC_APOPTOTIC_SIGNALING_PATHWAY_IN_RESPONSE_TO_OXIDATIVE_STRESS	41	0.102565	0.762904	0.766409	0.880371	1	3843	tags=37%, list=26%, signal=50%
GOBP_REGULATION_OF_NOTCH_SIGNALING_PATHWAY	95	0.0677625	0.762111	0.752399	0.881152	1	11759	tags=87%, list=81%, signal=448%
GOBP_NEGATIVE_REGULATION_OF_LIPID_BIOSYNTHETIC_PROCESS	45	0.0945151	0.761944	0.793436	0.88096	1	2838	tags=29%, list=19%, signal=36%
GOBP_MULTI_MULTICELLULAR_ORGANISM_PROCESS	162	0.0525663	0.761501	0.756303	0.88118	1	10584	tags=78%, list=73%, signal=280%
GOBP_REGULATION_OF_NEUTROPHIL_MIGRATION	34	0.11003	0.760912	0.75098	0.88167	1	6119	tags=53%, list=42%, signal=91%
GOBP_NEGATIVE_REGULATION_OF_SMALL_GTPASE_MEDIATED_SIGNAL_TRANSDUCTION	52	0.0880868	0.760733	0.767176	0.881499	1	9096	tags=71%, list=62%, signal=188%
GOBP_T_CELL_SELECTION	33	0.110616	0.759424	0.797642	0.883101	1	1483	tags=21%, list=10%, signal=24%
GOBP_RESPONSE_TO_PURINE_CONTAINING_COMPOUND	127	0.0577384	0.759159	0.747433	0.883057	1	4217	tags=35%, list=29%, signal=48%
GOBP_NEGATIVE_REGULATION_OF_LYASE_ACTIVITY	23	0.131907	0.759022	0.78937	0.882824	1	3151	tags=35%, list=22%, signal=44%
GOBP_REGULATION_OF_CELL_CYCLE_CHECKPOINT	30	0.115377	0.758698	0.756286	0.882891	1	9987	tags=80%, list=68%, signal=253%
GOBP_REGULATION_OF_WOUND_HEALING	99	0.0668208	0.758448	0.736739	0.882831	1	4629	tags=38%, list=32%, signal=56%
GOBP_COPII_COATED_VESICLE_BUDDING	70	0.0786944	0.757822	0.77572	0.88332	1	9899	tags=76%, list=68%, signal=235%
GOBP_POSITIVE_REGULATION_OF_CELL_CYCLE_G2_M_PHASE_TRANSITION	28	0.120853	0.757256	0.780632	0.883743	1	1365	tags=21%, list=9%, signal=24%
GOBP_PRI_MIRNA_TRANSCRIPTION_BY_RNA_POLYMERASE_II	45	0.0951005	0.756337	0.776447	0.884698	1	8339	tags=67%, list=57%, signal=155%
GOBP_LONG_CHAIN_FATTY_ACID_IMPORT_INTO_CELL	16	0.157125	0.756187	0.77666	0.884462	1	6825	tags=63%, list=47%, signal=117%
GOBP_POSITIVE_REGULATION_OF_CALCIUM_ION_DEPENDENT_EXOCYTOSIS	17	0.152423	0.755874	0.777108	0.884461	1	9789	tags=82%, list=67%, signal=250%
GOBP_PEPTIDYL_L_CYSTEINE_S_PALMITOYLATION	21	0.138783	0.755327	0.733598	0.884846	1	9784	tags=81%, list=67%, signal=246%
GOBP_NEGATIVE_REGULATION_OF_CYTOKINE_PRODUCTION	214	0.0445093	0.755106	0.789916	0.884717	1	6924	tags=52%, list=47%, signal=97%
GOBP_NEGATIVE_REGULATION_OF_CYCLIN_DEPENDENT_PROTEIN_KINASE_ACTIVITY	28	0.1205	0.754203	0.756972	0.885628	1	1891	tags=25%, list=13%, signal=29%
GOBP_ENDODERMAL_CELL_DIFFERENTIATION	35	0.107306	0.753508	0.78373	0.88622	1	10105	tags=80%, list=69%, signal=260%
GOBP_REGULATION_OF_LEUKOCYTE_CHEMOTAXIS	89	0.0665398	0.752758	0.764591	0.886894	1	3295	tags=29%, list=23%, signal=38%
GOBP_LYMPH_VESSEL_DEVELOPMENT	26	0.127659	0.752569	0.742633	0.886736	1	2067	tags=27%, list=14%, signal=31%
GOBP_REGULATION_OF_AMYLOID_PRECURSOR_PROTEIN_CATABOLIC_PROCESS	39	0.103146	0.75253	0.767742	0.886341	1	11213	tags=87%, list=77%, signal=376%
GOBP_REGULATION_OF_SMAD_PROTEIN_SIGNAL_TRANSDUCTION	24	0.125046	0.752343	0.794411	0.886177	1	11547	tags=92%, list=79%, signal=439%
GOBP_WOUND_HEALING	418	0.0326764	0.752283	0.807692	0.885818	1	3374	tags=26%, list=23%, signal=33%
GOBP_REGULATION_OF_MEIOTIC_CELL_CYCLE	36	0.105666	0.752192	0.773092	0.885514	1	6564	tags=56%, list=45%, signal=101%
GOBP_PROTEIN_IMPORT	174	0.0489276	0.750714	0.767347	0.887306	1	12034	tags=87%, list=83%, signal=494%
GOBP_SUBPALLIUM_DEVELOPMENT	22	0.133804	0.750709	0.767821	0.886866	1	2028	tags=27%, list=14%, signal=32%
GOBP_EMBRYONIC_CRANIAL_SKELETON_MORPHOGENESIS	42	0.0977595	0.749123	0.813808	0.888834	1	9689	tags=76%, list=66%, signal=226%
GOBP_POSITIVE_REGULATION_OF_CELL_SUBSTRATE_ADHESION	110	0.0610825	0.747071	0.768293	0.891476	1	11445	tags=85%, list=78%, signal=390%
GOBP_POSITIVE_REGULATION_OF_REACTIVE_OXYGEN_SPECIES_BIOSYNTHETIC_PROCESS	42	0.0968066	0.746138	0.794175	0.892462	1	12828	tags=98%, list=88%, signal=808%
GOBP_GLYCEROLIPID_CATABOLIC_PROCESS	53	0.0845934	0.745767	0.792339	0.89255	1	3998	tags=36%, list=27%, signal=49%
GOBP_CATECHOLAMINE_SECRETION	49	0.0909402	0.745256	0.772636	0.892909	1	6118	tags=51%, list=42%, signal=88%
GOBP_NEGATIVE_REGULATION_OF_OXIDATIVE_STRESS_INDUCED_CELL_DEATH	36	0.10536	0.744885	0.772257	0.892994	1	1302	tags=19%, list=9%, signal=21%
GOBP_POSITIVE_REGULATION_OF_MUSCLE_TISSUE_DEVELOPMENT	15	0.161031	0.744834	0.781705	0.892632	1	1542	tags=27%, list=11%, signal=30%
GOBP_REGULATION_OF_MULTICELLULAR_ORGANISM_GROWTH	55	0.0872487	0.744406	0.794411	0.892834	1	1383	tags=18%, list=9%, signal=20%
GOBP_POSITIVE_REGULATION_OF_REGULATED_SECRETORY_PATHWAY	43	0.0968776	0.744044	0.809615	0.892918	1	10461	tags=81%, list=72%, signal=287%
GOBP_CELL_CYCLE_DNA_REPLICATION	60	0.0815845	0.743982	0.793103	0.89256	1	5863	tags=48%, list=40%, signal=80%
GOBP_PHOSPHATIDYLETHANOLAMINE_ACYL_CHAIN_REMODELING	15	0.163351	0.743262	0.75813	0.893181	1	4425	tags=47%, list=30%, signal=67%
GOBP_DERMATAN_SULFATE_PROTEOGLYCAN_METABOLIC_PROCESS	16	0.155238	0.743054	0.797665	0.893034	1	2295	tags=31%, list=16%, signal=37%
GOBP_TOR_SIGNALING	105	0.0615164	0.742492	0.820248	0.893444	1	2164	tags=21%, list=15%, signal=24%
GOBP_POSITIVE_REGULATION_OF_DNA_RECOMBINATION	37	0.102798	0.742208	0.792776	0.893385	1	6781	tags=57%, list=46%, signal=106%
GOBP_NEGATIVE_REGULATION_OF_PHAGOCYTOSIS	20	0.13591	0.742193	0.786274	0.892954	1	6770	tags=60%, list=46%, signal=112%
GOBP_REGULATION_OF_CELL_CYCLE_PHASE_TRANSITION	412	0.031687	0.74207	0.782881	0.89269	1	1957	tags=17%, list=13%, signal=19%
GOBP_REGULATION_OF_VIRAL_LIFE_CYCLE	107	0.0620197	0.741841	0.80566	0.892578	1	4962	tags=40%, list=34%, signal=60%
GOBP_T_CELL_APOPTOTIC_PROCESS	37	0.102222	0.741768	0.775148	0.89225	1	10731	tags=84%, list=74%, signal=316%
GOBP_RESPONSE_TO_CARBOHYDRATE	185	0.0454352	0.740655	0.796781	0.893403	1	9120	tags=67%, list=63%, signal=177%
GOBP_SELECTIVE_AUTOPHAGY	55	0.0836208	0.740071	0.788307	0.893813	1	5148	tags=44%, list=35%, signal=67%
GOBP_INTRACELLULAR_STEROL_TRANSPORT	22	0.134397	0.739851	0.815476	0.893688	1	11963	tags=95%, list=82%, signal=530%
GOBP_POSITIVE_REGULATION_OF_TORC1_SIGNALING	16	0.153075	0.737306	0.802789	0.897017	1	1415	tags=25%, list=10%, signal=28%
[truncated: 244 more rows]

## Sheet: P25-Shank3; C5 BP - Down
Supplementary Table 3. Results of GSEA of P25-Shank3 and P60-Shank3 forebrain transcripts performed using gene sets in the CC, BP, and MF domains.
NAME	SIZE	ES	NES	NOM p-val	FDR q-val	FWER p-val	RANK AT MAX	LEADING EDGE
GOBP_OXIDATIVE_PHOSPHORYLATION	133	-0.364755	-4.91976	0	0	0	5805	tags=76%, list=40%, signal=125%
GOBP_ATP_SYNTHESIS_COUPLED_ELECTRON_TRANSPORT	93	-0.424346	-4.67339	0	0	0	4829	tags=75%, list=33%, signal=112%
GOBP_ELECTRON_TRANSPORT_CHAIN	160	-0.303532	-4.51691	0	0	0	4829	tags=63%, list=33%, signal=93%
GOBP_RESPIRATORY_ELECTRON_TRANSPORT_CHAIN	109	-0.368958	-4.50146	0	0	0	4829	tags=70%, list=33%, signal=103%
GOBP_COTRANSLATIONAL_PROTEIN_TARGETING_TO_MEMBRANE	98	-0.380314	-4.4041	0	0	0	5653	tags=77%, list=39%, signal=124%
GOBP_ESTABLISHMENT_OF_PROTEIN_LOCALIZATION_TO_ENDOPLASMIC_RETICULUM	110	-0.342768	-4.14851	0	0	0	5116	tags=69%, list=35%, signal=106%
GOBP_TRANSLATIONAL_TERMINATION	103	-0.321321	-3.79658	0	0	0	5401	tags=69%, list=37%, signal=109%
GOBP_MITOCHONDRIAL_TRANSLATIONAL_TERMINATION	89	-0.340134	-3.76156	0	0	0	5722	tags=73%, list=39%, signal=119%
GOBP_CELLULAR_RESPIRATION	175	-0.244459	-3.76094	0	0	0	5479	tags=62%, list=38%, signal=98%
GOBP_CELLULAR_RESPONSE_TO_TOXIC_SUBSTANCE	88	-0.32604	-3.64518	0	0	0	6047	tags=74%, list=41%, signal=125%
GOBP_PROTEIN_LOCALIZATION_TO_ENDOPLASMIC_RETICULUM	136	-0.269433	-3.62819	0	0	0	5116	tags=62%, list=35%, signal=94%
GOBP_CELLULAR_OXIDANT_DETOXIFICATION	73	-0.354333	-3.61172	0	0	0	6047	tags=77%, list=41%, signal=130%
GOBP_TRANSLATIONAL_ELONGATION	130	-0.26529	-3.49198	0	0	0	5590	tags=65%, list=38%, signal=104%
GOBP_NADH_DEHYDROGENASE_COMPLEX_ASSEMBLY	61	-0.373633	-3.48523	0	0	0	4138	tags=66%, list=28%, signal=91%
GOBP_MITOCHONDRIAL_TRANSLATION	132	-0.255447	-3.47032	0	0	0	5590	tags=64%, list=38%, signal=102%
GOBP_DETOXIFICATION	94	-0.310844	-3.46446	0	0	0	6047	tags=72%, list=41%, signal=123%
GOBP_MITOCHONDRIAL_ELECTRON_TRANSPORT_NADH_TO_UBIQUINONE	52	-0.415005	-3.44768	0	0	0	6030	tags=83%, list=41%, signal=140%
GOBP_MITOCHONDRIAL_RESPIRATORY_CHAIN_COMPLEX_ASSEMBLY	95	-0.282333	-3.27026	0	0	0	7731	tags=81%, list=53%, signal=171%
GOBP_PROTEIN_TARGETING_TO_MEMBRANE	186	-0.206483	-3.23192	0	0	0	5653	tags=59%, list=39%, signal=95%
GOBP_NUCLEAR_TRANSCRIBED_MRNA_CATABOLIC_PROCESS_NONSENSE_MEDIATED_DECAY	118	-0.253015	-3.2135	0	0	0	5116	tags=60%, list=35%, signal=92%
GOBP_TRANSLATIONAL_INITIATION	180	-0.192841	-3.04891	0	0.000114292	0.003	7027	tags=67%, list=48%, signal=128%
GOBP_ATP_METABOLIC_PROCESS	281	-0.154671	-2.9979	0	0.000289991	0.008	7027	tags=63%, list=48%, signal=120%
GOBP_MYELOID_LEUKOCYTE_MEDIATED_IMMUNITY	452	-0.12032	-2.98056	0	0.00034757	0.01	4786	tags=44%, list=33%, signal=64%
GOBP_PROTEIN_TARGETING	405	-0.129221	-2.9113	0	0.000432375	0.013	6307	tags=56%, list=43%, signal=96%
GOBP_ENERGY_DERIVATION_BY_OXIDATION_OF_ORGANIC_COMPOUNDS	253	-0.154715	-2.91023	0	0.00041508	0.013	6661	tags=61%, list=46%, signal=110%
GOBP_ESTABLISHMENT_OF_PROTEIN_LOCALIZATION_TO_MEMBRANE	325	-0.137248	-2.90668	0	0.00042968	0.014	6929	tags=61%, list=48%, signal=113%
GOBP_MITOCHONDRIAL_GENE_EXPRESSION	159	-0.201108	-2.89373	0	0.000442827	0.015	5722	tags=59%, list=39%, signal=96%
GOBP_REGULATION_OF_ANIMAL_ORGAN_MORPHOGENESIS	165	-0.190757	-2.84228	0	0.00065475	0.023	5117	tags=54%, list=35%, signal=82%
GOBP_TUMOR_NECROSIS_FACTOR_MEDIATED_SIGNALING_PATHWAY	146	-0.201036	-2.80565	0	0.000853299	0.031	4790	tags=53%, list=33%, signal=78%
GOBP_MITOCHONDRIAL_ELECTRON_TRANSPORT_CYTOCHROME_C_TO_OXYGEN	19	-0.521748	-2.71057	0	0.00183622	0.066	4683	tags=84%, list=32%, signal=124%
GOBP_AEROBIC_RESPIRATION	81	-0.245492	-2.588	0	0.00430411	0.149	5083	tags=59%, list=35%, signal=90%
GOBP_VIRAL_GENE_EXPRESSION	187	-0.166682	-2.5817	0	0.00426953	0.153	6882	tags=64%, list=47%, signal=119%
GOBP_REGULATION_OF_HEMATOPOIETIC_STEM_CELL_DIFFERENTIATION	72	-0.257396	-2.5671	0	0.00457743	0.171	4773	tags=58%, list=33%, signal=86%
GOBP_MITOCHONDRIAL_TRANSPORT	245	-0.141413	-2.55547	0	0.00486435	0.188	6307	tags=57%, list=43%, signal=99%
GOBP_HEMATOPOIETIC_STEM_CELL_DIFFERENTIATION	84	-0.234506	-2.53541	0	0.00550052	0.214	5108	tags=58%, list=35%, signal=89%
GOBP_RESPONSE_TO_TOXIC_SUBSTANCE	185	-0.163836	-2.52916	0	0.00559215	0.221	6077	tags=58%, list=42%, signal=98%
GOBP_ANTIGEN_PROCESSING_AND_PRESENTATION_OF_EXOGENOUS_PEPTIDE_ANTIGEN_VIA_MHC_CLASS_I	74	-0.246304	-2.51994	0	0.00583024	0.235	8252	tags=81%, list=57%, signal=186%
GOBP_REGULATION_OF_TRANSCRIPTION_FROM_RNA_POLYMERASE_II_PROMOTER_IN_RESPONSE_TO_HYPOXIA	76	-0.248074	-2.51405	0.00204082	0.0059502	0.242	5421	tags=62%, list=37%, signal=98%
GOBP_CELLULAR_PROTEIN_COMPLEX_DISASSEMBLY	208	-0.143813	-2.46038	0	0.00880833	0.348	5506	tags=52%, list=38%, signal=82%
GOBP_CELLULAR_AMINO_ACID_METABOLIC_PROCESS	270	-0.129193	-2.44898	0	0.00958871	0.383	6416	tags=57%, list=44%, signal=99%
GOBP_MITOCHONDRIAL_MEMBRANE_ORGANIZATION	132	-0.1829	-2.44096	0	0.0100175	0.405	6307	tags=61%, list=43%, signal=107%
GOBP_NUCLEOSIDE_TRIPHOSPHATE_METABOLIC_PROCESS	95	-0.214673	-2.43095	0	0.0104465	0.426	5641	tags=60%, list=39%, signal=97%
GOBP_CELL_REDOX_HOMEOSTASIS	41	-0.31515	-2.41935	0	0.0110599	0.449	6089	tags=73%, list=42%, signal=125%
GOBP_PROTEASOMAL_UBIQUITIN_INDEPENDENT_PROTEIN_CATABOLIC_PROCESS	22	-0.423056	-2.41485	0	0.0112269	0.463	4447	tags=73%, list=30%, signal=104%
GOBP_GENERATION_OF_PRECURSOR_METABOLITES_AND_ENERGY	464	-0.0974968	-2.39219	0	0.0133048	0.53	6985	tags=57%, list=48%, signal=107%
GOBP_GLYCOSYL_COMPOUND_METABOLIC_PROCESS	103	-0.203394	-2.38494	0	0.0137121	0.55	5268	tags=56%, list=36%, signal=88%
GOBP_GLUTATHIONE_DERIVATIVE_METABOLIC_PROCESS	18	-0.458373	-2.36804	0	0.0152617	0.596	3047	tags=67%, list=21%, signal=84%
GOBP_RESPONSE_TO_OXYGEN_RADICAL	22	-0.420503	-2.32973	0	0.0191921	0.696	5810	tags=82%, list=40%, signal=136%
GOBP_REGULATION_OF_CELLULAR_AMINE_METABOLIC_PROCESS	72	-0.232903	-2.3176	0	0.020415	0.725	7154	tags=72%, list=49%, signal=141%
GOBP_MITOCHONDRIAL_ATP_SYNTHESIS_COUPLED_PROTON_TRANSPORT	18	-0.454643	-2.28365	0	0.0252634	0.798	5532	tags=83%, list=38%, signal=134%
GOBP_AMINE_METABOLIC_PROCESS	144	-0.163927	-2.27311	0	0.0265864	0.826	7154	tags=65%, list=49%, signal=127%
GOBP_MIDBRAIN_DEVELOPMENT	78	-0.213539	-2.25942	0	0.0287385	0.847	7187	tags=71%, list=49%, signal=138%
GOBP_INNER_MITOCHONDRIAL_MEMBRANE_ORGANIZATION	51	-0.27363	-2.25342	0.00199601	0.0291016	0.86	5747	tags=67%, list=39%, signal=110%
GOBP_CELLULAR_MODIFIED_AMINO_ACID_METABOLIC_PROCESS	155	-0.152744	-2.25184	0	0.0287543	0.864	6077	tags=57%, list=42%, signal=96%
GOBP_REGULATION_OF_STEM_CELL_DIFFERENTIATION	102	-0.193755	-2.24676	0	0.0293645	0.876	4773	tags=52%, list=33%, signal=77%
GOBP_FC_EPSILON_RECEPTOR_SIGNALING_PATHWAY	108	-0.180385	-2.23976	0.0019685	0.0302839	0.882	5627	tags=56%, list=39%, signal=91%
GOBP_PROTEIN_IMPORT_INTO_MITOCHONDRIAL_MATRIX	18	-0.433773	-2.23736	0	0.0302558	0.888	5836	tags=83%, list=40%, signal=139%
GOBP_RESPONSE_TO_OXIDATIVE_STRESS	385	-0.0984849	-2.23513	0	0.0302019	0.889	6406	tags=54%, list=44%, signal=93%
GOBP_PYRIMIDINE_RIBONUCLEOTIDE_METABOLIC_PROCESS	27	-0.361738	-2.21224	0	0.0343712	0.921	4998	tags=70%, list=34%, signal=107%
GOBP_CELLULAR_RESPONSE_TO_OXYGEN_RADICAL	18	-0.435558	-2.20518	0.00196464	0.0354364	0.935	5810	tags=83%, list=40%, signal=138%
GOBP_POSITIVE_REGULATION_OF_APOPTOTIC_SIGNALING_PATHWAY	108	-0.177456	-2.19142	0	0.0380498	0.947	7830	tags=71%, list=54%, signal=153%
GOBP_ERAD_PATHWAY	94	-0.195243	-2.17287	0.00192308	0.0418322	0.964	9739	tags=86%, list=67%, signal=258%
GOBP_NUCLEOSIDE_PHOSPHATE_BIOSYNTHETIC_PROCESS	227	-0.124446	-2.15025	0.002	0.04841	0.977	4639	tags=44%, list=32%, signal=64%
GOBP_FLUID_TRANSPORT	22	-0.378769	-2.1403	0	0.050688	0.98	4429	tags=68%, list=30%, signal=98%
GOBP_ORGANIC_HYDROXY_COMPOUND_METABOLIC_PROCESS	436	-0.08953	-2.13479	0.00194932	0.0515801	0.981	8234	tags=65%, list=56%, signal=145%
GOBP_NUCLEOSIDE_METABOLIC_PROCESS	87	-0.194765	-2.13126	0.00192308	0.0521036	0.983	6062	tags=61%, list=42%, signal=104%
GOBP_NEGATIVE_REGULATION_OF_CELL_CYCLE_G2_M_PHASE_TRANSITION	100	-0.182273	-2.13123	0	0.0513497	0.983	9174	tags=81%, list=63%, signal=217%
GOBP_SULFUR_COMPOUND_METABOLIC_PROCESS	316	-0.104178	-2.11065	0.0037037	0.0578495	0.99	3499	tags=34%, list=24%, signal=44%
GOBP_REGULATION_OF_CELLULAR_AMINO_ACID_METABOLIC_PROCESS	58	-0.234602	-2.08433	0.0101626	0.0665016	0.997	7154	tags=72%, list=49%, signal=142%
GOBP_GLYCOSYL_COMPOUND_CATABOLIC_PROCESS	33	-0.30621	-2.08079	0.00375235	0.0671458	0.997	5268	tags=67%, list=36%, signal=104%
GOBP_ATP_SYNTHESIS_COUPLED_PROTON_TRANSPORT	21	-0.377849	-2.07891	0.0021322	0.0668971	0.997	5610	tags=76%, list=38%, signal=124%
GOBP_RIBONUCLEOSIDE_TRIPHOSPHATE_METABOLIC_PROCESS	74	-0.20893	-2.07839	0.00197628	0.0662009	0.997	5641	tags=59%, list=39%, signal=96%
GOBP_RESPONSE_TO_PAIN	27	-0.337468	-2.07528	0.00203252	0.0665523	0.997	4271	tags=63%, list=29%, signal=89%
GOBP_AMINE_BIOSYNTHETIC_PROCESS	34	-0.30695	-2.07047	0.00203666	0.0676813	0.998	1969	tags=44%, list=14%, signal=51%
GOBP_REGULATION_OF_DNA_TEMPLATED_TRANSCRIPTION_IN_RESPONSE_TO_STRESS	113	-0.167535	-2.06939	0.00587084	0.0672261	0.998	6740	tags=63%, list=46%, signal=116%
GOBP_POSITIVE_REGULATION_OF_LEUKOCYTE_ADHESION_TO_VASCULAR_ENDOTHELIAL_CELL	15	-0.43539	-2.05734	0.00617284	0.0714012	1	5325	tags=80%, list=37%, signal=126%
GOBP_CELLULAR_MODIFIED_AMINO_ACID_BIOSYNTHETIC_PROCESS	39	-0.277052	-2.05702	0.00400802	0.0705986	1	5320	tags=64%, list=36%, signal=101%
GOBP_PYRIMIDINE_RIBONUCLEOTIDE_BIOSYNTHETIC_PROCESS	21	-0.372186	-2.04809	0.00621118	0.0735444	1	4998	tags=71%, list=34%, signal=109%
GOBP_RIBONUCLEOSIDE_TRIPHOSPHATE_BIOSYNTHETIC_PROCESS	61	-0.22289	-2.04537	0.00204918	0.0735682	1	5610	tags=61%, list=38%, signal=98%
GOBP_PYRIMIDINE_CONTAINING_COMPOUND_METABOLIC_PROCESS	71	-0.207286	-2.04214	0.0019802	0.0741965	1	5209	tags=56%, list=36%, signal=87%
GOBP_CYTOCHROME_COMPLEX_ASSEMBLY	33	-0.29829	-2.03711	0.0119048	0.0754485	1	7151	tags=79%, list=49%, signal=154%
GOBP_REGULATION_OF_HEMATOPOIETIC_PROGENITOR_CELL_DIFFERENTIATION	86	-0.185514	-2.03219	0	0.0766182	1	4773	tags=51%, list=33%, signal=76%
GOBP_GLUTATHIONE_METABOLIC_PROCESS	48	-0.235977	-2.03067	0.00191205	0.076303	1	5382	tags=60%, list=37%, signal=95%
GOBP_CELLULAR_RESPONSE_TO_ATP	15	-0.430755	-2.01726	0.00618557	0.0816546	1	3448	tags=67%, list=24%, signal=87%
GOBP_NUCLEOSIDE_TRIPHOSPHATE_BIOSYNTHETIC_PROCESS	72	-0.19972	-2.01593	0.00619835	0.0814833	1	5610	tags=58%, list=38%, signal=94%
GOBP_MODULATION_BY_SYMBIONT_OF_ENTRY_INTO_HOST	33	-0.29344	-2.01394	0.00401606	0.0815481	1	4128	tags=58%, list=28%, signal=80%
GOBP_ANTIGEN_PROCESSING_AND_PRESENTATION_OF_PEPTIDE_ANTIGEN_VIA_MHC_CLASS_I	91	-0.179894	-1.98966	0	0.0935106	1	8452	tags=76%, list=58%, signal=179%
GOBP_ORGANIC_CATION_TRANSPORT	28	-0.318259	-1.9826	0.0118577	0.0964966	1	7869	tags=86%, list=54%, signal=186%
GOBP_ALPHA_AMINO_ACID_METABOLIC_PROCESS	153	-0.136732	-1.98002	0.00835073	0.0969209	1	6416	tags=58%, list=44%, signal=102%
GOBP_ESTABLISHMENT_OF_TISSUE_POLARITY	121	-0.15462	-1.97924	0.0021097	0.0962441	1	5117	tags=50%, list=35%, signal=77%
GOBP_INNATE_IMMUNE_RESPONSE_ACTIVATING_SIGNAL_TRANSDUCTION	94	-0.173913	-1.97582	0.00922509	0.0972146	1	4773	tags=50%, list=33%, signal=74%
GOBP_SUBSTANTIA_NIGRA_DEVELOPMENT	38	-0.271133	-1.97032	0.00984252	0.099684	1	7187	tags=76%, list=49%, signal=150%
GOBP_CYTOPLASMIC_TRANSLATION	94	-0.167835	-1.96846	0.00842105	0.0996337	1	6878	tags=64%, list=47%, signal=120%
GOBP_HYDROGEN_PEROXIDE_METABOLIC_PROCESS	36	-0.27289	-1.96733	0.00988142	0.0992837	1	3323	tags=50%, list=23%, signal=65%
GOBP_ENSHEATHMENT_OF_NEURONS	123	-0.14531	-1.95894	0.0020284	0.102787	1	10468	tags=86%, list=72%, signal=303%
GOBP_PURINE_CONTAINING_COMPOUND_BIOSYNTHETIC_PROCESS	177	-0.126719	-1.9559	0.006	0.103741	1	8310	tags=69%, list=57%, signal=160%
GOBP_REGULATION_OF_MITOCHONDRIAL_MEMBRANE_POTENTIAL	64	-0.207378	-1.95455	0.00408163	0.10351	1	4054	tags=48%, list=28%, signal=67%
GOBP_MITOCHONDRIAL_TRANSMEMBRANE_TRANSPORT	95	-0.168948	-1.95448	0.00608519	0.102486	1	6150	tags=59%, list=42%, signal=101%
GOBP_PROTEIN_TRANSMEMBRANE_TRANSPORT	57	-0.212773	-1.95035	0.0037594	0.103928	1	6121	tags=63%, list=42%, signal=108%
GOBP_PROTEIN_LOCALIZATION_TO_MITOCHONDRION	137	-0.145619	-1.95006	0.0134615	0.103024	1	6307	tags=58%, list=43%, signal=101%
GOBP_NEGATIVE_REGULATION_OF_CANONICAL_WNT_SIGNALING_PATHWAY	165	-0.132341	-1.94591	0.00201207	0.10446	1	8169	tags=69%, list=56%, signal=155%
GOBP_GLYCOSYL_COMPOUND_BIOSYNTHETIC_PROCESS	36	-0.26914	-1.92825	0.00407332	0.114349	1	4998	tags=61%, list=34%, signal=93%
GOBP_HEMATOPOIETIC_PROGENITOR_CELL_DIFFERENTIATION	149	-0.13311	-1.92622	0.00618557	0.114643	1	8259	tags=70%, list=57%, signal=159%
GOBP_OLIGODENDROCYTE_DIFFERENTIATION	92	-0.171924	-1.92201	0.00787402	0.11641	1	8606	tags=76%, list=59%, signal=184%
GOBP_MEMBRANE_LIPID_BIOSYNTHETIC_PROCESS	137	-0.141871	-1.91869	0.0121457	0.11791	1	4445	tags=45%, list=30%, signal=63%
GOBP_CERAMIDE_CATABOLIC_PROCESS	17	-0.377812	-1.91128	0.00798403	0.121906	1	4792	tags=71%, list=33%, signal=105%
GOBP_DETECTION_OF_STIMULUS_INVOLVED_IN_SENSORY_PERCEPTION	74	-0.185836	-1.91105	0.0103306	0.120999	1	5779	tags=58%, list=40%, signal=96%
GOBP_RIBOSOMAL_SMALL_SUBUNIT_ASSEMBLY	18	-0.375799	-1.90482	0.0139165	0.124283	1	5060	tags=72%, list=35%, signal=110%
GOBP_DEVELOPMENTAL_INDUCTION	26	-0.306239	-1.90273	0.0100604	0.124563	1	8444	tags=88%, list=58%, signal=210%
GOBP_RIBONUCLEOSIDE_MONOPHOSPHATE_BIOSYNTHETIC_PROCESS	30	-0.285406	-1.89744	0.0104603	0.127244	1	6056	tags=70%, list=42%, signal=119%
GOBP_QUINONE_METABOLIC_PROCESS	26	-0.31444	-1.8971	0.00986193	0.126379	1	5520	tags=69%, list=38%, signal=111%
GOBP_REGULATION_OF_MEMBRANE_PERMEABILITY	79	-0.179733	-1.89047	0.00809717	0.13013	1	7732	tags=71%, list=53%, signal=150%
GOBP_PROTEIN_TARGETING_TO_MITOCHONDRION	94	-0.164413	-1.88703	0.0063425	0.131601	1	6307	tags=60%, list=43%, signal=104%
GOBP_RIBOSE_PHOSPHATE_BIOSYNTHETIC_PROCESS	171	-0.125646	-1.88431	0.00200401	0.132582	1	5610	tags=51%, list=38%, signal=82%
GOBP_REGULATION_OF_MORPHOGENESIS_OF_A_BRANCHING_STRUCTURE	45	-0.232649	-1.88405	0.00840336	0.131623	1	5693	tags=62%, list=39%, signal=102%
GOBP_NEGATIVE_REGULATION_OF_CELL_CYCLE_PHASE_TRANSITION	228	-0.109325	-1.87721	0.00598802	0.135256	1	6683	tags=57%, list=46%, signal=103%
GOBP_GLYCOSYLCERAMIDE_METABOLIC_PROCESS	16	-0.386326	-1.87448	0.0126582	0.136123	1	5311	tags=75%, list=36%, signal=118%
GOBP_NUCLEOSIDE_MONOPHOSPHATE_BIOSYNTHETIC_PROCESS	37	-0.261157	-1.86921	0.00560748	0.13888	1	6056	tags=68%, list=42%, signal=115%
GOBP_NEGATIVE_REGULATION_OF_NEURAL_PRECURSOR_CELL_PROLIFERATION	19	-0.350899	-1.86655	0.0184426	0.139941	1	7939	tags=89%, list=54%, signal=196%
GOBP_POSITIVE_REGULATION_OF_LEUKOCYTE_CELL_CELL_ADHESION	176	-0.120984	-1.86503	0.01	0.139974	1	5467	tags=49%, list=37%, signal=78%
GOBP_EXTRINSIC_APOPTOTIC_SIGNALING_PATHWAY	190	-0.117842	-1.86217	0.00585938	0.140828	1	7746	tags=65%, list=53%, signal=136%
GOBP_CRISTAE_FORMATION	32	-0.277333	-1.86041	0.01	0.140918	1	5536	tags=66%, list=38%, signal=106%
GOBP_PROTEASOMAL_PROTEIN_CATABOLIC_PROCESS	453	-0.0761089	-1.85288	0.0118577	0.145853	1	9614	tags=73%, list=66%, signal=208%
GOBP_LIPOPROTEIN_BIOSYNTHETIC_PROCESS	88	-0.166058	-1.85135	0.0117188	0.145823	1	9029	tags=78%, list=62%, signal=205%
GOBP_NEGATIVE_REGULATION_OF_VIRAL_LIFE_CYCLE	17	-0.369033	-1.84972	0.0116054	0.145995	1	4062	tags=65%, list=28%, signal=90%
GOBP_PYRIMIDINE_NUCLEOSIDE_METABOLIC_PROCESS	26	-0.297272	-1.84939	0.0138067	0.145064	1	5209	tags=65%, list=36%, signal=102%
GOBP_PSEUDOURIDINE_SYNTHESIS	18	-0.361794	-1.84546	0.00968992	0.147112	1	5264	tags=72%, list=36%, signal=113%
GOBP_PYRIMIDINE_RIBONUCLEOSIDE_TRIPHOSPHATE_METABOLIC_PROCESS	17	-0.363671	-1.84305	0.0147874	0.147716	1	4998	tags=71%, list=34%, signal=107%
GOBP_NEUROTRANSMITTER_REUPTAKE	28	-0.292045	-1.83782	0.0176125	0.150828	1	6688	tags=75%, list=46%, signal=138%
GOBP_NUCLEOBASE_CONTAINING_SMALL_MOLECULE_BIOSYNTHETIC_PROCESS	104	-0.156162	-1.82919	0.0114723	0.156878	1	5172	tags=51%, list=35%, signal=78%
GOBP_METANEPHRIC_RENAL_VESICLE_MORPHOGENESIS	15	-0.38602	-1.82559	0.0116505	0.158625	1	5072	tags=73%, list=35%, signal=112%
GOBP_POSITIVE_REGULATION_OF_CELL_KILLING	32	-0.271818	-1.81501	0.0183673	0.166541	1	4249	tags=56%, list=29%, signal=79%
GOBP_RIBONUCLEOSIDE_METABOLIC_PROCESS	59	-0.200548	-1.81458	0.0142857	0.165656	1	4998	tags=54%, list=34%, signal=82%
GOBP_NEGATIVE_REGULATION_OF_ERK1_AND_ERK2_CASCADE	63	-0.194901	-1.80945	0.00813008	0.169095	1	7125	tags=68%, list=49%, signal=133%
GOBP_CELLULAR_RESPONSE_TO_REACTIVE_OXYGEN_SPECIES	133	-0.133466	-1.80434	0.0155642	0.172615	1	6406	tags=57%, list=44%, signal=101%
GOBP_PROTEIN_TRANSMEMBRANE_IMPORT_INTO_INTRACELLULAR_ORGANELLE	34	-0.257433	-1.80288	0.0133843	0.17271	1	6121	tags=68%, list=42%, signal=116%
GOBP_PURINE_NUCLEOSIDE_BIOSYNTHETIC_PROCESS	19	-0.34202	-1.80243	0.01002	0.171911	1	4998	tags=68%, list=34%, signal=104%
GOBP_DEFENSE_RESPONSE_TO_BACTERIUM	114	-0.141775	-1.79669	0.0151515	0.176303	1	4346	tags=44%, list=30%, signal=62%
GOBP_INNER_EAR_RECEPTOR_CELL_DEVELOPMENT	36	-0.250703	-1.79589	0.0230326	0.175938	1	4456	tags=56%, list=31%, signal=80%
GOBP_POSITIVE_REGULATION_OF_MEMBRANE_PERMEABILITY	62	-0.196541	-1.79318	0.0124224	0.177313	1	7732	tags=73%, list=53%, signal=154%
GOBP_UBIQUITIN_DEPENDENT_ERAD_PATHWAY	73	-0.179011	-1.79194	0.0189394	0.177198	1	9590	tags=84%, list=66%, signal=243%
GOBP_NEUROTRANSMITTER_UPTAKE	35	-0.256385	-1.79155	0.021611	0.17631	1	6688	tags=71%, list=46%, signal=132%
GOBP_REGULATION_OF_EPITHELIAL_CELL_DIFFERENTIATION_INVOLVED_IN_KIDNEY_DEVELOPMENT	18	-0.356973	-1.78764	0.0106383	0.178771	1	4524	tags=67%, list=31%, signal=97%
GOBP_SCF_DEPENDENT_PROTEASOMAL_UBIQUITIN_DEPENDENT_PROTEIN_CATABOLIC_PROCESS	90	-0.163487	-1.78698	0.0203252	0.178156	1	7030	tags=64%, list=48%, signal=124%
GOBP_SULFUR_COMPOUND_BIOSYNTHETIC_PROCESS	171	-0.118448	-1.77868	0.013834	0.18531	1	2814	tags=31%, list=19%, signal=38%
GOBP_ACTIVATION_OF_INNATE_IMMUNE_RESPONSE	117	-0.144818	-1.77829	0.0039604	0.184435	1	4637	tags=46%, list=32%, signal=67%
GOBP_NEGATIVE_REGULATION_OF_WNT_SIGNALING_PATHWAY	193	-0.109781	-1.77794	0.0153846	0.183587	1	8169	tags=67%, list=56%, signal=150%
GOBP_PYRIMIDINE_NUCLEOSIDE_CATABOLIC_PROCESS	15	-0.376617	-1.77317	0.0258065	0.186872	1	5209	tags=73%, list=36%, signal=114%
GOBP_RNA_POLYMERASE_II_PREINITIATION_COMPLEX_ASSEMBLY	21	-0.315434	-1.77239	0.00984252	0.186357	1	5130	tags=67%, list=35%, signal=103%
GOBP_PYRIMIDINE_NUCLEOTIDE_METABOLIC_PROCESS	47	-0.220612	-1.7681	0.0144033	0.189716	1	5172	tags=57%, list=35%, signal=89%
GOBP_INNER_EAR_RECEPTOR_CELL_STEREOCILIUM_ORGANIZATION	27	-0.288488	-1.76731	0.0174081	0.189175	1	4984	tags=63%, list=34%, signal=95%
GOBP_PYRIMIDINE_NUCLEOSIDE_TRIPHOSPHATE_METABOLIC_PROCESS	23	-0.310027	-1.76234	0.0161616	0.192592	1	4998	tags=65%, list=34%, signal=99%
GOBP_LIPOPROTEIN_METABOLIC_PROCESS	116	-0.140705	-1.76002	0.0184426	0.193662	1	9029	tags=76%, list=62%, signal=198%
GOBP_REGULATION_OF_ANIMAL_ORGAN_FORMATION	19	-0.335108	-1.75577	0.0255319	0.196691	1	8169	tags=89%, list=56%, signal=203%
GOBP_WATER_SOLUBLE_VITAMIN_METABOLIC_PROCESS	68	-0.182962	-1.75561	0.0239044	0.195628	1	5495	tags=56%, list=38%, signal=89%
GOBP_KILLING_OF_CELLS_OF_OTHER_ORGANISM	21	-0.328242	-1.75487	0.0207039	0.195152	1	4249	tags=62%, list=29%, signal=87%
GOBP_POSTREPLICATION_REPAIR	51	-0.205499	-1.75335	0.0212314	0.195465	1	7881	tags=75%, list=54%, signal=162%
GOBP_REGULATION_OF_ENDOPLASMIC_RETICULUM_UNFOLDED_PROTEIN_RESPONSE	28	-0.269776	-1.74513	0.0215686	0.202258	1	7533	tags=79%, list=52%, signal=162%
GOBP_MITOCHONDRIAL_OUTER_MEMBRANE_PERMEABILIZATION	53	-0.206498	-1.74313	0.0208729	0.203017	1	7732	tags=74%, list=53%, signal=156%
GOBP_DNA_DAMAGE_RESPONSE_SIGNAL_TRANSDUCTION_RESULTING_IN_TRANSCRIPTION	17	-0.353692	-1.74038	0.0227273	0.204612	1	7717	tags=88%, list=53%, signal=187%
GOBP_HUMORAL_IMMUNE_RESPONSE	112	-0.142023	-1.7394	0.0258964	0.204475	1	4847	tags=47%, list=33%, signal=70%
GOBP_RENAL_VESICLE_DEVELOPMENT	19	-0.33694	-1.73708	0.0163934	0.205694	1	5072	tags=68%, list=35%, signal=105%
GOBP_MEMBRANE_RAFT_ORGANIZATION	22	-0.314917	-1.73569	0.034413	0.205921	1	4033	tags=59%, list=28%, signal=82%
GOBP_DIOL_BIOSYNTHETIC_PROCESS	19	-0.338056	-1.73564	0.0179283	0.204705	1	2753	tags=53%, list=19%, signal=65%
GOBP_OLIGODENDROCYTE_DEVELOPMENT	42	-0.221588	-1.72648	0.0155945	0.212942	1	8932	tags=83%, list=61%, signal=214%
GOBP_ORGAN_INDUCTION	15	-0.373652	-1.72394	0.0253165	0.214455	1	8169	tags=93%, list=56%, signal=212%
GOBP_REGULATION_OF_JUN_KINASE_ACTIVITY	75	-0.172197	-1.72325	0.0203666	0.213894	1	6253	tags=60%, list=43%, signal=104%
GOBP_REGULATION_OF_CELL_KILLING	55	-0.200387	-1.72261	0.0138889	0.213415	1	4249	tags=49%, list=29%, signal=69%
GOBP_POSITIVE_REGULATION_OF_INTERLEUKIN_12_PRODUCTION	31	-0.261986	-1.72161	0.0170576	0.213281	1	4186	tags=55%, list=29%, signal=77%
GOBP_PYRIMIDINE_CONTAINING_COMPOUND_BIOSYNTHETIC_PROCESS	36	-0.241293	-1.71656	0.0245902	0.217608	1	4998	tags=58%, list=34%, signal=89%
GOBP_MAGNESIUM_ION_TRANSPORT	15	-0.365859	-1.71072	0.0290698	0.223054	1	6338	tags=80%, list=43%, signal=141%
GOBP_REGULATION_OF_T_CELL_MEDIATED_IMMUNITY	48	-0.207439	-1.71056	0.0203666	0.221895	1	3670	tags=46%, list=25%, signal=61%
GOBP_RESPONSE_TO_CADMIUM_ION	47	-0.21288	-1.70895	0.0321361	0.222498	1	5905	tags=62%, list=40%, signal=103%
GOBP_PYRIMIDINE_NUCLEOTIDE_BIOSYNTHETIC_PROCESS	28	-0.265016	-1.7038	0.0341151	0.22707	1	4998	tags=61%, list=34%, signal=92%
GOBP_GPI_ANCHOR_METABOLIC_PROCESS	32	-0.256528	-1.70374	0.0231214	0.225804	1	9029	tags=88%, list=62%, signal=229%
GOBP_NUCLEAR_TRANSCRIBED_MRNA_CATABOLIC_PROCESS	197	-0.102433	-1.7002	0.0371094	0.228744	1	5116	tags=45%, list=35%, signal=69%
GOBP_RESPONSE_TO_TUMOR_NECROSIS_FACTOR	244	-0.0911848	-1.69711	0.0288066	0.230941	1	4790	tags=42%, list=33%, signal=61%
GOBP_NEGATIVE_REGULATION_OF_MITOTIC_CELL_CYCLE	281	-0.0880063	-1.68917	0.0263692	0.239128	1	6683	tags=54%, list=46%, signal=99%
GOBP_RIBOSOME_ASSEMBLY	57	-0.191136	-1.68808	0.0324427	0.239083	1	3365	tags=42%, list=23%, signal=55%
GOBP_PHENOL_CONTAINING_COMPOUND_METABOLIC_PROCESS	86	-0.153383	-1.67779	0.0354167	0.250422	1	5578	tags=53%, list=38%, signal=86%
GOBP_INTERLEUKIN_10_PRODUCTION	40	-0.219458	-1.67727	0.0266393	0.249629	1	3372	tags=45%, list=23%, signal=58%
GOBP_MORPHOGENESIS_OF_A_POLARIZED_EPITHELIUM	142	-0.123182	-1.67589	0.0157171	0.250081	1	5514	tags=50%, list=38%, signal=80%
GOBP_INTERLEUKIN_1_MEDIATED_SIGNALING_PATHWAY	96	-0.147421	-1.67309	0.0306748	0.252177	1	5461	tags=52%, list=37%, signal=83%
GOBP_REGULATION_OF_SUPEROXIDE_METABOLIC_PROCESS	24	-0.286332	-1.67097	0.0323232	0.253598	1	3124	tags=50%, list=21%, signal=64%
GOBP_LIPOSACCHARIDE_METABOLIC_PROCESS	105	-0.139158	-1.66823	0.0285132	0.255465	1	4792	tags=47%, list=33%, signal=69%
GOBP_VITAMIN_METABOLIC_PROCESS	99	-0.140429	-1.66649	0.0313725	0.256385	1	9310	tags=78%, list=64%, signal=214%
GOBP_SIGNAL_TRANSDUCTION_IN_ABSENCE_OF_LIGAND	57	-0.18932	-1.66145	0.0393701	0.261364	1	7741	tags=72%, list=53%, signal=153%
GOBP_REGULATION_OF_MORPHOGENESIS_OF_AN_EPITHELIUM	56	-0.188729	-1.66144	0.043222	0.259978	1	5072	tags=54%, list=35%, signal=82%
GOBP_CELLULAR_COMPONENT_DISASSEMBLY_INVOLVED_IN_EXECUTION_PHASE_OF_APOPTOSIS	29	-0.259411	-1.66095	0.0279441	0.259163	1	7289	tags=76%, list=50%, signal=151%
GOBP_REGULATION_OF_APOPTOTIC_SIGNALING_PATHWAY	303	-0.0826857	-1.65817	0.0176125	0.261329	1	9698	tags=75%, list=66%, signal=218%
GOBP_REGULATION_OF_PEPTIDASE_ACTIVITY	316	-0.0824204	-1.6548	0.0380762	0.26438	1	6717	tags=54%, list=46%, signal=98%
GOBP_DIOL_METABOLIC_PROCESS	26	-0.276676	-1.65437	0.032882	0.263585	1	4387	tags=58%, list=30%, signal=82%
GOBP_NEGATIVE_REGULATION_OF_MAP_KINASE_ACTIVITY	67	-0.172462	-1.65271	0.040404	0.264342	1	10340	tags=88%, list=71%, signal=301%
GOBP_MOVEMENT_IN_HOST_ENVIRONMENT	147	-0.117868	-1.65228	0.039749	0.263626	1	4252	tags=41%, list=29%, signal=57%
GOBP_SENSORY_PERCEPTION_OF_LIGHT_STIMULUS	165	-0.109601	-1.6509	0.03125	0.264	1	7613	tags=63%, list=52%, signal=130%
GOBP_NUCLEOSIDE_CATABOLIC_PROCESS	25	-0.27933	-1.64847	0.0367965	0.265916	1	5268	tags=64%, list=36%, signal=100%
GOBP_MECHANORECEPTOR_DIFFERENTIATION	52	-0.193774	-1.64776	0.049904	0.26551	1	8684	tags=79%, list=60%, signal=194%
GOBP_REGULATION_OF_LEUKOCYTE_MEDIATED_IMMUNITY	137	-0.118595	-1.64147	0.0373832	0.272529	1	4249	tags=41%, list=29%, signal=57%
GOBP_ANTIGEN_RECEPTOR_MEDIATED_SIGNALING_PATHWAY	198	-0.100447	-1.64033	0.0364372	0.272589	1	5627	tags=48%, list=39%, signal=78%
GOBP_T_CELL_RECEPTOR_SIGNALING_PATHWAY	162	-0.11052	-1.64008	0.0373832	0.271574	1	9030	tags=73%, list=62%, signal=189%
GOBP_NEGATIVE_REGULATION_OF_LYMPHOCYTE_MEDIATED_IMMUNITY	25	-0.269659	-1.63511	0.0280561	0.277032	1	2492	tags=44%, list=17%, signal=53%
GOBP_NEGATIVE_REGULATION_OF_MAPK_CASCADE	149	-0.117229	-1.63399	0.0452675	0.277125	1	8684	tags=71%, list=60%, signal=174%
GOBP_GLYCOLIPID_BIOSYNTHETIC_PROCESS	65	-0.172977	-1.63317	0.029703	0.27683	1	4445	tags=48%, list=30%, signal=68%
GOBP_PROGRAMMED_NECROTIC_CELL_DEATH	41	-0.214548	-1.62738	0.0363636	0.283307	1	10042	tags=90%, list=69%, signal=289%
GOBP_RIBONUCLEOSIDE_CATABOLIC_PROCESS	16	-0.326709	-1.62438	0.0556701	0.28578	1	5268	tags=69%, list=36%, signal=108%
GOBP_APOPTOTIC_MITOCHONDRIAL_CHANGES	108	-0.133652	-1.62323	0.0410678	0.285847	1	8059	tags=69%, list=55%, signal=152%
GOBP_SPERM_EGG_RECOGNITION	32	-0.238679	-1.62184	0.0346939	0.286394	1	3364	tags=47%, list=23%, signal=61%
GOBP_MITOCHONDRIAL_CALCIUM_ION_TRANSMEMBRANE_TRANSPORT	23	-0.281974	-1.61721	0.0360721	0.291754	1	9211	tags=91%, list=63%, signal=247%
GOBP_PROTEIN_CONTAINING_COMPLEX_DISASSEMBLY	305	-0.0799411	-1.61414	0.040404	0.294722	1	5506	tags=46%, list=38%, signal=72%
GOBP_POSITIVE_REGULATION_OF_PEPTIDASE_ACTIVITY	164	-0.107439	-1.61228	0.0448065	0.295699	1	6633	tags=56%, list=45%, signal=102%
GOBP_MEMBRANE_LIPID_METABOLIC_PROCESS	192	-0.100664	-1.61152	0.0474308	0.295307	1	4477	tags=41%, list=31%, signal=58%
GOBP_ALCOHOL_METABOLIC_PROCESS	296	-0.0803018	-1.61077	0.0383838	0.294932	1	8215	tags=64%, list=56%, signal=144%
GOBP_PEPTIDYL_ASPARAGINE_MODIFICATION	29	-0.250479	-1.60705	0.0362173	0.298927	1	7419	tags=76%, list=51%, signal=154%
GOBP_NEGATIVE_REGULATION_OF_ORGANIC_ACID_TRANSPORT	18	-0.312844	-1.60703	0.0575816	0.297552	1	5977	tags=72%, list=41%, signal=122%
GOBP_PREASSEMBLY_OF_GPI_ANCHOR_IN_ER_MEMBRANE	17	-0.322518	-1.60272	0.0476191	0.302213	1	9029	tags=94%, list=62%, signal=247%
GOBP_POSITIVE_REGULATION_OF_T_CELL_MEDIATED_IMMUNITY	31	-0.242508	-1.59884	0.0477137	0.306377	1	3999	tags=52%, list=27%, signal=71%
GOBP_VASODILATION	33	-0.233278	-1.59795	0.0351562	0.306176	1	8097	tags=79%, list=56%, signal=177%
GOBP_REGULATION_OF_LYMPHOCYTE_MEDIATED_IMMUNITY	93	-0.139413	-1.59789	0.0482897	0.304863	1	3783	tags=40%, list=26%, signal=53%
GOBP_RIBOSOMAL_LARGE_SUBUNIT_BIOGENESIS	66	-0.164273	-1.59626	0.046875	0.305823	1	5571	tags=55%, list=38%, signal=88%
GOBP_STEROID_CATABOLIC_PROCESS	16	-0.320634	-1.59579	0.0471513	0.305118	1	9914	tags=100%, list=68%, signal=312%
GOBP_POSITIVE_REGULATION_OF_EXTRINSIC_APOPTOTIC_SIGNALING_PATHWAY	45	-0.203242	-1.59421	0.0558882	0.306021	1	7741	tags=73%, list=53%, signal=156%
GOBP_THYROID_HORMONE_METABOLIC_PROCESS	17	-0.313376	-1.59401	0.0479846	0.304967	1	3157	tags=53%, list=22%, signal=67%
GOBP_POSITIVE_REGULATION_OF_LEUKOCYTE_MEDIATED_IMMUNITY	77	-0.155255	-1.5901	0.0343348	0.309236	1	3999	tags=43%, list=27%, signal=59%
GOBP_PROTON_TRANSMEMBRANE_TRANSPORT	129	-0.121659	-1.58992	0.0357895	0.308126	1	5704	tags=51%, list=39%, signal=83%
GOBP_REACTIVE_OXYGEN_SPECIES_METABOLIC_PROCESS	213	-0.0945432	-1.58927	0.046	0.307713	1	3846	tags=36%, list=26%, signal=48%
GOBP_ARACHIDONIC_ACID_METABOLIC_PROCESS	36	-0.223162	-1.58771	0.0427184	0.308598	1	2426	tags=39%, list=17%, signal=47%
GOBP_NEGATIVE_REGULATION_OF_EXTRINSIC_APOPTOTIC_SIGNALING_PATHWAY_VIA_DEATH_DOMAIN_RECEPTORS	33	-0.228446	-1.58735	0.0464217	0.307752	1	10377	tags=94%, list=71%, signal=325%
GOBP_CELL_KILLING	81	-0.154022	-1.58702	0.0375	0.306949	1	4249	tags=44%, list=29%, signal=62%
GOBP_SENSORY_PERCEPTION	423	-0.0670866	-1.58686	0.0455487	0.305815	1	6705	tags=52%, list=46%, signal=94%
GOBP_NEGATIVE_REGULATION_OF_CELL_CYCLE_PROCESS	306	-0.079156	-1.58409	0.0552268	0.308324	1	9642	tags=74%, list=66%, signal=213%
GOBP_REGULATION_OF_MITOCHONDRIAL_MEMBRANE_PERMEABILITY	68	-0.16183	-1.58404	0.0351562	0.307062	1	7732	tags=69%, list=53%, signal=146%
GOBP_HYDROGEN_PEROXIDE_CATABOLIC_PROCESS	19	-0.301393	-1.58144	0.0473373	0.309486	1	3287	tags=53%, list=23%, signal=68%
GOBP_PEROXISOME_ORGANIZATION	77	-0.152596	-1.57688	0.0456432	0.314728	1	6121	tags=57%, list=42%, signal=98%
GOBP_BONE_REMODELING	76	-0.153407	-1.57332	0.0521235	0.318633	1	7562	tags=67%, list=52%, signal=139%
GOBP_NEGATIVE_REGULATION_OF_PEPTIDYL_SERINE_PHOSPHORYLATION	26	-0.261104	-1.56874	0.0605469	0.323855	1	2370	tags=42%, list=16%, signal=50%
GOBP_POSITIVE_REGULATION_OF_GLIAL_CELL_DIFFERENTIATION	41	-0.20175	-1.56835	0.0490566	0.323083	1	9161	tags=83%, list=63%, signal=222%
GOBP_CELLULAR_KETONE_METABOLIC_PROCESS	207	-0.0931944	-1.56825	0.0649087	0.321855	1	7327	tags=59%, list=50%, signal=118%
GOBP_CELLULAR_COMPONENT_DISASSEMBLY	500	-0.0608583	-1.56503	0.0433884	0.325145	1	5590	tags=44%, list=38%, signal=69%
GOBP_REGULATION_OF_SUPEROXIDE_ANION_GENERATION	17	-0.315641	-1.56066	0.0596708	0.330519	1	3124	tags=53%, list=21%, signal=67%
GOBP_LABYRINTHINE_LAYER_BLOOD_VESSEL_DEVELOPMENT	17	-0.316768	-1.55781	0.0585859	0.333193	1	7397	tags=82%, list=51%, signal=167%
GOBP_APOPTOTIC_DNA_FRAGMENTATION	18	-0.304827	-1.55709	0.0635246	0.332976	1	6904	tags=78%, list=47%, signal=148%
GOBP_RESPIRATORY_CHAIN_COMPLEX_IV_ASSEMBLY	23	-0.275958	-1.55664	0.048218	0.332328	1	4860	tags=61%, list=33%, signal=91%
GOBP_IMMUNE_RESPONSE_REGULATING_SIGNALING_PATHWAY	313	-0.0772558	-1.55624	0.0520231	0.331657	1	9289	tags=71%, list=64%, signal=192%
GOBP_CELLULAR_RESPONSE_TO_TOPOLOGICALLY_INCORRECT_PROTEIN	153	-0.1092	-1.55562	0.0514851	0.331239	1	6718	tags=57%, list=46%, signal=104%
GOBP_MULTI_ORGANISM_CELLULAR_PROCESS	15	-0.326886	-1.55545	0.0481928	0.330099	1	3989	tags=60%, list=27%, signal=83%
GOBP_PTERIDINE_CONTAINING_COMPOUND_METABOLIC_PROCESS	30	-0.242046	-1.55389	0.0481928	0.331242	1	2798	tags=43%, list=19%, signal=54%
GOBP_POSITIVE_REGULATION_OF_T_CELL_PROLIFERATION	73	-0.153185	-1.55241	0.0630975	0.332112	1	3372	tags=38%, list=23%, signal=50%
GOBP_NEGATIVE_REGULATION_OF_RESPONSE_TO_ENDOPLASMIC_RETICULUM_STRESS	41	-0.196888	-1.5482	0.0524194	0.33709	1	8876	tags=80%, list=61%, signal=205%
GOBP_AMMONIUM_ION_METABOLIC_PROCESS	24	-0.270375	-1.54755	0.0469083	0.336738	1	5787	tags=67%, list=40%, signal=110%
GOBP_ENTRY_INTO_HOST	125	-0.117523	-1.54609	0.0715706	0.337574	1	4252	tags=41%, list=29%, signal=57%
GOBP_ESTABLISHMENT_OF_PROTEIN_LOCALIZATION_TO_MITOCHONDRIAL_MEMBRANE	52	-0.183648	-1.54349	0.0606654	0.34017	1	6307	tags=62%, list=43%, signal=108%
GOBP_POSITIVE_REGULATION_OF_ACTIVATED_T_CELL_PROLIFERATION	18	-0.301272	-1.54306	0.0590551	0.33954	1	7766	tags=83%, list=53%, signal=178%
GOBP_RIBOSOME_BIOGENESIS	282	-0.0813927	-1.54157	0.0576132	0.340535	1	4474	tags=39%, list=31%, signal=55%
GOBP_PLASMA_MEMBRANE_ORGANIZATION	99	-0.131963	-1.54115	0.0376984	0.339862	1	9138	tags=76%, list=63%, signal=201%
GOBP_NECROPTOTIC_PROCESS	33	-0.221097	-1.5395	0.0645161	0.341152	1	10042	tags=91%, list=69%, signal=291%
GOBP_POSITIVE_REGULATION_OF_ANTIGEN_RECEPTOR_MEDIATED_SIGNALING_PATHWAY	18	-0.300044	-1.53786	0.0546875	0.342303	1	4543	tags=61%, list=31%, signal=89%
GOBP_SUPEROXIDE_METABOLIC_PROCESS	50	-0.182312	-1.536	0.0583153	0.343951	1	5810	tags=58%, list=40%, signal=96%
GOBP_POSITIVE_REGULATION_OF_INTRINSIC_APOPTOTIC_SIGNALING_PATHWAY	49	-0.190167	-1.5352	0.0643777	0.343831	1	5273	tags=55%, list=36%, signal=86%
GOBP_PYRIMIDINE_NUCLEOSIDE_MONOPHOSPHATE_METABOLIC_PROCESS	17	-0.313085	-1.53073	0.0538302	0.349593	1	4877	tags=65%, list=33%, signal=97%
GOBP_TISSUE_REGENERATION	56	-0.172789	-1.53014	0.0518962	0.349148	1	7387	tags=68%, list=51%, signal=137%
GOBP_REGULATION_OF_FATTY_ACID_TRANSPORT	42	-0.200896	-1.52639	0.0717054	0.353784	1	6455	tags=64%, list=44%, signal=115%
GOBP_NEGATIVE_REGULATION_OF_STRIATED_MUSCLE_CELL_APOPTOTIC_PROCESS	18	-0.298854	-1.52632	0.0594059	0.352534	1	6991	tags=78%, list=48%, signal=149%
GOBP_POSITIVE_REGULATION_OF_INTERLEUKIN_6_PRODUCTION	65	-0.163482	-1.5258	0.0530612	0.352013	1	3461	tags=40%, list=24%, signal=52%
GOBP_ATP_BIOSYNTHETIC_PROCESS	45	-0.193776	-1.52027	0.0696721	0.359729	1	5610	tags=58%, list=38%, signal=94%
GOBP_LIPID_OXIDATION	98	-0.129448	-1.52019	0.0836502	0.358525	1	5269	tags=49%, list=36%, signal=76%
GOBP_REGULATION_OF_RESPONSE_TO_ENDOPLASMIC_RETICULUM_STRESS	76	-0.147476	-1.5193	0.0607287	0.358531	1	9567	tags=80%, list=66%, signal=232%
GOBP_NEGATIVE_REGULATION_OF_FIBROBLAST_GROWTH_FACTOR_RECEPTOR_SIGNALING_PATHWAY	16	-0.313427	-1.5189	0.0709812	0.357857	1	6373	tags=75%, list=44%, signal=133%
GOBP_MYELOID_DENDRITIC_CELL_ACTIVATION	19	-0.287701	-1.51866	0.063655	0.356957	1	4254	tags=58%, list=29%, signal=82%
GOBP_NIK_NF_KAPPAB_SIGNALING	153	-0.10346	-1.51783	0.056338	0.357028	1	10423	tags=82%, list=71%, signal=283%
GOBP_ORGANIC_ACID_BIOSYNTHETIC_PROCESS	254	-0.0828228	-1.51734	0.0520231	0.356554	1	7599	tags=60%, list=52%, signal=124%
GOBP_ANAPHASE_PROMOTING_COMPLEX_DEPENDENT_CATABOLIC_PROCESS	80	-0.142609	-1.5116	0.0645793	0.364671	1	6683	tags=60%, list=46%, signal=110%
GOBP_THYROID_GLAND_DEVELOPMENT	15	-0.322429	-1.51147	0.0621359	0.363538	1	7943	tags=87%, list=54%, signal=190%
GOBP_RESPONSE_TO_ENDOPLASMIC_RETICULUM_STRESS	268	-0.0800211	-1.51018	0.0761905	0.364251	1	9739	tags=75%, list=67%, signal=221%
GOBP_PEROXISOMAL_TRANSPORT	68	-0.154612	-1.50926	0.0575397	0.364396	1	6121	tags=57%, list=42%, signal=98%
GOBP_POSITIVE_REGULATION_OF_ALPHA_BETA_T_CELL_PROLIFERATION	16	-0.311367	-1.50815	0.05	0.364811	1	4580	tags=63%, list=31%, signal=91%
GOBP_NECROTIC_CELL_DEATH	51	-0.172346	-1.5069	0.0783939	0.365573	1	6933	tags=65%, list=48%, signal=123%
GOBP_CELLULAR_RESPONSE_TO_CHEMICAL_STRESS	304	-0.0742094	-1.50501	0.0674603	0.367332	1	6761	tags=54%, list=46%, signal=98%
GOBP_ORGANISM_EMERGENCE_FROM_PROTECTIVE_STRUCTURE	20	-0.286103	-1.5049	0.0606654	0.366166	1	6043	tags=70%, list=41%, signal=119%
GOBP_REGULATION_OF_CELLULAR_PROTEIN_CATABOLIC_PROCESS	232	-0.0853708	-1.50096	0.0606061	0.371086	1	9148	tags=71%, list=63%, signal=188%
GOBP_SPHINGOLIPID_BIOSYNTHETIC_PROCESS	100	-0.13354	-1.50088	0.0702479	0.369881	1	2442	tags=30%, list=17%, signal=36%
GOBP_PYRIMIDINE_CONTAINING_COMPOUND_CATABOLIC_PROCESS	31	-0.224018	-1.50024	0.0741445	0.369543	1	5209	tags=58%, list=36%, signal=90%
GOBP_INTERLEUKIN_2_PRODUCTION	51	-0.179265	-1.49995	0.055666	0.368706	1	2829	tags=37%, list=19%, signal=46%
GOBP_ACTIVATION_OF_MAPK_ACTIVITY	139	-0.109028	-1.4994	0.0731225	0.368231	1	6505	tags=55%, list=45%, signal=99%
GOBP_STORE_OPERATED_CALCIUM_ENTRY	16	-0.315795	-1.49918	0.0854369	0.367261	1	5427	tags=69%, list=37%, signal=109%
GOBP_SPECIFICATION_OF_ANIMAL_ORGAN_IDENTITY	27	-0.243815	-1.49908	0.0642023	0.366115	1	4554	tags=56%, list=31%, signal=81%
GOBP_HEPARAN_SULFATE_PROTEOGLYCAN_METABOLIC_PROCESS	31	-0.223554	-1.49796	0.0698152	0.366685	1	7568	tags=74%, list=52%, signal=154%
GOBP_ALDITOL_METABOLIC_PROCESS	16	-0.317614	-1.49683	0.079922	0.367443	1	6312	tags=75%, list=43%, signal=132%
GOBP_POSITIVE_REGULATION_OF_DEFENSE_RESPONSE	257	-0.0818009	-1.49655	0.0679612	0.366593	1	4447	tags=39%, list=30%, signal=54%
GOBP_SINGLE_FERTILIZATION	87	-0.135891	-1.49608	0.0767717	0.366036	1	1216	tags=22%, list=8%, signal=24%
GOBP_CELLULAR_RESPONSE_TO_LIPOPROTEIN_PARTICLE_STIMULUS	28	-0.24209	-1.49533	0.0688976	0.365981	1	7936	tags=79%, list=54%, signal=172%
GOBP_REGULATION_OF_LEUKOCYTE_MEDIATED_CYTOTOXICITY	41	-0.200333	-1.49105	0.0723141	0.371678	1	3846	tags=46%, list=26%, signal=63%
GOBP_MYD88_INDEPENDENT_TOLL_LIKE_RECEPTOR_SIGNALING_PATHWAY	33	-0.21644	-1.48719	0.0862745	0.376882	1	8342	tags=79%, list=57%, signal=184%
GOBP_CERAMIDE_METABOLIC_PROCESS	89	-0.130493	-1.4865	0.0737705	0.376767	1	2370	tags=29%, list=16%, signal=35%
GOBP_NUCLEOSIDE_BISPHOSPHATE_BIOSYNTHETIC_PROCESS	62	-0.160115	-1.4846	0.0800745	0.378525	1	10378	tags=87%, list=71%, signal=301%
GOBP_UNSATURATED_FATTY_ACID_BIOSYNTHETIC_PROCESS	41	-0.200138	-1.48303	0.0759754	0.379872	1	2426	tags=37%, list=17%, signal=44%
GOBP_AMINE_CATABOLIC_PROCESS	25	-0.249078	-1.47906	0.0900196	0.385432	1	3375	tags=48%, list=23%, signal=62%
GOBP_MATERNAL_PLACENTA_DEVELOPMENT	28	-0.237212	-1.47755	0.0725806	0.386667	1	8007	tags=79%, list=55%, signal=174%
GOBP_FC_RECEPTOR_SIGNALING_PATHWAY	167	-0.0976628	-1.47447	0.0847108	0.390718	1	5754	tags=49%, list=39%, signal=80%
GOBP_REGULATION_OF_MITOCHONDRIAL_OUTER_MEMBRANE_PERMEABILIZATION_INVOLVED_IN_APOPTOTIC_SIGNALING_PATHWAY	43	-0.191393	-1.47356	0.0721248	0.390899	1	7732	tags=72%, list=53%, signal=153%
GOBP_NUCLEOTIDE_SUGAR_METABOLIC_PROCESS	34	-0.216523	-1.47295	0.0888889	0.390614	1	8432	tags=79%, list=58%, signal=188%
GOBP_POSITIVE_REGULATION_OF_ANIMAL_ORGAN_MORPHOGENESIS	24	-0.25277	-1.4724	0.0710173	0.39013	1	4828	tags=58%, list=33%, signal=87%
GOBP_INTRINSIC_APOPTOTIC_SIGNALING_PATHWAY	256	-0.0786615	-1.47163	0.0792683	0.39013	1	9698	tags=74%, list=66%, signal=218%
GOBP_MATURATION_OF_LSU_RRNA_FROM_TRICISTRONIC_RRNA_TRANSCRIPT_SSU_RRNA_5_8S_RRNA_LSU_RRNA	15	-0.299883	-1.46993	0.0795918	0.391663	1	10216	tags=100%, list=70%, signal=334%
GOBP_TRANSCRIPTION_COUPLED_NUCLEOTIDE_EXCISION_REPAIR	71	-0.148517	-1.46958	0.0677291	0.391064	1	8116	tags=70%, list=56%, signal=158%
GOBP_SUPEROXIDE_ANION_GENERATION	24	-0.244597	-1.46848	0.0781893	0.391649	1	3124	tags=46%, list=21%, signal=58%
GOBP_CELLULAR_RESPONSE_TO_LOW_DENSITY_LIPOPROTEIN_PARTICLE_STIMULUS	18	-0.289601	-1.46828	0.0785124	0.390719	1	7936	tags=83%, list=54%, signal=183%
GOBP_INTEGRATED_STRESS_RESPONSE_SIGNALING	24	-0.248649	-1.46816	0.0805501	0.389655	1	6711	tags=71%, list=46%, signal=131%
GOBP_METANEPHRIC_NEPHRON_DEVELOPMENT	36	-0.20836	-1.46682	0.102669	0.390505	1	5072	tags=56%, list=35%, signal=85%
GOBP_PEPTIDYL_SERINE_DEPHOSPHORYLATION	19	-0.27711	-1.46629	0.0786948	0.390074	1	6711	tags=74%, list=46%, signal=136%
GOBP_CELL_DEATH_IN_RESPONSE_TO_HYDROGEN_PEROXIDE	23	-0.256877	-1.46396	0.0830116	0.392821	1	6406	tags=70%, list=44%, signal=124%
GOBP_POSITIVE_REGULATION_OF_PROTEIN_CONTAINING_COMPLEX_ASSEMBLY	219	-0.0863673	-1.46308	0.0715746	0.392942	1	8483	tags=67%, list=58%, signal=157%
GOBP_POSITIVE_REGULATION_OF_CELL_CELL_ADHESION	208	-0.0879992	-1.46294	0.0918367	0.391946	1	5467	tags=46%, list=37%, signal=73%
GOBP_DECIDUALIZATION	20	-0.273153	-1.462	0.103659	0.392282	1	7690	tags=80%, list=53%, signal=169%
GOBP_CAMERA_TYPE_EYE_PHOTORECEPTOR_CELL_DIFFERENTIATION	22	-0.264399	-1.45994	0.0723562	0.394506	1	9409	tags=91%, list=65%, signal=256%
GOBP_RESPONSE_TO_TOPOLOGICALLY_INCORRECT_PROTEIN	190	-0.0915366	-1.45885	0.079922	0.395131	1	6743	tags=55%, list=46%, signal=101%
GOBP_MYELIN_MAINTENANCE	16	-0.303988	-1.45722	0.0881226	0.396596	1	7422	tags=81%, list=51%, signal=165%
GOBP_POSITIVE_REGULATION_OF_SUBSTRATE_ADHESION_DEPENDENT_CELL_SPREADING	38	-0.197917	-1.4546	0.087234	0.399733	1	8252	tags=76%, list=57%, signal=175%
GOBP_REGULATION_OF_B_CELL_DIFFERENTIATION	22	-0.262102	-1.45173	0.0930233	0.403528	1	5465	tags=64%, list=37%, signal=102%
GOBP_ACTIVATION_OF_JUN_KINASE_ACTIVITY	36	-0.21072	-1.45091	0.0766208	0.403704	1	6253	tags=64%, list=43%, signal=112%
GOBP_INTERLEUKIN_12_PRODUCTION	43	-0.190525	-1.45069	0.0958904	0.402866	1	4353	tags=49%, list=30%, signal=69%
GOBP_ENDOPLASMIC_RETICULUM_UNFOLDED_PROTEIN_RESPONSE	117	-0.112983	-1.44918	0.0682731	0.404166	1	6718	tags=57%, list=46%, signal=105%
GOBP_PHENOL_CONTAINING_COMPOUND_BIOSYNTHETIC_PROCESS	38	-0.198528	-1.44918	0.0896414	0.402911	1	4789	tags=53%, list=33%, signal=78%
GOBP_REGULATION_OF_CELLULAR_KETONE_METABOLIC_PROCESS	159	-0.0959036	-1.44588	0.0960784	0.407189	1	10083	tags=79%, list=69%, signal=252%
GOBP_BINDING_OF_SPERM_TO_ZONA_PELLUCIDA	24	-0.245765	-1.44028	0.0762887	0.415888	1	8576	tags=83%, list=59%, signal=202%
GOBP_RIBONUCLEOSIDE_MONOPHOSPHATE_METABOLIC_PROCESS	51	-0.173662	-1.43893	0.0872093	0.416994	1	6056	tags=59%, list=42%, signal=100%
GOBP_POSITIVE_REGULATION_OF_CELL_ACTIVATION	251	-0.0767254	-1.43539	0.0970297	0.422123	1	5467	tags=45%, list=37%, signal=71%
GOBP_ALPHA_BETA_T_CELL_PROLIFERATION	30	-0.219811	-1.43385	0.097166	0.423729	1	4580	tags=53%, list=31%, signal=78%
GOBP_REGULATION_OF_CYSTEINE_TYPE_ENDOPEPTIDASE_ACTIVITY	188	-0.0898979	-1.43358	0.0747475	0.422879	1	6697	tags=55%, list=46%, signal=100%
GOBP_POSITIVE_REGULATION_OF_CD4_POSITIVE_ALPHA_BETA_T_CELL_ACTIVATION	29	-0.216712	-1.43325	0.0911017	0.422199	1	5396	tags=59%, list=37%, signal=93%
GOBP_LINOLEIC_ACID_METABOLIC_PROCESS	16	-0.29932	-1.43225	0.0882957	0.422777	1	3844	tags=56%, list=26%, signal=76%
GOBP_NEGATIVE_REGULATION_OF_ADAPTIVE_IMMUNE_RESPONSE	35	-0.201108	-1.43127	0.10041	0.423222	1	2492	tags=37%, list=17%, signal=45%
GOBP_SERINE_FAMILY_AMINO_ACID_METABOLIC_PROCESS	33	-0.213029	-1.42997	0.109053	0.424313	1	5740	tags=61%, list=39%, signal=100%
GOBP_MUSCLE_CELL_CELLULAR_HOMEOSTASIS	20	-0.270365	-1.42793	0.118343	0.426551	1	1897	tags=40%, list=13%, signal=46%
GOBP_RIBOSOMAL_SMALL_SUBUNIT_BIOGENESIS	69	-0.144269	-1.42792	0.0916667	0.425286	1	3191	tags=36%, list=22%, signal=46%
GOBP_NUCLEOBASE_CONTAINING_SMALL_MOLECULE_CATABOLIC_PROCESS	40	-0.193207	-1.42674	0.101338	0.426102	1	6306	tags=63%, list=43%, signal=110%
GOBP_DNA_CATABOLIC_PROCESS_ENDONUCLEOLYTIC	24	-0.235394	-1.42185	0.0934394	0.433882	1	6904	tags=71%, list=47%, signal=134%
GOBP_REGULATION_OF_T_CELL_MEDIATED_CYTOTOXICITY	19	-0.275097	-1.4213	0.0938124	0.433599	1	3670	tags=53%, list=25%, signal=70%
GOBP_FERTILIZATION	110	-0.117576	-1.42106	0.0893971	0.432766	1	1216	tags=20%, list=8%, signal=22%
GOBP_POSITIVE_REGULATION_OF_GLIOGENESIS	56	-0.160586	-1.42009	0.0910891	0.433246	1	8606	tags=75%, list=59%, signal=182%
GOBP_REGULATION_OF_PROTEASOMAL_PROTEIN_CATABOLIC_PROCESS	169	-0.0933786	-1.41954	0.112381	0.432978	1	10046	tags=78%, list=69%, signal=248%
GOBP_MITOCHONDRIAL_CYTOCHROME_C_OXIDASE_ASSEMBLY	19	-0.265575	-1.41757	0.0890152	0.43534	1	6879	tags=74%, list=47%, signal=139%
GOBP_DETECTION_OF_TEMPERATURE_STIMULUS	20	-0.265463	-1.41659	0.0821355	0.435864	1	4156	tags=55%, list=28%, signal=77%
GOBP_ETHER_METABOLIC_PROCESS	23	-0.243936	-1.41392	0.114286	0.439441	1	3424	tags=48%, list=23%, signal=62%
GOBP_ANTIGEN_PROCESSING_AND_PRESENTATION_OF_PEPTIDE_ANTIGEN	170	-0.0921923	-1.41169	0.0892857	0.442375	1	8452	tags=67%, list=58%, signal=158%
GOBP_NEGATIVE_REGULATION_OF_GLYCOPROTEIN_METABOLIC_PROCESS	15	-0.301078	-1.41169	0.104294	0.441102	1	4365	tags=60%, list=30%, signal=86%
GOBP_DENDRITIC_CELL_DIFFERENTIATION	32	-0.208837	-1.4107	0.108871	0.441732	1	4254	tags=50%, list=29%, signal=70%
GOBP_POSITIVE_REGULATION_OF_JUN_KINASE_ACTIVITY	62	-0.152605	-1.40993	0.111111	0.441864	1	6253	tags=58%, list=43%, signal=101%
GOBP_PURINE_NUCLEOTIDE_TRANSPORT	18	-0.269791	-1.40731	0.10625	0.445578	1	9845	tags=94%, list=68%, signal=290%
GOBP_BRANCHED_CHAIN_AMINO_ACID_METABOLIC_PROCESS	23	-0.245301	-1.40525	0.119675	0.4481	1	9745	tags=91%, list=67%, signal=275%
GOBP_L_AMINO_ACID_TRANSPORT	53	-0.163372	-1.4049	0.0983607	0.447428	1	8909	tags=77%, list=61%, signal=198%
GOBP_T_CELL_PROLIFERATION	143	-0.0994435	-1.40322	0.100189	0.449275	1	5398	tags=47%, list=37%, signal=74%
GOBP_NEPHRON_TUBULE_FORMATION	17	-0.278425	-1.40023	0.102823	0.453733	1	4524	tags=59%, list=31%, signal=85%
GOBP_GTP_METABOLIC_PROCESS	22	-0.250016	-1.40018	0.110895	0.45254	1	5641	tags=64%, list=39%, signal=104%
GOBP_CEREBELLAR_PURKINJE_CELL_LAYER_DEVELOPMENT	23	-0.242175	-1.39749	0.095057	0.456203	1	5986	tags=65%, list=41%, signal=110%
GOBP_LEUKOCYTE_CELL_CELL_ADHESION	267	-0.0724907	-1.3939	0.109091	0.461729	1	5627	tags=46%, list=39%, signal=73%
GOBP_TRANSLESION_SYNTHESIS	41	-0.181185	-1.39375	0.107212	0.460663	1	5903	tags=59%, list=40%, signal=98%
GOBP_MEMBRANE_PROTEIN_PROTEOLYSIS	56	-0.159387	-1.39184	0.0948767	0.463081	1	8363	tags=73%, list=57%, signal=171%
GOBP_DETECTION_OF_STIMULUS_INVOLVED_IN_SENSORY_PERCEPTION_OF_PAIN	23	-0.237212	-1.39149	0.114754	0.462448	1	4156	tags=52%, list=28%, signal=73%
GOBP_REGULATION_OF_GLIAL_CELL_DIFFERENTIATION	62	-0.150161	-1.39122	0.117647	0.4617	1	10993	tags=90%, list=75%, signal=365%
GOBP_RESPONSE_TO_XENOBIOTIC_STIMULUS	72	-0.138445	-1.39057	0.11359	0.461603	1	3866	tags=40%, list=27%, signal=55%
GOBP_ORGANIC_HYDROXY_COMPOUND_BIOSYNTHETIC_PROCESS	206	-0.0814054	-1.39026	0.11691	0.460883	1	5273	tags=44%, list=36%, signal=68%
GOBP_SIGNAL_TRANSDUCTION_INVOLVED_IN_CELL_CYCLE_CHECKPOINT	72	-0.137243	-1.39025	0.102119	0.459637	1	9555	tags=79%, list=66%, signal=228%
GOBP_CARDIAC_EPITHELIAL_TO_MESENCHYMAL_TRANSITION	29	-0.215212	-1.38873	0.108696	0.461232	1	9441	tags=86%, list=65%, signal=244%
GOBP_LONG_CHAIN_FATTY_ACID_BIOSYNTHETIC_PROCESS	22	-0.245895	-1.38841	0.129666	0.460586	1	5701	tags=64%, list=39%, signal=104%
GOBP_REGULATION_OF_ORGANIC_ACID_TRANSPORT	51	-0.165883	-1.38814	0.111562	0.459834	1	6455	tags=61%, list=44%, signal=109%
GOBP_REGULATION_OF_PROGRAMMED_NECROTIC_CELL_DEATH	20	-0.261865	-1.38398	0.10978	0.466407	1	10042	tags=95%, list=69%, signal=305%
GOBP_RESPONSE_TO_REACTIVE_OXYGEN_SPECIES	190	-0.0851385	-1.38377	0.0907336	0.465622	1	5914	tags=49%, list=41%, signal=81%
GOBP_LEUKOCYTE_MEDIATED_CYTOTOXICITY	58	-0.150748	-1.3835	0.107843	0.464939	1	3846	tags=41%, list=26%, signal=56%
GOBP_GLIAL_CELL_DIFFERENTIATION	196	-0.0824511	-1.38339	0.0982318	0.463919	1	10720	tags=82%, list=74%, signal=304%
GOBP_CARBOHYDRATE_DERIVATIVE_CATABOLIC_PROCESS	166	-0.0893236	-1.38182	0.104294	0.465595	1	5478	tags=46%, list=38%, signal=73%
GOBP_RESPONSE_TO_GONADOTROPIN	21	-0.254111	-1.38155	0.12069	0.46481	1	7412	tags=76%, list=51%, signal=155%
GOBP_FAT_SOLUBLE_VITAMIN_METABOLIC_PROCESS	30	-0.212198	-1.38071	0.110251	0.465199	1	9066	tags=83%, list=62%, signal=220%
GOBP_HYALURONAN_CATABOLIC_PROCESS	15	-0.290489	-1.37968	0.101796	0.465843	1	3547	tags=53%, list=24%, signal=70%
GOBP_DRUG_METABOLIC_PROCESS	19	-0.267353	-1.37781	0.111321	0.468253	1	10691	tags=100%, list=73%, signal=374%
GOBP_REGULATION_OF_EXTRINSIC_APOPTOTIC_SIGNALING_PATHWAY	135	-0.100255	-1.37392	0.118343	0.474241	1	7951	tags=64%, list=55%, signal=140%
GOBP_POLYAMINE_METABOLIC_PROCESS	16	-0.28971	-1.3735	0.120316	0.473784	1	3984	tags=56%, list=27%, signal=77%
GOBP_MODULATION_BY_HOST_OF_VIRAL_PROCESS	22	-0.245546	-1.37284	0.116858	0.473759	1	6369	tags=68%, list=44%, signal=121%
GOBP_POSITIVE_REGULATION_OF_T_CELL_CYTOKINE_PRODUCTION	16	-0.288681	-1.3718	0.122371	0.474523	1	3999	tags=56%, list=27%, signal=77%
GOBP_MONOCARBOXYLIC_ACID_BIOSYNTHETIC_PROCESS	165	-0.0930624	-1.37144	0.104418	0.473943	1	5465	tags=47%, list=37%, signal=74%
GOBP_REGULATION_OF_RELEASE_OF_CYTOCHROME_C_FROM_MITOCHONDRIA	42	-0.177686	-1.37101	0.133197	0.473551	1	7487	tags=69%, list=51%, signal=141%
GOBP_OLEFINIC_COMPOUND_METABOLIC_PROCESS	79	-0.133637	-1.36967	0.109589	0.474916	1	3047	tags=34%, list=21%, signal=43%
GOBP_NEGATIVE_REGULATION_OF_CELLULAR_PROTEIN_LOCALIZATION	102	-0.11508	-1.36937	0.10119	0.474263	1	8629	tags=71%, list=59%, signal=172%
GOBP_REGULATION_OF_RYANODINE_SENSITIVE_CALCIUM_RELEASE_CHANNEL_ACTIVITY	25	-0.222938	-1.36888	0.10241	0.47397	1	6089	tags=64%, list=42%, signal=110%
GOBP_ORGANOPHOSPHATE_ESTER_TRANSPORT	101	-0.116406	-1.3684	0.11575	0.473658	1	8856	tags=72%, list=61%, signal=183%
GOBP_BIOLOGICAL_PROCESS_INVOLVED_IN_INTERACTION_WITH_HOST	184	-0.0853201	-1.36521	0.121331	0.478677	1	5034	tags=43%, list=35%, signal=65%
GOBP_FATTY_ACID_BIOSYNTHETIC_PROCESS	124	-0.106585	-1.36485	0.158009	0.478138	1	5987	tags=52%, list=41%, signal=87%
GOBP_NEGATIVE_REGULATION_OF_PROTEIN_DEPHOSPHORYLATION	56	-0.153133	-1.3595	0.136187	0.487359	1	6110	tags=57%, list=42%, signal=98%
GOBP_POSITIVE_REGULATION_OF_MITOCHONDRIAL_FISSION	15	-0.290695	-1.35918	0.132383	0.486779	1	3544	tags=53%, list=24%, signal=70%
GOBP_REGULATION_OF_PROTEIN_EXPORT_FROM_NUCLEUS	31	-0.201889	-1.35905	0.127883	0.485809	1	10706	tags=94%, list=73%, signal=351%
GOBP_RELEASE_OF_CYTOCHROME_C_FROM_MITOCHONDRIA	52	-0.16096	-1.35716	0.102083	0.488218	1	8039	tags=71%, list=55%, signal=158%
GOBP_MAINTENANCE_OF_PROTEIN_LOCATION_IN_CELL	60	-0.148173	-1.35641	0.128049	0.488375	1	5384	tags=52%, list=37%, signal=82%
GOBP_CEREBELLAR_CORTEX_DEVELOPMENT	44	-0.170376	-1.35584	0.123232	0.488158	1	6473	tags=61%, list=44%, signal=110%
GOBP_POLYOL_BIOSYNTHETIC_PROCESS	54	-0.155403	-1.35475	0.12	0.488959	1	5035	tags=50%, list=35%, signal=76%
GOBP_NEGATIVE_REGULATION_OF_MITOCHONDRION_ORGANIZATION	44	-0.173496	-1.3547	0.135238	0.487821	1	7422	tags=68%, list=51%, signal=138%
GOBP_ACTIVATION_OF_CYSTEINE_TYPE_ENDOPEPTIDASE_ACTIVITY_INVOLVED_IN_APOPTOTIC_PROCESS	71	-0.138369	-1.35322	0.138132	0.489551	1	6620	tags=59%, list=45%, signal=108%
GOBP_RESPONSE_TO_SALT_STRESS	24	-0.233539	-1.35115	0.126033	0.492292	1	5108	tags=58%, list=35%, signal=90%
GOBP_NEGATIVE_REGULATION_OF_MYOBLAST_DIFFERENTIATION	21	-0.242333	-1.34879	0.119433	0.495737	1	8278	tags=81%, list=57%, signal=187%
GOBP_SEROTONIN_TRANSPORT	18	-0.262247	-1.34864	0.143701	0.494771	1	6714	tags=72%, list=46%, signal=134%
GOBP_PYRIMIDINE_NUCLEOSIDE_TRIPHOSPHATE_BIOSYNTHETIC_PROCESS	18	-0.268807	-1.34772	0.150101	0.495391	1	4998	tags=61%, list=34%, signal=93%
GOBP_MATURATION_OF_LSU_RRNA	27	-0.214928	-1.34741	0.141717	0.494822	1	10376	tags=93%, list=71%, signal=320%
GOBP_POSITIVE_REGULATION_OF_MITOCHONDRIAL_OUTER_MEMBRANE_PERMEABILIZATION_INVOLVED_IN_APOPTOTIC_SIGNALING_PATHWAY	34	-0.189125	-1.34683	0.124224	0.494737	1	6257	tags=62%, list=43%, signal=108%
GOBP_METANEPHRIC_NEPHRON_MORPHOGENESIS	24	-0.236012	-1.34583	0.144654	0.495558	1	5072	tags=58%, list=35%, signal=89%
GOBP_PHOTOPERIODISM	29	-0.208102	-1.34517	0.146881	0.495592	1	7030	tags=69%, list=48%, signal=133%
GOBP_REGULATION_OF_TRANSLATIONAL_FIDELITY	15	-0.301764	-1.34413	0.145418	0.496428	1	4355	tags=60%, list=30%, signal=85%
GOBP_COPPER_ION_TRANSPORT	15	-0.280866	-1.34259	0.127615	0.498254	1	6604	tags=73%, list=45%, signal=134%
GOBP_PURINE_NUCLEOSIDE_METABOLIC_PROCESS	55	-0.148835	-1.34134	0.142315	0.4996	1	4998	tags=49%, list=34%, signal=74%
GOBP_RESPONSE_TO_COPPER_ION	28	-0.21034	-1.34057	0.120858	0.499821	1	5273	tags=57%, list=36%, signal=89%
GOBP_TETRAPYRROLE_METABOLIC_PROCESS	48	-0.164649	-1.34044	0.154297	0.498892	1	6115	tags=58%, list=42%, signal=100%
GOBP_TRICARBOXYLIC_ACID_CYCLE	33	-0.197739	-1.34041	0.142292	0.497727	1	9498	tags=85%, list=65%, signal=243%
GOBP_T_CELL_MEDIATED_IMMUNITY	64	-0.139661	-1.33994	0.136095	0.497463	1	3670	tags=39%, list=25%, signal=52%
GOBP_TISSUE_REMODELING	138	-0.0984285	-1.33939	0.135903	0.49741	1	7562	tags=62%, list=52%, signal=127%
GOBP_INTEGRIN_ACTIVATION	22	-0.234745	-1.33864	0.143689	0.497693	1	1223	tags=32%, list=8%, signal=35%
GOBP_T_CELL_MEDIATED_CYTOTOXICITY	25	-0.228815	-1.33834	0.141684	0.497034	1	3670	tags=48%, list=25%, signal=64%
GOBP_POSITIVE_REGULATION_OF_HEMOPOIESIS	124	-0.102017	-1.33723	0.127953	0.498007	1	5465	tags=48%, list=37%, signal=75%
GOBP_AXON_ENSHEATHMENT_IN_CENTRAL_NERVOUS_SYSTEM	20	-0.245139	-1.33722	0.149805	0.496826	1	4452	tags=55%, list=31%, signal=79%
GOBP_T_CELL_ACTIVATION	352	-0.0614795	-1.33691	0.133205	0.496292	1	4305	tags=36%, list=30%, signal=49%
GOBP_PEPTIDYL_GLUTAMIC_ACID_MODIFICATION	26	-0.218579	-1.33563	0.121849	0.497648	1	3550	tags=46%, list=24%, signal=61%
GOBP_REGULATION_OF_LIPID_LOCALIZATION	138	-0.095465	-1.33404	0.124236	0.499653	1	6548	tags=54%, list=45%, signal=98%
GOBP_INTERLEUKIN_17_PRODUCTION	24	-0.22223	-1.32937	0.141975	0.507757	1	6488	tags=67%, list=44%, signal=120%
GOBP_LYSOSOME_LOCALIZATION	66	-0.141859	-1.32887	0.152475	0.507556	1	8769	tags=74%, list=60%, signal=185%
GOBP_POSITIVE_REGULATION_OF_RESPONSE_TO_ENDOPLASMIC_RETICULUM_STRESS	34	-0.197477	-1.3274	0.165657	0.509394	1	9567	tags=85%, list=66%, signal=247%
GOBP_CELLULAR_BIOGENIC_AMINE_METABOLIC_PROCESS	89	-0.11947	-1.32568	0.144958	0.511452	1	7118	tags=61%, list=49%, signal=118%
GOBP_SCHWANN_CELL_DIFFERENTIATION	36	-0.187112	-1.32215	0.142	0.517525	1	4976	tags=53%, list=34%, signal=80%
GOBP_GLYCOSPHINGOLIPID_METABOLIC_PROCESS	64	-0.140857	-1.32201	0.142276	0.516618	1	4792	tags=47%, list=33%, signal=70%
GOBP_PROTEIN_INSERTION_INTO_MEMBRANE	71	-0.132679	-1.32048	0.136268	0.518487	1	6908	tags=61%, list=47%, signal=115%
GOBP_TUMOR_NECROSIS_FACTOR_SUPERFAMILY_CYTOKINE_PRODUCTION	119	-0.104076	-1.32003	0.144762	0.518186	1	10751	tags=84%, list=74%, signal=317%
GOBP_INTRINSIC_APOPTOTIC_SIGNALING_PATHWAY_IN_RESPONSE_TO_DNA_DAMAGE	95	-0.113893	-1.31897	0.152216	0.519077	1	10018	tags=80%, list=69%, signal=254%
GOBP_CARBOHYDRATE_DERIVATIVE_TRANSPORT	70	-0.132906	-1.31533	0.153361	0.525276	1	5364	tags=50%, list=37%, signal=79%
GOBP_STEROID_METABOLIC_PROCESS	229	-0.0755204	-1.31121	0.136821	0.532606	1	8215	tags=64%, list=56%, signal=144%
GOBP_POSITIVE_REGULATION_OF_LYASE_ACTIVITY	17	-0.265358	-1.31086	0.176707	0.532043	1	7288	tags=76%, list=50%, signal=153%
GOBP_INFLAMMATORY_RESPONSE_TO_ANTIGENIC_STIMULUS	40	-0.172085	-1.30856	0.155242	0.535678	1	7707	tags=70%, list=53%, signal=148%
GOBP_ACTIVATION_OF_IMMUNE_RESPONSE	346	-0.0611195	-1.30646	0.162651	0.538686	1	9289	tags=70%, list=64%, signal=187%
GOBP_REGULATION_OF_MAP_KINASE_ACTIVITY	277	-0.066693	-1.30528	0.151316	0.539803	1	5786	tags=46%, list=40%, signal=75%
GOBP_CATECHOL_CONTAINING_COMPOUND_BIOSYNTHETIC_PROCESS	18	-0.25426	-1.30505	0.16441	0.539008	1	1969	tags=39%, list=14%, signal=45%
GOBP_POSITIVE_REGULATION_OF_CELL_ADHESION	347	-0.0601518	-1.30448	0.169261	0.538904	1	5533	tags=44%, list=38%, signal=69%
GOBP_REGULATION_OF_NEUROTRANSMITTER_UPTAKE	15	-0.279768	-1.30326	0.181087	0.540191	1	6620	tags=73%, list=45%, signal=134%
GOBP_CELLULAR_RESPONSE_TO_MECHANICAL_STIMULUS	64	-0.135201	-1.30151	0.138211	0.542529	1	6925	tags=61%, list=47%, signal=116%
GOBP_SPHINGOLIPID_METABOLIC_PROCESS	148	-0.0927504	-1.29947	0.142566	0.545544	1	3392	tags=32%, list=23%, signal=42%
GOBP_EXECUTION_PHASE_OF_APOPTOSIS	67	-0.135075	-1.29864	0.186335	0.545999	1	7400	tags=64%, list=51%, signal=130%
GOBP_RESPONSE_TO_ATP	27	-0.209173	-1.29728	0.174897	0.547736	1	3978	tags=48%, list=27%, signal=66%
GOBP_LIPID_CATABOLIC_PROCESS	253	-0.0695851	-1.29658	0.154	0.547973	1	5287	tags=43%, list=36%, signal=66%
GOBP_REGULATION_OF_SPHINGOLIPID_BIOSYNTHETIC_PROCESS	15	-0.272506	-1.29647	0.179283	0.54696	1	3809	tags=53%, list=26%, signal=72%
GOBP_SMALL_MOLECULE_CATABOLIC_PROCESS	353	-0.0597891	-1.29374	0.148496	0.551406	1	6752	tags=52%, list=46%, signal=95%
GOBP_NEGATIVE_REGULATION_OF_REPRODUCTIVE_PROCESS	37	-0.179008	-1.29322	0.168297	0.551192	1	9616	tags=84%, list=66%, signal=245%
GOBP_POSITIVE_REGULATION_OF_OSTEOCLAST_DIFFERENTIATION	18	-0.255321	-1.29023	0.168378	0.556469	1	3574	tags=50%, list=25%, signal=66%
GOBP_REGULATION_OF_LIPID_TRANSPORT	114	-0.104532	-1.28936	0.185567	0.557057	1	6548	tags=55%, list=45%, signal=100%
GOBP_POSITIVE_REGULATION_OF_PRODUCTION_OF_MOLECULAR_MEDIATOR_OF_IMMUNE_RESPONSE	70	-0.132213	-1.28894	0.164271	0.556766	1	4124	tags=41%, list=28%, signal=57%
GOBP_T_CELL_CYTOKINE_PRODUCTION	26	-0.214315	-1.28178	0.167002	0.571032	1	4173	tags=50%, list=29%, signal=70%
GOBP_REGULATION_OF_REACTIVE_OXYGEN_SPECIES_METABOLIC_PROCESS	153	-0.087432	-1.28126	0.169102	0.57092	1	3124	tags=30%, list=21%, signal=38%
GOBP_RESPONSE_TO_X_RAY	29	-0.20031	-1.27954	0.182195	0.573409	1	9155	tags=83%, list=63%, signal=222%
GOBP_MITOTIC_G2_M_TRANSITION_CHECKPOINT	33	-0.189634	-1.27801	0.192913	0.575426	1	9174	tags=82%, list=63%, signal=220%
GOBP_VITAMIN_TRANSPORT	32	-0.192035	-1.27427	0.176699	0.582351	1	9056	tags=81%, list=62%, signal=214%
GOBP_REGULATION_OF_PLATELET_AGGREGATION	17	-0.256749	-1.27253	0.167006	0.584827	1	3124	tags=47%, list=21%, signal=60%
GOBP_POSITIVE_REGULATION_OF_ESTABLISHMENT_OF_PROTEIN_LOCALIZATION_TO_MITOCHONDRION	56	-0.145148	-1.27012	0.18239	0.588902	1	6226	tags=57%, list=43%, signal=99%
GOBP_POSITIVE_REGULATION_OF_RESPONSE_TO_BIOTIC_STIMULUS	188	-0.0791444	-1.26952	0.176591	0.588849	1	4447	tags=38%, list=30%, signal=54%
GOBP_ANTIGEN_PROCESSING_AND_PRESENTATION	203	-0.0755067	-1.26665	0.178295	0.593935	1	4447	tags=38%, list=30%, signal=54%
GOBP_SUBSTRATE_DEPENDENT_CELL_MIGRATION	23	-0.219893	-1.26577	0.182752	0.594524	1	3140	tags=43%, list=22%, signal=55%
GOBP_CELLULAR_METABOLIC_COMPOUND_SALVAGE	30	-0.192089	-1.26468	0.187867	0.59568	1	6928	tags=67%, list=48%, signal=127%
GOBP_NUCLEAR_MEMBRANE_ORGANIZATION	17	-0.25458	-1.26459	0.208417	0.594587	1	7445	tags=76%, list=51%, signal=156%
GOBP_INTEGRIN_MEDIATED_SIGNALING_PATHWAY	94	-0.110744	-1.26434	0.201183	0.593785	1	8481	tags=69%, list=58%, signal=164%
GOBP_RESPONSE_TO_LITHIUM_ION	17	-0.254976	-1.26349	0.191919	0.594329	1	9155	tags=88%, list=63%, signal=237%
GOBP_NUCLEOSIDE_MONOPHOSPHATE_METABOLIC_PROCESS	68	-0.129127	-1.26267	0.184314	0.594885	1	6062	tags=54%, list=42%, signal=93%
GOBP_UNSATURATED_FATTY_ACID_METABOLIC_PROCESS	78	-0.120666	-1.26236	0.178431	0.594352	1	2738	tags=31%, list=19%, signal=38%
GOBP_AUDITORY_RECEPTOR_CELL_MORPHOGENESIS	15	-0.267943	-1.26145	0.170297	0.595119	1	5820	tags=67%, list=40%, signal=111%
GOBP_POSITIVE_REGULATION_OF_INTERLEUKIN_10_PRODUCTION	26	-0.208408	-1.25974	0.186235	0.597663	1	4259	tags=50%, list=29%, signal=70%
GOBP_SCHWANN_CELL_DEVELOPMENT	28	-0.195982	-1.25961	0.183884	0.596698	1	5482	tags=57%, list=38%, signal=91%
GOBP_GLIAL_CELL_DEVELOPMENT	102	-0.106006	-1.25871	0.173307	0.597454	1	4471	tags=41%, list=31%, signal=59%
GOBP_ENDOCRINE_PANCREAS_DEVELOPMENT	35	-0.180833	-1.2583	0.191781	0.597116	1	10704	tags=91%, list=73%, signal=343%
GOBP_REGULATION_OF_TRANSCRIPTION_INITIATION_FROM_RNA_POLYMERASE_II_PROMOTER	32	-0.189338	-1.25648	0.194932	0.599962	1	5905	tags=59%, list=40%, signal=100%
GOBP_REGULATION_OF_NUCLEASE_ACTIVITY	21	-0.224244	-1.25646	0.167702	0.598735	1	6458	tags=67%, list=44%, signal=119%
GOBP_NEGATIVE_REGULATION_OF_SIGNAL_TRANSDUCTION_IN_ABSENCE_OF_LIGAND	25	-0.210905	-1.25497	0.175	0.600687	1	9181	tags=84%, list=63%, signal=226%
GOBP_AROMATIC_AMINO_ACID_FAMILY_METABOLIC_PROCESS	24	-0.210943	-1.25489	0.195695	0.599599	1	3614	tags=46%, list=25%, signal=61%
GOBP_HEPARAN_SULFATE_PROTEOGLYCAN_BIOSYNTHETIC_PROCESS	25	-0.201489	-1.25479	0.182857	0.598539	1	7568	tags=72%, list=52%, signal=149%
GOBP_PROTEIN_HOMOTETRAMERIZATION	50	-0.150244	-1.25387	0.2	0.599341	1	4526	tags=46%, list=31%, signal=66%
GOBP_NEGATIVE_REGULATION_OF_EPITHELIAL_TO_MESENCHYMAL_TRANSITION	33	-0.181077	-1.25343	0.193246	0.599032	1	5763	tags=58%, list=40%, signal=95%
GOBP_L_ALPHA_AMINO_ACID_TRANSMEMBRANE_TRANSPORT	53	-0.144435	-1.25175	0.1883	0.601445	1	8909	tags=75%, list=61%, signal=193%
GOBP_NEGATIVE_REGULATION_OF_NECROTIC_CELL_DEATH	17	-0.252977	-1.25026	0.209924	0.603381	1	10042	tags=94%, list=69%, signal=302%
GOBP_ARGININE_METABOLIC_PROCESS	16	-0.259816	-1.24916	0.180769	0.604522	1	7154	tags=75%, list=49%, signal=147%
GOBP_MAST_CELL_ACTIVATION_INVOLVED_IN_IMMUNE_RESPONSE	39	-0.168474	-1.2473	0.178988	0.607455	1	8769	tags=77%, list=60%, signal=192%
GOBP_MEMBRANE_PROTEIN_INTRACELLULAR_DOMAIN_PROTEOLYSIS	19	-0.237397	-1.24726	0.185259	0.606281	1	8057	tags=79%, list=55%, signal=176%
GOBP_UBIQUINONE_METABOLIC_PROCESS	18	-0.244077	-1.24705	0.20935	0.605464	1	4548	tags=56%, list=31%, signal=81%
GOBP_FATTY_ACID_BETA_OXIDATION	70	-0.125097	-1.24669	0.223553	0.604992	1	5269	tags=49%, list=36%, signal=76%
GOBP_MAINTENANCE_OF_PROTEIN_LOCALIZATION_IN_ORGANELLE	41	-0.162098	-1.24663	0.214844	0.603888	1	6892	tags=63%, list=47%, signal=120%
GOBP_NEGATIVE_REGULATION_OF_JNK_CASCADE	31	-0.186431	-1.2458	0.184805	0.604432	1	5756	tags=58%, list=39%, signal=96%
GOBP_SECONDARY_METABOLIC_PROCESS	38	-0.173272	-1.24306	0.218992	0.609506	1	4005	tags=45%, list=27%, signal=62%
GOBP_FATTY_ACID_METABOLIC_PROCESS	302	-0.063749	-1.24096	0.21499	0.613037	1	5465	tags=44%, list=37%, signal=68%
GOBP_NEGATIVE_REGULATION_OF_TRANSFERASE_ACTIVITY	257	-0.0669656	-1.23976	0.205339	0.614495	1	10391	tags=78%, list=71%, signal=266%
GOBP_TRNA_5_END_PROCESSING	15	-0.269279	-1.23863	0.229979	0.615923	1	3856	tags=53%, list=26%, signal=72%
GOBP_REGULATION_OF_ISOTYPE_SWITCHING	27	-0.199535	-1.23781	0.204409	0.616417	1	3038	tags=41%, list=21%, signal=51%
GOBP_DETECTION_OF_TEMPERATURE_STIMULUS_INVOLVED_IN_SENSORY_PERCEPTION	17	-0.244796	-1.23674	0.217726	0.617554	1	4156	tags=53%, list=28%, signal=74%
GOBP_ERROR_FREE_TRANSLESION_SYNTHESIS	21	-0.225653	-1.23662	0.198676	0.616553	1	5743	tags=62%, list=39%, signal=102%
GOBP_NEGATIVE_REGULATION_OF_BLOOD_VESSEL_ENDOTHELIAL_CELL_MIGRATION	31	-0.181763	-1.23569	0.214433	0.617453	1	10058	tags=87%, list=69%, signal=280%
GOBP_REGULATION_OF_T_CELL_ACTIVATION	241	-0.0676346	-1.23563	0.192	0.616336	1	5627	tags=45%, list=39%, signal=72%
GOBP_BLASTOCYST_DEVELOPMENT	80	-0.118209	-1.23512	0.209256	0.616294	1	1021	tags=19%, list=7%, signal=20%
GOBP_PROTEIN_LIPID_COMPLEX_ASSEMBLY	25	-0.20486	-1.23441	0.202479	0.61671	1	9269	tags=84%, list=64%, signal=230%
GOBP_REGULATION_OF_OXIDOREDUCTASE_ACTIVITY	82	-0.117915	-1.23391	0.207921	0.616606	1	12875	tags=100%, list=88%, signal=849%
GOBP_EXTRINSIC_APOPTOTIC_SIGNALING_PATHWAY_VIA_DEATH_DOMAIN_RECEPTORS	72	-0.122703	-1.23184	0.186879	0.619914	1	7943	tags=67%, list=54%, signal=146%
GOBP_REGULATION_OF_CHOLESTEROL_METABOLIC_PROCESS	52	-0.144509	-1.23164	0.207171	0.619113	1	5193	tags=50%, list=36%, signal=77%
GOBP_DNA_REPLICATION_INITIATION	39	-0.166726	-1.23132	0.209163	0.618605	1	4681	tags=49%, list=32%, signal=72%
GOBP_PYRIDINE_CONTAINING_COMPOUND_METABOLIC_PROCESS	35	-0.179186	-1.23063	0.20935	0.618901	1	4061	tags=46%, list=28%, signal=63%
GOBP_CELL_CELL_RECOGNITION	47	-0.151493	-1.22984	0.205128	0.619491	1	4315	tags=45%, list=30%, signal=63%
GOBP_REGULATION_OF_OXIDATIVE_PHOSPHORYLATION	20	-0.226229	-1.22966	0.214145	0.61867	1	6915	tags=70%, list=47%, signal=133%
GOBP_SENSORY_PERCEPTION_OF_MECHANICAL_STIMULUS	147	-0.085758	-1.22814	0.208661	0.620765	1	8684	tags=68%, list=60%, signal=166%
GOBP_ALCOHOL_BIOSYNTHETIC_PROCESS	133	-0.0904607	-1.22762	0.197674	0.620639	1	5273	tags=45%, list=36%, signal=70%
GOBP_PROTEIN_DEPHOSPHORYLATION	297	-0.060965	-1.2276	0.214971	0.619458	1	10424	tags=77%, list=71%, signal=266%
GOBP_PROTEIN_INSERTION_INTO_MITOCHONDRIAL_MEMBRANE_INVOLVED_IN_APOPTOTIC_SIGNALING_PATHWAY	29	-0.192108	-1.22612	0.198529	0.621578	1	6257	tags=62%, list=43%, signal=108%
GOBP_REGULATION_OF_IMMUNOGLOBULIN_PRODUCTION	47	-0.153956	-1.22426	0.195652	0.624612	1	3038	tags=36%, list=21%, signal=46%
GOBP_PLASMA_MEMBRANE_PHOSPHOLIPID_SCRAMBLING	15	-0.266145	-1.22367	0.235178	0.624693	1	8763	tags=87%, list=60%, signal=217%
GOBP_REGULATION_OF_MITOCHONDRIAL_GENE_EXPRESSION	28	-0.195383	-1.22342	0.208577	0.624058	1	4449	tags=50%, list=31%, signal=72%
GOBP_NEGATIVE_REGULATION_OF_CYSTEINE_TYPE_ENDOPEPTIDASE_ACTIVITY	63	-0.131138	-1.22194	0.207939	0.626149	1	5273	tags=49%, list=36%, signal=77%
GOBP_PROTEIN_MODIFICATION_BY_SMALL_PROTEIN_REMOVAL	260	-0.0666187	-1.22	0.206287	0.629266	1	5273	tags=43%, list=36%, signal=66%
GOBP_NEGATIVE_REGULATION_OF_ATP_METABOLIC_PROCESS	25	-0.203937	-1.21911	0.205339	0.630059	1	6949	tags=68%, list=48%, signal=130%
GOBP_RRNA_METABOLIC_PROCESS	220	-0.0716476	-1.21803	0.219368	0.631205	1	4474	tags=38%, list=31%, signal=54%
GOBP_CELL_ADHESION_MEDIATED_BY_INTEGRIN	64	-0.127462	-1.21601	0.198783	0.63472	1	9544	tags=78%, list=65%, signal=225%
GOBP_SULFUR_AMINO_ACID_METABOLIC_PROCESS	32	-0.181676	-1.21387	0.218569	0.638405	1	6928	tags=66%, list=48%, signal=125%
GOBP_DNA_SYNTHESIS_INVOLVED_IN_DNA_REPAIR	48	-0.145375	-1.21299	0.228866	0.639143	1	6699	tags=60%, list=46%, signal=111%
GOBP_AUDITORY_RECEPTOR_CELL_DEVELOPMENT	17	-0.249876	-1.21285	0.220441	0.638188	1	4082	tags=53%, list=28%, signal=73%
GOBP_REGULATION_OF_GLIOGENESIS	81	-0.11386	-1.21235	0.216475	0.638131	1	10413	tags=83%, list=71%, signal=288%
GOBP_NEGATIVE_REGULATION_OF_KINASE_ACTIVITY	229	-0.0703393	-1.21146	0.205645	0.638959	1	10391	tags=78%, list=71%, signal=268%
GOBP_PIGMENT_METABOLIC_PROCESS	61	-0.133979	-1.21131	0.229008	0.638081	1	9053	tags=75%, list=62%, signal=198%
GOBP_MAINTENANCE_OF_PROTEIN_LOCATION	86	-0.109537	-1.21048	0.228992	0.638689	1	6892	tags=58%, list=47%, signal=110%
GOBP_POSITIVE_REGULATION_OF_IMMUNE_EFFECTOR_PROCESS	147	-0.0867085	-1.21023	0.229839	0.638043	1	4305	tags=38%, list=30%, signal=54%
GOBP_DOPAMINE_METABOLIC_PROCESS	34	-0.170701	-1.20815	0.206681	0.641403	1	6954	tags=65%, list=48%, signal=123%
GOBP_MAST_CELL_ACTIVATION	48	-0.149285	-1.20782	0.234375	0.640947	1	8769	tags=75%, list=60%, signal=187%
GOBP_NEGATIVE_REGULATION_OF_HISTONE_ACETYLATION	15	-0.263477	-1.20706	0.247036	0.64139	1	1996	tags=40%, list=14%, signal=46%
GOBP_POSITIVE_REGULATION_OF_IMMUNE_RESPONSE	464	-0.0500904	-1.20612	0.231518	0.642335	1	4637	tags=37%, list=32%, signal=52%
GOBP_METANEPHROS_MORPHOGENESIS	30	-0.186006	-1.20552	0.1939	0.64251	1	5072	tags=53%, list=35%, signal=82%
GOBP_TRANSCRIPTION_INITIATION_FROM_RNA_POLYMERASE_II_PROMOTER	170	-0.0772052	-1.20529	0.214141	0.641756	1	10298	tags=78%, list=71%, signal=263%
GOBP_POSITIVE_REGULATION_OF_CYSTEINE_TYPE_ENDOPEPTIDASE_ACTIVITY	125	-0.0909258	-1.20442	0.227092	0.642477	1	6620	tags=54%, list=45%, signal=99%
GOBP_CEREBELLAR_CORTEX_FORMATION	23	-0.206624	-1.20349	0.227743	0.643427	1	9040	tags=83%, list=62%, signal=217%
GOBP_LEUKOCYTE_ADHESION_TO_VASCULAR_ENDOTHELIAL_CELL	35	-0.169842	-1.20339	0.246628	0.642437	1	5447	tags=54%, list=37%, signal=86%
GOBP_NEGATIVE_REGULATION_OF_LIPID_CATABOLIC_PROCESS	21	-0.219921	-1.2025	0.245211	0.643333	1	5132	tags=57%, list=35%, signal=88%
GOBP_HUMORAL_IMMUNE_RESPONSE_MEDIATED_BY_CIRCULATING_IMMUNOGLOBULIN	32	-0.177175	-1.20167	0.218935	0.644029	1	4259	tags=47%, list=29%, signal=66%
GOBP_REGULATION_OF_OLIGODENDROCYTE_DIFFERENTIATION	37	-0.165636	-1.20152	0.250988	0.643181	1	10993	tags=92%, list=75%, signal=372%
GOBP_MITOTIC_G2_DNA_DAMAGE_CHECKPOINT	21	-0.213627	-1.20123	0.228866	0.64261	1	10085	tags=90%, list=69%, signal=293%
GOBP_LYMPHOID_PROGENITOR_CELL_DIFFERENTIATION	20	-0.217687	-1.19945	0.213018	0.645322	1	9227	tags=85%, list=63%, signal=231%
GOBP_POLYOL_METABOLIC_PROCESS	111	-0.098133	-1.19872	0.237179	0.645738	1	8172	tags=66%, list=56%, signal=148%
GOBP_EXIT_FROM_MITOSIS	26	-0.196794	-1.19724	0.237903	0.64795	1	4989	tags=54%, list=34%, signal=82%
GOBP_NEGATIVE_REGULATION_OF_RELEASE_OF_CYTOCHROME_C_FROM_MITOCHONDRIA	16	-0.24142	-1.19539	0.238921	0.650983	1	7422	tags=75%, list=51%, signal=153%
GOBP_MEMBRANE_LIPID_CATABOLIC_PROCESS	29	-0.189107	-1.19527	0.238569	0.650065	1	4792	tags=52%, list=33%, signal=77%
GOBP_POSITIVE_REGULATION_OF_ALPHA_BETA_T_CELL_ACTIVATION	53	-0.140017	-1.19504	0.257606	0.649357	1	5396	tags=51%, list=37%, signal=81%
GOBP_KERATINOCYTE_MIGRATION	17	-0.240996	-1.19504	0.250505	0.648165	1	6785	tags=71%, list=47%, signal=132%
GOBP_REGULATION_OF_B_CELL_MEDIATED_IMMUNITY	38	-0.160598	-1.19339	0.247104	0.650728	1	3038	tags=37%, list=21%, signal=46%
GOBP_INNER_EAR_AUDITORY_RECEPTOR_CELL_DIFFERENTIATION	28	-0.190702	-1.19336	0.237581	0.649611	1	8684	tags=79%, list=60%, signal=194%
GOBP_REGULATION_OF_HUMORAL_IMMUNE_RESPONSE	42	-0.159502	-1.19329	0.24	0.648574	1	5668	tags=55%, list=39%, signal=89%
GOBP_POSITIVE_REGULATION_OF_ATPASE_ACTIVITY	53	-0.137895	-1.19269	0.238189	0.648838	1	5702	tags=53%, list=39%, signal=86%
GOBP_REGULATION_OF_FIBROBLAST_GROWTH_FACTOR_RECEPTOR_SIGNALING_PATHWAY	25	-0.201602	-1.19221	0.2393	0.648693	1	6983	tags=68%, list=48%, signal=130%
GOBP_INACTIVATION_OF_MAPK_ACTIVITY	24	-0.2038	-1.19081	0.232604	0.650682	1	11010	tags=96%, list=75%, signal=390%
GOBP_RESPONSE_TO_ZINC_ION	40	-0.159805	-1.18824	0.247619	0.6554	1	5698	tags=55%, list=39%, signal=90%
GOBP_REGULATION_OF_ESTABLISHMENT_OF_PROTEIN_LOCALIZATION_TO_MITOCHONDRION	69	-0.124476	-1.18818	0.226824	0.65433	1	6226	tags=55%, list=43%, signal=96%
GOBP_T_CELL_DIFFERENTIATION_IN_THYMUS	62	-0.131314	-1.18806	0.223048	0.653433	1	8444	tags=71%, list=58%, signal=168%
GOBP_RESPONSE_TO_INTERLEUKIN_12	42	-0.152655	-1.18798	0.252049	0.652456	1	7851	tags=69%, list=54%, signal=149%
GOBP_REGULATION_OF_RESPONSE_TO_REACTIVE_OXYGEN_SPECIES	27	-0.195406	-1.18786	0.228992	0.651524	1	6339	tags=63%, list=43%, signal=111%
GOBP_MODULATION_BY_HOST_OF_SYMBIONT_PROCESS	47	-0.144579	-1.1875	0.252918	0.651204	1	5967	tags=55%, list=41%, signal=93%
GOBP_JNK_CASCADE	172	-0.0781874	-1.18634	0.242188	0.652709	1	5827	tags=48%, list=40%, signal=78%
GOBP_POSITIVE_REGULATION_OF_STRESS_ACTIVATED_PROTEIN_KINASE_SIGNALING_CASCADE	101	-0.0999007	-1.18473	0.231683	0.655242	1	3608	tags=35%, list=25%, signal=46%
GOBP_METHIONINE_METABOLIC_PROCESS	15	-0.258627	-1.18433	0.25102	0.654991	1	6928	tags=73%, list=48%, signal=140%
GOBP_NUCLEOTIDE_TRANSPORT	24	-0.200343	-1.18247	0.240631	0.657977	1	9845	tags=88%, list=68%, signal=269%
GOBP_DETECTION_OF_MECHANICAL_STIMULUS_INVOLVED_IN_SENSORY_PERCEPTION	27	-0.18892	-1.17788	0.258403	0.667221	1	8594	tags=78%, list=59%, signal=189%
GOBP_THIOESTER_BIOSYNTHETIC_PROCESS	48	-0.143104	-1.17586	0.25	0.670716	1	10378	tags=85%, list=71%, signal=295%
GOBP_MESODERM_MORPHOGENESIS	52	-0.140406	-1.17572	0.264033	0.669829	1	9740	tags=81%, list=67%, signal=242%
GOBP_TISSUE_HOMEOSTASIS	204	-0.07088	-1.17553	0.236025	0.66908	1	8061	tags=62%, list=55%, signal=137%
GOBP_LEUKOCYTE_TETHERING_OR_ROLLING	22	-0.20983	-1.17426	0.262948	0.670804	1	260	tags=23%, list=2%, signal=23%
GOBP_ASPARTATE_FAMILY_AMINO_ACID_METABOLIC_PROCESS	45	-0.147705	-1.17404	0.257485	0.670095	1	6928	tags=62%, list=48%, signal=118%
GOBP_PROTEIN_DEGLYCOSYLATION	26	-0.195087	-1.17349	0.257874	0.67019	1	11184	tags=96%, list=77%, signal=412%
GOBP_POSITIVE_REGULATION_OF_MITOCHONDRIAL_TRANSLATION	16	-0.247803	-1.17202	0.24948	0.672351	1	1860	tags=38%, list=13%, signal=43%
GOBP_CELLULAR_RESPONSE_TO_OXYGEN_LEVELS	207	-0.0702098	-1.17198	0.229787	0.671272	1	6812	tags=54%, list=47%, signal=99%
GOBP_EMBRYONIC_DIGESTIVE_TRACT_MORPHOGENESIS	15	-0.25255	-1.17068	0.298039	0.673041	1	5072	tags=60%, list=35%, signal=92%
GOBP_POSITIVE_REGULATION_OF_MITOCHONDRION_ORGANIZATION	78	-0.11394	-1.16958	0.256863	0.674391	1	6949	tags=59%, list=48%, signal=112%
GOBP_RESPONSE_TO_CORTICOSTERONE	18	-0.227028	-1.16776	0.270588	0.677328	1	7227	tags=72%, list=50%, signal=143%
GOBP_CELLULAR_RESPONSE_TO_GAMMA_RADIATION	27	-0.191373	-1.16769	0.262136	0.676293	1	7478	tags=70%, list=51%, signal=144%
GOBP_REGULATION_OF_CHOLESTEROL_BIOSYNTHETIC_PROCESS	41	-0.156629	-1.16748	0.261044	0.675535	1	5193	tags=51%, list=36%, signal=79%
GOBP_REGULATION_OF_MESENCHYMAL_CELL_PROLIFERATION	26	-0.192471	-1.16723	0.278926	0.674896	1	4491	tags=50%, list=31%, signal=72%
GOBP_ALPHA_AMINO_ACID_BIOSYNTHETIC_PROCESS	58	-0.128989	-1.16645	0.274949	0.675484	1	6928	tags=60%, list=48%, signal=114%
GOBP_PROTEIN_FOLDING	199	-0.0725913	-1.16593	0.266529	0.675447	1	7458	tags=58%, list=51%, signal=118%
GOBP_REGULATION_OF_HOMOTYPIC_CELL_CELL_ADHESION	24	-0.199634	-1.16553	0.276553	0.6752	1	3171	tags=42%, list=22%, signal=53%
GOBP_BRANCH_ELONGATION_OF_AN_EPITHELIUM	16	-0.242072	-1.16525	0.262195	0.674729	1	4678	tags=56%, list=32%, signal=83%
GOBP_CELL_DIFFERENTIATION_IN_HINDBRAIN	19	-0.222606	-1.16334	0.263366	0.677948	1	9040	tags=84%, list=62%, signal=221%
GOBP_POSITIVE_REGULATION_OF_TUMOR_NECROSIS_FACTOR_SUPERFAMILY_CYTOKINE_PRODUCTION	70	-0.120613	-1.16332	0.292829	0.676832	1	10751	tags=86%, list=74%, signal=325%
GOBP_CELLULAR_DEFENSE_RESPONSE	32	-0.173292	-1.16295	0.267176	0.676546	1	3404	tags=41%, list=23%, signal=53%
GOBP_PULMONARY_VALVE_DEVELOPMENT	20	-0.219871	-1.16157	0.255489	0.678619	1	8466	tags=80%, list=58%, signal=190%
GOBP_INTERLEUKIN_1_BETA_PRODUCTION	61	-0.124978	-1.15924	0.274549	0.682784	1	4163	tags=41%, list=29%, signal=57%
GOBP_PROSTANOID_BIOSYNTHETIC_PROCESS	25	-0.194055	-1.15716	0.275281	0.686418	1	2426	tags=36%, list=17%, signal=43%
GOBP_DNA_CATABOLIC_PROCESS	31	-0.1722	-1.15708	0.261224	0.685408	1	6904	tags=65%, list=47%, signal=122%
GOBP_STEROID_HORMONE_BIOSYNTHETIC_PROCESS	36	-0.159396	-1.1568	0.246	0.684865	1	8215	tags=72%, list=56%, signal=165%
GOBP_POSITIVE_REGULATION_OF_MESENCHYMAL_CELL_PROLIFERATION	21	-0.216249	-1.15654	0.277132	0.684319	1	4491	tags=52%, list=31%, signal=76%
GOBP_ENDOPLASMIC_RETICULUM_MANNOSE_TRIMMING	15	-0.24116	-1.15637	0.257447	0.683527	1	9127	tags=87%, list=63%, signal=231%
GOBP_STARTLE_RESPONSE	22	-0.207295	-1.15634	0.285714	0.682424	1	6926	tags=68%, list=47%, signal=130%
GOBP_PURINE_NUCLEOSIDE_MONOPHOSPHATE_BIOSYNTHETIC_PROCESS	20	-0.218086	-1.15614	0.270916	0.681744	1	8492	tags=80%, list=58%, signal=191%
GOBP_RESPONSE_TO_BACTERIUM	385	-0.0514818	-1.1558	0.28125	0.681348	1	4346	tags=35%, list=30%, signal=48%
GOBP_LOW_DENSITY_LIPOPROTEIN_PARTICLE_CLEARANCE	26	-0.192503	-1.15551	0.265504	0.680886	1	8417	tags=77%, list=58%, signal=182%
GOBP_AUTOPHAGY_OF_MITOCHONDRION	71	-0.116715	-1.15526	0.273092	0.680362	1	5291	tags=48%, list=36%, signal=75%
GOBP_INTERLEUKIN_4_PRODUCTION	24	-0.198237	-1.15445	0.278311	0.68106	1	11091	tags=96%, list=76%, signal=399%
GOBP_POSITIVE_REGULATION_OF_RELEASE_OF_CYTOCHROME_C_FROM_MITOCHONDRIA	26	-0.190701	-1.15296	0.310976	0.683383	1	2834	tags=38%, list=19%, signal=48%
GOBP_POLY_A_PLUS_MRNA_EXPORT_FROM_NUCLEUS	17	-0.227912	-1.15163	0.272921	0.685434	1	11265	tags=100%, list=77%, signal=439%
GOBP_NEGATIVE_REGULATION_OF_STRESS_ACTIVATED_PROTEIN_KINASE_SIGNALING_CASCADE	40	-0.155817	-1.15134	0.271605	0.684968	1	5756	tags=55%, list=39%, signal=91%
GOBP_DETECTION_OF_STIMULUS	211	-0.0692695	-1.14901	0.294979	0.689245	1	5779	tags=46%, list=40%, signal=76%
GOBP_POSITIVE_REGULATION_OF_ISOTYPE_SWITCHING	19	-0.213088	-1.14783	0.282209	0.690863	1	3038	tags=42%, list=21%, signal=53%
GOBP_REGULATION_OF_VASCULAR_ENDOTHELIAL_GROWTH_FACTOR_RECEPTOR_SIGNALING_PATHWAY	27	-0.18789	-1.14772	0.271805	0.689962	1	8609	tags=78%, list=59%, signal=189%
GOBP_WALKING_BEHAVIOR	25	-0.196233	-1.14767	0.280412	0.688903	1	3561	tags=44%, list=24%, signal=58%
GOBP_SECRETION_BY_TISSUE	27	-0.181557	-1.14699	0.280876	0.689254	1	4380	tags=48%, list=30%, signal=69%
GOBP_BRAIN_MORPHOGENESIS	33	-0.162117	-1.14374	0.291589	0.695788	1	5155	tags=52%, list=35%, signal=79%
GOBP_ICOSANOID_TRANSPORT	37	-0.162101	-1.14286	0.288618	0.696645	1	5132	tags=51%, list=35%, signal=79%
GOBP_INDOLE_CONTAINING_COMPOUND_METABOLIC_PROCESS	19	-0.215314	-1.14258	0.262327	0.696147	1	2238	tags=37%, list=15%, signal=43%
GOBP_REGULATION_OF_PLATELET_ACTIVATION	29	-0.175887	-1.14206	0.289796	0.696236	1	6996	tags=66%, list=48%, signal=126%
GOBP_NUCLEOBASE_CONTAINING_SMALL_MOLECULE_INTERCONVERSION	27	-0.184521	-1.14049	0.270428	0.698843	1	4877	tags=52%, list=33%, signal=78%
GOBP_CERAMIDE_BIOSYNTHETIC_PROCESS	63	-0.124391	-1.13784	0.266667	0.703992	1	4445	tags=43%, list=30%, signal=61%
GOBP_REGULATION_OF_TUMOR_NECROSIS_FACTOR_MEDIATED_SIGNALING_PATHWAY	49	-0.14149	-1.13742	0.311284	0.703894	1	4790	tags=47%, list=33%, signal=70%
GOBP_ENDOPLASMIC_RETICULUM_TO_CYTOSOL_TRANSPORT	27	-0.184475	-1.13626	0.307692	0.705421	1	9739	tags=85%, list=67%, signal=256%
GOBP_NEGATIVE_REGULATION_OF_SMOOTH_MUSCLE_CELL_DIFFERENTIATION	15	-0.245649	-1.13564	0.280534	0.705748	1	3228	tags=47%, list=22%, signal=60%
GOBP_CELLULAR_RESPONSE_TO_ESTRADIOL_STIMULUS	30	-0.17286	-1.13504	0.29572	0.706043	1	7694	tags=70%, list=53%, signal=148%
GOBP_POSITIVE_REGULATION_OF_VASCULAR_ENDOTHELIAL_CELL_PROLIFERATION	15	-0.242721	-1.13476	0.293069	0.705557	1	8132	tags=80%, list=56%, signal=181%
GOBP_GLYCOSPHINGOLIPID_BIOSYNTHETIC_PROCESS	28	-0.176903	-1.13309	0.280876	0.708162	1	4718	tags=50%, list=32%, signal=74%
GOBP_I_KAPPAB_PHOSPHORYLATION	18	-0.222283	-1.13305	0.297917	0.707082	1	3245	tags=44%, list=22%, signal=57%
GOBP_G2_DNA_DAMAGE_CHECKPOINT	30	-0.17794	-1.13288	0.295688	0.706326	1	11023	tags=93%, list=76%, signal=381%
GOBP_CENTROMERE_COMPLEX_ASSEMBLY	39	-0.153308	-1.13258	0.303158	0.705868	1	5998	tags=56%, list=41%, signal=96%
GOBP_POSITIVE_REGULATION_OF_LYMPHOCYTE_DIFFERENTIATION	81	-0.107421	-1.13088	0.309859	0.708681	1	5465	tags=48%, list=37%, signal=77%
GOBP_NEGATIVE_REGULATION_OF_LIPID_TRANSPORT	27	-0.181048	-1.12934	0.291498	0.711047	1	6548	tags=63%, list=45%, signal=114%
GOBP_CELLULAR_RESPONSE_TO_CADMIUM_ION	27	-0.181509	-1.1279	0.312749	0.713368	1	5461	tags=56%, list=37%, signal=89%
GOBP_RUFFLE_ASSEMBLY	40	-0.14978	-1.12663	0.28169	0.715281	1	8396	tags=73%, list=58%, signal=170%
GOBP_REGULATION_OF_HYDROGEN_PEROXIDE_METABOLIC_PROCESS	15	-0.239129	-1.12643	0.281124	0.714587	1	3323	tags=47%, list=23%, signal=60%
GOBP_DNA_REPLICATION_CHECKPOINT	16	-0.238811	-1.12566	0.287212	0.71522	1	3814	tags=50%, list=26%, signal=68%
GOBP_REGULATION_OF_PROTEIN_CATABOLIC_PROCESS	354	-0.052035	-1.12316	0.274747	0.719731	1	9148	tags=68%, list=63%, signal=177%
GOBP_NEGATIVE_REGULATION_OF_ERBB_SIGNALING_PATHWAY	46	-0.137538	-1.12237	0.297959	0.720521	1	9098	tags=76%, list=62%, signal=202%
GOBP_CELL_MATURATION	133	-0.0841183	-1.12232	0.297189	0.719469	1	5255	tags=44%, list=36%, signal=69%
GOBP_RESPONSE_TO_GAMMA_RADIATION	51	-0.135541	-1.12222	0.297959	0.71855	1	6610	tags=59%, list=45%, signal=107%
GOBP_VIRION_ASSEMBLY	39	-0.150788	-1.12202	0.291837	0.717871	1	10896	tags=90%, list=75%, signal=354%
GOBP_PIGMENT_CELL_DIFFERENTIATION	33	-0.160905	-1.12153	0.285132	0.717832	1	2521	tags=33%, list=17%, signal=40%
GOBP_NON_CANONICAL_WNT_SIGNALING_PATHWAY	149	-0.0795475	-1.12112	0.280242	0.717677	1	5117	tags=43%, list=35%, signal=65%
GOBP_DETECTION_OF_LIGHT_STIMULUS	50	-0.136791	-1.12089	0.305155	0.71703	1	7930	tags=68%, list=54%, signal=149%
GOBP_ADAPTIVE_IMMUNE_RESPONSE	275	-0.0589022	-1.12043	0.310139	0.716893	1	2128	tags=20%, list=15%, signal=23%
GOBP_NUCLEOSIDE_BISPHOSPHATE_METABOLIC_PROCESS	112	-0.0912056	-1.12023	0.298097	0.71624	1	3499	tags=33%, list=24%, signal=43%
GOBP_PULMONARY_VALVE_MORPHOGENESIS	16	-0.232324	-1.12014	0.319688	0.715314	1	8466	tags=81%, list=58%, signal=193%
GOBP_NADP_METABOLIC_PROCESS	32	-0.165287	-1.12005	0.283495	0.714369	1	9901	tags=84%, list=68%, signal=262%
GOBP_METANEPHROS_DEVELOPMENT	74	-0.115488	-1.11981	0.302658	0.713803	1	7391	tags=62%, list=51%, signal=125%
GOBP_MULTIVESICULAR_BODY_SORTING_PATHWAY	34	-0.163865	-1.11893	0.306818	0.714713	1	10485	tags=88%, list=72%, signal=313%
GOBP_MYELIN_ASSEMBLY	19	-0.214299	-1.11862	0.287129	0.714361	1	9161	tags=84%, list=63%, signal=226%
GOBP_POSITIVE_REGULATION_OF_CYTOKINE_PRODUCTION_INVOLVED_IN_IMMUNE_RESPONSE	40	-0.150866	-1.11832	0.316733	0.713958	1	4005	tags=43%, list=27%, signal=58%
GOBP_OLIGOSACCHARIDE_METABOLIC_PROCESS	45	-0.140522	-1.11826	0.305816	0.712943	1	5412	tags=51%, list=37%, signal=81%
GOBP_NEGATIVE_REGULATION_OF_RECEPTOR_MEDIATED_ENDOCYTOSIS	25	-0.191755	-1.1179	0.340081	0.712701	1	6543	tags=64%, list=45%, signal=116%
GOBP_BIOLOGICAL_PROCESS_INVOLVED_IN_INTERACTION_WITH_SYMBIONT	56	-0.127124	-1.11764	0.319838	0.7122	1	5967	tags=54%, list=41%, signal=90%
GOBP_AUTOPHAGOSOME_ORGANIZATION	88	-0.101765	-1.11732	0.307377	0.711858	1	4492	tags=41%, list=31%, signal=59%
GOBP_PROTEIN_STABILIZATION	171	-0.0736709	-1.1152	0.334008	0.715829	1	9600	tags=73%, list=66%, signal=211%
GOBP_RNA_CATABOLIC_PROCESS	385	-0.0489841	-1.11242	0.312766	0.721283	1	5480	tags=42%, list=38%, signal=66%
GOBP_NEGATIVE_REGULATION_OF_PROTEASOMAL_UBIQUITIN_DEPENDENT_PROTEIN_CATABOLIC_PROCESS	33	-0.163583	-1.11188	0.311203	0.721411	1	9995	tags=85%, list=69%, signal=269%
GOBP_REGULATION_OF_CD4_POSITIVE_ALPHA_BETA_T_CELL_ACTIVATION	50	-0.130522	-1.11138	0.316633	0.721493	1	5396	tags=50%, list=37%, signal=79%
GOBP_POSITIVE_REGULATION_OF_JNK_CASCADE	76	-0.108503	-1.11093	0.334661	0.721448	1	3608	tags=36%, list=25%, signal=47%
GOBP_CATECHOL_CONTAINING_COMPOUND_METABOLIC_PROCESS	45	-0.136081	-1.10943	0.308738	0.723875	1	7097	tags=62%, list=49%, signal=121%
GOBP_ACTIVATED_T_CELL_PROLIFERATION	30	-0.172938	-1.10907	0.313278	0.723612	1	8179	tags=73%, list=56%, signal=167%
GOBP_NUCLEOSIDE_PHOSPHATE_CATABOLIC_PROCESS	77	-0.107141	-1.10851	0.331155	0.723737	1	5644	tags=49%, list=39%, signal=80%
GOBP_T_CELL_DIFFERENTIATION	190	-0.068938	-1.10823	0.307252	0.723263	1	4305	tags=36%, list=30%, signal=51%
GOBP_REGULATION_OF_LYMPHOCYTE_DIFFERENTIATION	136	-0.0819898	-1.10791	0.311609	0.722884	1	5465	tags=46%, list=37%, signal=72%
GOBP_RESPONSE_TO_INTERLEUKIN_1	160	-0.0772428	-1.10789	0.357143	0.721839	1	4447	tags=38%, list=30%, signal=54%
GOBP_ENDOSOME_TRANSPORT_VIA_MULTIVESICULAR_BODY_SORTING_PATHWAY	28	-0.176236	-1.107	0.319066	0.722783	1	10978	tags=93%, list=75%, signal=375%
GOBP_DORSAL_SPINAL_CORD_DEVELOPMENT	16	-0.228789	-1.10667	0.318812	0.722442	1	9429	tags=88%, list=65%, signal=247%
GOBP_POSITIVE_REGULATION_OF_MACROPHAGE_MIGRATION	21	-0.210272	-1.10638	0.323232	0.722048	1	5967	tags=62%, list=41%, signal=105%
GOBP_RIBOSOMAL_LARGE_SUBUNIT_ASSEMBLY	25	-0.186592	-1.10632	0.289206	0.721099	1	3118	tags=40%, list=21%, signal=51%
GOBP_DEVELOPMENTAL_PIGMENTATION	40	-0.148611	-1.10516	0.296371	0.722745	1	6590	tags=60%, list=45%, signal=109%
GOBP_MESENCHYMAL_CELL_PROLIFERATION	36	-0.155562	-1.10397	0.321773	0.724379	1	9081	tags=78%, list=62%, signal=206%
GOBP_REGULATION_OF_LEUKOCYTE_DIFFERENTIATION	217	-0.0642092	-1.10369	0.301619	0.723912	1	5396	tags=43%, list=37%, signal=68%
GOBP_HIPPO_SIGNALING	43	-0.144525	-1.10348	0.307229	0.723301	1	9431	tags=79%, list=65%, signal=223%
GOBP_KINETOCHORE_ASSEMBLY	16	-0.227554	-1.10331	0.319328	0.722611	1	7624	tags=75%, list=52%, signal=157%
GOBP_NEGATIVE_REGULATION_OF_LEUKOCYTE_MEDIATED_IMMUNITY	33	-0.162898	-1.10159	0.309198	0.725572	1	2492	tags=33%, list=17%, signal=40%
GOBP_MAINTENANCE_OF_PROTEIN_LOCATION_IN_NUCLEUS	23	-0.191303	-1.10146	0.319106	0.724743	1	8629	tags=78%, list=59%, signal=191%
GOBP_DETECTION_OF_ABIOTIC_STIMULUS	108	-0.089026	-1.10136	0.334669	0.723888	1	5059	tags=44%, list=35%, signal=66%
GOBP_PLATELET_DEGRANULATION	105	-0.0905317	-1.10087	0.315476	0.723974	1	4246	tags=38%, list=29%, signal=53%
GOBP_REGULATION_OF_LIPOPOLYSACCHARIDE_MEDIATED_SIGNALING_PATHWAY	17	-0.222659	-1.10084	0.32996	0.72296	1	7910	tags=76%, list=54%, signal=167%
GOBP_REGULATION_OF_LEUKOCYTE_ADHESION_TO_VASCULAR_ENDOTHELIAL_CELL	22	-0.194847	-1.1002	0.31384	0.723412	1	9096	tags=82%, list=62%, signal=217%
GOBP_ER_NUCLEUS_SIGNALING_PATHWAY	49	-0.13297	-1.10001	0.315789	0.722762	1	6402	tags=57%, list=44%, signal=102%
GOBP_POSITIVE_REGULATION_OF_MYELINATION	16	-0.230299	-1.09984	0.3222	0.72209	1	3938	tags=50%, list=27%, signal=68%
GOBP_BONE_RESORPTION	51	-0.129065	-1.09825	0.329389	0.724647	1	7562	tags=65%, list=52%, signal=134%
GOBP_POSITIVE_REGULATION_OF_OXIDOREDUCTASE_ACTIVITY	46	-0.1344	-1.09735	0.3147	0.725696	1	11997	tags=96%, list=82%, signal=538%
GOBP_PARAXIAL_MESODERM_DEVELOPMENT	16	-0.2257	-1.09652	0.321012	0.726572	1	4005	tags=50%, list=27%, signal=69%
GOBP_RUFFLE_ORGANIZATION	51	-0.130709	-1.09627	0.345912	0.726076	1	8396	tags=71%, list=58%, signal=166%
GOBP_REGULATION_OF_ERAD_PATHWAY	19	-0.210353	-1.09498	0.319838	0.727924	1	4613	tags=53%, list=32%, signal=77%
GOBP_PEPTIDYL_TYROSINE_DEPHOSPHORYLATION	95	-0.0964674	-1.09469	0.337165	0.727554	1	10424	tags=81%, list=71%, signal=282%
GOBP_NEGATIVE_REGULATION_OF_INTERLEUKIN_2_PRODUCTION	20	-0.206372	-1.09368	0.337374	0.728895	1	2829	tags=40%, list=19%, signal=50%
GOBP_NEGATIVE_REGULATION_OF_RESPONSE_TO_WOUNDING	68	-0.110053	-1.09346	0.333333	0.728292	1	12773	tags=99%, list=88%, signal=790%
GOBP_POSITIVE_REGULATION_OF_TELOMERASE_ACTIVITY	33	-0.161118	-1.09282	0.336694	0.728753	1	9147	tags=79%, list=63%, signal=211%
GOBP_AXIS_ELONGATION	25	-0.182502	-1.0925	0.318565	0.728438	1	5511	tags=56%, list=38%, signal=90%
GOBP_STRIATED_MUSCLE_CELL_APOPTOTIC_PROCESS	30	-0.165274	-1.09116	0.344168	0.730398	1	6346	tags=60%, list=44%, signal=106%
GOBP_PERIPHERAL_NERVOUS_SYSTEM_DEVELOPMENT	67	-0.112498	-1.09034	0.344538	0.731196	1	4245	tags=40%, list=29%, signal=57%
GOBP_SKELETAL_MUSCLE_TISSUE_REGENERATION	28	-0.171858	-1.08942	0.317365	0.732263	1	2708	tags=36%, list=19%, signal=44%
GOBP_REGULATION_OF_GLIAL_CELL_MIGRATION	15	-0.233994	-1.08889	0.342553	0.732408	1	481	tags=27%, list=3%, signal=28%
GOBP_NEGATIVE_REGULATION_OF_PROTEIN_SERINE_THREONINE_KINASE_ACTIVITY	123	-0.085663	-1.08805	0.343685	0.733302	1	10382	tags=80%, list=71%, signal=274%
GOBP_FATTY_ACID_CATABOLIC_PROCESS	94	-0.0968533	-1.08764	0.346228	0.733146	1	5269	tags=46%, list=36%, signal=71%
GOBP_ANIMAL_ORGAN_MATURATION	22	-0.196764	-1.08757	0.321705	0.732244	1	2439	tags=36%, list=17%, signal=44%
GOBP_HYALURONAN_METABOLIC_PROCESS	33	-0.158419	-1.08636	0.356164	0.733995	1	3883	tags=42%, list=27%, signal=58%
GOBP_NEGATIVE_REGULATION_OF_GLIAL_CELL_DIFFERENTIATION	18	-0.211505	-1.08612	0.348928	0.733479	1	10694	tags=94%, list=73%, signal=354%
GOBP_PYRIDINE_CONTAINING_COMPOUND_BIOSYNTHETIC_PROCESS	29	-0.170227	-1.08464	0.347023	0.735788	1	4061	tags=45%, list=28%, signal=62%
GOBP_POSITIVE_REGULATION_OF_ALPHA_BETA_T_CELL_DIFFERENTIATION	39	-0.143278	-1.08311	0.350622	0.738197	1	5396	tags=51%, list=37%, signal=81%
GOBP_NUCLEAR_ENVELOPE_REASSEMBLY	18	-0.210017	-1.08304	0.344358	0.737278	1	8285	tags=78%, list=57%, signal=180%
GOBP_NEGATIVE_REGULATION_OF_IMMUNE_RESPONSE	104	-0.0889661	-1.08035	0.313008	0.742375	1	2499	tags=26%, list=17%, signal=31%
GOBP_POSITIVE_REGULATION_OF_RESPONSE_TO_EXTERNAL_STIMULUS	374	-0.0493521	-1.08029	0.343558	0.741444	1	4447	tags=35%, list=30%, signal=49%
GOBP_RESPIRATORY_BURST	26	-0.175785	-1.07897	0.348148	0.743458	1	4173	tags=46%, list=29%, signal=65%
GOBP_REGULATION_OF_PEPTIDYL_SERINE_PHOSPHORYLATION	112	-0.0862898	-1.07884	0.349515	0.742697	1	9560	tags=74%, list=66%, signal=213%
GOBP_AMYLOID_FIBRIL_FORMATION	22	-0.190121	-1.07824	0.354207	0.743039	1	7839	tags=73%, list=54%, signal=157%
GOBP_NEGATIVE_REGULATION_OF_PROTEIN_LOCALIZATION_TO_NUCLEUS	27	-0.171942	-1.07602	0.351626	0.747047	1	8301	tags=74%, list=57%, signal=172%
GOBP_REGULATION_OF_CELL_MATURATION	17	-0.21858	-1.07577	0.341223	0.746581	1	3680	tags=47%, list=25%, signal=63%
GOBP_NITRIC_OXIDE_SYNTHASE_BIOSYNTHETIC_PROCESS	17	-0.217946	-1.07501	0.357143	0.74736	1	5405	tags=59%, list=37%, signal=93%
GOBP_ASPARTATE_FAMILY_AMINO_ACID_BIOSYNTHETIC_PROCESS	21	-0.191971	-1.07378	0.349609	0.749242	1	6928	tags=67%, list=48%, signal=127%
GOBP_MODULATION_OF_PROCESS_OF_OTHER_ORGANISM	87	-0.0970649	-1.07347	0.371869	0.748824	1	10831	tags=84%, list=74%, signal=324%
GOBP_ACROSOME_REACTION	24	-0.182898	-1.07336	0.359026	0.747994	1	984	tags=25%, list=7%, signal=27%
GOBP_RESPONSE_TO_AUDITORY_STIMULUS	21	-0.196709	-1.07219	0.359596	0.749586	1	6859	tags=67%, list=47%, signal=126%
GOBP_RESPONSE_TO_VIRUS	258	-0.0575893	-1.07055	0.352342	0.752375	1	4433	tags=36%, list=30%, signal=51%
GOBP_VASCULAR_TRANSPORT	83	-0.100915	-1.07036	0.364425	0.751737	1	9256	tags=73%, list=63%, signal=200%
GOBP_ECTODERM_DEVELOPMENT	16	-0.216674	-1.0693	0.340862	0.753158	1	8694	tags=81%, list=60%, signal=201%
GOBP_NEGATIVE_REGULATION_OF_CELLULAR_PROTEIN_CATABOLIC_PROCESS	67	-0.108832	-1.06841	0.354	0.754204	1	9087	tags=73%, list=62%, signal=193%
GOBP_ACETYL_COA_BIOSYNTHETIC_PROCESS	21	-0.193507	-1.0684	0.344262	0.753153	1	10378	tags=90%, list=71%, signal=313%
GOBP_GAMMA_DELTA_T_CELL_ACTIVATION	15	-0.229313	-1.06837	0.38833	0.752185	1	3466	tags=47%, list=24%, signal=61%
GOBP_SERINE_FAMILY_AMINO_ACID_BIOSYNTHETIC_PROCESS	15	-0.228558	-1.06818	0.360887	0.751576	1	3477	tags=47%, list=24%, signal=61%
GOBP_REGULATION_OF_STEROID_BIOSYNTHETIC_PROCESS	74	-0.10415	-1.06648	0.361165	0.754414	1	8738	tags=70%, list=60%, signal=174%
GOBP_POSITIVE_REGULATION_OF_LAMELLIPODIUM_ORGANIZATION	37	-0.145874	-1.066	0.359833	0.75448	1	10098	tags=84%, list=69%, signal=272%
GOBP_MESODERMAL_CELL_DIFFERENTIATION	22	-0.195902	-1.06507	0.371429	0.755609	1	6429	tags=64%, list=44%, signal=114%
GOBP_NEGATIVE_REGULATION_OF_PROTEIN_MODIFICATION_PROCESS	478	-0.0428875	-1.06403	0.362919	0.756889	1	8061	tags=59%, list=55%, signal=128%
GOBP_VIRAL_RELEASE_FROM_HOST_CELL	32	-0.159394	-1.06378	0.373717	0.756366	1	4062	tags=44%, list=28%, signal=61%
GOBP_ICOSANOID_BIOSYNTHETIC_PROCESS	36	-0.148978	-1.06285	0.366534	0.757475	1	2695	tags=33%, list=18%, signal=41%
GOBP_POSITIVE_REGULATION_OF_NIK_NF_KAPPAB_SIGNALING	56	-0.119956	-1.06199	0.349398	0.758516	1	12061	tags=95%, list=83%, signal=545%
GOBP_CELLULAR_HORMONE_METABOLIC_PROCESS	83	-0.0999998	-1.06168	0.355932	0.75822	1	8215	tags=66%, list=56%, signal=151%
GOBP_MACROPHAGE_ACTIVATION_INVOLVED_IN_IMMUNE_RESPONSE	16	-0.219488	-1.0612	0.386774	0.758295	1	3184	tags=44%, list=22%, signal=56%
GOBP_INTERLEUKIN_6_PRODUCTION	107	-0.0875162	-1.06054	0.364892	0.758726	1	2823	tags=28%, list=19%, signal=35%
GOBP_REGULATION_OF_CELL_ADHESION_MEDIATED_BY_INTEGRIN	44	-0.133875	-1.05928	0.337423	0.760584	1	1369	tags=23%, list=9%, signal=25%
GOBP_TRANSEPITHELIAL_TRANSPORT	25	-0.178941	-1.05916	0.389864	0.759835	1	9063	tags=80%, list=62%, signal=211%
GOBP_AMINO_ACID_BETAINE_METABOLIC_PROCESS	16	-0.217909	-1.05887	0.36157	0.75944	1	5030	tags=56%, list=34%, signal=86%
GOBP_REGULATION_OF_MEMBRANE_PROTEIN_ECTODOMAIN_PROTEOLYSIS	20	-0.198448	-1.05842	0.381423	0.759469	1	8778	tags=80%, list=60%, signal=201%
GOBP_POSITIVE_REGULATION_OF_MAP_KINASE_ACTIVITY	209	-0.0611994	-1.05831	0.368421	0.758674	1	12519	tags=92%, list=86%, signal=640%
GOBP_RESPONSE_TO_CAFFEINE	17	-0.213092	-1.05755	0.376842	0.759408	1	10623	tags=94%, list=73%, signal=346%
GOBP_RESPONSE_TO_FIBROBLAST_GROWTH_FACTOR	122	-0.0815523	-1.05535	0.370229	0.763431	1	7309	tags=58%, list=50%, signal=116%
GOBP_STRIATED_MUSCLE_CELL_DEVELOPMENT	85	-0.0973057	-1.05301	0.352713	0.767873	1	2708	tags=28%, list=19%, signal=34%
GOBP_CEREBELLAR_PURKINJE_CELL_LAYER_MORPHOGENESIS	16	-0.214854	-1.053	0.385714	0.766825	1	5986	tags=63%, list=41%, signal=106%
GOBP_REGULATION_OF_INFLAMMATORY_RESPONSE_TO_ANTIGENIC_STIMULUS	19	-0.201503	-1.0527	0.381779	0.766506	1	904	tags=26%, list=6%, signal=28%
GOBP_ORGANIC_ACID_CATABOLIC_PROCESS	217	-0.0625178	-1.05248	0.37422	0.765969	1	11805	tags=87%, list=81%, signal=450%
GOBP_IRON_SULFUR_CLUSTER_ASSEMBLY	20	-0.194878	-1.05246	0.365546	0.764969	1	5184	tags=55%, list=36%, signal=85%
GOBP_REGULATION_OF_PROTEIN_DEPHOSPHORYLATION	129	-0.0779296	-1.05194	0.389344	0.765152	1	6110	tags=50%, list=42%, signal=85%
GOBP_PORPHYRIN_CONTAINING_COMPOUND_METABOLIC_PROCESS	34	-0.14891	-1.05172	0.381323	0.76464	1	7700	tags=68%, list=53%, signal=143%
GOBP_POSITIVE_REGULATION_OF_OLIGODENDROCYTE_DIFFERENTIATION	22	-0.183117	-1.05054	0.39645	0.766398	1	7941	tags=73%, list=54%, signal=159%
GOBP_RESPONSE_TO_ORGANOPHOSPHORUS	113	-0.0837562	-1.0505	0.356455	0.765443	1	5113	tags=43%, list=35%, signal=66%
GOBP_POSITIVE_REGULATION_OF_LEUKOCYTE_MIGRATION	99	-0.0912473	-1.04828	0.382046	0.769592	1	5603	tags=47%, list=38%, signal=77%
GOBP_RESPONSE_TO_LEAD_ION	20	-0.196526	-1.04703	0.3659	0.771518	1	5160	tags=55%, list=35%, signal=85%
GOBP_POSITIVE_REGULATION_OF_INTERLEUKIN_4_PRODUCTION	19	-0.199808	-1.04653	0.375527	0.771579	1	3999	tags=47%, list=27%, signal=65%
GOBP_REGULATION_OF_VASCULAR_PERMEABILITY	38	-0.144996	-1.04637	0.378049	0.770897	1	8638	tags=74%, list=59%, signal=180%
GOBP_PROTEIN_N_LINKED_GLYCOSYLATION	70	-0.106156	-1.04606	0.397233	0.770581	1	7419	tags=61%, list=51%, signal=124%
GOBP_ANTIMICROBIAL_HUMORAL_RESPONSE	40	-0.141254	-1.04531	0.371369	0.77128	1	3051	tags=35%, list=21%, signal=44%
GOBP_EXOCYTIC_PROCESS	75	-0.102653	-1.0451	0.370937	0.770716	1	9401	tags=75%, list=64%, signal=209%
GOBP_POSITIVE_REGULATION_OF_PEPTIDE_HORMONE_SECRETION	74	-0.10577	-1.04466	0.376471	0.770702	1	7532	tags=62%, list=52%, signal=128%
GOBP_NUCLEOTIDE_EXCISION_REPAIR_DNA_DAMAGE_RECOGNITION	23	-0.182987	-1.04313	0.380769	0.773218	1	8116	tags=74%, list=56%, signal=166%
GOBP_POSITIVE_REGULATION_OF_TRANSCRIPTION_INITIATION_FROM_RNA_POLYMERASE_II_PROMOTER	26	-0.172403	-1.04266	0.382937	0.773325	1	5905	tags=58%, list=40%, signal=97%
GOBP_LAMELLIPODIUM_ASSEMBLY	69	-0.105265	-1.03933	0.3861	0.780251	1	10098	tags=80%, list=69%, signal=258%
GOBP_MEMBRANE_PROTEIN_ECTODOMAIN_PROTEOLYSIS	38	-0.14505	-1.0391	0.400391	0.779728	1	9021	tags=76%, list=62%, signal=200%
GOBP_REGULATION_OF_TYPE_I_INTERFERON_MEDIATED_SIGNALING_PATHWAY	32	-0.155821	-1.03751	0.383817	0.782362	1	4114	tags=44%, list=28%, signal=61%
GOBP_CELL_VOLUME_HOMEOSTASIS	28	-0.168335	-1.03691	0.38477	0.782763	1	11093	tags=93%, list=76%, signal=387%
GOBP_ESTABLISHMENT_OR_MAINTENANCE_OF_BIPOLAR_CELL_POLARITY	44	-0.132181	-1.03675	0.405882	0.78211	1	6034	tags=55%, list=41%, signal=93%
GOBP_SENSORY_PERCEPTION_OF_PAIN	79	-0.101072	-1.03662	0.385659	0.781376	1	4627	tags=42%, list=32%, signal=61%
GOBP_FORMATION_OF_CYTOPLASMIC_TRANSLATION_INITIATION_COMPLEX	15	-0.21991	-1.03569	0.396078	0.782583	1	3603	tags=47%, list=25%, signal=62%
GOBP_PROTEIN_LOCALIZATION_TO_KINETOCHORE	18	-0.199384	-1.03558	0.412351	0.781805	1	5199	tags=56%, list=36%, signal=86%
GOBP_REGULATION_OF_ERBB_SIGNALING_PATHWAY	84	-0.0961905	-1.03526	0.419922	0.781515	1	9197	tags=73%, list=63%, signal=195%
GOBP_PYRIMIDINE_NUCLEOTIDE_CATABOLIC_PROCESS	18	-0.201237	-1.03511	0.394477	0.780841	1	5172	tags=56%, list=35%, signal=86%
GOBP_MITOTIC_CELL_CYCLE_CHECKPOINT	151	-0.0723774	-1.03493	0.397313	0.780249	1	6683	tags=53%, list=46%, signal=97%
GOBP_REGULATION_OF_NECROTIC_CELL_DEATH	30	-0.158344	-1.03418	0.39881	0.781012	1	6933	tags=63%, list=48%, signal=120%
GOBP_MICROGLIAL_CELL_ACTIVATION	33	-0.152552	-1.03322	0.382479	0.782228	1	6620	tags=61%, list=45%, signal=111%
GOBP_POSITIVE_REGULATION_OF_NF_KAPPAB_TRANSCRIPTION_FACTOR_ACTIVITY	139	-0.0746434	-1.03249	0.389222	0.782909	1	6582	tags=53%, list=45%, signal=95%
GOBP_REGULATION_OF_JNK_CASCADE	115	-0.0822983	-1.03246	0.390593	0.781947	1	5912	tags=49%, list=41%, signal=81%
GOBP_MITOCHONDRION_MORPHOGENESIS	18	-0.201214	-1.03145	0.38809	0.783254	1	7603	tags=72%, list=52%, signal=151%
GOBP_REPLICATIVE_SENESCENCE	15	-0.213719	-1.03124	0.389764	0.782716	1	6610	tags=67%, list=45%, signal=122%
GOBP_AMINO_SUGAR_METABOLIC_PROCESS	35	-0.14691	-1.02966	0.417166	0.785349	1	6614	tags=60%, list=45%, signal=110%
GOBP_RESPONSE_TO_INTERLEUKIN_4	29	-0.158388	-1.02953	0.422131	0.784634	1	5742	tags=55%, list=39%, signal=91%
GOBP_POSITIVE_REGULATION_OF_INTERFERON_BETA_PRODUCTION	32	-0.152453	-1.02732	0.408247	0.788813	1	4163	tags=44%, list=29%, signal=61%
GOBP_CELLULAR_AMINO_ACID_BIOSYNTHETIC_PROCESS	67	-0.106372	-1.02703	0.414784	0.788446	1	7599	tags=63%, list=52%, signal=130%
GOBP_ANIMAL_ORGAN_FORMATION	47	-0.127753	-1.0266	0.388889	0.788452	1	5591	tags=51%, list=38%, signal=83%
GOBP_REGULATION_OF_EXTRINSIC_APOPTOTIC_SIGNALING_PATHWAY_IN_ABSENCE_OF_LIGAND	34	-0.146093	-1.02647	0.420202	0.787711	1	7741	tags=68%, list=53%, signal=144%
GOBP_POSITIVE_REGULATION_OF_MYELOID_LEUKOCYTE_DIFFERENTIATION	44	-0.133069	-1.02619	0.415323	0.787305	1	3038	tags=34%, list=21%, signal=43%
GOBP_PRIMARY_ALCOHOL_METABOLIC_PROCESS	61	-0.112536	-1.02578	0.394786	0.787177	1	8169	tags=67%, list=56%, signal=152%
GOBP_REGULATION_OF_DNA_BINDING_TRANSCRIPTION_FACTOR_ACTIVITY	372	-0.0469465	-1.02514	0.369979	0.787639	1	6665	tags=50%, list=46%, signal=90%
GOBP_ENERGY_HOMEOSTASIS	33	-0.150938	-1.02512	0.428571	0.786675	1	10179	tags=85%, list=70%, signal=280%
GOBP_HAIR_CELL_DIFFERENTIATION	35	-0.147833	-1.025	0.396414	0.78591	1	8684	tags=74%, list=60%, signal=183%
GOBP_ORGANELLE_DISASSEMBLY	100	-0.0852527	-1.02423	0.408907	0.786677	1	5329	tags=45%, list=37%, signal=70%
GOBP_POSITIVE_REGULATION_OF_INSULIN_SECRETION	59	-0.111181	-1.02399	0.413043	0.786187	1	7532	tags=63%, list=52%, signal=129%
GOBP_RESPONSE_TO_LIGHT_STIMULUS	269	-0.0534109	-1.02265	0.424184	0.788266	1	8182	tags=61%, list=56%, signal=137%
GOBP_REGULATION_OF_PROTEIN_STABILITY	267	-0.0544197	-1.0222	0.412955	0.788354	1	9600	tags=71%, list=66%, signal=204%
GOBP_STEROL_METABOLIC_PROCESS	128	-0.0775803	-1.02143	0.431683	0.789112	1	5260	tags=44%, list=36%, signal=68%
GOBP_MOTOR_NEURON_AXON_GUIDANCE	28	-0.166696	-1.02109	0.427699	0.788934	1	3304	tags=39%, list=23%, signal=51%
GOBP_REGULATION_OF_LAMELLIPODIUM_ORGANIZATION	49	-0.12441	-1.02101	0.428008	0.788111	1	10098	tags=82%, list=69%, signal=264%
GOBP_SOMATIC_STEM_CELL_POPULATION_MAINTENANCE	61	-0.110894	-1.021	0.40873	0.787143	1	11540	tags=90%, list=79%, signal=430%
GOBP_MELANOCYTE_DIFFERENTIATION	23	-0.17531	-1.02069	0.393075	0.786809	1	2521	tags=35%, list=17%, signal=42%
GOBP_REGULATION_OF_IMMUNE_EFFECTOR_PROCESS	277	-0.0524486	-1.02012	0.407407	0.78713	1	4305	tags=35%, list=30%, signal=48%
GOBP_IRON_ION_HOMEOSTASIS	71	-0.103262	-1.02008	0.387674	0.786212	1	9389	tags=75%, list=64%, signal=209%
GOBP_BENZENE_CONTAINING_COMPOUND_METABOLIC_PROCESS	19	-0.189951	-1.01975	0.402863	0.785975	1	3375	tags=42%, list=23%, signal=55%
GOBP_ADULT_BEHAVIOR	107	-0.0835841	-1.01869	0.395349	0.787423	1	6560	tags=53%, list=45%, signal=96%
GOBP_REGULATION_OF_SUBSTRATE_ADHESION_DEPENDENT_CELL_SPREADING	52	-0.117094	-1.01814	0.392505	0.78764	1	8396	tags=69%, list=58%, signal=163%
GOBP_POSITIVE_REGULATION_OF_IMMUNOGLOBULIN_PRODUCTION	31	-0.15656	-1.01767	0.418386	0.787846	1	3368	tags=39%, list=23%, signal=50%
GOBP_PROTEIN_DEMANNOSYLATION	19	-0.197546	-1.01751	0.430528	0.78723	1	9405	tags=84%, list=64%, signal=237%
GOBP_REGULATION_OF_LYMPHOCYTE_ACTIVATION	327	-0.0495976	-1.01708	0.407407	0.787215	1	5627	tags=43%, list=39%, signal=69%
GOBP_POSITIVE_REGULATION_OF_VIRAL_LIFE_CYCLE	26	-0.167553	-1.01703	0.42471	0.786346	1	3171	tags=38%, list=22%, signal=49%
GOBP_POSITIVE_REGULATION_OF_INSULIN_SECRETION_INVOLVED_IN_CELLULAR_RESPONSE_TO_GLUCOSE_STIMULUS	28	-0.164488	-1.01639	0.409804	0.786859	1	7503	tags=68%, list=51%, signal=139%
GOBP_ENTEROENDOCRINE_CELL_DIFFERENTIATION	22	-0.17992	-1.01522	0.40249	0.788625	1	11965	tags=100%, list=82%, signal=556%
GOBP_VIRAL_BUDDING_VIA_HOST_ESCRT_COMPLEX	20	-0.186007	-1.01483	0.446058	0.788449	1	8230	tags=75%, list=56%, signal=172%
GOBP_REGULATION_OF_MONOOXYGENASE_ACTIVITY	51	-0.117663	-1.01415	0.410309	0.789035	1	12875	tags=100%, list=88%, signal=850%
GOBP_IRE1_MEDIATED_UNFOLDED_PROTEIN_RESPONSE	64	-0.108497	-1.01264	0.401923	0.791441	1	12326	tags=95%, list=85%, signal=613%
GOBP_REGULATION_OF_EXTRINSIC_APOPTOTIC_SIGNALING_PATHWAY_VIA_DEATH_DOMAIN_RECEPTORS	50	-0.122105	-1.01212	0.410042	0.791675	1	5810	tags=52%, list=40%, signal=86%
GOBP_CELL_PROLIFERATION_INVOLVED_IN_KIDNEY_DEVELOPMENT	17	-0.204879	-1.01199	0.430528	0.790992	1	8169	tags=76%, list=56%, signal=174%
GOBP_SMOOTH_MUSCLE_TISSUE_DEVELOPMENT	19	-0.195566	-1.01136	0.431493	0.791491	1	10969	tags=95%, list=75%, signal=382%
GOBP_EXTRACELLULAR_VESICLE_BIOGENESIS	20	-0.184414	-1.0111	0.412121	0.791102	1	7524	tags=70%, list=52%, signal=144%
GOBP_REGULATION_OF_FIBROBLAST_MIGRATION	33	-0.146007	-1.011	0.408284	0.790357	1	8483	tags=73%, list=58%, signal=173%
GOBP_RELEASE_OF_SEQUESTERED_CALCIUM_ION_INTO_CYTOSOL_BY_ENDOPLASMIC_RETICULUM	28	-0.158452	-1.01077	0.411885	0.789927	1	7070	tags=64%, list=48%, signal=125%
GOBP_REGULATION_OF_ATPASE_ACTIVITY	74	-0.100827	-1.01043	0.434	0.789701	1	5830	tags=50%, list=40%, signal=83%
GOBP_POSITIVE_REGULATION_OF_CD4_POSITIVE_ALPHA_BETA_T_CELL_DIFFERENTIATION	24	-0.172024	-1.00925	0.442387	0.791463	1	5396	tags=54%, list=37%, signal=86%
GOBP_NEGATIVE_REGULATION_OF_ENDOTHELIAL_CELL_PROLIFERATION	35	-0.141021	-1.00599	0.446215	0.798079	1	6283	tags=57%, list=43%, signal=100%
GOBP_NEGATIVE_REGULATION_OF_PROTEIN_ACETYLATION	20	-0.189138	-1.00556	0.415507	0.7981	1	10372	tags=90%, list=71%, signal=311%
GOBP_RESPONSE_TO_AMYLOID_BETA	40	-0.13794	-1.00466	0.443992	0.799154	1	7839	tags=68%, list=54%, signal=146%
GOBP_ENDOCARDIAL_CUSHION_FORMATION	22	-0.183454	-1.00402	0.409615	0.799565	1	8599	tags=77%, list=59%, signal=188%
GOBP_T_CELL_MIGRATION	47	-0.119484	-1.0034	0.414286	0.800021	1	7573	tags=64%, list=52%, signal=132%
GOBP_REGULATION_OF_PROTEASOMAL_UBIQUITIN_DEPENDENT_PROTEIN_CATABOLIC_PROCESS	125	-0.0753745	-1.00337	0.410204	0.799091	1	9995	tags=76%, list=69%, signal=239%
GOBP_NEGATIVE_REGULATION_OF_PEPTIDYL_LYSINE_ACETYLATION	18	-0.196782	-1.00163	0.428571	0.802083	1	1996	tags=33%, list=14%, signal=39%
GOBP_REGULATION_OF_PROTON_TRANSPORT	19	-0.195595	-1.00048	0.426531	0.803807	1	10201	tags=89%, list=70%, signal=297%
GOBP_REGULATION_OF_MYELINATION	41	-0.134204	-0.999938	0.429719	0.804007	1	4452	tags=44%, list=31%, signal=63%
GOBP_REGULATION_OF_PROTEIN_TARGETING_TO_MITOCHONDRION	42	-0.129215	-0.998754	0.414286	0.805708	1	4025	tags=40%, list=28%, signal=56%
GOBP_TETRAHYDROFOLATE_METABOLIC_PROCESS	16	-0.209432	-0.997985	0.440252	0.806486	1	6065	tags=63%, list=42%, signal=107%
GOBP_TRABECULA_FORMATION	21	-0.178544	-0.99782	0.453608	0.805878	1	7818	tags=71%, list=54%, signal=154%
GOBP_CEREBELLAR_CORTEX_MORPHOGENESIS	32	-0.145461	-0.996995	0.444206	0.806784	1	11101	tags=91%, list=76%, signal=379%
GOBP_REGULATION_OF_CARDIAC_MUSCLE_CONTRACTION_BY_REGULATION_OF_THE_RELEASE_OF_SEQUESTERED_CALCIUM_ION	19	-0.189286	-0.996458	0.447266	0.807011	1	6455	tags=63%, list=44%, signal=113%
GOBP_ORGANIC_ANION_TRANSPORT	293	-0.050219	-0.995437	0.436874	0.808403	1	8193	tags=61%, list=56%, signal=137%
GOBP_INTERLEUKIN_1_PRODUCTION	72	-0.104021	-0.995126	0.459959	0.808148	1	4163	tags=39%, list=29%, signal=54%
GOBP_NEGATIVE_REGULATION_OF_TOLL_LIKE_RECEPTOR_SIGNALING_PATHWAY	35	-0.145461	-0.994227	0.459406	0.809238	1	12052	tags=97%, list=83%, signal=558%
GOBP_REGULATION_OF_STEROID_METABOLIC_PROCESS	96	-0.0874574	-0.9942	0.431866	0.808324	1	5874	tags=49%, list=40%, signal=81%
GOBP_CELLULAR_LIPID_CATABOLIC_PROCESS	184	-0.0634964	-0.992667	0.434874	0.810865	1	5269	tags=42%, list=36%, signal=66%
GOBP_REGULATION_OF_BRANCHING_INVOLVED_IN_URETERIC_BUD_MORPHOGENESIS	19	-0.188903	-0.991997	0.461538	0.811375	1	5693	tags=58%, list=39%, signal=95%
GOBP_ACETYL_COA_METABOLIC_PROCESS	35	-0.142433	-0.99186	0.453416	0.810709	1	10846	tags=89%, list=74%, signal=345%
GOBP_CELL_DIFFERENTIATION_INVOLVED_IN_METANEPHROS_DEVELOPMENT	23	-0.174304	-0.991839	0.454	0.809783	1	5072	tags=52%, list=35%, signal=80%
GOBP_FOLIC_ACID_CONTAINING_COMPOUND_METABOLIC_PROCESS	24	-0.168727	-0.988652	0.453608	0.816049	1	5444	tags=54%, list=37%, signal=86%
GOBP_PROTEIN_ADP_RIBOSYLATION	29	-0.155384	-0.987714	0.457031	0.817179	1	9306	tags=79%, list=64%, signal=219%
GOBP_EPITHELIAL_TO_MESENCHYMAL_TRANSITION_INVOLVED_IN_ENDOCARDIAL_CUSHION_FORMATION	15	-0.210666	-0.98708	0.457317	0.817631	1	8599	tags=80%, list=59%, signal=195%
GOBP_PEPTIDYL_THREONINE_DEPHOSPHORYLATION	22	-0.176574	-0.98697	0.430894	0.816901	1	10025	tags=86%, list=69%, signal=276%
GOBP_CELLULAR_RESPONSE_TO_EXTERNAL_STIMULUS	266	-0.0523669	-0.986753	0.457732	0.816412	1	6927	tags=53%, list=47%, signal=98%
GOBP_POSITIVE_REGULATION_OF_TELOMERE_CAPPING	17	-0.198967	-0.986352	0.440252	0.816329	1	9113	tags=82%, list=62%, signal=219%
GOBP_HORMONE_BIOSYNTHETIC_PROCESS	50	-0.117182	-0.983168	0.471058	0.822513	1	8215	tags=68%, list=56%, signal=155%
GOBP_PHOSPHOLIPASE_C_ACTIVATING_G_PROTEIN_COUPLED_RECEPTOR_SIGNALING_PATHWAY	85	-0.0913807	-0.982659	0.467803	0.822735	1	10858	tags=84%, list=74%, signal=325%
GOBP_REGULATION_OF_TRANSLATIONAL_INITIATION_IN_RESPONSE_TO_STRESS	15	-0.206786	-0.98242	0.472222	0.822317	1	6711	tags=67%, list=46%, signal=123%
GOBP_RESPONSE_TO_INTERFERON_ALPHA	18	-0.187804	-0.982406	0.492063	0.821371	1	2937	tags=39%, list=20%, signal=49%
GOBP_IMMUNOGLOBULIN_PRODUCTION	74	-0.0956488	-0.980795	0.482955	0.824063	1	3146	tags=31%, list=22%, signal=39%
GOBP_REGULATION_OF_TISSUE_REMODELING	59	-0.109115	-0.980229	0.448743	0.824287	1	7562	tags=63%, list=52%, signal=130%
GOBP_NEGATIVE_REGULATION_OF_EXTRINSIC_APOPTOTIC_SIGNALING_PATHWAY	87	-0.0891425	-0.97986	0.434077	0.82412	1	8599	tags=68%, list=59%, signal=164%
GOBP_STRIATED_MUSCLE_CELL_PROLIFERATION	53	-0.114911	-0.979234	0.447423	0.82455	1	7687	tags=64%, list=53%, signal=135%
GOBP_EXTRACELLULAR_MATRIX_DISASSEMBLY	55	-0.111595	-0.979116	0.479079	0.823837	1	10312	tags=82%, list=71%, signal=278%
GOBP_AUTONOMIC_NERVOUS_SYSTEM_DEVELOPMENT	36	-0.137117	-0.979089	0.467961	0.822917	1	4488	tags=44%, list=31%, signal=64%
GOBP_NEGATIVE_REGULATION_OF_PHOSPHORYLATION	346	-0.0469736	-0.978108	0.439673	0.824194	1	7973	tags=59%, list=55%, signal=128%
GOBP_NEGATIVE_REGULATION_OF_INTRACELLULAR_PROTEIN_TRANSPORT	38	-0.135877	-0.976286	0.467054	0.827417	1	9922	tags=82%, list=68%, signal=255%
GOBP_LATE_ENDOSOME_TO_VACUOLE_TRANSPORT_VIA_MULTIVESICULAR_BODY_SORTING_PATHWAY	15	-0.214684	-0.976112	0.479253	0.826876	1	10485	tags=93%, list=72%, signal=332%
GOBP_RESPONSE_TO_ANTIBIOTIC	39	-0.130968	-0.975883	0.482824	0.826414	1	5949	tags=54%, list=41%, signal=91%
GOBP_INTERLEUKIN_8_PRODUCTION	62	-0.105317	-0.975613	0.468379	0.826048	1	11409	tags=89%, list=78%, signal=406%
GOBP_SULFUR_COMPOUND_CATABOLIC_PROCESS	45	-0.123065	-0.974985	0.478682	0.826501	1	2749	tags=31%, list=19%, signal=38%
GOBP_PLACENTA_BLOOD_VESSEL_DEVELOPMENT	26	-0.162786	-0.974863	0.468085	0.825801	1	6045	tags=58%, list=41%, signal=98%
GOBP_STRESS_ACTIVATED_PROTEIN_KINASE_SIGNALING_CASCADE	244	-0.0522144	-0.973191	0.474609	0.828685	1	5827	tags=45%, list=40%, signal=74%
GOBP_APOPTOTIC_PROCESS_INVOLVED_IN_DEVELOPMENT	30	-0.149851	-0.972223	0.46124	0.829981	1	8515	tags=73%, list=58%, signal=176%
GOBP_NEGATIVE_REGULATION_OF_LYMPHOCYTE_DIFFERENTIATION	40	-0.130432	-0.96835	0.492813	0.83789	1	5396	tags=50%, list=37%, signal=79%
GOBP_REGULATION_OF_STRESS_ACTIVATED_PROTEIN_KINASE_SIGNALING_CASCADE	157	-0.066749	-0.968174	0.479769	0.837337	1	5912	tags=47%, list=41%, signal=78%
GOBP_REGULATION_OF_TRANSLATIONAL_ELONGATION	17	-0.194501	-0.967589	0.506329	0.837707	1	2315	tags=35%, list=16%, signal=42%
GOBP_POSITIVE_REGULATION_OF_LEUKOCYTE_PROLIFERATION	113	-0.0792045	-0.967532	0.487129	0.836867	1	3372	tags=31%, list=23%, signal=40%
GOBP_TRANSCRIPTION_ELONGATION_FROM_RNA_POLYMERASE_II_PROMOTER	83	-0.0898493	-0.967261	0.482966	0.836495	1	3618	tags=34%, list=25%, signal=45%
GOBP_PEROXISOMAL_MEMBRANE_TRANSPORT	20	-0.18061	-0.966997	0.460194	0.836129	1	6121	tags=60%, list=42%, signal=103%
GOBP_T_CELL_HOMEOSTASIS	28	-0.151778	-0.965789	0.465979	0.837972	1	7688	tags=68%, list=53%, signal=143%
GOBP_POSITIVE_REGULATION_OF_PROTEIN_TARGETING_TO_MEMBRANE	29	-0.150059	-0.965458	0.486869	0.837726	1	11898	tags=97%, list=82%, signal=523%
GOBP_MIDBODY_ABSCISSION	16	-0.203219	-0.964857	0.481625	0.838083	1	10713	tags=94%, list=73%, signal=353%
GOBP_NEPHRON_TUBULE_EPITHELIAL_CELL_DIFFERENTIATION	15	-0.204635	-0.964575	0.486056	0.837806	1	1881	tags=33%, list=13%, signal=38%
GOBP_STEROL_BIOSYNTHETIC_PROCESS	65	-0.10139	-0.964319	0.487705	0.837446	1	5260	tags=46%, list=36%, signal=72%
GOBP_NEGATIVE_REGULATION_OF_PROTEASOMAL_PROTEIN_CATABOLIC_PROCESS	42	-0.124611	-0.963688	0.490421	0.837937	1	9995	tags=81%, list=69%, signal=257%
GOBP_L_GLUTAMATE_IMPORT_ACROSS_PLASMA_MEMBRANE	15	-0.206617	-0.963476	0.498008	0.837439	1	8658	tags=80%, list=59%, signal=197%
GOBP_PHAGOSOME_MATURATION	41	-0.128163	-0.961909	0.498978	0.840044	1	11654	tags=93%, list=80%, signal=460%
GOBP_ICOSANOID_SECRETION	30	-0.148481	-0.961886	0.471774	0.839124	1	5132	tags=50%, list=35%, signal=77%
GOBP_NEURAL_NUCLEUS_DEVELOPMENT	51	-0.115515	-0.961682	0.470238	0.838637	1	7187	tags=61%, list=49%, signal=119%
GOBP_POSITIVE_REGULATION_OF_PEPTIDYL_SERINE_PHOSPHORYLATION	80	-0.0914989	-0.960661	0.488934	0.839976	1	9065	tags=71%, list=62%, signal=187%
GOBP_NEGATIVE_REGULATION_OF_WOUND_HEALING	53	-0.111199	-0.960657	0.502959	0.839023	1	12694	tags=98%, list=87%, signal=754%
GOBP_PROTEIN_EXIT_FROM_ENDOPLASMIC_RETICULUM	42	-0.125184	-0.960655	0.479452	0.838067	1	7556	tags=64%, list=52%, signal=133%
GOBP_POSITIVE_REGULATION_OF_ORGANIC_ACID_TRANSPORT	30	-0.145545	-0.960202	0.466387	0.838121	1	6147	tags=57%, list=42%, signal=98%
GOBP_REGULATION_OF_T_CELL_RECEPTOR_SIGNALING_PATHWAY	33	-0.141169	-0.960184	0.484962	0.837212	1	4134	tags=42%, list=28%, signal=59%
[truncated: 620 more rows]

## Sheet: P25-Shank3; C5 MF - Up
Supplementary Table 3. Results of GSEA of P25-Shank3 and P60-Shank3 forebrain transcripts performed using gene sets in the CC, BP, and MF domains.
[truncated: 418 more rows]

[truncated: 7 more sheets: P25-Shank3; C5 MF - Down, P60-Shank3; C5 CC - Up, P60-Shank3; C5 CC - Down, P60-Shank3; C5 BP - Up, P60-Shank3; C5 BP - Down, P60-Shank3; C5 MF - Up, P60-Shank3; C5 MF - Down]
