# Supplementary material for: Age, brain region, and gene dosage-differential transcriptomic changes in Shank3-mutant mice
Source: Front Mol Neurosci. 2022 Oct 12;15:1017512. doi: 10.3389/fnmol.2022.1017512 (PMC9597470; doi:10.3389/fnmol.2022.1017512)
Supplement: Supplementary file 5 [file Table_5.XLSX]

## Sheet: Shank3-HT-CTX
Supplementary Table 5. Raw RNA-Seq data from cortex, hippocampus, and striatum of Shank3-HT and Shank3-HM mice.
Gene Information			Deseq2 Results					Cortex-HT					Cortex-WT
HGNC symbol	Mouse symbol	Ensemble ID	baseMean	log2FC	FC	p-value	adjusted p-value	Conv_Ctx_HT1	Conv_Ctx_HT2	Conv_Ctx_HT3	Conv_Ctx_HT4	Conv_Ctx_HT5	Conv_Ctx_WT1	Conv_Ctx_WT2	Conv_Ctx_WT3	Conv_Ctx_WT4	Conv_Ctx_WT5
SHANK3	Shank3	ENSMUSG00000022623	5714.64	-0.383196	-1.30423	1.68452e-10	7.47842e-07	5395.17	6200.57	5767.04	6059.8	5479.46	6571.67	7062.79	7882.71	8206.8	7972.96
ZNF729	Zfp729a	ENSMUSG00000021510	477.811	-0.574753	-1.48942	5.87411e-10	2.08625e-06	364.489	394.14	403.298	361.563	399.511	481.129	614.308	623.153	572.852	578.185
EXT1	Ext1	ENSMUSG00000061731	1206.36	-0.234398	-1.17642	7.87731e-06	0.0233142	1241.58	1092.54	965.008	1195.53	1102.86	1295.11	1335.23	1376.34	1282.07	1292.07
GPR139	Gpr139	ENSMUSG00000066197	32.553	1.08028	2.11444	1.34195e-05	0.0340433	27.721	30.1982	47.0332	34.2083	23.8283	11.7121	14.676	23.2332	15.8929	11.5663
ARSG	Arsg	ENSMUSG00000020604	319.496	0.404412	1.32355	3.84344e-05	0.0758353	370.233	408.434	437.505	339.641	310.859	283.419	275.466	347.219	248.322	255.569
EMC8	Emc8	ENSMUSG00000031819	1476.95	0.206733	1.15407	4.50647e-05	0.0778469	1556.41	1583.73	1572.87	1433.77	1628.39	1247.39	1276.4	1356.8	1394.83	1470.62
TDRD6	Tdrd6	ENSMUSG00000040140	33.562	1.4727	2.77542	5.36294e-05	0.0778469	78.8963	47.8555	50.0034	51.0385	14.9574	27.7177	12.3597	13.5991	16.3858	17.3121
TNFRSF25	Tnfrsf25	ENSMUSG00000024793	253.359	0.709262	1.63497	5.60064e-05	0.0778469	346.421	430.004	251.062	276.302	273.483	200.294	123.916	148.956	264.983	228.865
SCML2	Scml2	ENSMUSG00000000037	28.6819	1.15541	2.22747	5.6989e-05	0.0778469	33.1054	40.0231	44.3335	34.3526	43.4938	19.7023	36.4556	12.8236	11.5957	13.3517
MLXIP	Mlxip	ENSMUSG00000038342	1183.64	0.187057	1.13844	7.04802e-05	0.0838686	1224.61	1284.88	1206.38	1359.55	1243.34	1130.49	1066.06	1162.53	1111.45	1078.56
SERTAD2	Sertad2	ENSMUSG00000049800	765.232	-0.204092	-1.15196	7.0843e-05	0.0838686	680.049	653.568	674.42	724.134	741.072	774.981	831.574	810.984	820.942	763.488
TDO2	Tdo2	ENSMUSG00000028011	11.0113	-2.30029	-4.92558	0.0001178	0.116216	2.38333	3.25498	1.0187	2.64716	6.79364	18.8745	29.3351	7.86157	3.96713	18.7086
AIFM1	Aifm1	ENSMUSG00000036932	550.806	0.226066	1.16964	0.000165196	0.149436	614.195	508.511	593.965	590.792	595.319	518.286	525.497	471.24	491.008	472.217
KLHL33	Klhl33	ENSMUSG00000090799	275.133	0.330786	1.2577	0.000168303	0.149436	315.609	296.334	344.147	276.343	339.237	250.887	263.003	215.439	280.417	239.257
MCM7	Mcm7	ENSMUSG00000029730	236.039	0.378365	1.29987	0.000233479	0.18557	210.297	245.622	289.913	267.459	288.952	237.398	169.433	182.204	233.194	181.332
FOXM1	Foxm1	ENSMUSG00000001517	35.3697	-0.904909	-1.87243	0.000240349	0.18557	30.9138	26.219	32.5083	18.1102	18.4781	54.3308	36.7904	71.7623	31.987	43.3338
HLA-H	H2-K1	ENSMUSG00000061232	535.32	-0.316125	-1.24498	0.000282317	0.195489	471.271	421.428	498.311	453.495	436.314	571.779	606.13	529.581	504.311	625.634
MON2	Mon2	ENSMUSG00000034602	2465.31	-0.185341	-1.13709	0.000282764	0.195489	2298.77	2361.45	2233.55	2236.38	2402.66	2407.83	2684.53	2536.43	2666.42	2824.23
PDE3B	Pde3b	ENSMUSG00000030671	345.756	-0.376319	-1.29803	0.000286221	0.195489	282.381	287.022	344.029	311.665	319.89	337.689	458.366	335.368	510.851	367.34
CNDP1	Cndp1	ENSMUSG00000056162	7.94356	1.79929	3.48049	0.000299185	0.196775	14.9853	11.9322	10.0239	8.27938	8.66619	4.46461	0.596629	3.27098	3.33025	3.84407
TBC1D2	Tbc1d2	ENSMUSG00000039813	256.529	0.42177	1.33957	0.000320572	0.203311	266.633	398.081	303.248	253.344	272.217	210.164	199.869	197.716	266.087	242.412
RHO	Rho	ENSMUSG00000030324	22.8017	1.52254	2.87296	0.000421261	0.249358	29.7452	13.3147	43.84	34.8691	77.2767	10.5497	6.26739	7.61282	38.5899	11.2051
RASGEF1B	Rasgef1b	ENSMUSG00000089809	1306.44	-0.244346	-1.18456	0.000472608	0.269352	1318.25	1209.06	1060.95	1268.27	1351.65	1459.66	1660.58	1447.02	1379.01	1407.52
CCDC134	Ccdc134	ENSMUSG00000068114	409.952	0.255854	1.19404	0.000532303	0.286409	459.207	471.193	434.577	432.736	481.897	365.84	325.958	368.589	453.243	398.426
CD300LD	Cd300ld5	ENSMUSG00000089722	5.34833	-2.79798	-6.95465	0.00056733	0.286409	1.92154	0	0	3.24452	0	0	3.63521	15.9395	9.17711	6.38903
BLOC1S6	Bloc1s6	ENSMUSG00000005804	587.808	-0.34301	-1.2684	0.000581286	0.286409	536.256	510.449	461.81	559.117	598.392	585.874	796.343	686.728	662.201	652.871
LCP1	Lcp1	ENSMUSG00000021998	248.475	-0.348368	-1.27312	0.000595593	0.286409	214.923	195.931	223.055	256.931	241.421	229.129	307.177	280.807	260.45	366.136
ACAA1	Acaa1b	ENSMUSG00000010651	12.6816	1.17952	2.26501	0.000596753	0.286409	15.8506	11.9476	23.9566	14.292	10.3469	4.78902	6.14382	5.4639	8.99745	8.00293
TTLL4	Ttll4	ENSMUSG00000033257	856.678	0.236761	1.17834	0.000629584	0.286671	893.459	973.592	974.047	840.511	866.459	779.643	750.149	711.2	855.721	764.634
TGFB2	Tgfb2	ENSMUSG00000039239	262.799	-0.259789	-1.1973	0.000909991	0.36853	252.96	245.255	245.179	239.332	241.773	270.068	345.664	292.191	255.046	304.202
XPOT	Xpot	ENSMUSG00000034667	2400.85	-0.227105	-1.17048	0.000920119	0.36853	2411.85	2198.26	2094.96	1953.67	2298.14	2815.14	2841.15	2193.55	2519.16	2456.53
GBP6	Gbp4	ENSMUSG00000079363	74.2055	-0.744651	-1.67557	0.000924853	0.36853	108.363	47.8271	51.0614	49.8767	50.8811	85.741	86.3528	77.5559	115.082	142.757
SLC15A4	Slc15a4	ENSMUSG00000029416	402.419	-0.353028	-1.27724	0.00093388	0.36853	369.841	330.315	388.349	357.515	348.98	440.234	654.672	379.593	402.804	427.767
CLDN19	Cldn19	ENSMUSG00000066058	7.47376	-2.14488	-4.42255	0.000976182	0.376849	3.22015	2.51613	0.691058	1.43552	1.74898	2.61823	5.56921	9.95764	1.53693	27.4534
CDC20	Cdc20	ENSMUSG00000006398	13.1988	1.03805	2.05345	0.0010256	0.380675	15.7426	20.231	17.1869	12.8993	14.1102	5.43378	8.38344	6.16299	9.48634	9.68455
DONSON	Donson	ENSMUSG00000022960	410.745	0.308641	1.23854	0.00103392	0.380675	516.445	516.034	478.094	375.429	408.507	312.822	361.365	396.47	369.146	411.325
SLC25A35	Slc25a35	ENSMUSG00000018740	205.507	-0.296258	-1.22796	0.00107315	0.380675	189.694	195.474	171.664	211.515	168.141	247.059	241.364	227.868	198.43	231.574
AMPD2	Ampd2	ENSMUSG00000027889	1704.98	0.183395	1.13555	0.00109328	0.380675	1892.43	1783.48	1907.27	1840.67	1639.2	1475.02	1709.55	1627.82	1613.67	1552.1
XYLB	Xylb	ENSMUSG00000035769	218.386	-0.320846	-1.24906	0.00121147	0.407732	195.246	196.583	193.781	190.874	200.984	225.128	283.556	284.033	232.238	199.839
KLB	Klb	ENSMUSG00000029195	6.97674	1.29394	2.45196	0.00123042	0.407732	12.6619	8.62269	6.83822	13.4214	12.403	3.18123	5.40621	4.91785	4.98307	3.43881
IL11	Il11	ENSMUSG00000004371	7.53727	-1.34447	-2.53937	0.00128134	0.407732	3.435	2.50755	5.53285	3.87991	3.90364	12.0879	8.887	12.1823	7.53171	7.3677
CPSF3	Cpsf3	ENSMUSG00000054309	839.748	-0.182442	-1.1348	0.00130071	0.407732	751.234	784.684	818.551	843.49	794.534	970.788	898.987	847.479	875.846	932.283
PCDHB2	Pcdhb2	ENSMUSG00000051599	51.7677	0.492576	1.40695	0.00130488	0.407732	54.1634	53.6149	66.5115	65.2504	60.1023	39.2685	42.9369	36.26	47.1319	46.9711
EIF2S1	Eif2s1	ENSMUSG00000021116	895.694	-0.271301	-1.2069	0.00146937	0.418958	917.099	719.429	662.714	768.705	773.235	811.776	828.795	1039.93	1066.14	896.943
SP7	Sp7	ENSMUSG00000060284	15.5369	1.13967	2.2033	0.00147434	0.418958	33.2447	21.0079	17.5725	15.7603	22.7316	11.6109	10.883	6.97284	11.8938	8.67921
SPEF2	Spef2	ENSMUSG00000072663	13.383	1.10542	2.15162	0.00152836	0.418958	28.4111	13.4768	16.4375	15.8862	20.6621	8.638	11.2017	1.32232	14.8673	7.2658
TPRN	Tprn	ENSMUSG00000048707	265.507	0.26509	1.20171	0.00152928	0.418958	259.18	305.231	331.523	265.16	291.26	254.701	271.035	252.987	220.36	206.494
RIDA	Rida	ENSMUSG00000022323	567.974	0.200794	1.14933	0.00153537	0.418958	621.164	593.029	674.007	538.904	573.349	563.144	495.621	481.463	555.414	514.222
IFI44	Ifi44	ENSMUSG00000028037	20.2802	-1.15555	-2.22769	0.00158881	0.418958	10.6442	10.2808	14.0199	10.0085	10.359	9.10293	33.9821	18.5573	13.3149	55.8934
PARP3	Parp3	ENSMUSG00000023249	108.938	0.50738	1.42147	0.00164933	0.418958	121.454	141.905	112.521	110.676	114.702	114.196	92.9958	85.9968	54.1589	78.43
FDXR	Fdxr	ENSMUSG00000018861	273.756	0.245951	1.18587	0.00168576	0.418958	268.55	318.531	318.797	294.362	309.441	240.927	282.701	221.828	238.374	288.205
PCDHGA7	Pcdhga7	ENSMUSG00000103472	443.751	-0.263129	-1.20008	0.00171751	0.418958	390.345	399.694	364.566	511.735	377.094	484.156	516.16	468.956	452.721	526.005
MSANTD2	Msantd2	ENSMUSG00000042138	381.338	0.234193	1.17625	0.00172394	0.418958	394.86	449.319	395.64	410.251	429.627	374.432	349.922	316.032	385.914	343.593
EPOR	Epor	ENSMUSG00000006235	134.679	0.316708	1.24549	0.00173564	0.418958	151.05	126.765	153.069	130.24	166.291	115.956	100.277	113.839	118.63	137.842
GAREM1	Garem1	ENSMUSG00000042680	583.808	-0.209145	-1.156	0.00173646	0.418958	517.617	584.248	506.395	560.545	518.77	572.702	707.336	571.683	638.791	614.295
FRG2C	Frg2f1	ENSMUSG00000087385	135.497	-0.504587	-1.41872	0.00173799	0.418958	147.755	107.791	81.1931	67.9222	112.742	106.073	140.292	172.316	141.215	175.972
HDAC3	Hdac3	ENSMUSG00000024454	2013.68	-0.107476	-1.07734	0.00175307	0.418958	1931.33	1855.03	1959.36	1914	1978.34	2121.17	2096.59	2139.49	1914.77	2108
GRK5	Grk5	ENSMUSG00000003228	716.144	-0.179433	-1.13244	0.00176876	0.418958	639.805	692.707	695.129	730.756	651.733	695.873	840.788	776.197	742.372	802.749
PRPF18	Prpf18	ENSMUSG00000039449	1469.85	0.151338	1.1106	0.00176945	0.418958	1562.22	1470.99	1449.96	1486.07	1670.55	1355.2	1256.79	1339.68	1495.26	1436.87
CRLF3	Crlf3	ENSMUSG00000017561	312.711	0.257215	1.19517	0.00180871	0.422618	363.494	366.64	342.711	277.178	336.386	265.626	252.548	287.245	311.244	299.603
ERBB3	Erbb3	ENSMUSG00000018166	275.418	0.289796	1.22247	0.00192638	0.430283	258.764	305.176	333.78	294.575	298.188	230.526	230.914	227.823	278.256	252.538
TRPC5	Trpc5	ENSMUSG00000041710	201.401	-0.261735	-1.19892	0.00197294	0.430283	162.451	191.632	187.283	178.981	188.818	219.092	211.752	195.248	207.56	256.041
SLC16A2	Slc16a2	ENSMUSG00000033965	1045.43	-0.307658	-1.2377	0.00206045	0.430283	1231.74	808.51	820.492	962.847	939.027	1217.93	1212.55	1243.24	977.551	1243.22
CCNA2	Ccna2	ENSMUSG00000027715	47.9671	0.492794	1.40717	0.00206247	0.430283	66.9743	54.2429	65.6827	45.5021	54.178	43.4829	41.514	44.2224	32.8696	40.8657
VWA3B	Vwa3b	ENSMUSG00000050122	15.6271	1.29763	2.45825	0.00206683	0.430283	21.7454	15.8429	21.2858	29.7856	16.8962	9.99217	13.2884	5.67026	4.66259	9.91204
ARF3	Arf3	ENSMUSG00000051853	29354	-0.108604	-1.07818	0.00207491	0.430283	28938.6	26937.7	29168.9	28994.7	28859.6	30092.2	32020	30309.8	30022.3	31623.8
GINS2	Gins2	ENSMUSG00000031821	21.2048	-1.1622	-2.23799	0.0020985	0.430283	32.2725	8.07758	8.9533	7.86278	26.1418	50.4464	15.9206	27.6994	30.49	53.9341
PXMP4	Pxmp4	ENSMUSG00000000876	341.396	-0.225331	-1.16905	0.00212894	0.430283	340.699	277.277	312.484	324.261	319.762	381.802	346.162	397.663	356.104	360.173
CHKB	Chkb	ENSMUSG00000022617	654.716	0.176286	1.12997	0.00217724	0.430283	758.987	669.782	724.895	706.22	708.362	667.86	572.206	670.64	647.746	602.822
GTPBP2	Gtpbp2	ENSMUSG00000023952	1931.45	0.155042	1.11345	0.00221279	0.430283	2083.99	2049.8	2148.75	2017.37	1911.47	1737.44	1741.94	1812.96	1927.27	1953.27
HPS4	Hps4	ENSMUSG00000042328	572.835	0.422288	1.34005	0.00223538	0.430283	603.655	672.433	606.284	678.123	565.616	390.586	355.615	507.005	526.433	556.56
EFCAB5	Efcab5	ENSMUSG00000050944	123.715	0.450532	1.36654	0.00224578	0.430283	162.798	112.901	104.619	204.292	130.956	82.1348	118.453	89.0257	107.256	120.279
DYNLT1	Dynlt1a	ENSMUSG00000092074	296.12	0.340165	1.2659	0.00224994	0.430283	263.335	338.019	343.023	368.001	326.421	239.525	269.506	195.111	343.38	247.065
TRAF3IP3	Traf3ip3	ENSMUSG00000037318	17.4759	-0.987285	-1.98245	0.0022653	0.430283	10.9265	8.3861	7.37161	10.4141	18.3737	24.0021	35.8569	11.5273	14.8732	26.2235
WNK1	Wnk1	ENSMUSG00000045962	6469.04	0.167391	1.12303	0.00227519	0.430283	6618.92	7319.23	6981.87	6508.69	6691.86	5985.17	5683.6	5658.55	7102.93	5959.63
NSUN3	Nsun3	ENSMUSG00000050312	273.388	-0.213839	-1.15977	0.00227765	0.430283	255.535	269.029	250.666	260.292	242.943	277.782	309.686	300.819	289.255	305.206
CPXM2	Cpxm2	ENSMUSG00000030862	64.4151	-0.624254	-1.54141	0.00231166	0.43211	53.1259	27.3885	39.3869	51.6751	46.0265	74.7455	87.1034	73.6029	29.739	70.1259
RHOT2	Rhot2	ENSMUSG00000025733	2041.86	0.192829	1.143	0.00239853	0.438815	2131.19	1961.97	2423.65	2231.09	2176.96	1881.59	1611.51	1926.07	2035.2	2106.18
ARL4D	Arl4d	ENSMUSG00000034936	564.13	0.426183	1.34367	0.00239873	0.438815	820.864	589.727	487.344	523.48	744.02	574.071	385.654	379.232	454.05	563.617
AAAS	Aaas	ENSMUSG00000036678	271.228	-0.300622	-1.23168	0.00248655	0.439435	268.249	251.393	262.713	222.5	190.045	285.363	283.718	299.3	275.829	325.752
CITED4	Cited4	ENSMUSG00000070803	175.508	-0.382706	-1.30379	0.00248709	0.439435	147.843	152.268	120.328	176.267	195.383	231.361	217.519	213.426	191.386	178.193
EFCAB13	Gm11639	ENSMUSG00000040838	75.2609	-1.02045	-2.02855	0.0025176	0.439435	58.0686	39.2526	51.8598	84.5477	36.2731	41.7683	128.761	255.328	48.4697	94.7675
CD200	Cd200	ENSMUSG00000022661	2008.69	-0.113146	-1.08158	0.00255831	0.439435	1958.53	1831.14	1824.96	1986.39	1866.79	2114.46	2131.11	2022.53	1954.63	2011.11
MYCL	Mycl	ENSMUSG00000028654	207.765	-0.303809	-1.2344	0.00257185	0.439435	168.993	168.809	204.83	207.633	158.951	229.195	216.77	255.683	203.28	214.49
LRRC4B	Lrrc4b	ENSMUSG00000047085	3298.31	-0.118919	-1.08592	0.00259813	0.439435	3320.38	3105.03	3129.52	3243.45	3153.21	3530.66	3730.77	3350.11	3320.27	3379.24
COL20A1	Col20a1	ENSMUSG00000016356	82.4398	0.524266	1.4382	0.00261226	0.439435	75.3478	149.112	82.3312	64.3735	104.199	70.2237	58.9625	67.201	61.8644	68.2933
MYO18A	Myo18a	ENSMUSG00000000631	5459.31	0.161332	1.11832	0.00262305	0.439435	5330.52	5840.57	5951.12	5828.19	5668.74	5003.09	5531.78	4942.39	5335.69	4776.84
SNAPC2	Snapc2	ENSMUSG00000011837	401.466	-0.225509	-1.16919	0.00272795	0.452738	383.637	354.353	347.988	438.544	392.951	428.703	487.132	502.566	402.741	418.799
GEM	Gem	ENSMUSG00000028214	46.4364	0.545053	1.45907	0.00278607	0.453236	62.0687	64.9328	36.9117	48.2507	51.3825	42.9922	25.0704	29.9683	42.7615	40.6767
ANAPC2	Anapc2	ENSMUSG00000026965	1643.83	-0.189462	-1.14034	0.00279973	0.453236	1559.94	1655.16	1519.03	1410.84	1491.98	1639.27	1716.37	1733.07	1707.75	1913.06
PKP2	Pkp2	ENSMUSG00000041957	130.989	-0.382191	-1.30332	0.00280752	0.453236	92.3683	98.2364	92.1066	130.351	116.455	141.31	116.277	137.839	174.541	121.329
TFB2M	Tfb2m	ENSMUSG00000026492	603.666	0.169508	1.12468	0.00289943	0.455647	630.374	676.98	641.724	687.815	600.754	589.039	539.834	569.969	563.556	612.856
INTS9	Ints9	ENSMUSG00000021975	380.14	-0.171838	-1.12649	0.00295429	0.460196	365.735	358.632	326.928	349.156	351.462	392.587	395.199	384.429	380.856	420.847
ARMH3	Armh3	ENSMUSG00000039901	451.719	-0.178514	-1.13172	0.00298742	0.461309	433.203	402.5	400.635	426.241	436.154	530.856	483.09	478.272	419.7	461.715
MARCHF11	Marchf11	ENSMUSG00000022269	87.3111	0.419277	1.33726	0.00308605	0.465554	117.806	114.514	85.1622	88.3142	115.175	88.2396	100.141	63.4233	72.5325	64.736
AFMID	Afmid	ENSMUSG00000017718	42.7204	-0.726165	-1.65424	0.0031083	0.465554	44.5912	15.1946	28.6972	18.7444	35.1003	38.8628	49.198	48.6429	55.0901	43.0464
GMDS	Gmds	ENSMUSG00000038372	145.966	-0.250421	-1.18955	0.00313192	0.465554	131.56	144.514	130.841	132.103	133.461	163.18	152.364	165.395	160.178	160.052
GBE1	Gbe1	ENSMUSG00000022707	289.031	-0.36952	-1.29192	0.00315896	0.465554	238.793	309.017	200.514	266.603	215.308	298.152	371.411	311.665	293.94	311.21
PPP1R15B	Ppp1r15b	ENSMUSG00000046062	1766.41	0.13775	1.10019	0.00319427	0.465554	1818.53	2007.6	1705.6	1828.02	1865.54	1722.15	1619.61	1629.73	1726.75	1690.16
SERHL2	Serhl	ENSMUSG00000058586	97.2766	-0.441679	-1.35818	0.00322289	0.465554	95.0828	70.4113	87.6079	96.3039	65.3767	113.71	92.4752	106.537	143.546	109.178
CDKL3	Cdkl3	ENSMUSG00000020389	251.905	-0.344056	-1.26932	0.003351	0.465554	226.415	198.377	222.86	206.78	265.97	297.116	284.102	311.017	206.558	323.77
B4GALT1	B4galt1	ENSMUSG00000028413	156.164	-0.294573	-1.22652	0.00336382	0.465554	122.642	157.469	145.262	157.994	139.803	168.274	157.552	187.271	204.059	170.936
FOLH1B	Folh1	ENSMUSG00000001773	143.739	0.403161	1.3224	0.00337253	0.465554	128.96	164.313	162.579	201.185	129.432	91.0851	121.536	127.082	140.8	111.145
FAM43A	Fam43a	ENSMUSG00000046546	396.117	0.209748	1.15649	0.00337716	0.465554	460.101	453.123	447.794	358.202	435.541	369.335	391.305	383.184	373.738	347.097
ODF4	Odf4	ENSMUSG00000032921	7.50719	1.30717	2.47456	0.00341566	0.465554	8.25902	13.395	7.14333	18.3389	4.25021	3.53212	5.75015	0.990046	5.98856	4.41658
COL6A5	Col6a5	ENSMUSG00000091345	19.3057	-1.74582	-3.35386	0.00342391	0.465554	9.64728	9.12718	6.1375	7.33097	4.06668	5.21085	53.9575	4.09784	38.8025	26.5447
GRP	Grp	ENSMUSG00000024517	89.0509	-0.647855	-1.56684	0.00342517	0.465554	59.9818	51.4359	67.3298	97.2642	72.6422	136.994	114.159	102.638	77.0052	113.988
EBP	Ebp	ENSMUSG00000031168	286.846	0.377861	1.29941	0.00343111	0.465554	306.487	338.929	392.704	253.637	358.939	268.34	239.838	220.941	269.501	269.673
ARFRP1	Arfrp1	ENSMUSG00000038671	754.99	0.179991	1.13288	0.00343437	0.465554	755.248	856.901	781.632	828.888	726.919	768.476	694.908	611.515	741.87	666.465
GPD2	Gpd2	ENSMUSG00000026827	3055.22	-0.141188	-1.10281	0.0035599	0.465977	2969.7	2949.84	2829.97	3056.36	2953.9	3140.53	3317.97	3196.81	3166	3456.12
DENND3	Dennd3	ENSMUSG00000036661	249.827	-0.367983	-1.29055	0.00361228	0.465977	202.811	180.788	303.702	252.32	201.722	242.807	389.275	291.46	307.862	240.796
PHF11	Phf11d	ENSMUSG00000068245	13.0319	0.955611	1.9394	0.00362521	0.465977	21.6363	13.9479	20.5478	22.8797	8.54302	7.62262	6.43915	9.05628	11.8154	8.58334
STK36	Stk36	ENSMUSG00000033276	146.797	0.457628	1.37328	0.00364035	0.465977	127.625	173.238	145.149	151.722	247.851	138.027	81.8602	134.729	131.51	129.192
CYBB	Cybb	ENSMUSG00000015340	19.1928	0.900813	1.86712	0.00369216	0.465977	26.7757	17.7825	46.0637	17.434	22.7104	13.9515	11.1643	10.6991	8.67619	23.1347
CSPG5	Cspg5	ENSMUSG00000032482	7231.36	-0.112401	-1.08103	0.00369775	0.465977	7304.59	6800.47	7242.11	7096	6982.11	8003.97	7900.14	7783.5	7167.21	7434.54
PHF19	Phf19	ENSMUSG00000026873	23.2732	0.903155	1.87015	0.00370933	0.465977	14.467	31.6183	40.4252	14.3381	24.5928	11.7975	17.3679	17.4613	7.72228	10.9755
HTR1A	Htr1a	ENSMUSG00000021721	375.022	-0.214108	-1.15999	0.00370996	0.465977	404.977	301.768	324.36	359.507	349.942	416.128	420.439	407.419	400.993	373.414
NLRP10	Nlrp10	ENSMUSG00000049709	5.33932	-2.50859	-5.69062	0.003748	0.465977	0.960982	0	3.13302	0	0	3.87599	5.73354	4.45564	1.12762	7.28019
LGALS4	Lgals4	ENSMUSG00000053964	47.7389	0.506544	1.42064	0.00375237	0.465977	61.7824	50.8014	51.8866	49.6798	56.0821	42.2599	38.0346	31.9956	41.4517	36.8171
HHIPL2	Hhipl2	ENSMUSG00000053461	26.1319	1.20982	2.31309	0.0038199	0.46619	34.2634	12.1749	65.7078	95.0146	20.8845	15.4921	10.2207	49.0288	13.4485	12.3603
FBN1	Fbn1	ENSMUSG00000027204	203.956	-0.335056	-1.26143	0.00383285	0.46619	150.415	207.572	185.97	168.167	188.372	222.086	231.712	180.14	202.19	296.462
ZMYM6	Zmym6	ENSMUSG00000042408	1230.97	0.227919	1.17114	0.00386592	0.467013	1236.32	1491.55	1341.59	1275.08	1291.84	1059.5	1106.4	926.437	1282.8	1294.14
CISH	Cish	ENSMUSG00000032578	203.525	0.301988	1.23284	0.00393292	0.471897	273.57	206.922	178.339	229.826	245.785	180.109	160.228	177.474	214.59	190.625
EFHC1	Efhc1	ENSMUSG00000041809	21.9027	-0.894353	-1.85878	0.00403704	0.47725	16.1129	13.3415	10.2153	16.4024	13.1661	37.3645	13.5465	45.0184	21.534	19.5928
NAV3	Nav3	ENSMUSG00000020181	3186.55	-0.284077	-1.21763	0.00409098	0.47725	3055.35	3306.61	2879.94	2558.08	2866.11	3133.91	4473.29	3435.06	3127.63	3688.71
SLC18B1	Slc18b1	ENSMUSG00000037455	437.529	-0.19288	-1.14304	0.00411191	0.47725	406.552	355.852	377.858	474.088	427.969	435.964	468.226	470.568	470.373	487.538
RHPN2	Rhpn2	ENSMUSG00000030494	154.885	0.345955	1.27099	0.00419755	0.480123	193.31	146.42	176.366	172.025	172.533	115.526	99.5097	153.253	162.823	149.209
PPP1R10	Ppp1r10	ENSMUSG00000039220	1187.06	-0.154428	-1.11298	0.00421777	0.480123	1070.07	1095.49	1118.57	1151.38	1212.75	1294.61	1311.74	1233.06	1265.84	1180.74
EMCN	Emcn	ENSMUSG00000054690	159.396	-0.310017	-1.23972	0.00427476	0.48351	134.444	151.309	163.492	136.703	136.276	142.8	211.583	182.768	191.56	166.912
ABHD3	Abhd3	ENSMUSG00000002475	1177.66	0.154271	1.11286	0.00431579	0.485062	1358.1	1154.57	1360.1	1240.67	1227.01	1105.06	1028.76	1196.25	1160.62	1207.62
NPRL3	Nprl3	ENSMUSG00000020289	579.518	-0.2005	-1.1491	0.00446789	0.494323	565.144	515.733	542.818	542.13	521.872	698.684	642.088	657.538	490.807	596.572
DNAH7	Dnah7c	ENSMUSG00000101337	74.1235	-0.865487	-1.82196	0.00450131	0.494323	63.2461	50.0701	73.8772	53.8135	50.289	46.2015	212.282	171.403	53.681	61.8901
RSPH3	Rsph3a	ENSMUSG00000073471	369.095	-0.345619	-1.2707	0.00450954	0.494323	363.602	338.649	252.237	301.274	396.222	418.738	444.942	466.918	407.895	361.522
SEC14L5	Sec14l5	ENSMUSG00000091712	410.256	0.370519	1.29282	0.00456567	0.495397	368.476	486.307	599.526	419.467	369.517	319.703	325.254	320.538	418.614	351.218
FLRT3	Flrt3	ENSMUSG00000051379	631.059	-0.268153	-1.20427	0.00457512	0.495397	541.561	530.133	473.066	611.777	628.949	681.413	690.975	658.635	698.793	625.844
ZNF598	Zfp598	ENSMUSG00000041130	1235.2	0.1747	1.12873	0.00470542	0.502077	1266.47	1292.29	1367.88	1265.89	1278.83	1107.17	1010.24	1216.94	1234.02	1169.9
LDLRAP1	Ldlrap1	ENSMUSG00000037295	116.903	0.57464	1.48931	0.00473973	0.502077	171.925	190.849	181.457	70.9829	106.154	85.1742	73.0635	84.2636	133.72	106.656
DALRD3	Dalrd3	ENSMUSG00000019039	1342.02	0.114247	1.08241	0.00476391	0.502077	1347.69	1432.28	1456.98	1392.88	1321.67	1257.21	1232.49	1309.2	1326.64	1297.3
SCLY	Scly	ENSMUSG00000026307	300.689	0.234345	1.17637	0.00477819	0.502077	357.203	327.568	310.3	301.883	322.653	282.542	281.257	250.814	291.66	270.393
PKNOX1	Pknox1	ENSMUSG00000006705	361.914	0.226461	1.16996	0.00487458	0.509193	446.477	386.969	327.912	405.734	403.599	320.294	306.655	348.162	369.452	340.989
LPO	Lpo	ENSMUSG00000009356	17.6733	1.26138	2.39725	0.00493295	0.512277	15.2585	17.1267	9.25961	61.5109	39.7292	10.1502	8.11353	17.4127	10.1754	9.9218
CDK8	Cdk8	ENSMUSG00000029635	717.685	0.167131	1.12282	0.00497189	0.513319	789.786	805.508	703.418	743.678	737.442	663.873	649.875	623.374	737.11	695.993
CRIM1	Crim1	ENSMUSG00000024074	1530.2	-0.110454	-1.07957	0.00505966	0.516858	1368.55	1427.6	1456.39	1431.8	1479.16	1554.48	1574.51	1597.9	1452.79	1553.2
PARPBP	Parpbp	ENSMUSG00000035365	10.1997	-1.46145	-2.75384	0.00506438	0.516858	11.8959	3.84331	3.48366	5.32011	2.17859	7.99722	33.7071	6.44634	27.6367	7.76813
NLRC5	Nlrc5	ENSMUSG00000074151	30.8529	-1.02602	-2.0364	0.00511781	0.517839	12.1527	28.3146	45.5715	18.1691	11.0492	33.8166	41.2327	64.6626	61.0869	26.0158
ADCYAP1	Adcyap1	ENSMUSG00000024256	476.575	-0.381475	-1.30267	0.00515789	0.517839	568.651	439.367	320.09	405.463	346.375	530.164	608.576	452.484	555.484	563.844
BGLAP	Bglap3	ENSMUSG00000074489	25.508	1.0526	2.07426	0.00516148	0.517839	17.8294	61.217	33.4391	36.944	46.8411	20.0351	13.295	36.1098	11.7275	13.3885
EOGT	Eogt	ENSMUSG00000035245	1172.73	-0.202673	-1.15083	0.00525857	0.519252	980.493	1027.55	1214.17	1295.15	1136.98	1255.88	1432.59	1181.42	1194.64	1435.65
ECE1	Ece1	ENSMUSG00000057530	1719.11	0.408738	1.32752	0.00526329	0.519252	1798.66	2038.69	2616.75	1927.3	1568.9	1399.6	1233.51	1773.46	1411.67	1675.59
MAP3K14	Map3k14	ENSMUSG00000020941	148.384	0.40377	1.32296	0.00531755	0.52148	173.652	218.431	134.766	134.296	149.251	110.07	94.3383	107.795	136.073	167.076
EIF5A2	Eif5a2	ENSMUSG00000050192	1822.35	0.126102	1.09134	0.00535091	0.52148	1812.9	2120.78	1837.78	1761.01	1905.63	1700.74	1690.57	1808.37	1769.5	1683.35
SLC7A1	Slc7a1	ENSMUSG00000041313	1832.51	0.151219	1.11051	0.00537396	0.52148	2045.78	2228.45	1993.92	1841.88	1771.35	1711.61	1715.91	1781.11	1824.35	1866.68
CIAO3	Ciao3	ENSMUSG00000002280	574.593	-0.1529	-1.1118	0.00546019	0.526968	542.655	508.006	528.081	521.254	564.102	622.984	615.859	592.369	601.218	529.844
COG1	Cog1	ENSMUSG00000018661	1091.21	0.146888	1.10718	0.00550597	0.528513	1050.82	1099.64	1080.2	1295.34	1095.15	971.734	1030.08	1014.96	1048.53	1006.27
CLK4	Clk4	ENSMUSG00000020385	1987.81	0.135564	1.09852	0.00571219	0.544339	1928.82	2212.11	2205.16	1995.03	2016.6	1842.18	1962.46	1766.12	1887.1	1969.28
KLC4	Klc4	ENSMUSG00000003546	516.564	0.184897	1.13674	0.0057845	0.544339	516.79	527.892	601.891	562.104	525.265	428.703	446.772	499.947	538.048	494.508
DOK7	Dok7	ENSMUSG00000044716	391.607	0.199774	1.14852	0.0058067	0.544339	438.592	448.694	461.123	417.674	380.147	374.585	375.138	411.67	387.093	319.474
COL24A1	Col24a1	ENSMUSG00000028197	263.272	0.437353	1.35412	0.00586791	0.544587	363.541	327.149	363.099	286.575	250.976	177.799	276.377	238.222	253.592	228.532
NARS2	Nars2	ENSMUSG00000018995	285.268	0.306846	1.237	0.00588809	0.544587	319.59	320.064	309.099	257.921	359.026	310.812	275.855	192.593	241.158	245.681
ITGA7	Itga7	ENSMUSG00000025348	362.511	0.276644	1.21137	0.00605831	0.554554	472.611	367.961	443.34	411.37	342.087	292.221	337.962	324.288	367.888	358.729
IFT52	Ift52	ENSMUSG00000017858	572.039	-0.175372	-1.12926	0.00613705	0.55888	516.273	536.46	554.408	548.295	527.303	565.6	621.944	663.989	627.775	552.426
KAT5	Kat5	ENSMUSG00000024926	1247.65	-0.128082	-1.09284	0.00628371	0.568223	1128.18	1155.58	1209.14	1174.44	1128.74	1277.51	1323.93	1248.58	1270.23	1209.19
GPR75-ASB3	Asb3	ENSMUSG00000020305	315.741	0.193286	1.14336	0.00631428	0.568223	327.644	358.245	304.462	314.093	353.838	255.652	291.334	320.905	293.286	293.817
TUFT1	Tuft1	ENSMUSG00000005968	44.8016	0.464664	1.38	0.00633761	0.568223	50.4838	40.6777	55.7649	52.5166	53.6475	29.9551	37.5571	38.2062	28.6305	51.3715
AP5Z1	Ap5z1	ENSMUSG00000039623	667.066	0.180139	1.13299	0.00640437	0.568223	750.321	709.883	722.568	769.199	591.949	596.433	600.738	626.461	670.993	631.098
G3BP1	G3bp1	ENSMUSG00000018583	1851.02	-0.110876	-1.07988	0.00640936	0.568223	1834.14	1839.94	1654.44	1692.17	1852.57	1992.3	1952.41	1917.94	1832.32	1890.77
C17orf80	D11Wsu47e	ENSMUSG00000041623	178.62	-0.313402	-1.24263	0.00645476	0.568223	133.938	201.024	168.667	150.403	135.702	154.216	213.99	206.373	180.456	223.435
ABHD18	Abhd18	ENSMUSG00000037818	653.618	0.283686	1.2173	0.00646362	0.568223	663.097	744.424	704.982	680.072	771.131	548.354	718.595	474.611	687.031	505.92
TLR6	Tlr6	ENSMUSG00000051498	16.5495	-1.02051	-2.02864	0.00655061	0.571468	7.00167	7.66916	15.1263	16.5234	11.1709	25.6745	19.2605	6.0549	44.6794	25.6423
ADCY10	Adcy10	ENSMUSG00000026567	8.20052	-1.13361	-2.19407	0.00658147	0.571468	6.65078	3.21159	6.07727	11.5359	5.32623	15.5628	14.9781	11.1039	15.4642	7.92852
PNMA1	Pnma1	ENSMUSG00000054383	81.0121	-0.395939	-1.3158	0.00662204	0.571468	87.4543	67.8359	64.4238	71.2231	54.2429	95.5406	108.21	83.1213	69.7247	95.1125
SLC25A42	Slc25a42	ENSMUSG00000002346	1464.83	0.132622	1.09628	0.0067668	0.578999	1447.11	1606.29	1534.12	1585.07	1426.66	1383.09	1343.87	1293.42	1485.07	1424.84
BCORL1	Bcorl1	ENSMUSG00000036959	716.234	-0.218501	-1.16352	0.00692184	0.578999	694.268	677.121	614.167	665.136	694.285	849.593	789.176	667.308	788.534	798.644
SNX12	Snx12	ENSMUSG00000046032	869.471	-0.130372	-1.09458	0.00695041	0.578999	807.712	824.395	807.385	846.011	832.71	974.828	917.316	892.786	858.769	862.38
ANKRD49	Ankrd49	ENSMUSG00000031931	243.74	-0.20899	-1.15588	0.00695124	0.578999	232.5	221.612	247.146	211.72	225.941	278.727	267.954	281.074	228.892	257.205
NFATC2IP	Nfatc2ip	ENSMUSG00000030722	152.59	0.30606	1.23633	0.00699051	0.578999	190.152	176.125	163.348	153.238	157.926	158.52	120.973	132.595	135.917	132.288
DMPK	Dmpk	ENSMUSG00000030409	522.225	0.254636	1.19303	0.00700812	0.578999	491.015	488.705	659.507	557.42	477.018	428.698	408.629	409.904	451.784	537.082
KIAA1614	BC034090	ENSMUSG00000033722	209.624	0.285275	1.21864	0.00701984	0.578999	257.302	249.479	253.847	230.994	216.082	204.578	221.543	155.612	209.726	199.147
ABITRAM	Abitram	ENSMUSG00000038827	634.306	-0.1496	-1.10926	0.00704267	0.578999	600.299	661.994	566.173	611.019	566.606	619.374	667.98	676.886	670.942	700.857
WNT7B	Wnt7b	ENSMUSG00000022382	914.938	-0.256122	-1.19426	0.00708749	0.579998	853.57	779.635	826.001	1016.84	758.356	935.225	1208.85	959.657	855.329	1092.57
BRCA2	Brca2	ENSMUSG00000041147	110.775	0.625362	1.5426	0.00718651	0.583208	148.563	68.5156	160.098	170.093	76.1105	102.506	84.0308	48.4819	83.9193	80.7774
SCP2	Scp2	ENSMUSG00000028603	1961.71	0.121252	1.08768	0.0071924	0.583208	1984.68	2014.73	2212.47	2038.2	2031.44	1992.9	1793.91	1914.73	1890.52	1858.07
RTL6	Rtl6	ENSMUSG00000055745	1498.06	-0.118886	-1.0859	0.00725161	0.585336	1451.85	1397.66	1347.58	1466.64	1485.6	1632.19	1627.17	1464.29	1534.11	1502.46
CELSR3	Celsr3	ENSMUSG00000023473	5305.56	0.159848	1.11717	0.00733603	0.586387	5413.59	6019.49	5661.94	5196.59	5305.88	4291.39	5047.17	5399.68	5273.46	4697.52
KDM6B	Kdm6b	ENSMUSG00000018476	913.36	0.328154	1.25541	0.00737931	0.586387	1242.26	928.657	822.498	922.393	1026.88	943.187	561.675	636.466	828.154	971.667
HMCN2	Hmcn2	ENSMUSG00000055632	30.244	0.949871	1.9317	0.00740906	0.586387	43.2776	31.3861	49.3457	54.2061	29.767	9.30776	16.7495	37.1048	40.7106	11.2069
YPEL1	Ypel1	ENSMUSG00000022773	617.249	-0.317048	-1.24578	0.00742403	0.586387	676.833	387.186	605.283	525.628	542.14	665.089	706.819	757.469	618.198	658.374
CSF2RB	Csf2rb2	ENSMUSG00000071714	18.4934	0.896605	1.86168	0.00742972	0.586387	13.6278	48.3335	20.286	12.4128	41.0595	9.54821	16.4343	15.7692	11.1208	15.7372
JMJD4	Jmjd4	ENSMUSG00000036819	887.058	-0.138844	-1.10102	0.00754956	0.589318	826.614	858.641	863.186	895.084	829.491	907.868	1014.02	1006.04	841.266	931.141
ST6GALNAC3	St6galnac3	ENSMUSG00000052544	254.901	0.365813	1.28861	0.00756855	0.589318	199.486	244.14	396.77	263.202	268.921	204.203	203.709	185.509	213.35	252.293
PNPLA3	Pnpla3	ENSMUSG00000041653	98.3257	0.302664	1.23342	0.00758767	0.589318	105.372	117.186	97.7392	121.927	95.3708	87.2894	104.179	81.4785	84.2168	75.5468
MFAP3	Mfap3	ENSMUSG00000020522	865.132	0.156811	1.11482	0.00761631	0.589318	912.962	912.47	799.201	887.621	943.189	806.135	785.317	722.44	832.531	852.541
SLC26A4	Slc26a4	ENSMUSG00000020651	63.68	-0.534485	-1.44842	0.00768416	0.589318	52.4742	42.2745	53.5533	59.9349	44.0318	55.0177	82.1987	61.6531	82.4995	83.8441
RCC1	Rcc1	ENSMUSG00000028896	252.052	0.207453	1.15465	0.0077616	0.591547	273.617	289.536	295.427	262.647	237.239	234.03	255.48	243.204	197.817	244.098
SIRT5	Sirt5	ENSMUSG00000054021	373.856	-0.188874	-1.13987	0.00785762	0.595388	326.02	354.969	358.124	368.797	340.06	324.936	429.704	390.7	435.341	415.084
KRT1	Krt1	ENSMUSG00000046834	41.4079	-0.85213	-1.80516	0.00787905	0.595388	20.8293	24.4494	36.0614	18.1422	35.7604	31.736	52.7405	50.0285	65.4803	44.1022
DDX55	Ddx55	ENSMUSG00000029389	791.941	0.128728	1.09333	0.00795615	0.595462	788.708	856.475	918.263	786.278	851.433	767.758	771.922	762.002	803.622	737.847
MRPL34	Mrpl34	ENSMUSG00000034880	263.777	0.209734	1.15648	0.00797938	0.595462	292.493	259.172	284.533	295.482	324.032	253.845	253.364	281.858	220.661	248.6
MZF1	Mzf1	ENSMUSG00000030380	286.241	-0.287751	-1.22074	0.00801357	0.595462	226.763	252.488	241.83	317.909	260.915	290.442	357.707	376.304	241.381	318.674
SAP130	Sap130	ENSMUSG00000024260	1027.69	-0.151876	-1.11101	0.00801416	0.595462	929.871	1048.26	970.785	970.68	982.925	1125.17	1181.97	999.038	1071.66	1065.79
AHRR	Ahrr	ENSMUSG00000021575	44.3211	-1.09408	-2.13477	0.00817913	0.601381	19.2782	25.7674	23.2918	28.6064	17.5794	27.1627	33.6129	21.356	42.3189	138.586
PCYT1B	Pcyt1b	ENSMUSG00000035246	1291.66	-0.118181	-1.08537	0.00825546	0.601381	1255.46	1145.63	1215.93	1306.57	1281.71	1353.38	1367	1337.9	1343.56	1330.88
MUC2	Muc2	ENSMUSG00000025515	16.5112	1.06134	2.08687	0.00832083	0.601381	9.70578	35.8794	15.3071	50.8013	8.56555	11.885	17.7783	8.75409	5.91023	8.67844
TDP2	Tdp2	ENSMUSG00000035958	427.683	0.1405	1.10229	0.0083413	0.601381	459.506	456.13	479.792	418.086	455.495	413.782	397.252	405.193	425.841	417.492
COA8	Coa8	ENSMUSG00000037787	428.835	-0.169204	-1.12444	0.00836077	0.601381	433.05	388.298	414.874	403.042	369.833	471.047	436.944	474.978	437.971	437.036
PIGL	Pigl	ENSMUSG00000014245	151.431	-0.240416	-1.18133	0.00839379	0.601381	140.572	137.915	130.209	140.664	140.877	149.114	184.595	151.592	175.461	153.928
ZSWIM4	Zswim4	ENSMUSG00000035671	617.832	0.139243	1.10133	0.00843882	0.601381	645.69	630.784	648.354	650.984	630.473	579.862	541.363	569.627	630.012	593.091
PCNT	Pcnt	ENSMUSG00000001151	1059.59	-0.159367	-1.1168	0.00846198	0.601381	937.108	973.057	1080.12	987.135	1128.7	1097.24	1114.88	1256.99	1197.31	1045.31
VAPB	Vapb	ENSMUSG00000054455	3804.13	0.173152	1.12752	0.00846633	0.601381	4402.16	3486.02	3912.21	4215.7	3955.79	3885.26	3802.13	2988	3371.24	3662.14
NOC4L	Noc4l	ENSMUSG00000033294	396.588	-0.222807	-1.167	0.00850249	0.601543	366.869	379.617	357.968	321.061	390.714	412.657	391.558	408.95	395.499	514.239
PROCR	Procr	ENSMUSG00000027611	11.3916	0.886088	1.84816	0.00860083	0.60369	13.9498	11.5005	18.3429	16.9308	14.8463	8.22783	6.88736	9.23846	2.15905	15.0526
MYH13	Myh13	ENSMUSG00000060180	21.0382	1.27684	2.42308	0.00868706	0.606813	19.7723	47.4085	17.1446	5.6835	80.8147	12.0878	13.1195	8.65171	7.67772	27.1073
AKR1C4	Akr1c14	ENSMUSG00000033715	50.1	-0.450364	-1.36639	0.00874306	0.606813	31.3604	36.3205	63.1843	33.8536	50.5037	52.8723	54.9157	55.9276	57.0272	71.5126
ARMC2	Armc2	ENSMUSG00000071324	245.457	0.383166	1.3042	0.00880883	0.606813	322.42	204.903	273.125	251.208	325.116	253.765	189.305	192.765	265.958	155.408
KLHL21	Klhl21	ENSMUSG00000073700	495.868	0.239732	1.18077	0.00882574	0.606813	560.679	553.645	445.131	570.19	552.953	519.973	423.099	392.059	446.994	489.575
SEPTIN1	Septin1	ENSMUSG00000000486	35.5956	0.5284	1.44233	0.00887155	0.606813	35.9084	36.912	57.468	47.5818	36.5338	30.7408	37.836	34.1245	26.5338	18.1159
SDC1	Sdc1	ENSMUSG00000020592	21.4731	-0.74219	-1.67271	0.00889429	0.606813	18.5425	12.7725	17.9792	22.0481	11.0312	21.672	47.0956	18.4558	17.7606	31.7599
VPS29	Vps29	ENSMUSG00000029462	2232.16	-0.121554	-1.08791	0.00895095	0.606813	2295.2	1990.81	2037.25	2141.16	2039.41	2287.56	2432.48	2337.27	2285.19	2082.71
PGAP4	Pgap4	ENSMUSG00000039611	1334.81	-0.14639	-1.1068	0.00904932	0.606813	1333.57	1215.75	1225.07	1288.69	1307.1	1453.13	1567.02	1390.15	1338.08	1300.86
PROSER1	Proser1	ENSMUSG00000049504	739.342	0.134491	1.09771	0.00907202	0.606813	769.328	774.933	798.124	723.363	769.721	702.569	721.362	693.359	684.173	691.66
CRTAP	Crtap	ENSMUSG00000032431	101.181	-0.321251	-1.24941	0.00909457	0.606813	81.0532	68.2734	90.1704	89.9346	92.5268	111.187	117.023	87.5159	129.271	84.152
MSRB1	Msrb1	ENSMUSG00000075705	246.793	0.252794	1.19151	0.00910428	0.606813	311.93	256.456	258.443	273.016	234.147	247.203	195.801	262.187	208.616	206.545
KCNA3	Kcna3	ENSMUSG00000047959	145.032	-0.327712	-1.25502	0.00911709	0.606813	106.553	146.975	123.711	127.218	129.128	115.358	172.925	159.199	156.862	190.737
TMEM88B	Tmem88b	ENSMUSG00000073680	936.425	0.239221	1.18036	0.00915649	0.606813	917.164	1112.39	1190.09	915.806	954.457	792.209	867.413	850.455	960.483	842.149
FCRLB	Fcrlb	ENSMUSG00000070524	6.40068	-1.20417	-2.30404	0.00919207	0.606813	1.91414	2.97493	6.4794	2.25437	8.28018	7.12853	15.4276	6.86227	6.00356	14.8007
LRRK2	Lrrk2	ENSMUSG00000036273	1866.53	0.243498	1.18386	0.00932117	0.613057	1876.29	2130.2	2036.19	1989.74	2097.69	1574.98	1602.64	1995.32	1902.57	1486.59
ELF2	Elf2	ENSMUSG00000037174	674.064	0.118149	1.08534	0.00941095	0.615779	731.83	698.067	685.566	695.187	703.642	669.871	650.411	645.111	626.785	644.779
PPP1R1A	Ppp1r1a	ENSMUSG00000022490	1373.87	-0.141299	-1.1029	0.00943606	0.615779	1417.8	1259.94	1320.79	1365.43	1310.7	1470.23	1684.1	1497.29	1321.51	1379.42
CHID1	Chid1	ENSMUSG00000025512	1215.33	-0.203117	-1.15118	0.00948703	0.615779	1271.18	1156.66	1033.13	1187.55	1023.42	1329.61	1532.33	1305.71	1085.24	1271.51
SRRD	Srrd	ENSMUSG00000029346	257.154	-0.209067	-1.15594	0.00952737	0.615779	237.379	264.032	256.944	227.957	232.922	272.159	261.425	307.214	320.14	253.619
ELOVL7	Elovl7	ENSMUSG00000021696	264.848	0.294006	1.22604	0.00954756	0.615779	252.217	310.212	347.543	315.128	246.093	189.061	291.399	260.272	217.203	241.101
PCMTD2	Pcmtd2	ENSMUSG00000027589	2231.55	0.10764	1.07746	0.009623	0.615779	2188.47	2296.52	2261.94	2342.17	2320.91	2151.64	2087.47	2229.1	2038.8	2082.01
PDLIM1	Pdlim1	ENSMUSG00000055044	151.287	0.40192	1.32127	0.00967704	0.615779	175.078	158.882	186.154	175.808	125.272	111.267	113.381	158.8	108.36	130.795
PLEKHB1	Plekhb1	ENSMUSG00000030701	4837.11	0.199189	1.14805	0.00970933	0.615779	4896.81	5018.84	6032.69	4652.47	4768.19	3993.53	4283.67	4581.41	4865.53	4374.82
CDH23	Cdh23	ENSMUSG00000012819	25.5466	0.757995	1.69114	0.00986065	0.623151	23.4953	42.254	39.4186	21.8388	30.1589	22.0914	19.0969	15.7271	15.3026	21.4967
TDRP	Tdrp	ENSMUSG00000050052	458.76	0.206011	1.15349	0.00991664	0.624467	480.704	539.196	481.532	525.484	407.373	390.478	434.124	425.483	395.36	461.151
MS4A6E	Ms4a6b	ENSMUSG00000024677	36.0155	-0.630684	-1.5483	0.00997642	0.62586	29.1784	20.1986	41.2136	19.7828	37.8911	42.7996	34.4596	82.876	29.5294	43.2609
TRAF1	Traf1	ENSMUSG00000026875	9.7245	1.19401	2.28788	0.0100092	0.62586	18.9298	10.7478	5.16054	5.35008	23.6033	8.53028	1.81485	5.76577	5.70953	5.61178
ROBO3	Robo3	ENSMUSG00000032128	1490.11	0.315603	1.24453	0.0101261	0.627704	2025.63	1830.79	1501.48	1592.8	1613.08	1521.75	1289.2	1317.18	1517.16	1237.01
TMEM74B	Tmem74b	ENSMUSG00000044364	50.7106	-0.458295	-1.37392	0.0101318	0.627704	48.3594	51.2319	42.8637	44.7533	34.9305	71.4088	83.9319	57.2519	45.1999	45.1619
PEX11G	Pex11g	ENSMUSG00000069633	11.4978	0.916041	1.88693	0.0101609	0.627704	5.18104	14.5239	19.1596	18.7753	25.8124	3.92588	11.3478	11.3486	10.0851	8.31014
EPHA6	Epha6	ENSMUSG00000055540	313.871	-0.306253	-1.23649	0.0101978	0.627704	250.435	280.746	248.474	293.091	291.533	275.737	418.821	274.667	341.811	376.061
GTF2I	Gtf2i	ENSMUSG00000060261	5486.88	0.115614	1.08344	0.0102155	0.627704	5755.5	5740.58	5267.61	5383.84	6417.69	5372.57	4981.86	5376.56	5324.18	5314.94
LTBP3	Ltbp3	ENSMUSG00000024940	1135.01	0.211206	1.15766	0.0104611	0.639645	1247.62	1282.2	1079.6	1043.61	1298.6	948.082	1017.85	1056.4	1111.52	1009.48
TMEM81	Tmem81	ENSMUSG00000048174	86.1107	0.358454	1.28205	0.0104819	0.639645	77.8047	104.695	92.8447	99.1773	102.368	71.39	67.929	81.5095	88.6947	63.6163
TMEM132C	Tmem132c	ENSMUSG00000034324	196.263	-0.221354	-1.16583	0.0105537	0.640679	170.159	183.685	202.24	170.237	192.487	236.12	191.177	215.941	209.291	220.025
SPRING1	Spring1	ENSMUSG00000032840	832.925	0.140995	1.10267	0.0105902	0.640679	890.768	779.906	843.459	828.749	953.631	801.298	734.275	786.646	810.573	767.705
FRMD5	Frmd5	ENSMUSG00000027238	1067.92	0.175077	1.12902	0.0106887	0.643426	1060.86	1282.02	1148.66	1078.32	1180.78	1006.72	1055.24	957.471	1064.92	1010.11
STK17B	Stk17b	ENSMUSG00000026094	306.255	0.195441	1.14507	0.0109851	0.652473	399.608	333.229	293.513	327.052	342.262	317.177	305.537	302.987	276.184	279.69
DCUN1D2	Dcun1d2	ENSMUSG00000038506	1294.84	0.0953275	1.06831	0.011005	0.652473	1351.08	1375.67	1319.72	1304.73	1342.41	1296.67	1219.97	1266.5	1288.03	1197.28
EXD1	Exd1	ENSMUSG00000048647	44.2604	0.704311	1.62937	0.0110482	0.652473	123.518	41.9655	56.8521	38.1112	31.9828	40.1764	26.2946	47.2806	28.5452	26.2737
CD180	Cd180	ENSMUSG00000021624	35.4025	-0.543844	-1.45785	0.0111334	0.652473	24.0006	40.6555	29.7734	29.8495	26.0351	39.7513	59.3372	40.6999	39.9215	37.9
CHASERR	Chaserr	ENSMUSG00000101970	209.825	-0.219061	-1.16398	0.0111727	0.652473	195.52	180.472	191.305	223.65	175.717	212.558	217.247	243.175	241.542	208.925
TMEM163	Tmem163	ENSMUSG00000026347	200.037	-0.347472	-1.27233	0.0112361	0.652473	151.368	192.888	172.63	133.064	188.461	234.201	188.434	149.566	277.269	222.225
TXLNA	Txlna	ENSMUSG00000053841	1427.97	0.100848	1.0724	0.0112645	0.652473	1511.25	1491.52	1506.08	1378.15	1440.51	1336.2	1314.12	1369.12	1460.1	1360.01
LAMTOR3	Lamtor3	ENSMUSG00000091512	988.806	0.132662	1.09631	0.0112751	0.652473	1030.11	1028.28	1092.43	1087.47	977.555	988.85	899.553	909.039	1021.18	937.08
IMPA1	Impa1	ENSMUSG00000027531	1616.19	0.129931	1.09424	0.0112779	0.652473	1805.47	1599.09	1536	1611.48	1667.72	1592.22	1481.13	1564.91	1475.4	1399.38
RAB39A	Rab39	ENSMUSG00000055069	35.6976	0.50698	1.42107	0.0112855	0.652473	40.8587	45.9163	26.6147	50.725	37.6378	23.0245	22.937	21.8872	34.9046	39.7663
PRR36	Prr36	ENSMUSG00000064125	1105.87	-0.217472	-1.16269	0.0112912	0.652473	1040.37	962.169	1036.15	1044.04	1108.16	1237.74	1309.5	1168.41	1108.45	1209.14
GSE1	Gse1	ENSMUSG00000031822	2144.94	0.141436	1.103	0.0113167	0.652473	2169.32	2389.31	2328.37	2160.91	2328.8	1856.29	1976.22	2085.85	2262.68	2140.13
TMCO5A	Tmco5	ENSMUSG00000027355	21.1683	-0.714733	-1.64118	0.0115913	0.658007	21.2651	8.48267	14.6524	22.399	14.8645	27.0079	28.7451	18.6535	16.2483	45.584
TMCO4	Tmco4	ENSMUSG00000041143	70.1404	-0.402646	-1.32193	0.0116167	0.658007	66.2295	64.6083	83.1113	53.2651	59.6589	121.067	69.5344	95.0495	71.2505	78.0005
TEDC1	Tedc1	ENSMUSG00000037466	28.5435	-0.754993	-1.68762	0.0116227	0.658007	32.7058	24.4482	26.3419	9.07377	30.0549	36.2148	73.1482	37.2562	35.0952	26.9436
PACSIN3	Pacsin3	ENSMUSG00000027257	735.926	0.189544	1.1404	0.0116299	0.658007	866.466	717.029	855.823	769.244	762.206	703.107	717.155	697.839	699.353	663.476
MAS1	Mas1	ENSMUSG00000068037	250.407	-0.274789	-1.20982	0.0116933	0.658007	220.821	202.496	182.837	268.626	236.832	265.963	321.881	216.282	235.782	303.282
ACACB	Acacb	ENSMUSG00000042010	162.248	0.353683	1.27782	0.0117249	0.658007	225.429	120.958	183.528	240.979	198.128	135.185	130.7	189.321	144.305	155.976
C14orf39	4930447C04Rik	ENSMUSG00000021098	775.719	-0.257687	-1.19556	0.0117268	0.658007	594.309	785.915	785.945	775.177	680.607	817.812	1083.29	707.836	868.349	852.951
MRPL39	Mrpl39	ENSMUSG00000022889	432.667	0.141352	1.10294	0.0117872	0.658229	451.51	474.994	430.397	470.582	431.91	437.79	409.484	393.453	419.68	386.654
STAC3	Stac3	ENSMUSG00000040287	97.6266	0.461402	1.37688	0.0118932	0.658559	91.12	134.605	81.5995	113.308	115.56	85.9408	47.2167	56.6198	108.582	93.6148
MOBP	Mobp	ENSMUSG00000032517	11317.5	0.310426	1.24007	0.0119026	0.658559	10213.9	12353.8	15722.4	11115.3	10624.9	8544.73	9190.93	10143.3	12070.8	8459.81
MSLNL	Mslnl	ENSMUSG00000041062	16.6784	0.660561	1.5807	0.0119043	0.658559	19.3376	19.2638	18.045	15.2745	26.9729	14.9681	10.2136	13.6069	12.7711	11.5645
ATP13A4	Atp13a4	ENSMUSG00000038094	288.907	-0.233857	-1.17598	0.0119871	0.659218	284.77	242.305	280.952	289.11	241.888	348.607	328.402	286.875	264.191	348.323
CCSAP	Ccsap	ENSMUSG00000031971	1233.32	-0.12394	-1.08971	0.0119905	0.659218	1163.56	1213.03	1157.74	1235.7	1227.48	1364.05	1306.64	1367.55	1285.62	1211.82
ELP4	Elp4	ENSMUSG00000027167	241.407	-0.25336	-1.19198	0.012131	0.664882	273.779	250.479	204.473	210.526	213.565	277.584	289.943	283.138	242.239	279.867
PCDHB8	Pcdhb8	ENSMUSG00000045876	80.7067	0.492942	1.40731	0.0121791	0.665464	129.768	90.6928	95.9438	84.0644	91.0815	61.577	55.943	76.7136	78.5583	78.3021
SLC49A3	Mfsd7a	ENSMUSG00000029490	32.1906	0.664243	1.58474	0.0123355	0.668683	46.3383	23.368	25.5195	65.5121	29.0346	19.452	25.2315	29.6377	16.1012	22.1423
PIWIL2	Piwil2	ENSMUSG00000033644	34.8337	0.553552	1.46769	0.0123863	0.668683	49.9326	40.5578	35.1236	31.0102	47.5301	24.5106	19.0925	28.002	42.8798	26.0541
CLDN11	Cldn11	ENSMUSG00000037625	1495.07	0.264906	1.20156	0.0125141	0.668683	1553.55	1493.26	2079.13	1363.02	1456.74	1335.41	1124.8	1415.66	1529.54	1208.19
PSMD4	Psmd4	ENSMUSG00000005625	1817.31	0.112527	1.08112	0.0125624	0.668683	1794.92	1788.12	2008.43	1866.86	1811.44	1743.66	1800.45	1608.45	1729.11	1685.86
ARHGAP11B	Arhgap11a	ENSMUSG00000041219	82.7892	0.318233	1.2468	0.0125942	0.668683	75.7476	87.3472	109.076	84.574	85.1895	65.7491	78.91	79.8014	58.5117	70.5752
RANBP1	Ranbp1	ENSMUSG00000005732	930.129	-0.134654	-1.09783	0.0126121	0.668683	901.054	925.33	821.237	846.482	860.897	1043.89	956.245	963.649	906.738	910.211
EFCAB3	Efcab3	ENSMUSG00000020690	11.7627	-1.09074	-2.12984	0.0126169	0.668683	6.00864	5.54457	6.43257	14.3247	4.63976	20.561	9.83599	6.32456	13.8417	27.9903
CEP250	Cep250	ENSMUSG00000038241	1430.99	0.157658	1.11547	0.012632	0.668683	1399.55	1515.83	1708.8	1463.66	1449.91	1257.72	1486.85	1238.04	1353.52	1416.13
NCLN	Ncln	ENSMUSG00000020238	1252.96	0.124886	1.09042	0.0126327	0.668683	1266.9	1182.54	1389.31	1284.88	1294.62	1085.49	1248.49	1161.07	1244.04	1147.07
SOCS3	Socs3	ENSMUSG00000053113	81.8907	0.372762	1.29483	0.012741	0.668683	108.544	99.9431	60.1094	81.3234	105.02	69.0366	58.8071	66.4706	74.0841	84.6529
PRKCG	Prkcg	ENSMUSG00000078816	7331.06	-0.220599	-1.16522	0.0127577	0.668683	7530.64	5804.56	6281.79	7507.67	6230.4	7848.91	8802.93	7068.19	6962.01	8179.74
TCEANC2	Tceanc2	ENSMUSG00000028619	417.859	-0.264108	-1.20089	0.0127651	0.668683	464.011	388.736	353.347	305.323	381.988	401.692	512.253	436.932	522.352	402.135
USP22	Usp22	ENSMUSG00000042506	5056.74	-0.0905757	-1.0648	0.0129405	0.675011	4986.23	4975.3	5052.47	4841.7	4815.78	5267.66	5738.21	5059.93	4946.51	5249.8
KIF20A	Kif20a	ENSMUSG00000003779	8.18586	-1.21081	-2.31467	0.012987	0.675011	7.18123	4.60566	0	8.50118	5.38499	8.41607	12.5307	11.1382	24.5037	6.11993
CCDC102A	Ccdc102a	ENSMUSG00000063605	29.4852	0.563263	1.47761	0.013	0.675011	31.1318	51.8297	22.4679	28.372	46.5464	21.3954	25.7095	22.433	19.4123	31.7292
C4B	C4a	ENSMUSG00000015451	101.312	0.559893	1.47416	0.0130687	0.676146	120.624	120.83	133.841	69.3842	117.999	74.2973	50.0933	47.1061	96.1549	115.229
RGS3	Rgs3	ENSMUSG00000059810	502.497	0.180439	1.13323	0.0131006	0.676146	604.853	462.716	519.017	515.953	564.819	433.214	485.881	500.416	456.4	477.586
BMP2K	Bmp2k	ENSMUSG00000034663	450.504	0.208897	1.1558	0.0132206	0.676146	473.218	443.441	551.577	489.085	482.073	417.864	428.691	403.222	389.165	468.78
SNTB2	Sntb2	ENSMUSG00000041308	1155.83	0.163361	1.11989	0.0132247	0.676146	1040.11	1376.65	1246.47	1187.84	1324.25	1156.68	1036.59	1103.77	1104	1114.3
SHISA3	Shisa3	ENSMUSG00000050010	7.13602	1.11729	2.16939	0.0132402	0.676146	17.7338	6.53099	8.40305	9.51462	11.2936	6.75236	0.929225	5.45041	6.80845	5.1493
KCNJ14	Kcnj14	ENSMUSG00000058743	53.2728	0.407811	1.32667	0.0132762	0.676146	74.9626	64.6643	44.8443	72.6135	52.4604	39.6175	40.8729	43.3897	53.5333	56.3982
ASPG	Aspg	ENSMUSG00000037686	85.6422	0.475588	1.39048	0.0132884	0.676146	84.2432	86.6892	98.7955	87.6269	115.359	47.2307	57.0289	46.3104	115.373	79.5126
VRK2	Vrk2	ENSMUSG00000064090	38.7663	0.410533	1.32918	0.0134436	0.676296	50.2263	45.8738	45.7223	35.6181	49.0118	31.2926	31.2853	38.8927	33.1624	36.4409
CYP4B1	Cyp4b1	ENSMUSG00000028713	14.4019	-0.76092	-1.69457	0.0134918	0.676296	12.7292	13.571	9.25945	16.259	12.686	32.9362	13.1752	22.1994	15.9701	26.5487
HLA-G	H2-Q6	ENSMUSG00000073409	15.1462	-1.05893	-2.08339	0.013586	0.676296	7.79053	6.70672	13.4649	9.84235	8.082	35.466	18.3794	9.06579	17.2447	14.7549
GFOD2	Gfod2	ENSMUSG00000013150	443.169	-0.26721	-1.20348	0.0136242	0.676296	408.247	458.539	357.123	351.821	452.865	528.155	434.247	500.896	442.333	535.402
TLCD1	Tlcd1	ENSMUSG00000019437	535.686	-0.193752	-1.14373	0.0136371	0.676296	453.316	517.413	637.19	489.223	517.726	635.426	597.845	633.052	505.726	617.403
KIF11	Kif11	ENSMUSG00000012443	33.7961	-0.517626	-1.4316	0.013656	0.676296	25.9856	27.5735	31.2204	19.2316	30.304	33.7896	32.4733	46.8885	45.0773	35.2979
DAB1	Dab1	ENSMUSG00000028519	2678.58	-0.121069	-1.08754	0.01366	0.676296	2460.25	2552.71	2412.86	2678.36	2659.32	2670.23	2726.81	2584.48	2829.82	3072.06
TENT5C	Tent5c	ENSMUSG00000044468	69.2737	-0.421218	-1.33906	0.0136761	0.676296	43.4476	78.8149	64.7157	48.6076	74.2916	73.2725	88.9435	62.6641	88.8766	102.094
IL11RA	Il11ra1	ENSMUSG00000073889	820.004	0.197425	1.14665	0.0137305	0.676296	965.365	829.332	984.052	892.915	759.1	810.58	675.455	852.313	842.532	686.162
ALDH1L2	Aldh1l2	ENSMUSG00000020256	124.657	-0.338271	-1.26424	0.0137539	0.676296	98.1849	115.76	114.757	124.641	96.2643	119.143	153.563	112.368	124.087	189.255
SLC41A2	Slc41a2	ENSMUSG00000034591	578.351	-0.160221	-1.11746	0.0139018	0.676296	579.99	580.338	512.201	550.447	544.895	577.259	712.078	576.07	594.238	634.627
MYO15B	Myo15b	ENSMUSG00000034427	48.1456	0.804981	1.74712	0.0139262	0.676296	63.5143	49.0428	86.8979	63.2956	37.8818	39.3333	17.3744	36.5738	41.7401	36.5154
DNAH10	Dnah10	ENSMUSG00000038011	31.1298	0.706222	1.63153	0.0139387	0.676296	30.669	25.4284	31.1603	32.0057	35.7722	25.6947	23.3131	15.0026	7.9278	22.5988
RRS1	Rrs1	ENSMUSG00000061024	423.379	0.160962	1.11803	0.0142166	0.687897	460.12	461.01	444.74	414.446	457.998	424.899	411.059	414.859	348.621	401.423
SKA2	Ska2	ENSMUSG00000020492	315.478	0.249904	1.18913	0.0143288	0.691445	291.398	384.298	314.804	295.385	314.111	316.303	231.363	248.861	278.736	270.544
TBL1XR1	Tbl1xr1	ENSMUSG00000027630	2072.47	-0.162872	-1.11951	0.0144357	0.694351	1928.1	2099	2163.07	1745.16	2162.81	2467.53	2492.92	1937.56	2241.45	2165.47
ECPAS	Ecpas	ENSMUSG00000050812	3291.03	0.175838	1.12962	0.0145115	0.694351	3031.53	3756.18	3829.33	3536.38	3458.16	2817.79	3220.45	2867.42	3371.27	3313.22
WNT5A	Wnt5a	ENSMUSG00000021994	206.847	-0.230775	-1.17347	0.0146055	0.694351	201.412	166.391	191.234	198.592	202.432	248.713	200.309	213.628	272.502	197.789
RHEBL1	Rhebl1	ENSMUSG00000023755	164.76	0.254602	1.19301	0.0146068	0.694351	170.811	188.532	196.769	182.221	168.529	178.583	152.434	154.598	131.494	142.212
SLC1A6	Slc1a6	ENSMUSG00000005357	155.732	0.234243	1.17629	0.014634	0.694351	184.664	143.312	164.141	170.443	184.976	149.079	159.411	129.185	124.099	156.627
SLITRK5	Slitrk5	ENSMUSG00000033214	1741.15	-0.147119	-1.10736	0.0148136	0.694351	1834.46	1631.46	1477.35	1705.88	1648.88	1765.87	2049.68	1829.15	1736.34	1806.9
SCG3	Scg3	ENSMUSG00000032181	6984.06	-0.121986	-1.08823	0.0148171	0.694351	6595.82	6856.11	6558.91	6748.55	6929.8	7106.75	7740.34	7339.09	6950.96	7523.93
N4BP3	N4bp3	ENSMUSG00000001053	312.904	0.224144	1.16808	0.0148203	0.694351	306.625	326.853	378.558	338.434	261.818	265.799	263.598	248.933	275.326	324.517
LIPH	Liph	ENSMUSG00000044626	18.8364	-0.810486	-1.7538	0.0148806	0.694351	10.5724	16.0862	10.128	10.4865	10.9507	11.6234	21.8833	29.084	19.7702	20.5355
CASP6	Casp6	ENSMUSG00000027997	72.2455	-0.376805	-1.29846	0.0149373	0.694351	76.4542	50.2897	64.8051	75.015	59.583	66.766	70.7745	85.0519	117.854	86.1854
NPHS1	Nphs1	ENSMUSG00000006649	63.7099	0.490898	1.40532	0.0149523	0.694351	63.1009	70.6873	87.6014	97.6163	61.1019	26.5427	61.6715	65.7782	67.6681	49.5836
TMEM86B	Tmem86b	ENSMUSG00000045282	149.165	0.305553	1.23589	0.0149586	0.694351	160.865	167.505	165.993	146.704	154.575	145.289	121.086	124.941	145.698	107.125
GPR21	Gpr21	ENSMUSG00000053164	65.6258	-0.384323	-1.30525	0.0149756	0.694351	54.2525	70.9478	58.3417	63.8391	41.8849	74.4981	71.3349	72.83	110.598	55.6363
TRAPPC2L	Trappc2l	ENSMUSG00000015013	362.205	-0.244718	-1.18486	0.0151151	0.697834	312.174	341.106	326.145	345.83	284.727	471.343	398.846	379.79	320.972	335.962
OPLAH	Oplah	ENSMUSG00000022562	578.774	0.172726	1.12719	0.0151723	0.697834	703.728	615.746	622.355	604.807	565.851	588.718	542.517	487.223	619.12	523.4
GNE	Gne	ENSMUSG00000028479	812.736	-0.122087	-1.08831	0.0151857	0.697834	747.773	743.917	771.395	827.159	805.098	821.788	848.777	789.472	905.469	873.509
PADI2	Padi2	ENSMUSG00000028927	543.214	0.172052	1.12666	0.0152309	0.697834	648.104	568.626	601.197	504.999	562.031	439.458	512.022	532.839	580.879	499.451
CD300A	Cd300a	ENSMUSG00000034652	28.7729	0.628259	1.5457	0.0152472	0.697834	74.5744	28.3726	38.8792	29.6833	26.6868	16.7947	21.5988	37.6013	19.4922	27.8887
BAD	Bad	ENSMUSG00000024959	427.898	0.205479	1.15307	0.01539	0.698052	453.619	425.226	549.169	454.255	435.898	405.283	390.617	420.081	409.371	381.903
B3GALT2	B3galt2	ENSMUSG00000033849	1221	-0.186093	-1.13768	0.0154302	0.698052	1091.53	1004	1099.25	1252.58	1069.4	1282.05	1442.29	1257.13	1175.14	1117.01
THEG	Theg	ENSMUSG00000020317	14.5122	-0.914452	-1.88485	0.0155298	0.698052	19.6866	9.0177	3.10087	9.82675	9.88988	9.31256	21.0032	23.6963	12.7275	24.7509
GM2A	Gm2a	ENSMUSG00000000594	1356.21	-0.132872	-1.09647	0.0155552	0.698052	1433.79	1213.77	1307.76	1275.99	1330.95	1516.99	1448	1391.3	1438.15	1400.23
LRSAM1	Lrsam1	ENSMUSG00000026792	822.055	-0.134486	-1.0977	0.0155574	0.698052	830.938	735.829	715.31	811.569	825.548	921.971	884.822	883.075	806.966	803.443
LIPT1	Lipt1	ENSMUSG00000037216	93.6597	-0.339832	-1.26561	0.0156272	0.698052	84.5176	100.142	69.503	78.8356	78.8946	115.557	135.549	97.6031	84.4469	86.739
SLC66A2	Slc66a2	ENSMUSG00000034006	341.225	0.172148	1.12673	0.01566	0.698052	344.969	357.282	382.046	381.848	361.161	329.129	281.327	322.933	328.42	360.537
DEDD2	Dedd2	ENSMUSG00000054499	555.705	0.176727	1.13032	0.0157231	0.698052	588.669	603.603	647.895	533.256	560.431	568.391	449.586	536.985	518.226	524.5
CDC42EP2	Cdc42ep2	ENSMUSG00000045664	172.958	0.233003	1.17528	0.0157263	0.698052	225.927	175.874	193.66	165.758	165.604	171.666	139.938	159.106	150.13	167.856
GJA5	Gja5	ENSMUSG00000057123	11.3041	-0.889477	-1.8525	0.0157532	0.698052	16.4204	3.80864	8.3503	5.40072	8.92132	11.82	23.1975	17.9424	16.1232	10.518
SOX8	Sox8	ENSMUSG00000024176	1041.02	0.238119	1.17945	0.0158023	0.698052	1246.15	1040.26	954.946	1014.93	1218.45	1040.33	783.276	728.385	918.677	1172.23
SERAC1	Serac1	ENSMUSG00000015659	627.252	-0.141049	-1.10271	0.0158913	0.700245	573.358	622.234	587.623	673.27	531.944	656.234	640.45	613.32	686.62	694.755
POLE	Pole	ENSMUSG00000007080	37.5602	0.620702	1.53762	0.0160348	0.704219	46.0603	41.0754	56.3875	54.6233	25.8031	27.5539	28.8719	18.5164	22.3888	49.2747
CDK15	Cdk15	ENSMUSG00000026023	12.4315	0.80145	1.74285	0.0160906	0.704219	19.6423	20.1491	9.41867	15.4485	17.0462	5.83784	13.9219	6.80371	6.81886	18.0504
DIPK2A	Dipk2a	ENSMUSG00000045414	944.131	-0.167525	-1.12313	0.0161402	0.704219	837.935	978.832	778.682	922.592	922.889	981.673	1081.22	1067.93	939.497	918.356
SCARF1	Scarf1	ENSMUSG00000038188	44.9548	0.434531	1.35147	0.0162181	0.70554	53.189	50.6678	71.0775	46.0829	39.6055	32.6727	47.5172	32.7525	35.976	42.7257
CATIP	Catip	ENSMUSG00000073650	36.5172	0.52264	1.43658	0.0164057	0.70731	31.8735	52.4756	46.4418	26.4149	48.913	17.5128	37.9174	36.5432	23.0019	29.1172
WDR3	Wdr3	ENSMUSG00000033285	512.267	0.307679	1.23772	0.0164102	0.70731	603.009	629.951	439.076	506.753	699.926	406.691	538.329	344.528	518.487	519.277
APBA3	Apba3	ENSMUSG00000004931	443.891	0.276867	1.21156	0.0165307	0.71078	502.987	478.788	544.13	417.71	439.971	425.269	282.697	463.327	417.195	382.379
AK2	Ak2	ENSMUSG00000028792	452.547	0.180545	1.13331	0.0167236	0.715815	511.925	478.954	436.827	542.068	429.177	473.631	434.603	370.671	411.997	421.416
MED26	Med26	ENSMUSG00000045248	206.99	-0.202819	-1.15095	0.0167852	0.71652	209.466	160.556	178.737	212.293	199.712	220.558	193.068	239.348	223.76	231.112
DACT2	Dact2	ENSMUSG00000048826	1405.24	-0.222085	-1.16642	0.0170345	0.720797	1604.21	1363.23	1103	1396.97	1481.15	1681.41	1759	1637.29	1412.01	1613.7
FCHO1	Fcho1	ENSMUSG00000070000	2761.91	0.10196	1.07323	0.0170478	0.720797	2848.55	2957.67	3076.71	2857.22	2706.25	2704.16	2454.4	2865.15	2745.12	2697.76
NHLRC4	Nhlrc4	ENSMUSG00000090113	6.6136	-1.28789	-2.44171	0.0172885	0.729238	2.47801	7.02599	4.79168	0.556849	2.28576	9.61914	1.97415	4.61572	10.5828	14.4308
ZNF426	Zfp426	ENSMUSG00000059475	732.081	0.144576	1.10541	0.0174912	0.734378	777.475	809.99	813.518	742.027	707.59	763.001	630.838	661.875	748.922	678.773
ARRDC3	Arrdc3	ENSMUSG00000074794	1167	0.140717	1.10245	0.0176247	0.734661	1252.37	1205.05	1128.87	1121.5	1222.18	1075.18	1038.56	978.987	1187.53	1102.3
TET3	Tet3	ENSMUSG00000034832	2380.54	0.170813	1.12569	0.0176349	0.734661	2525.16	3063.06	2439.23	2103.75	2664.59	2231.41	2104.3	2124.95	2342.43	2567.86
SH3BGR	Sh3bgr	ENSMUSG00000040666	17.2307	-0.916181	-1.88711	0.0176725	0.734661	12.6841	11.224	12.4704	14.1495	8.44393	41.7813	10.7607	43.4648	15.0515	12.5629
TM2D3	Tm2d3	ENSMUSG00000078681	461.946	0.131562	1.09548	0.0177067	0.734661	478.167	483.896	451.227	481.686	484.111	476.451	403.598	450.883	435.364	407.507
COL15A1	Col15a1	ENSMUSG00000028339	257.258	0.399403	1.31896	0.0177689	0.735524	232.866	385.36	391.826	296.567	220.564	195.932	184.796	203.386	309.176	266.907
DDX60	Ddx60	ENSMUSG00000037921	17.7998	-0.694605	-1.61844	0.0178798	0.736682	13.0053	10.2736	14.1899	20.0146	9.85922	21.7709	23.5743	28.3085	18.5024	17.9937
NSMCE3	Nsmce3	ENSMUSG00000070520	446.469	-0.14104	-1.1027	0.0180819	0.743284	479.542	390.359	410.019	421.293	418.574	482.019	494.979	452.067	442.545	464.078
AMH	Amh	ENSMUSG00000035262	26.2017	0.577283	1.49204	0.0182538	0.748618	25.8311	30.3219	22.6462	34.0418	34.7191	27.3652	14.3208	23.7853	17.8904	16.0104
THNSL1	Thnsl1	ENSMUSG00000048550	487.241	-0.163248	-1.11981	0.0183973	0.751032	474.255	433.812	450.581	509.072	412.878	533.985	558.419	506.674	450.083	499.915
SPSB1	Spsb1	ENSMUSG00000039911	419.974	0.239685	1.18073	0.0184817	0.751869	457.433	459.152	499.917	359.324	407.026	339.836	384.544	405.969	402.3	317.226
COMMD10	Commd10	ENSMUSG00000042705	409.779	0.145582	1.10618	0.0185793	0.751869	437.176	416.777	440.074	484.695	400.635	399.088	383.326	427.483	379.392	377.844
CPNE4	Cpne4	ENSMUSG00000032564	1083.02	-0.150816	-1.1102	0.0185828	0.751869	961.245	1066.38	987.691	1060.97	1002.94	1149.83	1036.81	1111.51	1053.69	1287.04
TMEM252	Tmem252	ENSMUSG00000048572	25.6604	0.780543	1.71778	0.0185871	0.751869	42.5339	42.1841	18.8583	9.69473	40.6435	14.633	18.147	22.4854	19.22	15.7871
TMEM50A	Tmem50a	ENSMUSG00000028822	1568.74	-0.103348	-1.07426	0.0188708	0.760751	1542.44	1490.91	1429.03	1532.6	1528.54	1682.71	1580.71	1508.74	1677.35	1633.62
TRAF7	Traf7	ENSMUSG00000052752	1390.12	0.136598	1.09931	0.0189518	0.760751	1447.59	1605.07	1469.44	1296.15	1438.28	1266.56	1378.66	1407.06	1245.05	1303.4
SULT2B1	Sult2b1	ENSMUSG00000003271	192.257	-0.246873	-1.18663	0.0189759	0.760751	168.239	184.675	180.901	182.362	163.71	223.722	218.79	227.798	196.586	176.873
FLRT2	Flrt2	ENSMUSG00000047414	2192.64	-0.202251	-1.15049	0.0189781	0.760751	2082.94	1970.06	1719.1	2219.05	2165.09	2283.2	2444.51	2122.94	2391.2	2443.43
ARID3B	Arid3b	ENSMUSG00000004661	265.769	0.246667	1.18646	0.0190829	0.761588	318.889	343.406	283.911	234.063	270.17	201.883	238.693	228.747	246.071	311.874
TTR	Ttr	ENSMUSG00000061808	95.9266	2.78015	6.86923	0.0192502	0.761588	3.77268	6.67083	901.277	6.37904	99.6432	5.94671	0.962624	20.9066	88.8399	31.6201
PNMA2	Pnma2	ENSMUSG00000046204	1762.5	-0.140376	-1.10219	0.0192582	0.761588	1596.86	1536.92	1547.34	1807.01	1690.25	1960.79	1844.46	1553.43	1962.5	1693.9
DHODH	Dhodh	ENSMUSG00000031730	382.623	-0.211702	-1.15805	0.0192707	0.761588	387.045	352.079	337.862	306.243	385.963	496.357	397.656	417.304	371.411	365.232
TMEM131L	Tmem131l	ENSMUSG00000033767	511.183	-0.16424	-1.12058	0.0194466	0.761588	394.994	528.018	470.311	463.476	452.842	474.339	532.691	547.863	522.219	509.398
TRUB1	Trub1	ENSMUSG00000025086	692.397	-0.156985	-1.11495	0.0194952	0.761588	623.943	678.214	706.433	621.099	633.455	709.907	814.951	707.233	690.532	712.467
NDUFA4L2	Ndufa4l2	ENSMUSG00000040280	49.1793	0.41037	1.32903	0.0195104	0.761588	53.771	59.7705	57.4337	58.7076	60.5642	52.9006	43.1147	46.5808	48.6188	27.2294
TBC1D31	Tbc1d31	ENSMUSG00000022364	222.749	0.221219	1.16572	0.0195782	0.761588	273.019	248.601	281.51	215.943	219.537	189.276	231.974	202.872	240.711	196.681
PCDH10	Pcdh10	ENSMUSG00000049100	5373.3	-0.134385	-1.09763	0.0196428	0.761588	4770.48	5058.98	5018.4	5432.29	5277.02	5057.32	6362.79	5294.64	5179.28	6155.37
ZBTB49	Zbtb49	ENSMUSG00000029127	259.824	0.184718	1.13659	0.0196643	0.761588	238.603	286.032	292.735	291.447	287.878	233.352	245.523	252.097	257.935	239.267
VSTM2L	Vstm2l	ENSMUSG00000037843	1160.36	-0.183606	-1.13572	0.0197555	0.761588	1294.56	1016.69	958.955	1138.66	1115.55	1217.14	1308.02	1318.77	1113.31	1316.27
EML6	Eml6	ENSMUSG00000044072	997.332	0.12873	1.09333	0.0197652	0.761588	987.74	955.869	1130.15	1026.68	1003.42	949.314	948.428	900.341	884.018	982.536
MAD2L1	Mad2l1	ENSMUSG00000029910	227.028	-0.251571	-1.1905	0.0197661	0.761588	183.154	225.895	167.068	215.461	245.677	228.513	215.999	259.402	263.282	272.148
GNMT	Gnmt	ENSMUSG00000002769	10.2608	0.914951	1.88551	0.0199457	0.761588	4.27944	10.1255	12.8823	13.1988	26.6371	7.90899	7.8971	7.79418	5.02525	6.09901
CPLX3	Cplx3	ENSMUSG00000039714	326.663	0.386465	1.30719	0.0199763	0.761588	514.634	203.79	416.015	345.634	292.907	271.083	317.387	249.578	257.154	258.587
LMF2	Lmf2	ENSMUSG00000022614	374.693	-0.222088	-1.16642	0.019979	0.761588	308.555	298.513	414.595	391.443	391.803	485.532	360.285	427.641	427.965	404.268
SPTLC1	Sptlc1	ENSMUSG00000021468	652.007	-0.117293	-1.0847	0.0200588	0.761588	619.738	577.123	629.854	590.791	620.536	638.745	621.806	667.156	731.275	641.102
ZNF219	Zfp219	ENSMUSG00000049295	715.71	0.193349	1.14341	0.0200592	0.761588	734.871	697.12	791.58	748.329	803.146	650.332	570.456	673.176	727.479	684.306
LBHD1	Lbhd1	ENSMUSG00000096740	123.156	0.408872	1.32765	0.0200755	0.761588	116.026	95.3689	148.871	123.656	184.123	98.7826	134.065	101.808	76.4112	89.8945
OSGEP	Osgep	ENSMUSG00000006289	445.374	0.198208	1.14727	0.0201774	0.761588	506.291	449.211	447.836	433.004	526.961	426.063	440.297	415.123	352.893	425.497
MUC1	Muc1	ENSMUSG00000042784	16.8221	0.766872	1.70158	0.0201844	0.761588	12.4988	25.2506	14.6747	22.0378	19.8181	8.80671	19.5902	7.2989	12.9597	7.72167
TAF3	Taf3	ENSMUSG00000025782	496.788	-0.192294	-1.14258	0.0201872	0.761588	493.183	451.349	423.334	403.297	507.233	510.333	564.569	432.105	564.473	533.6
AOPEP	Aopep	ENSMUSG00000021458	1012.59	0.198975	1.14788	0.0201977	0.761588	862.167	1136.39	1191	1178.67	1153.06	878.905	840.7	1055.41	996.701	1039.1
MTRF1L	Mtrf1l	ENSMUSG00000019774	134.664	0.428925	1.34623	0.0202329	0.761588	143.864	212.445	122.806	89.7873	150.839	91.5377	144.209	89.098	131.666	78.0076
PUM3	Pum3	ENSMUSG00000041360	699.659	-0.180523	-1.13329	0.0202586	0.761588	702.179	593.05	622.674	817.762	615.835	812.334	770.9	780.872	771.595	654.428
STXBP3	Stxbp3	ENSMUSG00000027882	414.864	0.196223	1.14569	0.0202745	0.761588	415.735	431.678	476.234	466.314	392.367	383.806	366.164	396.31	421.308	336.802
MAMDC4	Mamdc4	ENSMUSG00000026941	35.3791	0.563013	1.47735	0.0202856	0.761588	27.4965	49.5633	61.3704	24.3165	38.3028	35.4822	23.6437	32.9781	17.7549	24.9006
SKAP2	Skap2	ENSMUSG00000059182	245.481	-0.218902	-1.16385	0.0203442	0.761619	205.607	208.623	221.084	202.9	251.276	241.7	302.886	217.347	247.505	263.324
TASL	Tasl	ENSMUSG00000025058	6.74859	1.03295	2.0462	0.0204048	0.761619	4.74323	7.41297	11.6954	7.38032	11.2864	5.76059	3.99751	4.39248	3.38923	3.12435
DPP6	Dpp6	ENSMUSG00000061576	5413.93	-0.101926	-1.07321	0.0206194	0.767631	5576.64	5160.61	4824.69	5178.88	5276.62	5631.21	5633.72	5472.04	5365.32	5820.02
GNAO1	Gnao1	ENSMUSG00000031748	19166.5	-0.0778357	-1.05543	0.0206961	0.768584	19006.6	18537.3	18035.9	18922	18085	18938.7	20236.4	18868.4	19687.2	19984
CAPN15	Capn15	ENSMUSG00000037326	1793.88	0.133767	1.09715	0.0207571	0.768584	1746.54	1926.51	1953.27	1883.81	1878.04	1751.73	1450.27	1727.36	1859.95	1773.12
TOX3	Tox3	ENSMUSG00000043668	227.717	-0.194068	-1.14398	0.0208187	0.768584	209.451	190.596	222.739	209.982	225.333	253.278	221.979	264.125	225.549	245.747
MFRP	Mfrp	ENSMUSG00000034739	7.75822	1.33984	2.53124	0.0210095	0.768584	1.96493	10.4584	37.7389	5.47925	7.06427	3.90094	10.3128	4.53708	2.46526	3.14073
CFAP45	Cfap45	ENSMUSG00000026546	71.621	-0.296363	-1.22804	0.0210591	0.768584	69.135	64.6467	66.4859	69.8503	59.096	83.5426	79.1505	87.1467	65.2925	88.2479
TWIST2	Twist2	ENSMUSG00000007805	13.3056	-0.658749	-1.57871	0.0211411	0.768584	12.7938	8.14886	11.6133	11.4938	13.3942	15.628	23.8649	17.2072	14.6866	18.6524
SLITRK2	Slitrk2	ENSMUSG00000036790	937.37	-0.137525	-1.10002	0.0211644	0.768584	959.112	933.945	814.359	971.239	907.934	958.814	1094.03	906.964	1046.36	1041
BICC1	Bicc1	ENSMUSG00000014329	193.326	-0.241671	-1.18236	0.0212723	0.769223	190.123	126.398	205.69	195.583	190.19	201.349	196.619	219.979	220.495	233.879
C14orf93	4931414P19Rik	ENSMUSG00000022179	101.213	-0.470454	-1.38555	0.0213366	0.769223	110.522	68.9758	63.9449	112.659	117.357	94.272	109.049	148.567	129.383	177.71
MRPL53	Mrpl53	ENSMUSG00000030037	309.241	0.171892	1.12654	0.0213513	0.769223	325.367	325.016	330.551	297.665	352.896	302.493	290.118	296.638	296.508	263.75
IRF9	Irf9	ENSMUSG00000002325	417.588	0.21955	1.16437	0.0213588	0.769223	564.703	435.749	428.147	352.071	472.032	379.177	367.659	383.924	403.676	399.451
ASIC1	Asic1	ENSMUSG00000023017	1933.74	0.110057	1.07927	0.0214019	0.769223	1884.97	2107.42	1978.04	1992.15	1879.91	1799.67	1806.52	1707.18	1790.41	2012.76
DAPP1	Dapp1	ENSMUSG00000028159	110.759	-0.296674	-1.22831	0.0214751	0.769223	107.131	106.413	109.113	79.3394	102.424	109.034	118.79	118.724	117.61	157.929
SMIM15	Smim15	ENSMUSG00000071180	789.643	0.102488	1.07362	0.0214883	0.769223	868.394	801.22	818.249	840.03	787.482	801.147	755.064	757.975	744.146	771.244
ELOVL2	Elovl2	ENSMUSG00000021364	352.026	-0.152469	-1.11147	0.0215285	0.769223	338.229	333.618	335.864	358.258	324.557	413.399	416.264	347.112	361.756	336.16
GLRA3	Glra3	ENSMUSG00000038257	246.97	-0.177641	-1.13103	0.02161	0.769458	229.178	232.283	210.691	242.553	254.713	268.85	247.985	267.321	250.531	289.589
DDTL	Ddt	ENSMUSG00000001666	386.715	0.162226	1.11901	0.0218244	0.775116	429.965	441.93	462.094	421.869	421.198	408.89	355.987	412.669	388.787	380.432
MFN2	Mfn2	ENSMUSG00000029020	5189.38	-0.0903091	-1.0646	0.0219315	0.775235	5478.17	5289.97	4981.08	4847.98	5039.76	5536.48	5528.09	5328.75	5518.12	5382.47
GSTK1	Gstk1	ENSMUSG00000029864	134.084	0.237116	1.17863	0.0219578	0.775235	168.435	151.016	149.796	123.977	137.28	136.733	104.568	129.615	139.278	111.529
CAPN12	Capn12	ENSMUSG00000054083	23.5287	-0.636831	-1.55491	0.0219587	0.775235	29.5213	15.7684	16.4838	17.0913	19.6622	37.1609	33.7074	23.4573	25.1449	27.6949
ZC3H11A	Zc3h11a	ENSMUSG00000102976	693.87	0.190174	1.1409	0.0222082	0.777715	706.447	683.381	779.951	739.829	719.654	566.648	623.614	549.41	749.216	685.363
STYXL2	Dusp27	ENSMUSG00000026564	7.74612	-1.04945	-2.06974	0.0222493	0.777715	6.90852	4.66551	3.10395	1.09826	6.12113	6.92727	12.4161	4.66613	8.11609	13.5193
OTUB1	Otub1	ENSMUSG00000024767	3566.6	-0.0944941	-1.06769	0.0223332	0.777715	3669.8	3420.71	3338.75	3480.09	3597.16	3928.18	3617	3610.53	3723.63	3814.04
RAD51C	Rad51c	ENSMUSG00000007646	80.1982	-0.382423	-1.30353	0.0224828	0.777715	75.058	65.3073	61.4051	86.5226	60.8773	66.9556	84.2715	122.374	62.1223	124.507
NLGN1	Nlgn1	ENSMUSG00000063887	1816	-0.155872	-1.11409	0.022506	0.777715	1895.18	1737.01	1498.41	1672.55	1793.71	1958.41	1978.92	2043.84	1817.51	1781.37
MAP10	Map10	ENSMUSG00000050930	62.8041	-0.36156	-1.28481	0.022531	0.777715	39.4609	67.332	64.3479	59.4431	51.3525	71.3496	82.8167	63.1096	80.9485	63.0011
RNASET2	Rnaset2a	ENSMUSG00000095687	131.284	-0.409861	-1.32856	0.0225383	0.777715	143.121	94.2521	109.315	86.299	130.976	192.51	206.868	116.756	119.48	113.24
METTL13	Eef1aknmt	ENSMUSG00000026694	365.758	-0.165519	-1.12157	0.0225469	0.777715	355.606	345.297	387.984	340.378	311.021	432.997	422.966	358.691	369.689	362.255
SDHAF2	Sdhaf2	ENSMUSG00000024668	833.828	0.108598	1.07818	0.022577	0.777715	870.986	863.365	866.346	885.478	836.585	801.503	772.334	812.43	831.253	792.205
DDX31	Ddx31	ENSMUSG00000026806	147.779	0.238409	1.17969	0.0226927	0.777715	146.658	199.051	144.039	180.575	153.069	124.411	143.13	146.528	128.96	151.741
BCAS1	Bcas1	ENSMUSG00000013523	2515.58	0.221675	1.16609	0.0227478	0.777715	2509.09	2730.06	3460.89	2527.92	2398.37	2182.35	2486.26	2253.78	2674.43	2088.11
PNP	Pnp	ENSMUSG00000115338	280.557	0.311491	1.24099	0.0227932	0.777715	333.893	316.788	315.661	315.481	301.268	291.793	201.663	253.649	218.816	311.724
FOXO4	Foxo4	ENSMUSG00000042903	476.873	0.172177	1.12676	0.0227979	0.777715	470.015	535.828	559.972	533.564	452.964	444.855	372.539	469.131	506.868	474.17
RBPJ	Rbpj	ENSMUSG00000039191	1285.75	0.128884	1.09345	0.022924	0.777715	1253.05	1543.52	1233.34	1359.47	1468.06	1190.5	1238.07	1319.31	1280.91	1246.04
PWWP4	Pwwp4b	ENSMUSG00000071745	12.8047	1.64116	3.11918	0.0229933	0.777715	45.4315	22.7223	12.6413	14.4528	8.86854	14.975	3.58831	0	0	14.6383
SH3BP1	Sh3bp1	ENSMUSG00000022436	559.112	0.20335	1.15137	0.0230344	0.777715	497.908	711.95	593.376	572.199	577.113	412.961	503.194	504.614	583.904	561.06
C3orf18	6430571L13Rik	ENSMUSG00000037977	81.3569	0.364132	1.28711	0.0230483	0.777715	74.0407	89.6864	72.246	125.876	92.7673	91.3991	56.4956	66.5419	66.3056	70.0893
ARHGEF19	Arhgef19	ENSMUSG00000028919	402.26	0.207198	1.15444	0.0231505	0.777715	358.569	431.309	363.073	499.596	487.103	358.267	355.558	371.853	390.254	377.025
JADE2	Jade2	ENSMUSG00000020387	2402.88	0.107773	1.07756	0.0231585	0.777715	2324.31	2627.41	2496.98	2332.18	2521.31	2306.27	2068.99	2223.64	2439.8	2384.53
ADRB3	Adrb3	ENSMUSG00000031489	29.148	-0.523337	-1.43728	0.0231827	0.777715	37.2848	11.6806	21.5104	33.4452	26.1363	38.0481	37.0257	42.1245	28.7571	36.9947
ETS2	Ets2	ENSMUSG00000022895	1788.31	-0.139308	-1.10138	0.0231981	0.777715	1737.12	1618.35	1461.22	1669.62	1746.98	1880.81	1818.97	1820.87	1787.09	1761.92
SNHG8	Snhg8	ENSMUSG00000104960	209.526	0.210915	1.15742	0.0233348	0.777715	223.699	213.476	264.854	198.227	234.297	237.537	185.364	197.486	184.011	175.363
SEPTIN2	Septin2	ENSMUSG00000026276	347.008	0.280786	1.21486	0.0234636	0.777715	373.563	374.753	373.827	340.996	478.783	267.661	463.816	262.27	299.073	306.433
RINL	Rinl	ENSMUSG00000051735	43.9923	0.446444	1.36268	0.0234797	0.777715	60.8184	44.6657	56.6195	48.9187	54.4538	53.3968	37.3423	24.6205	47.8882	34.3045
PHLDB1	Phldb1	ENSMUSG00000048537	2213.92	0.175309	1.12921	0.0234965	0.777715	2363.34	2219.19	2642.35	2392.42	2039.57	1816.96	2055.36	2004.4	2182.97	2263.62
MBP	Mbp	ENSMUSG00000041607	37726	0.216873	1.16221	0.0235258	0.777715	36999.5	40166.9	49443.2	37535.3	35421.9	31327.9	33721.7	35595.9	40079.5	30988.5
RPP25	Rpp25	ENSMUSG00000062309	356.01	0.148182	1.10817	0.0235742	0.777715	361.796	387.455	369.001	371.304	358.017	307.649	317.192	388.298	339.044	319.062
KIAA0930	5031439G07Rik	ENSMUSG00000036046	4388.31	0.167028	1.12274	0.0236132	0.777715	3844.63	4743.03	5219.55	4624.86	4393.04	3738.48	3805.44	4172.93	4421.33	4192.73
BAIAP2L1	Baiap2l1	ENSMUSG00000038859	15.4366	0.714212	1.64059	0.0236391	0.777715	22.0798	24.4538	8.56906	18.3059	23.9398	13.7442	17.8449	6.73161	10.3155	10.4744
RGS22	Rgs22	ENSMUSG00000037627	10.9844	0.923286	1.89643	0.0236396	0.777715	18.815	15.6734	13.3532	11.0952	8.11818	3.93728	7.4215	8.24848	2.74929	12.6204
EBF1	Ebf1	ENSMUSG00000057098	119.087	-0.451515	-1.36748	0.0236494	0.777715	109.292	94.4738	88.5828	96.2069	116.147	81.6969	108.466	244.921	122.744	151.029
DIS3L2	Dis3l2	ENSMUSG00000053333	535.971	-0.1381	-1.10046	0.0237525	0.778223	506.883	516.902	507.518	513.219	503.93	629.98	554.422	577.601	491.647	548.372
RNF181	Rnf181	ENSMUSG00000055850	1270.83	0.0907699	1.06494	0.0238401	0.779654	1315.27	1277.52	1297.59	1350.01	1241.41	1217.39	1190.82	1262.61	1214.27	1200.59
ZNF395	Zfp395	ENSMUSG00000034522	201.084	-0.316911	-1.24566	0.0239877	0.780633	178.669	179.143	179.395	160.999	189.165	296.285	241.044	152.732	157.247	263.232
ZNF773	Zfp954	ENSMUSG00000062116	260.751	0.192205	1.14251	0.0240171	0.780633	262.372	278.568	285.431	296.936	264.31	305.485	228.3	238.047	196.882	244.213
ARRB2	Arrb2	ENSMUSG00000060216	972.335	0.130108	1.09438	0.0240259	0.780633	983.006	1007.35	1104.54	997.505	952.305	920.092	928.547	825.693	908.747	1023.07
ZC2HC1C	Zc2hc1c	ENSMUSG00000045064	56.1545	0.337943	1.26395	0.0240459	0.780633	67.95	62.811	73.3762	57.5807	59.1309	53.136	65.163	36.4796	44.7913	52.2575
TENM2	Tenm2	ENSMUSG00000049336	2005.25	-0.163188	-1.11976	0.0242087	0.782727	1944.73	1981.96	1757.85	1742.49	2084.22	2323.15	2380.66	2133.31	1900.45	1914.04
C6orf226	2310039H08Rik	ENSMUSG00000062619	27.8636	-0.463369	-1.37876	0.0242272	0.782727	19.8281	26.1272	25.679	21.5302	27.2648	28.5629	37.5458	44.2294	26.4327	28.9058
BEX3	Bex3	ENSMUSG00000046432	2232.41	-0.100711	-1.0723	0.0242426	0.782727	2240.41	1909.75	2105.52	2175.11	2104.84	2385.91	2347.43	2257.2	2099.09	2201.68
GBP7	Gbp3	ENSMUSG00000028268	114.221	-0.365013	-1.28789	0.0245293	0.786234	91.3854	101.968	100.169	88.0061	88.3369	115.447	148.083	118.595	106.216	116.832
DIDO1	Dido1	ENSMUSG00000038914	2102.25	-0.0991469	-1.07114	0.0245494	0.786234	1965.74	2034.26	2141.51	2065.54	2031.11	2109.54	2292.75	2041	2206.45	2310.97
ATP8A2	Atp8a2	ENSMUSG00000021983	2520.74	0.184677	1.13656	0.0245727	0.786234	2591.47	2633.52	2150.33	2669.45	3285.68	2048.26	2649	2192.06	2394	2445.45
ATP13A3	Atp13a3	ENSMUSG00000022533	2076.2	0.191393	1.14187	0.0245796	0.786234	1800.75	2307.18	2325.14	2130.96	2484.29	1901.72	2110.32	2058.51	1705.14	1896.92
AMER3	Amer3	ENSMUSG00000045174	705.849	-0.145947	-1.10646	0.0246169	0.786234	639.89	694.146	620.375	663.464	690.483	794.864	760.551	675.525	742.385	686.489
SEC1P	Sec1	ENSMUSG00000040364	29.8839	0.629409	1.54693	0.0247037	0.787592	55.0324	42.096	26.4415	27.6688	38.3905	38.7445	18.918	32.9533	18.5685	13.7506
PLA2G4A	Pla2g4a	ENSMUSG00000056220	67.9612	-0.312744	-1.24207	0.0247757	0.787693	75.4292	49.4236	60.3474	56.8943	64.09	82.2111	76.241	66.2376	72.1334	83.0599
RARA	Rara	ENSMUSG00000037992	386.5	0.23734	1.17882	0.0249011	0.787693	492.096	430.396	441.116	331.682	406.751	362.402	327.859	343.334	358.631	392.451
TCP11L1	Tcp11l1	ENSMUSG00000027175	701.752	-0.187414	-1.13872	0.0249207	0.787693	500.529	770.686	729.966	705.49	625.021	689.849	732.171	760.506	786.398	826.327
ATP8B5P	Atp8b5	ENSMUSG00000028457	5.85952	1.34182	2.53472	0.0250232	0.787693	6.20308	2.70273	14.9595	15.3625	3.12939	0.567154	3.74999	3.33824	2.03224	5.69165
SUN1	Sun1	ENSMUSG00000036817	2786.24	-0.107259	-1.07718	0.025042	0.787693	3025.44	2757.1	2638.12	2655.85	2701.98	2977.79	3087.96	3083.91	2868.56	2823.46
USF1	Usf1	ENSMUSG00000026641	1054.33	0.195648	1.14524	0.0250597	0.787693	996.3	1118.28	1262.72	1106.18	1289.84	1061.96	1236.54	914.514	930.662	898.757
NCAM2	Ncam2	ENSMUSG00000022762	1889.46	-0.140237	-1.10209	0.0250618	0.787693	1854.27	1894.98	1678.17	1817.96	1773.5	1887.54	2359.87	2009.73	1820.07	1861.83
PRPF40B	Prpf40b	ENSMUSG00000023007	2156.02	0.115085	1.08304	0.0251238	0.788249	2191.83	2362.01	2371.82	2046.73	2212.02	2056.54	2111.5	1952.75	2015.58	2188.99
MTX1	Mtx1	ENSMUSG00000064068	412.628	-0.168084	-1.12357	0.0253326	0.792936	366.748	372.287	413.541	375.718	351.293	373.343	439.688	430.798	434.833	434.041
ZXDC	Zxdc	ENSMUSG00000034430	589.984	0.138563	1.10081	0.0254087	0.792936	668.969	634.414	552.818	563.983	630.761	551.43	498.826	568.431	609.28	549.493
TRAT1	Trat1	ENSMUSG00000030775	13.7462	-0.938519	-1.91656	0.0254594	0.792936	4.24338	8.40071	11.4974	14.1005	6.21984	11.1598	17.0711	26.838	20.886	11.2268
ARL5C	Arl5c	ENSMUSG00000038352	25.9372	0.532784	1.44672	0.0255484	0.792936	28.7526	24.5769	27.8014	28.5943	31.9605	22.2597	9.91324	24.9185	15.3834	26.1702
SAP18	Sap18	ENSMUSG00000021963	865.071	-0.19473	-1.14451	0.0255712	0.792936	811.416	809.456	968.31	754.306	732.708	765.15	984.882	1070.92	1023.42	824.453
SBK1	Sbk1	ENSMUSG00000042978	2565.01	0.160297	1.11752	0.0255858	0.792936	2623.1	2691.78	2757.58	2733.02	2747.67	2296.59	2058.99	2295.6	2924.25	2557.73
ZFY	Zfx	ENSMUSG00000079509	622.45	0.166447	1.12229	0.0256716	0.793257	625.755	586.367	604.549	790.809	690.343	563.844	587.45	626.371	575.549	579.941
GREM2	Grem2	ENSMUSG00000050069	427.357	-0.169439	-1.12462	0.0261891	0.803223	431.238	357.209	363.591	399.108	376.552	475.736	456.507	400.612	397.384	434.61
PELP1	Pelp1	ENSMUSG00000018921	673.455	-0.140974	-1.10265	0.0263817	0.806203	711.845	638.024	642.781	603.12	653.453	691.188	684.887	697.2	833.852	685.128
ZBTB17	Zbtb17	ENSMUSG00000006215	897.12	0.142359	1.10371	0.0264244	0.806203	952.129	879.482	1036.54	907.913	902.281	794.293	782.277	811.197	910.754	941.87
PPIP5K2	Ppip5k2	ENSMUSG00000040648	1140.57	0.191105	1.14164	0.0267732	0.806203	1062.53	1411.45	1400.12	1127.88	1116.89	985.842	1003.33	1015.4	1233.95	1122.1
DDIT4	Ddit4	ENSMUSG00000020108	723.612	0.273976	1.20914	0.0268303	0.806203	776.299	714.374	717.778	603.471	913.149	680.852	645.194	557.378	582.956	614.763
MRPL41	Mrpl41	ENSMUSG00000036850	568.566	-0.126389	-1.09156	0.0268315	0.806203	595.679	537.474	484.755	536.781	549.722	643.452	590.992	609.285	549.846	559.278
CCNB2	Ccnb2	ENSMUSG00000032218	23.3425	0.517337	1.43131	0.0268836	0.806203	24.9976	36.9168	26.0445	21.5215	28.6214	18.7098	23.4348	21.2007	22.8874	10.5414
TRIM7	Trim7	ENSMUSG00000040350	70.0348	0.32682	1.25425	0.0269125	0.806203	64.2351	95.7426	90.9467	69.8802	62.1048	63.0952	59.6329	58.9423	72.977	51.0814
FLT3	Flt3	ENSMUSG00000042817	311.817	0.224256	1.16817	0.0269212	0.806203	297.589	434.37	399.728	308.037	306.673	314.098	293.054	285.93	315.169	286.766
CEBPA	Cebpa	ENSMUSG00000034957	194.136	0.251556	1.19049	0.0269451	0.806203	199.371	184.107	246.184	202.132	206.353	169.237	162.241	192.096	172.863	176.228
BAZ2A	Baz2a	ENSMUSG00000040054	2632.66	0.0938111	1.06719	0.0270156	0.806203	2485.64	2901.34	2847.05	2696.14	2601.59	2371.81	2590.95	2559.46	2595.77	2562.23
PKD1L3	Pkd1l3	ENSMUSG00000048827	33.4237	-0.564934	-1.47932	0.0270311	0.806203	20.9723	52.7293	25.7442	29.5327	20.7681	48.3979	55.5516	53.9546	25.2079	34.9653
TTC19	Ttc19	ENSMUSG00000042298	2366.34	-0.0886956	-1.06341	0.0270771	0.806203	2298.6	2285.83	2249.27	2282.81	2303.77	2223.14	2615.22	2515.63	2417.97	2375.82
PHTF2	Phtf2	ENSMUSG00000039987	490.714	0.144877	1.10564	0.0272468	0.806203	475.68	604.982	487.014	468.521	499.192	459.445	441.941	477.931	484.878	430.029
UBXN8	Ubxn8	ENSMUSG00000052906	303.237	-0.175783	-1.12958	0.02728	0.806203	294.904	303.102	301.636	260.76	257.03	343.703	327.196	351.491	286.158	291.408
TAF7	Taf7	ENSMUSG00000051316	198.117	0.20109	1.14957	0.0273614	0.806203	219.708	193.241	221.505	184.168	215.755	178.922	199.144	178.994	199.856	143.751
PCDHA8	Pcdha6	ENSMUSG00000103707	202.488	-0.278328	-1.21279	0.0274209	0.806203	186.734	147.832	185.959	154.778	212.006	247.687	180.103	229.879	202.914	215.454
COMMD5	Commd5	ENSMUSG00000055041	205.379	-0.183526	-1.13566	0.0274625	0.806203	179.18	199.74	193.383	196.719	198.615	244.381	245.829	207.902	191.901	205.914
ALAS2	Alas2	ENSMUSG00000025270	71.9696	-0.461423	-1.3769	0.0274909	0.806203	67.7645	48.8026	70.678	47.3756	76.9058	103.905	62.4101	87.8933	98.2117	77.5511
HHATL	Hhatl	ENSMUSG00000032523	261.589	0.280057	1.21424	0.0275701	0.806203	341.088	353.733	301.503	179.712	271.936	245.931	239.792	263.862	214.633	229.445
ACSS1	Acss1	ENSMUSG00000027452	652.806	0.127265	1.09222	0.027582	0.806203	634.392	660.522	729.739	653.44	702.203	557.812	667.411	653.949	600.298	615.613
ASTN1	Astn1	ENSMUSG00000026587	6744.59	-0.0977522	-1.0701	0.0276234	0.806203	6920.99	6508.72	5840.17	6581.5	6755.42	6943.34	7127.4	6748.28	6856.47	7219.05
SMAD7	Smad7	ENSMUSG00000025880	490.682	0.160012	1.1173	0.0277766	0.806203	495.495	573.651	483.047	510.027	548.615	482.641	405.553	418.325	528.514	506.695
FCSK	Fcsk	ENSMUSG00000033703	505.893	0.165008	1.12117	0.0278586	0.806203	458.021	618.109	553.473	562.734	518.604	434.264	511.964	481.234	496.515	491.787
CLPB	Clpb	ENSMUSG00000001829	1285.38	-0.0987472	-1.07084	0.0278706	0.806203	1218.46	1116.2	1265.35	1312.71	1266.1	1220.78	1339	1356.82	1388.12	1312.85
IKBKE	Ikbke	ENSMUSG00000042349	34.6928	0.499931	1.41415	0.0278998	0.806203	61.0008	33.9419	41.808	34.709	38.4637	25.5403	25.9732	40.0829	35.4012	24.2178
CERKL	Cerkl	ENSMUSG00000075256	52.0178	0.464121	1.37948	0.0279448	0.806203	52.6728	92.0534	80.4422	59.9009	65.9622	25.1525	51.2429	46.7641	63.3283	70.6499
VPS37A	Vps37a	ENSMUSG00000031600	2081.09	0.162642	1.11934	0.0279678	0.806203	1987.06	2430.49	1985	2128.2	2217.41	1690.88	1954.67	1695.03	2209.67	2057.07
SPINT2	Spint2	ENSMUSG00000074227	212.835	-0.208378	-1.15539	0.0279981	0.806203	222.068	167.117	197.788	213.855	204.444	253.158	234.272	248.028	186.576	237.711
DERL3	Derl3	ENSMUSG00000009092	25.6047	0.663169	1.58356	0.0280091	0.806203	42.6363	21.417	30.9607	30.7774	27.7741	14.3265	8.99762	23.4775	36.9797	16.5919
ITGA11	Itga11	ENSMUSG00000032243	42.2453	0.446845	1.36306	0.0280843	0.806203	47.9241	27.418	44.3091	52.667	49.4878	21.8398	37.2686	25.3966	35.9741	41.7881
PLN	Pln	ENSMUSG00000038583	31.8938	-0.465441	-1.38074	0.0281422	0.806203	28.5796	23.288	27.9763	29.825	32.0921	59.2046	41.9978	22.2502	35.0703	36.5261
CDPF1	Cdpf1	ENSMUSG00000064284	130.811	-0.231641	-1.17417	0.0282356	0.806203	133.511	103.486	133.657	136.491	107.667	156.53	153.802	146.146	122.461	140.603
TUBG2	Tubg2	ENSMUSG00000045007	1162.43	-0.16471	-1.12094	0.0283276	0.806203	1244.24	1058.14	1014.34	1204.23	1033.27	1298.35	1241.85	1288.5	1167.47	1228.01
CBFA2T2	Cbfa2t2	ENSMUSG00000038533	1414.95	0.122718	1.08878	0.0284142	0.806203	1422.33	1651.01	1543.9	1469.99	1430.27	1379.33	1409.79	1367.15	1401.41	1344.14
GBP5	Gbp5	ENSMUSG00000105504	75.3673	-0.295967	-1.22771	0.0284328	0.806203	79.2858	84.7844	61.2501	64.5483	69.68	83.4957	87.8697	81.9542	112.13	77.625
MALSU1	Malsu1	ENSMUSG00000029815	205.677	0.303167	1.23385	0.0284423	0.806203	279.11	238.369	284.891	183.907	180.086	160.541	176.93	212.436	211.788	180.1
COX10	Cox10	ENSMUSG00000042148	554.1	-0.119604	-1.08644	0.0285877	0.806203	534.665	501.764	514.979	540.27	555.034	594.276	559.2	609.779	529.423	582.99
GAS2L3	Gas2l3	ENSMUSG00000074802	43.2165	-0.441608	-1.35812	0.0287799	0.806203	33.6558	30.711	40.6613	39.9563	46.399	42.4431	65.1841	33.0718	73.1049	48.9699
TRPV3	Trpv3	ENSMUSG00000043029	31.6937	-0.395907	-1.31577	0.0287952	0.806203	24.2903	32.8383	31.4675	28.1047	28.9672	37.3209	41.4467	35.0654	36.7428	40.7718
SLC45A3	Slc45a3	ENSMUSG00000026435	10.665	0.737519	1.66731	0.0288182	0.806203	11.5148	17.6543	15.6358	7.60567	18.2056	9.84037	12.3071	6.68227	8.09496	5.27416
PAG1	Pag1	ENSMUSG00000027508	989.346	0.108394	1.07803	0.028896	0.806203	1052.34	1072.11	965.483	1052.3	1026.8	896.456	971.639	902.929	1057.67	968.596
BACE2	Bace2	ENSMUSG00000040605	73.7847	-0.752373	-1.68456	0.0289265	0.806203	104.452	39.7172	29.4156	88.7885	32.0503	140.574	80.1592	120.292	119.827	32.5025
POLR2A	Polr2a	ENSMUSG00000005198	2198.8	-0.137107	-1.0997	0.0289961	0.806203	2193.37	1953.29	1868.72	2051.16	2042.74	2311.89	2519.35	2136.39	2064.27	2082.01
CCDC42	Ccdc42	ENSMUSG00000045915	9.17784	-0.860365	-1.8155	0.0290018	0.806203	7.9103	5.06448	6.12508	7.88366	7.21177	5.6442	20.9456	11.3956	7.22689	16.0484
FAM217A	Fam217a	ENSMUSG00000021414	10.5541	0.862765	1.81852	0.0290608	0.806203	7.41232	16.4627	12.0188	17.8295	16.6486	8.80918	3.11017	10.9624	7.03763	9.09142
JMJD6	Jmjd6	ENSMUSG00000056962	643.697	0.153574	1.11232	0.0290838	0.806203	687.549	700.835	606.748	631.241	695.715	624.327	513.656	597.463	645.848	609.98
RPP30	Rpp30	ENSMUSG00000024800	170.913	0.185377	1.13711	0.0291158	0.806203	170.886	172.866	171.238	183.607	194.004	162.057	163.395	142.249	177.544	140.725
RNF213	Rnf213	ENSMUSG00000070327	498.593	0.208589	1.15556	0.029193	0.806203	512.271	522.925	586.28	424.871	611.382	423.526	429.862	531.874	439.763	476.946
PODXL2	Podxl2	ENSMUSG00000033152	3288.53	-0.155964	-1.11417	0.0292796	0.806203	2910.67	3318.93	3667.15	2961.16	3008.07	3455.63	3668.96	3831.1	3389.94	3328.97
FRMD4A	Frmd4a	ENSMUSG00000026657	1429.13	0.117789	1.08507	0.0293137	0.806203	1443.17	1564.88	1459.16	1472.45	1526.75	1253.48	1448.15	1280.79	1342.4	1555.77
SH3BGRL3	Sh3bgrl3	ENSMUSG00000028843	1629.59	-0.120437	-1.08706	0.0293412	0.806203	1623.48	1449.44	1596.25	1598.33	1389.48	1705.44	1817.12	1584.42	1534.24	1675.24
PSPH	Psph	ENSMUSG00000029446	290.785	0.18696	1.13836	0.0294335	0.806203	310.057	309.532	325.633	284.604	291.378	266.223	249.441	234.674	309.299	277.693
FXYD2	Fxyd2	ENSMUSG00000059412	41.5742	-0.473039	-1.38803	0.0294929	0.806203	36.1426	19.9049	34.0406	46.57	19.7257	35.2555	49.8985	39.9921	51.1604	39.2492
XAB2	Xab2	ENSMUSG00000019470	807.763	-0.0898299	-1.06424	0.0295337	0.806203	788.598	742.816	816.91	772.361	788.938	858.078	842.789	808.556	838.837	810.016
GRIN2D	Grin2d	ENSMUSG00000002771	390.298	0.150838	1.11021	0.0295664	0.806203	396.442	387.295	405.653	459.095	383.506	326.008	400.735	376.777	364.136	356.656
PARD3	Pard3	ENSMUSG00000025812	397.762	-0.28775	-1.22073	0.0296355	0.806203	287.441	348.493	427.436	305.543	361.172	330.728	373.895	485.262	384.802	541.305
SMIM1	Smim1	ENSMUSG00000078350	271.787	0.202881	1.15099	0.0296365	0.806203	334.58	310.817	304.276	261.291	255.174	206.099	294.845	246.795	240.441	283.314
MMP23B	Mmp23	ENSMUSG00000029061	37.4585	0.470788	1.38587	0.0296414	0.806203	43.4893	47.4893	28.7881	45.4431	45.23	17.4587	21.4819	37.5884	33.5623	42.5207
GOLGA1	Golga1	ENSMUSG00000026754	995.692	-0.148838	-1.10868	0.0296541	0.806203	855.817	1042.99	1125.58	826.474	861.424	975.181	1047.24	1086.29	1021.59	1087.96
FRK	Frk	ENSMUSG00000019779	11.6993	-0.816217	-1.76078	0.0297963	0.806203	8.23533	4.43979	15.3173	8.16611	6.7559	13.0085	19.5876	11.6622	20.5873	10.0763
SLFN12L	Slfn2	ENSMUSG00000072620	34.8719	0.447765	1.36393	0.0298492	0.806203	40.6146	51.7308	33.3101	33.6337	37.3201	23.5316	23.1211	30.6294	35.5864	32.497
S100B	S100b	ENSMUSG00000033208	2425.73	0.0931315	1.06668	0.0299248	0.806203	2718.73	2388.14	2665.21	2496.43	2378.93	2349.46	2306.11	2479.29	2447.73	2275.03
LCAT	Lcat	ENSMUSG00000035237	377.836	0.174531	1.1286	0.0301129	0.806203	488.56	363.575	385.552	368.472	409.509	325.059	373.009	384.502	341.277	363.492
CHEK1	Chek1	ENSMUSG00000032113	43.7065	0.449028	1.36512	0.0301172	0.806203	42.4949	50.1571	72.3366	48.834	40.6935	50.0824	29.8305	36.3714	44.17	25.5517
NAB2	Nab2	ENSMUSG00000025402	1088.73	0.199373	1.1482	0.0301712	0.806203	1268.9	1233.1	975.227	1145.98	1199.6	1097.24	815.01	968.584	1020.2	1173.41
SLC22A23	Slc22a23	ENSMUSG00000038267	1960.26	-0.084014	-1.05996	0.0301736	0.806203	1849.71	1982.65	1920.03	2069.13	1815.85	1959.37	2158.25	2040.21	2077.29	1972.53
ZC3H13	Zc3h13	ENSMUSG00000022000	2133.67	-0.122405	-1.08855	0.0302832	0.806203	2032.84	2036.62	1943.65	2154.48	2109.77	2446.67	2065.83	2044.09	2395.31	2240.1
ARRDC2	Arrdc2	ENSMUSG00000002910	263.889	0.224846	1.16865	0.0303155	0.806203	290.57	286.254	280.799	212.237	268.714	202.05	211.731	272.262	244.201	217.694
HAUS5	Haus5	ENSMUSG00000078762	93.9638	-0.289015	-1.22181	0.030406	0.806203	75.0282	77.4685	119.855	98.7783	80.2986	103.679	111.343	111.4	116.646	106.631
MTBP	Mtbp	ENSMUSG00000022369	48.0658	-0.728844	-1.65731	0.0304244	0.806203	30.007	34.9647	25.4008	71.8277	30.3574	61.308	95.1442	21.4552	101.692	38.348
SMIM14	Smim14	ENSMUSG00000037822	3165.47	-0.0801795	-1.05715	0.0304559	0.806203	3137.97	2833.56	3109.25	3187.29	3063.79	3253.15	3136.31	3476.79	3102.53	3236.2
P2RX5	P2rx5	ENSMUSG00000005950	13.7726	0.62907	1.54657	0.0304858	0.806203	12.6062	17.0233	16.6508	13.0355	17.7123	15.808	7.38213	7.9699	8.11596	10.4426
SHKBP1	Shkbp1	ENSMUSG00000089832	508.813	0.238512	1.17977	0.0306231	0.806203	477.988	632.964	618.658	507.505	516.039	377.583	378.088	482.22	582.652	515.71
SPPL3	Sppl3	ENSMUSG00000029550	1699.93	-0.0892169	-1.06379	0.0306411	0.806203	1701.37	1705.96	1563.49	1683.74	1622.13	1847.17	1756.46	1757.53	1714.15	1728.47
WDR46	Wdr46	ENSMUSG00000024312	204.941	0.213185	1.15924	0.0306543	0.806203	175.523	252.776	194.493	217.369	260.008	202.764	191.877	173.408	168.561	208.842
SQLE	Sqle	ENSMUSG00000022351	1320.14	-0.140558	-1.10233	0.0306831	0.806203	1353.1	1242.13	1274.78	1342.31	1199.59	1413.45	1504.73	1379.1	1411.6	1355.92
CENPA	Cenpa	ENSMUSG00000029177	54.6352	0.351538	1.27592	0.0306947	0.806203	50.8248	60.8912	69.9812	68.4519	67.9148	49.9652	31.5384	54.3862	53.8281	62.3833
IQCN	Iqcn	ENSMUSG00000110622	7.06604	0.94826	1.92954	0.0307039	0.806203	7.76247	7.65275	5.29954	15.3031	10.7776	6.94669	2.75173	6.8422	6.89053	1.05294
NFKBIZ	Nfkbiz	ENSMUSG00000035356	179.136	0.208728	1.15567	0.0307373	0.806203	172.339	192.326	193.399	155.614	232.978	156.573	167.074	151.921	186.763	159.241
CLK1	Clk1	ENSMUSG00000026034	3577.54	0.146869	1.10716	0.0307728	0.806203	3563.71	3857.09	3716.08	3595.94	3445.97	3293.53	3144.04	2851.99	3507.57	3622
UNC45B	Unc45b	ENSMUSG00000018845	33.4556	0.778186	1.71497	0.0308379	0.806203	30.3382	33.9276	35.9827	78.6228	41.5106	18.5834	27.1509	11.8207	35.2732	36.0969
SMYD3	Smyd3	ENSMUSG00000055067	881.144	-0.195361	-1.14501	0.03085	0.806203	794.942	833.707	736.745	859.221	748.16	963.234	1057.16	890.795	775.661	858.837
L3MBTL1	L3mbtl1	ENSMUSG00000035576	487.817	-0.149544	-1.10922	0.0310122	0.806203	429.023	461.968	488.791	451.456	433.376	525.95	557.789	452.5	518.443	454.888
PRKACA	Prkaca	ENSMUSG00000005469	4059.98	-0.108018	-1.07775	0.0311034	0.806203	4181.72	3947.96	3603.19	3982.55	3921.24	4655.47	4237.56	4074.27	3969.09	4224.17
STX4	Stx4a	ENSMUSG00000030805	1039.51	0.114405	1.08253	0.0311178	0.806203	1084.26	1031.07	1191.49	1121.82	1012.9	982.807	938.275	1041.3	1044.63	1021.02
ZSCAN20	Zscan20	ENSMUSG00000061894	189.537	0.262494	1.19955	0.0311795	0.806203	216.24	239.012	195.716	175.371	162.258	204.498	153.91	149.134	144.603	170.894
CDS2	Cds2	ENSMUSG00000058793	16040.7	-0.0623208	-1.04414	0.0311849	0.806203	15315.5	15781.7	15720.3	15792.8	16379.4	16266.5	16389.9	16015.1	17019.3	16790.7
PRRC2B	Prrc2b	ENSMUSG00000039262	15726.2	-0.0689915	-1.04898	0.0312789	0.806203	14911.3	16215.1	15434.3	15458.3	15685.8	15438.6	16937.4	16056.2	16395.4	16683
CCHCR1	Cchcr1	ENSMUSG00000040312	148.462	0.403602	1.32281	0.0313551	0.806203	178.998	199.698	184.82	145.202	191.228	202.95	119.365	138.917	115.733	106.226
ABCC3	Abcc3	ENSMUSG00000020865	68.2304	-0.288493	-1.22136	0.0313953	0.806203	60.1028	53.4295	68.7347	71.3327	65.6803	76.8924	89.9037	69.8645	67.607	84.1662
KAZALD1	Kazald1	ENSMUSG00000025213	101.043	0.287756	1.22074	0.0314297	0.806203	141.406	114.275	120.853	95.517	100.908	80.2451	96.9123	100.511	99.6267	92.9761
LY86	Ly86	ENSMUSG00000021423	169.173	-0.201154	-1.14962	0.0314504	0.806203	178.339	169.171	162.745	153.49	141.717	172.673	206.498	167.169	193.811	184.932
FRMD3	Frmd3	ENSMUSG00000049122	178.727	0.196521	1.14593	0.0314528	0.806203	198.534	198.834	187.91	161.096	179.692	158.291	173.919	129.202	171.751	175.515
LGALS8	Lgals8	ENSMUSG00000057554	541.697	0.162327	1.11909	0.0314866	0.806203	495.209	573.945	609.816	539.013	604.472	499.792	492.367	474.635	476.612	579.646
LAT	Lat	ENSMUSG00000030742	21.0229	0.658873	1.57885	0.0314872	0.806203	24.3495	35.2943	13.919	27.2626	19.5806	9.09775	18.3178	14.884	15.3904	19.6561
TBXAS1	Tbxas1	ENSMUSG00000029925	47.4338	-0.432049	-1.34915	0.0315044	0.806203	43.1058	42.2943	50.0177	30.905	35.3059	49.3261	61.5814	84.7559	42.087	41.9895
LHFPL6	Lhfp	ENSMUSG00000048332	561.126	0.153694	1.11241	0.0315235	0.806203	586.778	604.31	591.92	579.108	602.789	505.231	548.12	567.977	514.651	530.095
IFIH1	Ifih1	ENSMUSG00000026896	123.737	-0.250845	-1.1899	0.0316865	0.806203	129.192	115.958	123.398	96.4308	120.651	134.787	153.537	154.176	106.509	148.798
NFKBIA	Nfkbia	ENSMUSG00000021025	464.417	0.194111	1.14402	0.0317781	0.806203	475.869	462.052	440.767	365.81	536.407	391.948	383.627	398.837	418.964	403.484
RPS6KA1	Rps6ka1	ENSMUSG00000003644	303.17	-0.171624	-1.12633	0.0317832	0.806203	269.601	269.059	285.441	299.563	339.513	310.127	345.97	291.722	385.582	320.751
SRA1	Sra1	ENSMUSG00000006050	537.994	-0.135335	-1.09835	0.0318386	0.806203	521.282	490.367	489.53	510.921	539.075	534.683	585.898	533.36	554.711	593.87
NOSIP	Nosip	ENSMUSG00000003421	884.685	0.122143	1.08835	0.0318693	0.806203	868.582	898.286	933.827	923.731	952.97	915.977	799.798	918.737	791.769	779.93
TRMT2B	Trmt2b	ENSMUSG00000067369	328.473	0.148056	1.10808	0.0319078	0.806203	368.573	312.979	354.497	330.477	347.729	337.59	275.8	307.901	317.541	308.69
TAPT1	Tapt1	ENSMUSG00000046985	1266.6	0.0965352	1.0692	0.031958	0.806203	1366.19	1231.02	1302.12	1337.44	1270.69	1209.77	1148.2	1241.75	1202.02	1285
COX6A2	Cox6a2	ENSMUSG00000030785	120.128	0.330733	1.25765	0.0319612	0.806203	134.438	195.867	134.249	125.265	124.289	146.66	113.195	122.917	88.7918	95.2319
PHACTR4	Phactr4	ENSMUSG00000066043	360.409	0.165983	1.12193	0.0320641	0.807651	358.34	380.163	433.665	313.946	369.365	331.053	367.647	321.626	312.499	318.358
B3GLCT	B3glct	ENSMUSG00000051950	642.512	0.14493	1.10568	0.032151	0.808139	623.261	719.019	688.809	625.604	691.923	622.752	644.785	594.11	630.051	536.746
RARG	Rarg	ENSMUSG00000001288	273.387	0.244785	1.18492	0.0322576	0.808139	211.036	255.089	340.25	304.835	356.227	245.732	249.033	228.837	286.188	227.677
HIF3A	Hif3a	ENSMUSG00000004328	363.826	-0.358344	-1.28195	0.0324488	0.808754	207.809	323.078	387.564	333.222	276.237	326.519	382.988	484.104	514.689	251.52
LYPD1	Lypd1	ENSMUSG00000026344	1423.97	-0.229178	-1.17217	0.0324817	0.808754	1373.94	1008.64	1163.11	1420.82	1125.77	1443.79	1732.3	1434.52	1096.02	1432.64
F11R	F11r	ENSMUSG00000038235	191.787	0.341449	1.26703	0.0325533	0.808754	171.426	289.565	282.325	164.599	153.947	145.898	177.844	153.606	174.007	181.59
BLOC1S5	Bloc1s5	ENSMUSG00000038982	254.1	-0.263531	-1.20041	0.0326469	0.808754	241.582	276.943	194.761	205.941	204.696	288.682	283.966	304.984	206.364	263.517
PML	Pml	ENSMUSG00000036986	395.173	0.1425	1.10382	0.032699	0.808754	448.345	428.252	365.85	386.159	436.104	374.08	370.702	347.16	411.321	371.909
AGA	Aga	ENSMUSG00000031521	94.593	0.285355	1.21871	0.0327032	0.808754	117.151	98.7156	136.275	106.496	87.8437	100.882	83.4967	84.5967	94.465	84.0384
SMURF2	Smurf2	ENSMUSG00000018363	845.211	0.130751	1.09486	0.0327504	0.808754	822.87	872.982	821.376	878.425	924.992	749.673	726.054	849.161	794.343	831.82
NEURL4	Neurl4	ENSMUSG00000047284	3343.78	0.125251	1.0907	0.0330233	0.808754	3305.45	3166.68	3596.16	3614.94	3367.63	2826.18	3357.87	2895.43	3186.52	3367.33
HSPA1A	Hspa1a	ENSMUSG00000091971	446.218	0.372913	1.29497	0.0331171	0.808754	527.922	627.771	331.325	376.845	591.686	332.897	295.903	350.376	547.021	373.38
FBXO28	Fbxo28	ENSMUSG00000047539	1403.46	-0.0947786	-1.0679	0.0331624	0.808754	1362.26	1459.34	1235.77	1347.4	1414.08	1464.06	1485.4	1483.51	1435.42	1418.03
LPIN1	Lpin1	ENSMUSG00000020593	772.639	0.11174	1.08053	0.0331672	0.808754	723.254	802.157	804.273	820.888	799.298	726.199	726.339	733.869	762.317	707.257
MAL	Mal	ENSMUSG00000027375	3214.18	0.227842	1.17108	0.0332747	0.808754	3112.25	3381.6	4269.79	2982.67	3116.88	2674.21	2573.63	2976.44	3491.23	2685.81
JOSD2	Josd2	ENSMUSG00000038695	859.319	0.128225	1.09295	0.0333402	0.808754	906.427	875.974	1020.35	825.485	848.883	749.417	861.937	840.775	809.509	834.304
USP40	Usp40	ENSMUSG00000005501	597.161	0.157534	1.11538	0.0334081	0.808754	594.618	659.679	693.72	603.415	606.204	558.561	520.951	557.293	644.79	551.746
ZNF410	Zfp410	ENSMUSG00000042472	535.776	0.153755	1.11246	0.0334482	0.808754	546.143	624.593	618.436	531.331	522.651	572.672	462.41	485.339	511.906	521.384
RAC1	Rac1	ENSMUSG00000001847	6677.88	-0.0740337	-1.05266	0.0335184	0.808754	6839.98	6275.01	6265.09	6773.94	6563.26	6816.68	6829.26	7074.74	6712.72	7008.4
SARS2	Sars2	ENSMUSG00000070699	230.822	-0.166433	-1.12228	0.0335226	0.808754	219.016	196.357	228.958	229.245	210.649	246.395	220.002	255.902	232.421	262.258
TNFAIP2	Tnfaip2	ENSMUSG00000021281	17.0204	-0.963446	-1.94996	0.0336275	0.808754	12.4848	7.86629	8.03731	10.957	16.1925	17.7859	8.67141	25.7931	10.2977	55.3312
PIK3CA	Pik3ca	ENSMUSG00000027665	2295.47	0.144207	1.10512	0.0336397	0.808754	2125.44	2566.37	2117.09	2834.82	2501.93	2057.35	2192.97	2190.94	2348.59	2195.25
FAAP100	Faap100	ENSMUSG00000025384	385.941	0.198517	1.14752	0.0336436	0.808754	401.56	424.309	403.928	440.009	412.925	385.746	326.677	353.638	416.33	333.415
TEX15	Tex15	ENSMUSG00000009628	20.8069	-0.563923	-1.47828	0.0336562	0.808754	18.1267	13.0524	15.2409	23.2584	11.7516	16.7607	32.1628	31.0659	22.5424	18.3448
VIPAS39	Vipas39	ENSMUSG00000021038	1227.59	-0.109825	-1.0791	0.0336755	0.808754	1193.53	1104.83	1194.72	1257.47	1103.7	1223.03	1356.66	1296.76	1217.06	1217.85
IQSEC1	Iqsec1	ENSMUSG00000034312	9500.72	0.105583	1.07593	0.0336923	0.808754	10086.5	10302.4	10955.5	9502.6	9698.22	9118.84	9464.26	9205.82	9951.99	9235.45
CCN3	Ccn3	ENSMUSG00000037362	1647.15	-0.223416	-1.16749	0.0337149	0.808754	1882.45	1274.76	1257.56	1639.55	1587.22	2099.24	1810.85	1770.88	1450.83	1789.23
CFAP410	Cfap410	ENSMUSG00000020284	710.355	-0.155049	-1.11346	0.0337474	0.808754	651.799	635.998	688.119	673.909	661.909	782.357	772.714	771.935	626.973	732.421
ATP6AP1L	Atp6ap1l	ENSMUSG00000078958	108.3	0.374679	1.29655	0.0338683	0.810557	191.902	119.81	99.7166	126.821	98.5188	137.636	95.2369	98.0597	85.7041	73.5095
TMCC3	Tmcc3	ENSMUSG00000020023	785.56	0.226068	1.16964	0.0341015	0.815022	626.371	978.583	931.426	841.135	752.903	617.31	672.152	788.309	813.965	638.151
SEMA4A	Sema4a	ENSMUSG00000028064	1534.41	0.132353	1.09608	0.0341871	0.815022	1467.34	1589.11	1713.82	1639.73	1518.64	1297.86	1352.18	1480.99	1368.09	1737.92
FBXL22	Fbxl22	ENSMUSG00000050503	9.17473	-0.996599	-1.99529	0.0343267	0.815022	5.75197	6.60832	0	7.57738	10.7125	9.77831	5.58991	18.0013	19.4241	9.45888
CREM	Crem	ENSMUSG00000063889	348.642	0.20045	1.14906	0.0343424	0.815022	420.651	375.521	298.101	365.012	410.191	298.619	343.957	341.484	328.344	315.746
DSN1	Dsn1	ENSMUSG00000027635	85.915	-0.309247	-1.23906	0.0343543	0.815022	76.9688	90.9714	97.918	74.1735	57.5813	119.008	118.487	90.9657	76.2305	84.8583
C14orf28	Gm527	ENSMUSG00000047227	99.7904	0.429404	1.34668	0.0343761	0.815022	67.8856	106.331	97.9049	100.645	172.841	80.8629	58.2789	68.7586	104.418	92.1408
CNTNAP5	Cntnap5a	ENSMUSG00000070695	1424.51	0.190421	1.1411	0.0345488	0.817523	1569.5	1672.08	1280.6	1413.22	1595.53	1230.17	1218.82	1320.89	1439.54	1393.51
HS3ST5	Hs3st5	ENSMUSG00000044499	102.844	-0.345603	-1.27068	0.0345737	0.817523	107.189	73.2811	108.858	69.9184	69.0041	133.894	136.658	99.6855	90.4459	82.4228
MSH5	Msh5	ENSMUSG00000007035	6.42773	1.08384	2.11968	0.0346873	0.819119	6.22686	8.4465	17.605	10.7373	3.70828	3.29123	4.20472	1.40316	2.55503	9.60644
EMX2OS	Emx2os	ENSMUSG00000087095	109.638	-0.345889	-1.27093	0.0349836	0.823307	74.7827	79.9321	100.384	132.999	107.662	84.6014	119.57	140.452	132.496	152.922
SLC46A1	Slc46a1	ENSMUSG00000020829	130.503	-0.247201	-1.1869	0.0350323	0.823307	130.201	92.6785	103.909	120.02	133.697	129.644	146.387	138.16	118.54	156.983
CFAP298	Cfap298	ENSMUSG00000022972	456.432	0.177442	1.13088	0.0350501	0.823307	514.032	449.619	570.041	430.556	459.304	445.633	422.575	474.774	403.082	392.853
PAK6	Pak6	ENSMUSG00000074923	2165.28	-0.086111	-1.0615	0.0351175	0.823801	2270.99	2041.15	2259.42	2143.13	2035.09	2309.66	2129.87	2397.63	2304.94	2270.93
ATF4	Atf4	ENSMUSG00000042406	3576.44	0.114059	1.08227	0.0353637	0.828153	3695.55	4117.57	3568.39	3611.39	3615.82	3629.51	3183.25	3465.28	3456.14	3462.64
MST1R	Mst1r	ENSMUSG00000032584	43.159	0.683857	1.60643	0.035443	0.828153	45.9717	56.717	30.1721	37.4186	124.731	19.8192	36.1254	34.6386	26.8002	65.575
MAML1	Maml1	ENSMUSG00000050567	349.251	0.131041	1.09508	0.0357389	0.830108	357.011	358.581	370.316	363.394	351.551	338.563	312.22	313.789	349.227	330.807
RPS24	Rps24	ENSMUSG00000025290	4576.06	0.1037	1.07453	0.0357768	0.830108	4615.82	4602.65	4662.65	4877.35	4252.12	4438.87	4207.2	4466.15	4421.53	3879.49
SEC14L3	Sec14l3	ENSMUSG00000054986	6.6517	-1.03575	-2.05018	0.035841	0.830108	6.50641	5.43408	1.72641	4.51809	4.353	4.07942	6.90576	25.7512	5.14947	9.50994
DACT3	Dact3	ENSMUSG00000078794	3902.64	-0.0945961	-1.06777	0.0358426	0.830108	3676.15	3835.59	3926.99	4069.67	3919.4	4038.82	4097.77	4039.89	4391.63	4177.08
BMP3	Bmp3	ENSMUSG00000029335	829.962	-0.261192	-1.19847	0.0358557	0.830108	842.188	680.416	669.877	902.005	748.114	859.995	1132.33	752.704	803.726	1054.54
FBXO8	Fbxo8	ENSMUSG00000038206	501.402	0.227037	1.17043	0.0359511	0.830108	527.769	529.774	603.105	620.839	463.131	378.944	400.76	558.862	559.483	449.592
PURB	Purb	ENSMUSG00000094483	17247.7	-0.0996466	-1.07151	0.0359513	0.830108	17052.9	16556.3	16203	17358.2	18098.2	18403.8	18627.3	17095	19623.1	17620.1
SAMD11	Samd11	ENSMUSG00000096351	31.5824	0.635862	1.55387	0.0359595	0.830108	23.5168	38.1349	50.6101	38.8683	23.7279	30.5455	26.6903	18.6076	21.9545	14.1192
CFP	Cfp	ENSMUSG00000001128	276.636	0.201704	1.15006	0.0361988	0.830108	267.508	307.608	303.128	309.739	293.305	251.915	241.01	206.191	312.843	277.788
PIGY	Pigyl	ENSMUSG00000010607	259.652	-0.154047	-1.11269	0.0362775	0.830108	248.61	274.55	225.651	241.456	247.376	280.023	260.037	276.715	301.669	262.064
NDOR1	Ndor1	ENSMUSG00000115074	14.788	-1.26072	-2.39615	0.0362905	0.830108	0	3.85239	4.20647	9.82487	16.9923	29.8169	23.2776	9.03977	4.64813	16.7492
CENPN	Cenpn	ENSMUSG00000031756	17.2511	0.576412	1.49114	0.0363957	0.830108	12.4023	23.5512	26.2955	19.7859	16.7115	16.0084	14.4441	9.88935	14.114	10.6539
CAGE1	Cage1	ENSMUSG00000044566	100.314	-0.218201	-1.16328	0.0364276	0.830108	99.7411	88.8566	100.887	97.9567	90.0943	101.888	118.198	114.301	113.064	107.44
CCDC169	Ccdc169	ENSMUSG00000048655	7.46557	-0.94925	-1.93087	0.0364449	0.830108	1.55009	3.72819	5.99419	6.88132	6.27362	7.74314	3.98882	11.5733	8.47837	19.6299
ARHGAP32	Arhgap32	ENSMUSG00000041444	14539	-0.133195	-1.09672	0.0365429	0.830108	14318.4	14802.1	12577.9	14076.8	15418.7	14785.3	16760.6	15570.8	15294.3	15671.3
GTPBP4	Gtpbp4	ENSMUSG00000021149	844.543	0.134688	1.09786	0.0365978	0.830108	809.715	972.262	899.623	890.186	832.725	858.437	766.025	893.083	714.94	779.119
MDFIC	Mdfic	ENSMUSG00000041390	60.5286	0.316079	1.24494	0.0366134	0.830108	65.7062	61.7328	55.1665	68.8474	83.8129	48.5727	63.4066	43.9668	59.0437	53.9671
IGSF9B	Igsf9b	ENSMUSG00000034275	7933.64	0.198858	1.14779	0.0366258	0.830108	7099.79	10413.7	8875.62	7815.81	9157.91	6693.29	7131.67	6676.15	9157.56	8123.48
PHKG2	Phkg2	ENSMUSG00000030815	1339.96	0.0844384	1.06027	0.0367752	0.830108	1338.57	1401.38	1452.67	1281.21	1320.74	1267.08	1307.83	1233.21	1357.39	1242.86
MDN1	Mdn1	ENSMUSG00000058006	2559.35	0.198452	1.14747	0.0368206	0.830108	2371.12	3469.83	2511.34	3082	2354.8	2099.32	2823.66	2289.66	2391.16	2409.11
MEMO1	Memo1	ENSMUSG00000058704	584.677	-0.143934	-1.10491	0.0368929	0.830108	521.811	626.811	553.684	558.844	553.823	613.525	682.079	591.281	635.495	587.812
CD2BP2	Cd2bp2	ENSMUSG00000042502	1864.12	-0.0811501	-1.05786	0.036987	0.830108	1802.39	1672.1	1884.08	1804.76	1856.36	2039.78	1930.63	1918.81	1847.41	1800.92
ADRA1A	Adra1a	ENSMUSG00000045875	336.64	-0.151798	-1.11095	0.0370246	0.830108	299.354	353.853	310.867	337.516	348.639	319.716	413.039	340.631	360.045	399.625
ZNF516	Zfp516	ENSMUSG00000058881	329.854	0.250469	1.18959	0.0370427	0.830108	346.896	309.454	323.305	328.969	376.688	250.545	270.419	289.596	307.315	300.073
CCDC24	Ccdc24	ENSMUSG00000078588	15.8732	-0.936819	-1.9143	0.0370543	0.830108	19.1875	21.4569	2.61247	5.44895	9.31663	28.9772	5.46342	42.4147	17.4356	16.5923
NKX3-1	Nkx3-1	ENSMUSG00000022061	25.6744	-0.585874	-1.50095	0.0372052	0.830108	26.0873	12.2406	19.903	34.605	22.0069	27.5184	36.7816	46.1339	31.2455	30.2045
GPR68	Gpr68	ENSMUSG00000047415	424.407	0.269247	1.20518	0.0372688	0.830108	445.162	515.35	426.176	408.689	495.43	377.579	317.624	420.217	377.069	409.811
DDHD1	Ddhd1	ENSMUSG00000037697	2591.63	0.138195	1.10053	0.0372914	0.830108	2551.35	3018.96	2600.66	2560.18	2574.08	2140.04	2681.48	2331.54	2555.02	2383.29
NPHP3	Nphp3	ENSMUSG00000032558	288.13	0.417586	1.33569	0.0372964	0.830108	359.376	467.719	564.601	212.043	250.959	186.68	327.991	332.834	334.08	205.595
XYLT1	Xylt1	ENSMUSG00000030657	1883.04	-0.0923537	-1.06611	0.0375832	0.830108	1726.33	1905.84	1714.96	1925.52	1777.2	1821.09	1967.99	1847.61	2041.28	1970.62
PAM16	Pam16	ENSMUSG00000014301	84.9726	0.584686	1.49971	0.0376907	0.830108	134.828	69.4321	155.297	94.007	77.1898	94.4733	29.2901	67.6577	93.0037	70.3548
HIKESHI	Hikeshi	ENSMUSG00000062797	580.645	0.154775	1.11325	0.0376932	0.830108	574.619	641.55	665.902	589.691	685.754	551.848	503.714	586.579	551.902	646.002
CASP8AP2	Casp8ap2	ENSMUSG00000028282	409.439	0.206561	1.15393	0.0377357	0.830108	426.478	385.141	474.602	388.693	374.663	333.498	363.93	392.235	343.111	339.582
PPP1R18	Ppp1r18	ENSMUSG00000034595	225.836	0.207872	1.15498	0.0378165	0.830108	277.712	235.876	244.73	251.909	228.813	190.878	238.507	167.732	197.468	277.02
ZBTB1	Zbtb1	ENSMUSG00000033454	607.007	0.154384	1.11295	0.0378524	0.830108	590.756	656.856	621.526	649.579	710.357	528.233	568.503	517.629	609.249	679.616
NUP62	Nup62	ENSMUSG00000109511	591.485	0.137137	1.09972	0.0379417	0.830108	680.231	608.994	578.638	588.688	643.015	555.208	585.087	509.212	582.735	586.812
MAT2A	Mat2a	ENSMUSG00000053907	5540.05	0.108193	1.07788	0.0380271	0.830108	5583.34	6201.18	5470.11	5418.43	5527.46	5134.07	5115.88	5151.61	5436.32	5327.86
RAD52	Rad52	ENSMUSG00000030166	399.739	-0.173569	-1.12784	0.0380726	0.830108	327.479	451.509	360.444	382.283	325.938	442.076	392.05	449.182	418.548	377.839
TMEM45A	Tmem45a	ENSMUSG00000022754	15.0897	1.11329	2.16338	0.0380825	0.830108	10.6318	6.69624	11.7931	38.4069	31.9173	6.97718	5.55	6.13402	13.5982	11.7128
SH2D5	Sh2d5	ENSMUSG00000045349	2619.5	0.171298	1.12607	0.0381657	0.830108	2430.59	2528.6	2998.84	2945.72	2632.75	2419.52	2129.3	2323.59	2481.57	2666.59
KLHDC7B	Klhdc7b	ENSMUSG00000091680	24.8494	0.52223	1.43617	0.0382525	0.830108	49.1037	30.8719	24.7692	21.44	21.8757	22.1877	20.9898	21.276	23.6304	15.3133
TEX2	Tex2	ENSMUSG00000040548	2471.51	-0.076795	-1.05467	0.0383184	0.830108	2431.28	2433.68	2403.07	2430.58	2409.64	2655.67	2405.61	2456.34	2636.95	2618.06
RBM4	Rbm4	ENSMUSG00000094936	480.792	0.196442	1.14587	0.0383247	0.830108	420.21	571.865	569.273	488.485	543.456	433.606	398.206	493.072	526.861	414.382
STOX1	Stox1	ENSMUSG00000036923	96.5266	0.386264	1.307	0.0384249	0.830108	101.673	77.6453	153.921	107.687	102.866	107.17	74.762	70.0111	55.9914	107.474
CCDC61	Ccdc61	ENSMUSG00000074358	174.579	0.255898	1.19408	0.0385236	0.830108	176.713	164.485	195.249	178.392	243.651	162.579	144.782	137.958	192.181	167.991
PLEKHD1	Plekhd1	ENSMUSG00000066438	59.3511	0.375666	1.29744	0.038667	0.830108	72.8579	98.0892	71.1208	49.2988	49.2293	50.2507	55.2045	59.5924	45.3743	50.0618
DSC2	Dsc2	ENSMUSG00000024331	15.4977	-0.732683	-1.66173	0.0387133	0.830108	9.41621	4.77254	10.1734	19.7425	8.22581	18.6108	23.6804	17.5544	11.134	12.8912
WASF1	Wasf1	ENSMUSG00000019831	4764.26	-0.136995	-1.09961	0.0387388	0.830108	5224.03	4434.67	3953.73	4594.03	4599.53	5447.55	5139.72	4951.05	4643.65	4895.75
LAMTOR5	Lamtor5	ENSMUSG00000087260	562.182	0.139268	1.10135	0.0387434	0.830108	620.83	554.04	568.359	579.381	615.841	565.39	510.74	538.131	544.674	509.998
ESPL1	Espl1	ENSMUSG00000058290	32.7011	-1.27187	-2.41474	0.0387752	0.830108	48.7273	8.66602	15.2179	15.0874	14.5955	23.3254	17.6644	11.4808	65.0394	135.845
SAP30BP	Sap30bp	ENSMUSG00000020755	1081.52	0.216097	1.16159	0.0388094	0.830108	1132.75	1311.77	1217.42	1084.68	1073.07	933.194	1072.24	868.478	1047.41	1089.79
GIGYF1	Gigyf1	ENSMUSG00000029714	2182.77	0.0987485	1.07084	0.0388289	0.830108	2218.69	2177.46	2396.92	2268.25	2169.11	1927.41	2247.31	2107.58	2209.41	1996.15
RFFL	Rffl	ENSMUSG00000020696	241.516	0.163932	1.12034	0.0388818	0.830108	274.421	232.734	271.523	236.625	258.212	194.651	238.655	249.854	226.78	228.28
FAM169A	Fam169a	ENSMUSG00000041817	1949.04	-0.0930143	-1.0666	0.0389198	0.830108	1835.63	1965.97	1815.44	1874.08	1919.01	2124.4	2040.17	2065.98	1924.12	1882.16
SYCP3	Sycp3	ENSMUSG00000020059	7.92423	-0.879862	-1.8402	0.038965	0.830108	3.40856	6.09058	2.63405	5.74648	7.40885	11.6947	12.4739	10.9125	10.5127	1.26516
SUSD2	Susd2	ENSMUSG00000006342	355.865	0.162994	1.11961	0.0389741	0.830108	375.595	376.372	397.719	352.484	332.621	323.327	360.514	316.971	278.951	355.424
PAM	Pam	ENSMUSG00000026335	5224.02	-0.0925709	-1.06627	0.0390114	0.830108	5429.31	5117.75	5113.07	5378.76	5241.12	5597.12	5192.87	5640.17	5544.77	6050.68
ITPRIPL1	Itpripl1	ENSMUSG00000074825	39.5139	0.467174	1.3824	0.0390593	0.830108	52.917	58.9821	57.603	22.917	46.1239	37.1384	26.7689	35.2677	31.1843	42.0409
CYP4F12	Cyp4f14	ENSMUSG00000024292	196.184	0.191019	1.14157	0.0390793	0.830108	205.275	210.865	225.311	207.988	211.521	161.95	190.155	188.61	202.166	187.457
ATG9B	Atg9b	ENSMUSG00000038295	86.8527	-0.366597	-1.28931	0.0392298	0.832309	63.0783	90.348	61.8396	80.579	52.8513	113.744	82.7773	80.101	70.3604	100.107
CD36	Cd36	ENSMUSG00000002944	11.4938	0.678717	1.60072	0.0393521	0.833444	21.6176	12.6473	19.9116	7.20053	16.1886	10.2271	8.02893	8.50677	9.70479	10.3081
LRRTM3	Lrrtm3	ENSMUSG00000042846	1316.29	-0.204454	-1.15225	0.0393772	0.833444	1166.74	1008.62	1084.48	1094.65	1456.92	1365.5	1236.45	1403.31	1452.27	1241.26
KISS1R	Kiss1r	ENSMUSG00000035773	159.057	-0.255285	-1.19357	0.0394422	0.833822	163.349	126.761	111.306	140.361	147.49	171.448	148.706	209.844	135.403	159.729
WDR31	Wdr31	ENSMUSG00000028391	159.29	-0.199173	-1.14804	0.0394889	0.833822	161.377	160.06	138.971	150.844	141.34	178.303	141.108	163.506	180.675	204.606
RMDN1	Rmdn1	ENSMUSG00000028229	153.311	0.194005	1.14394	0.0395582	0.83421	139.442	173.279	172.958	172.617	184.518	129.249	156.192	146.213	172.901	135.723
RNF13	Rnf13	ENSMUSG00000036503	2077.6	0.0790996	1.05636	0.039722	0.83421	2058.68	2095.83	2290.89	2071.45	2085.47	1899.17	1969.44	2140.81	2074.25	1955.26
WARS2	Wars2	ENSMUSG00000004233	178.314	-0.27013	-1.20592	0.0397707	0.83421	129.66	143.771	157.527	198.893	197.891	223.479	182.896	177.969	253.37	163.654
NOCT	Noct	ENSMUSG00000023087	2346.56	-0.10568	-1.076	0.0399066	0.83421	2265.39	2310.64	1930.43	2290.05	2296.68	2492.15	2198.35	2277.09	2424.58	2544.65
RHOF	Rhof	ENSMUSG00000029449	996.029	-0.131164	-1.09518	0.0399224	0.83421	1019.52	944.346	920.23	1029.59	913.511	1153.48	996.516	1044.66	1044.24	1046.63
CEP43	Cep43	ENSMUSG00000069135	468.74	0.119285	1.0862	0.0399314	0.83421	472.303	532.265	474.766	465.227	474.23	426.29	417.423	441.42	486.928	457.636
NCBP1	Ncbp1	ENSMUSG00000028330	1250.44	-0.0759474	-1.05405	0.0399431	0.83421	1172.18	1184.6	1214.77	1163.45	1202.9	1281.85	1249.9	1290.49	1225.71	1211.57
ACO1	Aco1	ENSMUSG00000028405	699.966	-0.103891	-1.07467	0.0399748	0.83421	669.366	765.398	724.899	648.405	681.994	767.045	771.007	714.155	778.89	720.484
MYLK4	Mylk4	ENSMUSG00000044951	8.96924	-0.941138	-1.92004	0.040083	0.83421	6.92897	0.771688	10.4844	3.51361	6.41371	11.4763	12.7767	17.6215	6.51142	5.14626
IRAG1	Irag1	ENSMUSG00000005611	112.533	-0.379841	-1.3012	0.0401195	0.83421	92.3522	92.2793	92.9968	92.4569	141.124	103.71	119.053	98.6842	148.044	202.745
MMRN2	Mmrn2	ENSMUSG00000041445	118.689	-0.275401	-1.21033	0.0402412	0.83421	104.808	125.411	110.481	91.0089	135.712	139.053	128.197	179.482	114.429	133.867
LMCD1	Lmcd1	ENSMUSG00000057604	115.519	0.239996	1.18099	0.0402481	0.83421	111.243	118.345	148.13	109.076	125.867	103.105	104.393	110.428	86.5841	113.689
ALKAL2	Alkal2	ENSMUSG00000054204	21.6391	-0.49394	-1.40829	0.0402494	0.83421	15.9438	16.5719	10.7449	20.7732	19.327	17.6663	24.8589	28.6802	18.5861	27.7917
LIME1	Lime1	ENSMUSG00000090077	743.618	0.136115	1.09894	0.0402588	0.83421	732.325	817.465	796.493	843.423	704.084	657.023	659.283	754.772	728.381	745.533
C2CD4C	C2cd4c	ENSMUSG00000045912	445.919	-0.275779	-1.21065	0.0402611	0.83421	516.951	362.542	411.345	430.255	395.155	573.063	585.512	445.786	416.651	539
KMT5C	Kmt5c	ENSMUSG00000059851	417.177	0.170514	1.12546	0.0403393	0.83421	460.062	458.374	429.684	427.162	408.006	376.406	367.797	370.109	457.731	370.677
SP2	Sp2	ENSMUSG00000018678	333.689	-0.239121	-1.18027	0.0403838	0.83421	302.147	327.008	247.313	309.755	346.53	284.618	382.035	327.476	397.56	419.082
TANC1	Tanc1	ENSMUSG00000035168	577.605	0.209963	1.15666	0.0404613	0.83421	588.184	545.511	559.717	627.388	728.824	469.158	469.538	568.982	583.861	547.074
EP300	Ep300	ENSMUSG00000055024	2282.72	0.110281	1.07944	0.0405405	0.83421	2294.94	2334.41	2203.97	2226.37	2558.21	1910.72	2150.22	2113.05	2347.43	2249.39
BEST1	Best1	ENSMUSG00000037418	13.7596	0.706701	1.63207	0.0405553	0.83421	37.0944	20.0405	13.1841	10.4708	15.3791	12.3821	11.6613	14.2285	6.65937	12.144
ERMN	Ermn	ENSMUSG00000026830	991.806	0.224445	1.16833	0.0406584	0.83421	925.938	1096.06	1237.23	1000.05	976.857	737.098	874.467	849.798	1172.73	848.694
SHMT1	Shmt1	ENSMUSG00000020534	27.2087	0.719638	1.64677	0.0406777	0.83421	21.9221	44.7176	55.3051	35.3074	10.803	23.5769	21.6419	29.6171	15.1641	9.57254
C3orf14	3830406C13Rik	ENSMUSG00000033111	567.228	-0.1867	-1.13816	0.0406817	0.83421	666.43	508.139	482.989	527.818	455.399	578.114	713.981	607.821	576.365	526.55
NIBAN2	Niban2	ENSMUSG00000026796	887.775	0.166136	1.12205	0.0407929	0.834464	1012.18	961.418	953.473	873.388	907.002	773.251	750.673	817.47	918.587	938.376
APOBEC3F	Apobec3	ENSMUSG00000009585	78.7214	-0.296615	-1.22826	0.0408236	0.834464	72.3651	79.4745	59.1284	62.9309	65.1271	79.713	74.9679	102.808	84.5694	76.8646
MOAP1	Moap1	ENSMUSG00000096458	261.777	-0.215908	-1.16143	0.0408893	0.834464	283.965	222.869	227.769	200.51	229.463	296.874	319.448	257.663	207.995	268.363
TAB1	Tab1	ENSMUSG00000022414	481.278	-0.186011	-1.13761	0.0409174	0.834464	395.293	380.302	507.51	511.947	464.942	483.948	490.374	470.038	583.621	540.56
PGF	Pgf	ENSMUSG00000004791	30.7293	0.491224	1.40564	0.0409741	0.834464	37.445	21.66	26.5115	38.9106	38.1328	34.6406	12.8945	17.1808	25.265	26.321
SMAP2	Smap2	ENSMUSG00000032870	4034.42	-0.109843	-1.07911	0.040976	0.834464	4156.62	3843.48	3336.05	3940.3	4003.27	4213.56	4175.73	4090.56	4113.31	4213.64
INTS4	Ints4	ENSMUSG00000025133	571.198	-0.211501	-1.15789	0.0410477	0.834519	524.181	496.956	529.093	524.231	419.294	542.294	563.15	564.733	607.133	607.69
DNASE1L2	Dnase1l2	ENSMUSG00000024136	223.899	0.247828	1.18742	0.0410881	0.834519	205.781	277.59	255.181	207.465	233.677	183.358	179.662	184.851	199.029	248.082
TTC23	Ttc23	ENSMUSG00000030555	81.6644	0.512548	1.42657	0.0411197	0.834519	216.306	76.5894	98.5425	78.5852	53.1772	68.0515	75.1075	62.8835	89.2263	63.1723
QTRT1	Qtrt1	ENSMUSG00000002825	230.896	0.169319	1.12453	0.0412336	0.835091	229.097	226.633	246.118	248.215	219.901	198.67	176.566	192.874	233.633	240.154
EPB41L4B	Epb41l4b	ENSMUSG00000028434	1561.68	-0.0993156	-1.07127	0.0412419	0.835091	1472.63	1510.39	1533.23	1663.16	1516.73	1497.32	1658.15	1709.09	1673.15	1706.65
FRZB	Frzb	ENSMUSG00000027004	452.985	-0.221102	-1.16562	0.0414286	0.836294	433.125	429.565	404.897	474.11	446.566	495.762	603.116	513.932	542.393	397.511
GTPBP10	Gtpbp10	ENSMUSG00000040464	212.087	-0.210747	-1.15729	0.0414895	0.836294	152.851	194.355	226.498	210.405	214.21	200.224	203.654	274.616	240.844	238.967
NR1H2	Nr1h2	ENSMUSG00000060601	1149.52	0.134088	1.0974	0.0416529	0.836294	1216.45	1169.24	1225.89	1138.85	1321.2	1076.26	1015.63	1106.8	1125.21	1211.04
RAD51	Rad51	ENSMUSG00000027323	19.4811	-0.597318	-1.5129	0.0416915	0.836294	13.2795	18.7748	14.8712	28.4152	11.9392	17.1588	37.5514	17.4887	26.0163	27.2657
ANKIB1	Ankib1	ENSMUSG00000040351	1398.86	-0.11	-1.07923	0.0417013	0.836294	1312.13	1360.88	1361	1302.42	1323.5	1328.02	1493.12	1476.3	1457.99	1433.8
CARNS1	Carns1	ENSMUSG00000075289	181.141	0.297331	1.22887	0.0417442	0.836294	168.635	194.728	254.093	165.053	164.125	140.091	162.05	146.158	121.178	203.333
PYM1	Pym1	ENSMUSG00000064030	286.371	-0.15004	-1.1096	0.0418416	0.836294	282.988	267.663	261.438	257.444	299.305	344.125	316.069	281.999	269.239	305.717
RDM1	Rdm1	ENSMUSG00000010362	64.533	0.311242	1.24078	0.0419029	0.836294	74.4058	69.5256	85.6883	67.114	83.675	70.0108	45.8005	64.5303	61.7857	64.7122
SHE	She	ENSMUSG00000046280	171.884	0.199483	1.14829	0.0419201	0.836294	170.79	190.081	210.815	207.569	181.994	136.661	164.736	163.548	176.141	195.622
GPR3	Gpr3	ENSMUSG00000049649	238.586	0.251972	1.19083	0.0419336	0.836294	272.176	256.03	194.173	235.239	299.43	253.02	166.369	163.67	216.506	255.749
PDZD7	Pdzd7	ENSMUSG00000074818	204.538	0.241118	1.18191	0.0420571	0.836294	221.414	242.38	249.786	206.313	182.435	171.327	198.392	184.346	211.9	166.682
CLDN34	Cldn34c1	ENSMUSG00000079450	101.37	-0.390462	-1.31081	0.0420895	0.836294	74.5795	84.3243	83.8988	63.7635	95.6646	90.3089	163.59	94.0968	92.4776	92.4549
PLP1	Plp1	ENSMUSG00000031425	20514.4	0.220005	1.16474	0.0422401	0.836294	20929	22055	27714.3	19813	18218.8	17277.2	18018.9	19289.3	21906.4	16859.6
MAP3K11	Map3k11	ENSMUSG00000004054	599.341	0.133815	1.09719	0.0422613	0.836294	693.884	690.371	679.541	568.357	581.907	573.355	573.048	611.875	567.999	603.127
CYB5B	Cyb5b	ENSMUSG00000031924	4431.33	-0.0684284	-1.04857	0.0422886	0.836294	4250.82	4306.14	4261.65	4449.01	4528.07	4506.56	4760.55	4578.23	4442.24	4565.77
BNC2	Bnc2	ENSMUSG00000028487	10.9069	0.904516	1.87192	0.0423345	0.836294	11.8051	8.23854	12.9215	14.1284	18.0975	10.1881	1.6104	8.79783	5.70926	9.76237
FOXN3	Foxn3	ENSMUSG00000033713	1160.56	0.186073	1.13766	0.0423374	0.836294	1012.22	1352.65	1355.14	1254.9	1435.65	1050.63	1160.84	966.022	1364.65	1093.68
PPP6R2	Ppp6r2	ENSMUSG00000036561	2780.78	-0.125837	-1.09114	0.0424708	0.836913	2573.41	2696.33	2867.21	2652.8	2690.25	2638.06	3588.69	2922.06	2841.25	2723.72
NSUN5P2	Nsun5	ENSMUSG00000000916	303.666	0.171945	1.12658	0.0425194	0.836913	288.935	361.687	390.014	297.459	298.47	256.324	280.027	332.339	282.746	300.733
FAM124A	Fam124a	ENSMUSG00000035184	787.076	-0.187112	-1.13848	0.0425919	0.836913	768.529	645.437	692.591	855.569	721.795	857.794	931.816	683.676	840.192	877.187
MIB2	Mib2	ENSMUSG00000029060	2914.17	0.12906	1.09358	0.0426374	0.836913	2843.49	3086.43	3272.77	2967.42	3106.26	2694.54	2608.07	2793.53	2956.5	2920
PATE2	Pate2	ENSMUSG00000074452	6.64044	0.95944	1.94455	0.0427476	0.836913	8.4869	8.19678	11.9485	9.37979	3.54192	3.33673	2.00789	9.79602	4.30915	2.02746
RPL10	Rpl10	ENSMUSG00000008682	701.51	0.460663	1.37617	0.042901	0.836913	558.068	876.668	1024.83	444.495	1078.97	558.915	681.552	553.21	595.704	504.496
CRMP1	Crmp1	ENSMUSG00000029121	3855.88	-0.112707	-1.08126	0.042928	0.836913	4085.39	3645.68	3540.06	3790.76	3707.41	4177.4	4488.29	3856.12	3781.58	3987.45
CRIPT	Cript	ENSMUSG00000024146	824.135	0.14874	1.1086	0.0429599	0.836913	867.11	795.44	899.307	912.934	859.582	756.397	646.156	947.004	755.835	805.747
ESRRG	Esrrg	ENSMUSG00000026610	844.749	0.138139	1.10048	0.0429599	0.836913	933.701	896.158	826.038	811.786	927.381	828.981	766.874	840.976	847.092	712.797
KLF6	Klf6	ENSMUSG00000000078	1443.21	-0.120786	-1.08733	0.0429921	0.836913	1449.25	1374.74	1341.61	1460.83	1370.07	1529.38	1618.02	1489.69	1500.14	1468.34
CHD3	Chd3	ENSMUSG00000018474	14727.8	-0.110212	-1.07939	0.043089	0.836913	14696.1	12258.8	14365.4	14928.2	13588.1	14661.6	15478.9	14622	14393.4	16217.4
SS18	Ss18	ENSMUSG00000037013	820.478	0.123561	1.08942	0.043109	0.836913	819.804	910.407	926.58	749.054	790.801	762.739	717.531	790.804	714.503	866.73
CD200R1L	Cd200r4	ENSMUSG00000062082	9.42258	0.726824	1.65499	0.0431228	0.836913	16.6009	19.0195	10.6122	10.8428	8.98914	11.4702	7.64294	2.33306	10.1481	7.96567
NAA30	Naa30	ENSMUSG00000036282	1076.62	-0.127262	-1.09222	0.043358	0.837814	984.276	1097.71	958.634	1024.02	1054.42	1097.61	1108.6	1099.88	1138.85	1147.56
KDM4A	Kdm4a	ENSMUSG00000033326	1194.17	-0.10832	-1.07797	0.0434058	0.837826	1131.68	1110.89	1145.77	1110.83	1182.62	1239.93	1248.18	1334.14	1200.98	1104.46
TM6SF2	Tm6sf2	ENSMUSG00000036151	69.0822	0.447165	1.36336	0.0434673	0.837997	65.6401	102.45	71.0735	84.0027	66.572	77.1701	34.5367	26.5439	83.2247	65.6494
ANKUB1	Ankub1	ENSMUSG00000074591	44.5132	0.362604	1.28574	0.043509	0.837997	45.1145	51.2274	50.495	40.7989	55.8255	21.7041	49.3194	35.0283	45.2522	38.9916
STEAP4	Steap4	ENSMUSG00000012428	6.61569	-0.992037	-1.98899	0.0436529	0.839617	2.87099	9.46781	2.09549	2.13944	3.55758	10.6678	5.83362	11.0637	2.26616	10.5161
STUB1	Stub1	ENSMUSG00000039615	2266.7	-0.0766527	-1.05457	0.0437287	0.839617	2324.61	2181.13	2192.96	2126.14	2153.57	2426.73	2339.08	2327.49	2195.25	2285.66
EBPL	Ebpl	ENSMUSG00000021928	247.159	-0.202496	-1.15069	0.0437655	0.839617	250.989	191.13	267.312	261.738	212.608	242.687	284.952	267.143	291.407	270.906
IER5L	Ier5l	ENSMUSG00000089762	385.077	0.167931	1.12345	0.0437822	0.839617	437.472	438.27	376.824	411.235	414.775	396.746	286.517	369.463	387.36	416.776
ERLEC1	Erlec1	ENSMUSG00000020311	941.185	-0.118864	-1.08588	0.0440194	0.843255	858.6	916.668	840.686	959.618	911.083	959.82	1093.62	1029.79	881.075	906.082
ABHD15	Abhd15	ENSMUSG00000000686	24.2905	0.512698	1.42672	0.0441334	0.844526	16.1247	35.4577	29.9101	29.2209	23.1408	15.6988	9.86061	22.1557	20.8853	25.8793
NPHP4	Nphp4	ENSMUSG00000039577	551.461	0.124694	1.09028	0.0444332	0.848332	562.99	633.245	603.954	551.632	534.432	561.245	526.516	511.943	523.101	522.958
PKNOX2	Pknox2	ENSMUSG00000035934	1932.94	-0.113149	-1.08159	0.0445001	0.848332	1989.62	1995.72	1891.26	1825.2	1862.01	2136.77	2072.67	2099.05	2134.32	1902.65
PTGES2	Ptges2	ENSMUSG00000026820	681.215	-0.113672	-1.08198	0.0445626	0.848332	628.173	632.364	680.684	580.483	681.553	712.512	663.251	711.526	678.138	701.158
TM4SF1	Tm4sf1	ENSMUSG00000027800	185.458	0.282197	1.21605	0.0446579	0.848332	163.005	210.906	262.322	207.79	196.324	200.562	122.413	164.024	171.282	197.342
ESYT1	Esyt1	ENSMUSG00000025366	341.855	0.172686	1.12716	0.0446638	0.848332	383.976	407.872	356.315	312.523	450.057	322.74	339.3	339.181	309.578	387.177
RAPGEF2	Rapgef2	ENSMUSG00000062232	3746.42	-0.0797018	-1.0568	0.0446906	0.848332	3619.45	3501.39	3442.27	3799.71	3749.99	3533.11	3927.12	3745.44	3970.33	3966.99
HEATR3	Heatr3	ENSMUSG00000031657	698.673	0.129608	1.094	0.044729	0.848332	779.595	673.452	748.865	718.653	709.597	674.3	671.748	601.409	720.105	651.954
USPL1	Uspl1	ENSMUSG00000041264	928.306	0.118853	1.08587	0.0448082	0.848332	1009.74	1040.04	969.723	919.313	920.224	911.873	909.862	864.984	898.812	888.987
VTI1A	Vti1a	ENSMUSG00000024983	1557.04	-0.102635	-1.07373	0.0448674	0.848332	1436.62	1513.8	1494.12	1483.38	1655.71	1524.5	1695.63	1636.95	1690.49	1599.12
SAT1	Sat1	ENSMUSG00000025283	838.988	0.0988928	1.07095	0.044869	0.848332	901.372	861.725	869.221	913.61	859.66	833.233	838.349	764.98	790.155	883.492
ALS2CL	Als2cl	ENSMUSG00000044037	347.883	0.287388	1.22043	0.0449163	0.848332	323.913	460.99	381.011	300.507	434.92	229.877	336.842	259.154	400.817	334.891
OLFML3	Olfml3	ENSMUSG00000027848	458.967	-0.135746	-1.09866	0.0449533	0.848332	462.073	402.31	416.849	509.406	441.357	466.081	519.867	469.393	495.707	497.879
FAM171A2	Fam171a2	ENSMUSG00000034685	1451.29	-0.117395	-1.08477	0.0450222	0.84873	1403.22	1342.29	1375.13	1564.25	1413.73	1546.7	1555.75	1612.68	1491.22	1490.42
C1orf116	AA986860	ENSMUSG00000042510	82.2335	0.349017	1.27369	0.0450929	0.849162	151.647	70.2677	69.1498	94.2502	77.8879	78.0718	69.3517	76.4867	70.0716	64.0557
CDH15	Cdh15	ENSMUSG00000031962	25.6426	-0.512192	-1.42622	0.0452072	0.849863	23.4153	19.4259	14.8473	24.391	19.7448	28.9452	18.6636	42.7564	34.0311	22.02
HBA2	Hba-a1	ENSMUSG00000069919	1063.66	-0.372047	-1.29419	0.0452301	0.849863	931.273	666.133	1000.07	874.727	1196.34	1493.61	1086.29	1078.73	1109.53	1273.85
ELAPOR2	Elapor2	ENSMUSG00000056004	902.561	0.17452	1.12859	0.0453401	0.849863	963.211	1014.16	834.18	882.161	921.173	771.681	738.153	743.067	933.02	907.341
TTC4	Ttc4	ENSMUSG00000025413	1114.03	0.13469	1.09786	0.0454137	0.849863	1019	1161.82	1214.72	1104.9	1159.42	953.118	1053.37	919.714	1181.29	1053.43
CLCC1	Clcc1	ENSMUSG00000027884	506.779	-0.208244	-1.15528	0.0454277	0.849863	494.977	477.994	556.386	337.296	434.069	430.394	540.236	652.646	505.62	528.258
MYPN	Mypn	ENSMUSG00000020067	117.316	0.31888	1.24736	0.0454761	0.849863	159.564	94.8096	145.807	150.227	109.141	110.799	127.793	90.994	117.573	80.645
LTBP4	Ltbp4	ENSMUSG00000040488	2061.65	-0.146218	-1.10666	0.0455345	0.849863	2096.06	1941.16	2332	1867.82	1880.77	2245.92	1900.95	2471.11	2071.99	2510.91
RASA1	Rasa1	ENSMUSG00000021549	1267.34	-0.101396	-1.07281	0.045596	0.849863	1147.28	1198.28	1239.21	1186.1	1138.97	1238.9	1318.57	1285.39	1349.51	1147.19
GBF1	Gbf1	ENSMUSG00000025224	2446.01	-0.192991	-1.14313	0.0456652	0.850023	2657.27	2257.24	2030.31	2223.05	1988.27	2620.34	2789.2	2069.21	2552.13	2719.38
NKAIN2	Nkain2	ENSMUSG00000069670	1233.27	-0.14549	-1.10611	0.0457207	0.850165	1182.5	1091.88	1094.75	1165.7	1048.35	1192.05	1344.55	1315.35	1114.22	1207.33
GORASP2	Gorasp2	ENSMUSG00000014959	2033.34	-0.100395	-1.07207	0.0458299	0.85033	2082.97	1907.06	1764.86	2055.06	2024.31	2133.15	2253.75	1978.76	2059.29	2116.12
CFAP52	Cfap52	ENSMUSG00000020904	6.68759	1.10801	2.15548	0.0458607	0.85033	7.37973	9.09175	3.56442	5.98452	16.6067	2.71095	2.54203	14.8958	2.37748	2.17493
DHX58	Dhx58	ENSMUSG00000017830	34.5105	0.421233	1.33907	0.0459558	0.85033	32.5944	37.1292	31.1971	40.4557	56.2946	34.2323	30.1645	34.4072	31.3833	18.0294
CCN4	Ccn4	ENSMUSG00000005124	161.434	0.293835	1.2259	0.0459898	0.85033	192.669	195	161.347	195.617	175.61	130.955	120.193	138.017	180.141	182.687
AJAP1	Ajap1	ENSMUSG00000039546	1178.63	-0.132139	-1.09592	0.0460066	0.85033	1103.02	1201.97	979.523	1093.38	1105.05	1219.16	1027.86	1183.81	1260.86	1324.22
SLC38A2	Slc38a2	ENSMUSG00000022462	4184.76	0.105635	1.07597	0.0460168	0.85033	4239.58	4329.97	3826.78	4364.63	4892.51	4062.43	3714.15	3911.46	4420.46	4022.7
CGRRF1	Cgrrf1	ENSMUSG00000055128	498.128	0.142022	1.10345	0.0462473	0.853701	523.286	536.461	499.377	534.958	547.904	468.431	461.545	550.229	470.472	447.961
PPP2R5A	Ppp2r5a	ENSMUSG00000026626	2275.02	0.0873813	1.06244	0.0463353	0.854436	2318.63	2246.94	2294.93	2453.46	2407.51	2153.71	2036.81	2204.59	2329.22	2312.55
CFAP251	Wdr66	ENSMUSG00000029442	231.043	-0.2227	-1.16692	0.0464148	0.854641	196.235	182.414	281.118	238.076	171.757	246.298	229.409	264.848	207.555	293.131
ATXN10	Atxn10	ENSMUSG00000016541	4220.08	-0.097617	-1.07	0.0464426	0.854641	4396.39	3832.66	3851.08	4222.18	3922.51	4616.77	4467.99	4311.42	3929.43	4309.25
LGI3	Lgi3	ENSMUSG00000033595	2367.19	0.110808	1.07983	0.0465886	0.854952	2375.31	2608.17	2683.17	2221.81	2616.77	2345.34	2160.54	2523.52	2330.77	2224.34
LIF	Lif	ENSMUSG00000034394	14.374	-1.10633	-2.15297	0.0466353	0.854952	4.38352	12.8816	10.245	9.01079	7.99733	5.94926	9.90484	59.5413	28.1566	4.69162
HDHD3	Hdhd3	ENSMUSG00000038422	67.1465	-0.35479	-1.2788	0.0467058	0.854952	71.9857	52.2286	56.3452	50.0717	51.0456	95.7313	81.1751	66.615	51.84	63.6361
PCDH12	Pcdh12	ENSMUSG00000024440	6.34947	0.89014	1.85336	0.0467144	0.854952	11.578	6.73103	3.75828	7.83661	8.46497	3.44172	8.27655	3.28573	3.31584	2.9881
ZXDB	Zxdb	ENSMUSG00000073062	738.341	0.0978489	1.07018	0.0468788	0.854952	753.575	815.499	736.716	757.421	773.819	663.295	686.819	731.784	775.347	734.281
PLPP4	Plpp4	ENSMUSG00000070366	51.6288	0.341395	1.26698	0.047028	0.854952	36.7579	52.8616	51.0279	62.399	45.457	30.5279	43.3575	32.0921	50.2865	39.3473
SOCS7	Socs7	ENSMUSG00000038485	3910.49	0.0991237	1.07112	0.0470975	0.854952	3819.8	3937.14	4174.32	4307.52	4233.75	3764.57	3566.77	3551.48	4207.66	4024.26
ACSS2	Acss2	ENSMUSG00000027605	1497.18	0.122239	1.08842	0.0471625	0.854952	1587.22	1774.23	1568.87	1438.63	1521.84	1334.21	1368.44	1569.43	1530.65	1451.87
CTCF	Ctcf	ENSMUSG00000005698	1820.49	0.0716266	1.0509	0.0471794	0.854952	1833.64	1893.09	1852.4	1853.35	1861.58	1836.32	1824.47	1668.11	1744.46	1766.67
CLCN1	Clcn1	ENSMUSG00000029862	137.622	0.250614	1.18971	0.047213	0.854952	158.838	138.541	181.84	176.275	122.774	105.362	130.686	139.08	162.799	115.786
GSX1	Gsx1	ENSMUSG00000053129	5.8044	-0.913814	-1.88402	0.0472419	0.854952	5.76986	2.00664	3.22744	4.48852	5.59695	7.02994	9.39322	4.51623	4.79175	13.8688
IMPDH2	Impdh2	ENSMUSG00000062867	837.443	0.117509	1.08486	0.0472884	0.854952	867.746	774.459	936.801	902.31	890.448	885.03	728.527	778.674	838.368	798.229
ZNF668	Zfp668	ENSMUSG00000049728	442.964	-0.160951	-1.11802	0.0473053	0.854952	421.679	396.394	432.712	400.056	431.177	497.715	465.527	406.423	526.21	430.982
SRSF4	Srsf4	ENSMUSG00000028911	1412.71	-0.0743372	-1.05288	0.0473108	0.854952	1356.41	1352.2	1325.58	1287.06	1456.24	1449.47	1430.85	1417.04	1403.65	1438.82
NCOR2	Ncor2	ENSMUSG00000029478	5477.26	0.0973599	1.06981	0.0473262	0.854952	5672.31	6046.86	5899.93	5263.48	5624.32	5034.62	5004.37	5253.18	5724.77	5634.46
ATXN7L2	Atxn7l2	ENSMUSG00000048997	799.256	0.0883105	1.06312	0.0474321	0.855126	814.594	848.914	853.561	879.613	793.41	785.645	791.164	830.762	761.956	769.468
SMIM35	BC049352	ENSMUSG00000091996	13.849	-0.648177	-1.56719	0.0475056	0.855583	16.8534	6.00862	12.9548	9.49325	9.93964	13.777	27.9669	16.1989	15.1135	13.614
ERAP1	Erap1	ENSMUSG00000021583	276.419	-0.19722	-1.14649	0.0476474	0.856878	280.142	265.664	256.471	256.761	251.002	279.168	302.725	386.326	259.654	279.828
TBX6	Tbx6	ENSMUSG00000030699	31.8549	0.396472	1.31629	0.047674	0.856878	30.7248	27.0963	32.5333	35.9982	43.0321	27.5081	19.8456	27.0913	24.45	30.3166
GREB1L	Greb1l	ENSMUSG00000042942	370.975	-0.189003	-1.13998	0.0477876	0.857026	319.934	356.422	337	382.514	313.505	360.04	411.889	349.324	372.57	452.891
CSNK2A2	Csnk2a2	ENSMUSG00000046707	1818.78	-0.125389	-1.0908	0.0480946	0.857026	1889.66	1643.13	1514.75	1651.93	2010.11	1880.11	1832.73	2095.68	1765.26	1928.28
MAN2B1	Man2b1	ENSMUSG00000005142	1142.31	-0.113813	-1.08208	0.0480963	0.857026	1064.38	1054.86	1139.71	1054.03	1208.14	1208.34	1163.25	1216.05	1103.02	1283.05
RASGRP3	Rasgrp3	ENSMUSG00000071042	423.628	-0.219515	-1.16434	0.0481813	0.857026	341.362	397.473	503.758	391.28	372.399	436.724	544.161	459.808	406.971	485.869
TCF3	Tcf3	ENSMUSG00000020167	532.086	-0.104632	-1.07522	0.0481834	0.857026	497.93	495.345	516.755	542.613	509.866	527.859	533.119	554.287	530.762	609.075
IL16	Il16	ENSMUSG00000001741	63.228	0.317074	1.2458	0.0482075	0.857026	59.0796	59.169	75.2983	71.0114	79.9584	48.2065	47.2194	53.4622	57.3607	70.3043
ZC3H7A	Zc3h7a	ENSMUSG00000037965	1254.07	0.151094	1.11041	0.0482595	0.857026	1045.57	1463.43	1415.33	1301.58	1289.25	1120.25	1189.54	1078.87	1220.17	1256.76
ADGRV1	Adgrv1	ENSMUSG00000069170	39.6895	0.617392	1.5341	0.0482657	0.857026	32.5398	42.1003	48.3846	45.0215	56.6883	20.4227	26.1784	67.6997	9.86176	29.8407
SCO1	Sco1	ENSMUSG00000069844	214.596	-0.153699	-1.11242	0.0483141	0.857026	197.643	210.124	214.765	218.501	212.688	246.485	225.744	252.642	240.211	207.365
DHX34	Dhx34	ENSMUSG00000006019	221.467	0.166088	1.12201	0.0483255	0.857026	235.852	207.831	258.935	241.289	226.746	201.362	222.296	231.967	176.631	208.405
RPL35A	Rpl35a	ENSMUSG00000060636	1639.97	0.138983	1.10113	0.0483969	0.857026	1546.06	1686.74	1810.4	1734.56	1681.76	1740.82	1420.26	1496.52	1501.21	1522.4
PACRG	Pacrg	ENSMUSG00000037196	172.663	-0.205493	-1.15308	0.0484487	0.857026	183.753	174.751	137.928	146.931	143.096	194.107	160.455	173.839	186.196	192.802
CENPH	Cenph	ENSMUSG00000045273	9.71191	0.768708	1.70374	0.0485257	0.857026	11.9578	16.745	4.60957	14.5164	8.31808	8.76558	5.812	4.90893	9.41583	4.61515
SPACA6	Spaca6	ENSMUSG00000080316	1095.54	0.130973	1.09503	0.0485447	0.857026	1128.67	1115.71	1081.28	1170.7	1135.01	937.326	1077.4	1023.44	971.002	1132.29
EXOSC5	Exosc5	ENSMUSG00000061286	266.284	0.193578	1.1436	0.0485557	0.857026	313.66	290.733	284.366	312.071	236.58	202.115	228.029	283.575	257.363	289.796
DERL2	Derl2	ENSMUSG00000018442	704.918	0.110638	1.07971	0.0486123	0.857026	689.774	792.2	750.392	715.516	711.562	633.677	635.119	737.673	678.249	707.157
HINFP	Hinfp	ENSMUSG00000032119	748.032	0.116372	1.08401	0.0488278	0.857026	740.652	768.801	794.192	791.172	746.072	782.289	713.691	662.943	769.736	614.913
GFY	Gfy	ENSMUSG00000095276	16.083	-0.627085	-1.54444	0.0488647	0.857026	16.949	10.0889	12.2074	12.4389	9.26508	29.9454	14.4893	15.3951	19.2896	14.6014
TMC7	Tmc7	ENSMUSG00000042246	572.549	0.160223	1.11746	0.048898	0.857026	522.109	725.498	626.814	541.241	602.973	596.976	513.225	495.402	579.85	515.847
HBB	Hbb-bs	ENSMUSG00000052305	1662.48	-0.282291	-1.21612	0.0489053	0.857026	1586.07	1079.81	1601.63	1574.07	1764.32	2370.21	1435.59	1761.76	1857.45	1824.88
FKBP7	Fkbp7	ENSMUSG00000002732	47.0124	0.401109	1.32052	0.0489248	0.857026	55.4069	49.1466	52.2438	50.9288	69.2909	53.1616	44.5934	27.6507	55.0604	29.6654
RAB4A	Rab4a	ENSMUSG00000019478	667.195	-0.12267	-1.08875	0.0490222	0.857026	630.704	611.6	621.419	670.074	651.615	786.97	704.078	668.055	696.615	610.62
DAGLB	Daglb	ENSMUSG00000039206	1035.34	-0.125224	-1.09068	0.0490402	0.857026	1084.25	950.186	1050.99	994.103	1008.01	1086.09	1112.51	1178.62	1065.17	1106.43
ITGA4	Itga4	ENSMUSG00000027009	372.34	-0.182716	-1.13502	0.0490569	0.857026	346.953	359.597	322.746	368.617	396.878	439.734	444.996	344.237	392.841	415.255
ARHGAP9	Arhgap9	ENSMUSG00000040345	14.2862	-0.581497	-1.4964	0.0490954	0.857026	11.8364	8.12961	18.206	12.7379	11.4433	20.6449	20.8885	17.6153	18.0839	15.4993
GLS2	Gls2	ENSMUSG00000044005	745.243	0.17895	1.13206	0.0491166	0.857026	805.974	790.898	889.418	716.409	809.041	639.734	697.045	674.507	741.8	793.092
BUD23	Bud23	ENSMUSG00000005378	572.38	0.182619	1.13494	0.0491301	0.857026	601.709	659.068	628.111	536.936	648.383	481.311	543.366	554.289	536.804	594.498
BCCIP	Bccip	ENSMUSG00000030983	817.665	0.106193	1.07638	0.0494504	0.861289	834.262	847.423	846.214	892.364	808.365	803.086	738.647	743.441	788.861	853.137
TTC9C	Ttc9c	ENSMUSG00000071660	936.244	0.0985055	1.07066	0.0494715	0.861289	960.588	1015.95	879.208	934.323	934.667	810.498	894.156	912.933	907.457	893.179
MIR124-1HG	Mir124a-1hg	ENSMUSG00000097545	7820.35	0.151626	1.11082	0.0495423	0.861677	6963.83	9295.21	9209.25	8201.13	8278.73	7193.91	6523.77	7886.89	8489.11	7671.8
PANX1	Panx1	ENSMUSG00000031934	372.329	-0.182491	-1.13484	0.0496307	0.862112	404.063	302.89	342.11	334.579	346.89	348.832	436.688	382.347	387.184	409.833
DSEL	Dsel	ENSMUSG00000038702	412.859	-0.220369	-1.16503	0.049713	0.862112	371.995	292.596	322.484	320.421	427.846	399.689	392.421	404.575	355.23	469.766
SORCS2	Sorcs2	ENSMUSG00000029093	1034.94	-0.145743	-1.1063	0.0498766	0.863531	946.175	940.803	959.204	972.505	990.645	1014.35	1182.55	921.56	1009.39	1189.36
GPC4	Gpc4	ENSMUSG00000031119	202.797	-0.178036	-1.13134	0.0498921	0.863531	216.471	182.276	200.436	186.459	197.898	222.064	253.064	189.828	192.965	252.249
CALR3	Calr3	ENSMUSG00000019732	17.1308	0.507697	1.42178	0.0501045	0.863706	15.6083	17.048	22.1248	29.1804	17.7678	17.0031	12.5381	15.3409	14.2558	12.0841
SBNO2	Sbno2	ENSMUSG00000035673	653.152	0.140675	1.10242	0.0501864	0.863706	624.129	660.558	810.322	669.563	632.972	541.281	635.241	646.256	678.686	580.376
HSD17B8	H2-Ke6	ENSMUSG00000073422	301.238	-0.187956	-1.13915	0.0503127	0.863706	265.315	250.026	336.458	277.362	249.335	320.614	342.021	341.878	272.705	289.538
KAT14	Kat14	ENSMUSG00000027425	886.408	-0.143092	-1.10427	0.0503982	0.863706	959.318	808.852	831.156	887.359	782.62	984.144	951.953	875.444	947.097	952.027
ERN2	Ern2	ENSMUSG00000030866	5.03376	1.24869	2.37625	0.0504937	0.863706	12.6236	7.65619	2.13286	3.2956	3.49108	2.95142	4.62343	1.14965	3.45371	0
PSG11	Ceacam2	ENSMUSG00000054385	5.96093	1.03088	2.04327	0.0505334	0.863706	2.89021	13.1665	8.46195	7.55751	7.10385	0	2.83514	3.38309	10.2348	3.15672
NOTUM	Notum	ENSMUSG00000042988	89.2922	0.382292	1.30341	0.0505363	0.863706	88.4524	97.2883	78.1563	148.393	121.539	117.682	52.5131	74.0836	84.5906	83.7645
EEF1G	Eef1g	ENSMUSG00000071644	4513.77	-0.0615704	-1.0436	0.0505484	0.863706	4439.19	4349.38	4467.69	4290.18	4600.13	4725.94	4784.13	4334.33	4552.82	4711.24
SP110	Sp110	ENSMUSG00000070034	39.8193	-0.456141	-1.37187	0.0507807	0.863706	38.6376	21.4918	31.0788	39.5339	31.562	57.3175	32.9785	44.5292	64.351	28.5841
RAB3C	Rab3c	ENSMUSG00000021700	10130.3	-0.117776	-1.08506	0.0508592	0.863706	10207.4	9054.85	8679.59	10174.5	9334.98	9831.25	11414.7	10462.3	9526.92	10250.7
DLST	Dlst	ENSMUSG00000004789	3074.45	0.0666462	1.04728	0.0508922	0.863706	3245.93	3115.15	3204.18	3086.93	3158.18	3007.7	3038.67	2998.12	3094.4	2959.54
PPAN-P2RY11	Ppan	ENSMUSG00000004100	375.691	0.197618	1.1468	0.0509081	0.863706	342.03	464.836	464.206	328.155	390.429	367.142	336.556	408.989	296.636	323.404
TPST2	Tpst2	ENSMUSG00000029344	438.905	-0.119481	-1.08634	0.0510225	0.863706	427.971	417.006	447.798	389.335	403.177	450.469	433.817	472.277	453.207	457.305
PTK7	Ptk7	ENSMUSG00000023972	233.646	0.15959	1.11697	0.0510381	0.863706	263.665	226.915	243.281	234.602	223.448	223.908	229.826	204.342	204.696	202.381
SCAND1	Scand1	ENSMUSG00000046229	135.731	-0.329708	-1.25676	0.0512297	0.863706	132.787	134.037	106.971	114.833	112.036	132.654	218.416	175.916	93.7922	129.013
WTIP	Wtip	ENSMUSG00000036459	97.8017	-0.248957	-1.18835	0.0512351	0.863706	87.7845	77.6465	92.0147	101.619	82.6764	123.436	95.7477	112.857	83.5251	107.578
RASGEF1C	Rasgef1c	ENSMUSG00000020374	743.358	-0.156509	-1.11459	0.0512529	0.863706	779.309	769.139	615.659	778.366	659.435	835.746	834.056	862.49	693.839	787.566
FYN	Fyn	ENSMUSG00000019843	2404.03	-0.0936029	-1.06703	0.0512974	0.863706	2359.53	2193.68	2376.98	2347.97	2312.65	2523.74	2535.76	2512.33	2371.16	2419.89
RUBCN	Rubcn	ENSMUSG00000035629	2352.79	0.0842248	1.06012	0.0513048	0.863706	2282.82	2472.03	2365.65	2344.89	2582.37	2255.84	2266.04	2308.24	2367.74	2171.13
ARHGEF10	Arhgef10	ENSMUSG00000071176	920.009	0.160447	1.11763	0.0513623	0.863706	875.708	908.277	1174.93	914.454	967.132	836.805	781.106	824.893	986.567	904.284
FAM20B	Fam20b	ENSMUSG00000033557	2820.62	-0.0763965	-1.05438	0.0514057	0.863706	2605.2	2947.06	2609.52	2822.32	2866.24	2937.63	2922.26	2853.76	2932.6	2958.98
SRSF12	Srsf12	ENSMUSG00000054679	480.022	-0.138469	-1.10074	0.051414	0.863706	444.714	404.853	431.387	507.661	415.799	530.959	460.225	451.927	470.502	509.556
SH3RF1	Sh3rf1	ENSMUSG00000031642	1038.4	-0.10813	-1.07783	0.0514696	0.863706	1018.36	1000.66	1000.79	1064.52	970.388	1003.02	1162.7	1041.74	1105.41	1132.69
SAG	Sag	ENSMUSG00000056055	51.2409	-0.317854	-1.24648	0.0514715	0.863706	42.8561	41.3415	36.9807	40.9316	47.3397	67.5223	53.9629	41.817	49.7655	48.3997
BCO2	Bco2	ENSMUSG00000032066	74.8691	-0.253425	-1.19203	0.0514726	0.863706	51.4105	71.2294	86.7084	72.7444	66.1053	81.4576	79.0425	84.5608	71.141	97.6245
TSR2	Tsr2	ENSMUSG00000025264	1447.98	-0.0882952	-1.06311	0.051534	0.863706	1440.18	1370.76	1428.15	1392.23	1327.87	1561.68	1457.38	1457.59	1504.97	1414.57
NPAS2	Npas2	ENSMUSG00000026077	1198.01	-0.122872	-1.0889	0.0516036	0.863706	1208.11	1051.47	1049.72	1248.41	1108.16	1078	1254.88	1285.75	1284.09	1266.61
WHRN	Whrn	ENSMUSG00000039137	968.728	0.180807	1.13352	0.0516045	0.863706	915.601	1231.06	1109.76	919.061	984.417	906.831	827.869	1057.55	979.183	783.002
NUDT1	Nudt1	ENSMUSG00000036639	48.5194	-0.403767	-1.32296	0.0519183	0.864915	46.9264	36.1632	34.6487	39.5675	49.1626	75.5429	41.3981	62.3803	51.7207	42.8823
RPS19BP1	Rps19bp1	ENSMUSG00000051518	259.094	-0.16288	-1.11952	0.0519197	0.864915	222.886	250.47	259.595	225.952	242.204	263.936	285.97	233.949	264.823	295.264
FUNDC2	Fundc2	ENSMUSG00000031198	872.459	0.0943845	1.06761	0.0520907	0.864915	941.142	877.244	944.982	884.16	835.703	892.083	811.069	864.837	823.984	801.842
PER1	Per1	ENSMUSG00000020893	4054.63	0.243103	1.18354	0.0521121	0.864915	5631.94	4961.58	3608.71	3378.22	4137.23	4729.23	2786.5	3423.41	3416.93	3995.2
DNAH5	Dnah5	ENSMUSG00000022262	155.928	-0.207295	-1.15452	0.0521769	0.864915	135.72	132.13	142.946	157.116	132.319	172.632	148.91	128.447	153.635	202.487
CNTLN	Cntln	ENSMUSG00000038070	383.549	-0.14619	-1.10664	0.0523163	0.864915	340.943	400.367	425.195	338.681	343.49	421.859	441.212	379.574	369.868	428.279
PLAGL2	Plagl2	ENSMUSG00000051413	234.684	0.173014	1.12741	0.0523183	0.864915	251.788	231.425	207.179	260.473	256.726	226.367	237.173	194.868	193.851	217.321
ZNF575	Zfp575	ENSMUSG00000066721	184.7	-0.191089	-1.14163	0.0523428	0.864915	191.694	171.82	162.123	184.416	155.244	166.575	240.276	199.879	182.362	196.03
UNK	Unk	ENSMUSG00000020770	563.738	-0.134994	-1.09809	0.0524302	0.864915	519.02	564.93	576.076	570.817	537.648	688.048	592.463	553.921	554.159	649.149
PLEKHA4	Plekha4	ENSMUSG00000040428	64.4241	0.491324	1.40573	0.052437	0.864915	103.27	137.527	76.6189	48.3409	56.7538	53.0632	49.1868	102.88	57.0736	40.1556
AK5	Ak5	ENSMUSG00000039058	3674.64	-0.165493	-1.12155	0.0525148	0.864915	3887.83	3375.48	3005.98	3822.17	3498.87	4170.7	4211.95	3728.21	3642.96	3971.91
MTMR1	Mtmr1	ENSMUSG00000015214	1497.78	-0.0890799	-1.06369	0.0525239	0.864915	1370.69	1381.08	1496.33	1616.17	1371.86	1538.61	1616.2	1491.19	1488.06	1551.79
MRAP2	Mrap2	ENSMUSG00000042761	87.9522	-0.337162	-1.26327	0.0525717	0.864915	61.8417	66.4159	69.7914	93.1118	60.7994	116.358	82.3545	100.03	65.927	77.9539
BBIP1	Bbip1	ENSMUSG00000084957	828.347	0.110221	1.07939	0.0526508	0.864915	903.822	858.234	748.095	873.658	926.703	873.116	808.284	779.783	737.914	793.624
PPP2R2A	Ppp2r2a	ENSMUSG00000022052	2283	-0.103884	-1.07466	0.0527487	0.865722	2332.66	2096.75	1920.89	2208.39	2174.7	2334.86	2396.05	2266.24	2346.51	2191.35
CARM1	Carm1	ENSMUSG00000032185	1956.45	-0.0934222	-1.0669	0.0529159	0.866482	2054.22	1866.3	1775.08	1840.57	1944.39	2033.95	2054.83	2000.79	1976.88	2049.07
H2BC13	H2bc23	ENSMUSG00000069307	5.33284	-1.47504	-2.77991	0.0529501	0.866482	7.998	0	4.86609	0	0	9.20729	4.37505	3.0629	9.40886	6.75561
SLC4A2	Slc4a2	ENSMUSG00000028962	640.153	0.165628	1.12165	0.0529717	0.866482	641.1	769.573	782.21	656.52	634.612	602.546	562.395	711.9	643.115	588.544
ARL8B	Arl8b	ENSMUSG00000030105	5368.08	-0.0893392	-1.06388	0.0530232	0.866482	5605.82	5227.1	4595.17	5213.98	5273.34	5448.42	5728.05	5488.35	5637.12	5271.97
SMARCD2	Smarcd2	ENSMUSG00000078619	425.889	0.181573	1.13412	0.0531347	0.866482	388.635	444.767	470.21	444.021	482.844	395.624	314.743	390.776	478.206	394.687
NRTN	Nrtn	ENSMUSG00000039481	13.6956	0.603876	1.51979	0.0532479	0.866482	7.80851	12.9168	18.7861	13.3317	16.2482	7.36166	8.87007	11.632	9.9774	7.69941
KIAA0040	4930523C07Rik	ENSMUSG00000090394	55.4345	0.465486	1.38078	0.0532604	0.866482	53.8007	33.4803	120.336	46.6214	52.5425	31.7145	44.7134	41.8873	56.4466	39.9448
USF2	Usf2	ENSMUSG00000058239	2141.78	-0.137172	-1.09975	0.0533079	0.866482	2140.13	1971.96	1780.18	2127.23	2102.2	2120.25	2373.77	2054.31	2389.76	2193.16
SLC38A6	Slc38a6	ENSMUSG00000044712	680.394	0.155888	1.11411	0.0533127	0.866482	639.391	729.913	800.323	691.404	660.389	649.478	679.972	521.519	688.7	617.72
ITGB4	Itgb4	ENSMUSG00000020758	140.58	0.422415	1.34017	0.0533152	0.866482	196.701	140.637	203.45	89.9744	170.095	146.401	102.107	91.8866	117.601	138.23
C19orf47	2310022A10Rik	ENSMUSG00000049643	500.954	-0.10767	-1.07749	0.0533317	0.866482	523.073	498.15	459.246	453.442	470.454	550	477.436	506.769	554.706	506.671
KCNK1	Kcnk1	ENSMUSG00000033998	2502.56	0.108147	1.07784	0.0534717	0.866616	2582.17	2738.1	2380.17	2602.51	2735.96	2475.36	2207.02	2595.98	2578.34	2246.55
PMPCB	Pmpcb	ENSMUSG00000029017	806.506	-0.101854	-1.07315	0.0535098	0.866616	764.153	787.655	713.38	768.966	794.232	874.608	781.801	791.28	887.634	777.721
TBX4	Tbx4	ENSMUSG00000000094	6.91683	0.824448	1.77086	0.0536546	0.866616	7.71428	7.70199	11.6994	9.75464	8.92843	2.96385	10.3148	4.52122	1.16052	6.30572
SERINC2	Serinc2	ENSMUSG00000023232	243.311	0.310729	1.24033	0.0538589	0.866616	202.08	345.638	321.937	234.882	232.054	199.295	162.087	179.626	282.966	254.481
DESI1	Desi1	ENSMUSG00000022472	2951.57	0.0730816	1.05196	0.0538606	0.866616	3240.26	2991.41	2903.48	3177.28	3027.69	2943.53	2767.02	2858.58	3161.26	2855.06
RIN2	Rin2	ENSMUSG00000001768	981.973	0.134641	1.09782	0.0538612	0.866616	866.783	1039.49	991.458	1045.4	1089.55	883.427	826.33	932.29	1081.57	864.284
LIMK2	Limk2	ENSMUSG00000020451	2797.7	0.127588	1.09247	0.0538768	0.866616	2570.58	2833.65	3065.68	3120.11	2871.59	2563.12	2412.1	2600.74	2842.78	2818.95
SUCLG1	Suclg1	ENSMUSG00000052738	1719.18	0.080556	1.05743	0.0539683	0.866864	1808.47	1709.53	1764.84	1763.08	1757.22	1793.49	1592.96	1737.99	1614.53	1585.43
ZNF286B	Zfp286	ENSMUSG00000047342	358.924	-0.146296	-1.10672	0.0539899	0.866864	341.783	321.558	351.766	368.915	356.993	371.356	379.045	420.014	390.579	366.999
TEX9	Tex9	ENSMUSG00000090626	301.027	0.194554	1.14437	0.0541704	0.868977	282.798	299.339	368.322	303.068	333.541	232.234	353.287	259.213	266.872	275.071
WLS	Wls	ENSMUSG00000028173	1012.76	-0.101333	-1.07276	0.05437	0.869402	995.75	1029.42	971.516	1019.43	1028.8	1024.67	1154.59	1131.61	1026.72	1074.52
GPX7	Gpx7	ENSMUSG00000028597	52.4156	-0.387878	-1.30847	0.0546183	0.869402	57.5329	27.7724	38.4298	55.2022	46.0047	63.9786	44.4301	78.8832	52.8285	54.6745
FPGT	Fpgt	ENSMUSG00000053870	552.076	0.118796	1.08583	0.0547335	0.869402	553.138	597.556	557.64	503.912	588.508	502.631	489.98	586.217	481.076	522.478
SLC2A9	Slc2a9	ENSMUSG00000005107	18.5113	0.511952	1.42598	0.054811	0.869402	19.9952	13.9245	26.5125	20.8849	23.5508	19.7052	8.99979	13.2255	14.3598	18.4194
TRIM14	Trim14	ENSMUSG00000039853	8.1211	-0.772353	-1.70805	0.0548413	0.869402	11.6337	4.28486	4.31063	11.726	5.72683	8.0922	22.1738	13.6895	11.8636	8.48467
SLC6A8	Slc6a8	ENSMUSG00000019558	2809.85	0.113409	1.08178	0.0548445	0.869402	2692.05	3128.7	3232.07	2730.28	2837.2	2594.33	2550.41	2693.13	2804.69	2874.4
PTCH2	Ptch2	ENSMUSG00000028681	43.7438	0.532472	1.44641	0.0548854	0.869402	77.6672	42.0663	50.7202	45.1004	30.5195	43.9843	34.6475	20.2476	29.4972	42.2221
SOCS2	Socs2	ENSMUSG00000020027	529.499	-0.179146	-1.13221	0.0549064	0.869402	583.934	595.814	453.574	452.253	448.443	580.413	561.054	589.721	581.861	553.745
ZNF709	Gm14391	ENSMUSG00000078903	514.33	-0.216661	-1.16204	0.0549516	0.869402	442.392	501.872	534.687	432.522	433.801	533.151	503.511	508.575	555.694	624.425
RNF39	Rnf39	ENSMUSG00000036492	136.365	0.358575	1.28216	0.0549784	0.869402	207.608	178.665	132.262	110.015	171.015	159.593	77.1614	126.259	122.983	139.973
GRHL1	Grhl1	ENSMUSG00000020656	346.275	-0.232225	-1.17465	0.0550088	0.869402	357.926	322.183	286.506	359.518	285.418	373.372	448.037	332.432	316.813	420.165
DTNA	Dtna	ENSMUSG00000024302	4788.13	0.0889334	1.06358	0.0550155	0.869402	4889.01	4908.78	5085.24	4904.02	4876.02	4176.13	4403.97	4798.22	4991.83	4823.89
ZDHHC14	Zdhhc14	ENSMUSG00000034265	894.457	-0.162666	-1.11935	0.055061	0.869402	788.19	805.063	697.686	1016.09	936.27	816.906	921.496	912.946	1035.07	1064.73
SLC7A6OS	Slc7a6os	ENSMUSG00000033106	427.074	0.120968	1.08746	0.0550739	0.869402	475.806	429.773	464.931	425.204	393.859	446.601	410.882	383.46	376.483	393.17
GNPDA2	Gnpda2	ENSMUSG00000029209	534.838	0.121664	1.08799	0.055087	0.869402	526.642	540.746	479.812	589.815	573.634	500.077	543.862	480.289	492.339	474.461
PITPNC1	Pitpnc1	ENSMUSG00000040430	2117.01	0.113759	1.08204	0.0551116	0.869402	1966.82	2364	2273.68	2170.21	2214.07	1846.63	1993.5	2022.37	2187.12	2108.14
ZNF182	Zfp182	ENSMUSG00000054737	312.494	0.14708	1.10733	0.0551851	0.869402	298.273	349.106	312.618	321.174	344.077	293.13	277.599	278.15	323.004	297.749
PCDHGA10	Pcdhga10	ENSMUSG00000102222	310.678	-0.205539	-1.15312	0.0552154	0.869402	262.471	230.751	254.676	309.209	349.936	379.194	323.826	279.084	335.945	304.212
GABRB1	Gabrb1	ENSMUSG00000029212	4251.18	-0.119431	-1.08631	0.0552256	0.869402	4064.26	3959.98	3727.94	4297.33	4123.24	3796.33	4944.78	4010.85	4537.06	4625.49
C11orf54	4931406C07Rik	ENSMUSG00000031938	609.871	-0.152702	-1.11165	0.0552739	0.869402	589.561	573.072	618.283	618.797	547.27	559.099	780.236	686.231	605.787	643.413
TMEM123	Tmem123	ENSMUSG00000050912	305.813	-0.139774	-1.10173	0.0553313	0.869416	291.227	282.081	299.701	279.241	313.957	298.881	308.128	312.237	349.852	348.957
STARD4	Stard4	ENSMUSG00000024378	855.771	-0.135976	-1.09884	0.0553745	0.869416	872.803	826.684	845.557	856.44	786.259	886.996	998.16	892.659	926.863	894.93
ZNF226	Zfp61	ENSMUSG00000050605	349.857	0.159165	1.11664	0.0554848	0.869416	403.496	389.223	353.32	394.829	335.916	335.089	413.452	297.228	310.27	322.577
MAPK14	Mapk14	ENSMUSG00000053436	2536.69	-0.0767223	-1.05462	0.0555284	0.869416	2517.58	2464.94	2440.22	2407.83	2654.98	2674.52	2568.29	2417.35	2723.96	2790.33
POLR2C	Polr2c	ENSMUSG00000031783	957.179	0.105546	1.0759	0.0555793	0.869416	1019.01	1015.7	985.913	970.061	995.323	960.776	847.288	965.166	905.191	958.096
HDAC1	Hdac1	ENSMUSG00000028800	532.199	-0.101926	-1.07321	0.0558367	0.869416	508.273	513.644	531.619	502.134	538.722	575.536	569.2	534.767	560.715	543.375
SLC25A38	Slc25a38	ENSMUSG00000032519	384.391	0.141262	1.10287	0.0558637	0.869416	404.051	356.11	425.016	406.26	400.958	353.253	341.04	381.585	387.091	344.547
EIF4A2	Eif4a2	ENSMUSG00000022884	13614.7	0.0640994	1.04543	0.0558865	0.869416	13867.2	13723.8	13853.9	13965.8	13309.8	14213.8	12510.8	13610.5	12808.2	12585.6
PKP4	Pkp4	ENSMUSG00000026991	5159.57	-0.0826656	-1.05897	0.0559039	0.869416	4876.27	4822.22	5222.05	5211.26	4971.31	5122.62	5343.13	5247.1	5296.99	5570.63
LRRC38	Lrrc38	ENSMUSG00000028584	63.8413	0.283908	1.21749	0.0559342	0.869416	70.0883	63.6523	68.4893	65.0898	82.3783	63.9851	47.8043	78.8144	55.4273	43.1021
NUBP1	Nubp1	ENSMUSG00000022503	376.446	-0.163073	-1.11967	0.0560325	0.869416	351.496	322.145	395.027	364.653	355.289	352.486	466.778	444.202	348.844	393.388
ATOH8	Atoh8	ENSMUSG00000037621	26.4386	0.511693	1.42572	0.0560998	0.869416	30.035	27.3746	24.5757	41.2618	28.2768	19.5346	8.25579	20.1119	23.1204	37.108
GKAP1	Gkap1	ENSMUSG00000021552	265.296	0.184136	1.13614	0.0561052	0.869416	264.744	274.558	293.261	254.677	233.377	219.099	222.049	210.136	268.477	243.813
GDA	Gda	ENSMUSG00000058624	7438.21	-0.122009	-1.08825	0.0561361	0.869416	8022.78	6616.96	6554.4	7628.39	6887	8157.6	8420.97	7958.23	7017.85	7302.89
SDC3	Sdc3	ENSMUSG00000025743	5365.28	-0.0794176	-1.05659	0.056152	0.869416	5587.56	5272.53	5001.51	5059.55	5533.75	5562.7	5999.51	5614.6	5212.88	5560.77
PPCS	Ppcs	ENSMUSG00000028636	75.3001	-0.283692	-1.21731	0.0562199	0.869416	58.2385	63.4531	71.4144	88.2652	53.4229	79.3697	85.5428	94.5533	62.1116	83.6921
ZNHIT3	Znhit3	ENSMUSG00000020526	284.677	0.147876	1.10794	0.0563202	0.869416	294.354	281.956	300.705	266.196	344.721	285.435	237.665	278.156	259.795	284.009
HEPACAM2	Hepacam2	ENSMUSG00000044156	8.39256	0.874189	1.83298	0.0564763	0.869416	10.2499	19.6291	9.65028	14.0825	3.24517	6.38682	3.49879	7.30435	10.3927	2.58052
SRRT	Srrt	ENSMUSG00000037364	3242.18	0.104957	1.07546	0.0565358	0.869416	2966.06	3428.23	3596.42	3424	3116.27	2957.91	3122.39	3018.7	3062.24	3204.08
PTPRN2	Ptprn2	ENSMUSG00000056553	5695.56	-0.0926144	-1.0663	0.0565418	0.869416	5608.24	5453.32	5051.4	5426.45	5558.08	5776.44	6011.02	5908.4	5493.29	5704.81
SERPINB1	Serpinb1a	ENSMUSG00000044734	69.9866	0.371641	1.29382	0.0565514	0.869416	71.6252	69.0776	125.438	77.9862	62.4621	45.2119	57.1441	86.771	65.4527	61.2777
ERP44	Erp44	ENSMUSG00000028343	774.903	0.0888304	1.06351	0.0565836	0.869416	790.144	833.108	774.199	805.598	827.537	774.546	711.749	743.462	754.701	808.602
VPS41	Vps41	ENSMUSG00000041236	4096.79	0.058009	1.04103	0.0566295	0.869416	4064.49	4221.32	4118.48	4167.04	4069.87	3835.42	4090.5	4047.28	4007.61	3847.49
PRR18	Prr18	ENSMUSG00000055945	750.62	0.191404	1.14187	0.0566382	0.869416	749.107	793.053	1027.5	765.306	693.925	645.255	684.749	736.668	802.413	659.4
METTL6	Mettl6	ENSMUSG00000021891	481.851	-0.158089	-1.11581	0.0566743	0.869416	414.333	436.132	487.816	379.7	531.062	498.977	548.81	460.218	522.752	477.188
GPER1	Gper1	ENSMUSG00000053647	72.6477	0.262297	1.19939	0.0567459	0.869416	84.7135	79.8533	89.9522	77.1472	74.447	64.8504	60.6824	69.7179	59.3796	83.7917
PIGA	Piga	ENSMUSG00000031381	247.838	-0.146364	-1.10678	0.0567591	0.869416	240.944	218.594	239.299	251.205	223.125	294.499	264.95	242.933	257.718	235.276
ADAM15	Adam15	ENSMUSG00000028041	2389.62	0.118641	1.08571	0.0567926	0.869416	2273.28	2357.96	2764.28	2494.4	2467.53	2104.91	2219.15	2370.38	2458.23	2230.23
ZNF687	Zfp687	ENSMUSG00000019338	734.355	-0.126252	-1.09145	0.0570033	0.870282	686.641	649.252	828.506	685.745	687.522	755.194	803.09	848.253	683.849	768.426
MAP3K8	Map3k8	ENSMUSG00000024235	66.0278	0.283757	1.21736	0.0570096	0.870282	82.5727	71.8665	66.6633	67.0207	76.4424	57.6123	46.59	58.228	83.569	55.3872
PKIG	Pkig	ENSMUSG00000035268	1321.53	-0.094807	-1.06792	0.0570452	0.870282	1399.05	1228.11	1212.97	1306.17	1237.08	1440.17	1333.3	1394.33	1315.37	1333.34
CABLES2	Cables2	ENSMUSG00000038990	908.125	-0.117877	-1.08514	0.0571503	0.870524	888.172	973.242	914.027	842.634	830.304	918.217	1072.27	1046.79	895.911	894.726
CASP1	Casp1	ENSMUSG00000025888	39.7322	0.559135	1.47339	0.0572168	0.870524	102.509	34.9938	42.1296	47.8233	30.1992	27.4806	32.1109	50.2754	39.5865	25.5913
FGF7	Fgf7	ENSMUSG00000027208	23.8075	0.468746	1.38391	0.0572254	0.870524	36.4319	22.4049	29.3801	25.6389	19.3239	19.5563	17.6701	14.9936	24.2782	18.8899
MORN2	Morn2	ENSMUSG00000045257	137.63	-0.189723	-1.14054	0.0572572	0.870524	142.434	124.052	124.987	138.876	114.012	152.904	138.788	151.471	163.218	128.912
ACKR2	Ackr2	ENSMUSG00000044534	87.4746	-0.441689	-1.35819	0.0574154	0.870976	59.265	57.4398	88.3336	66.051	111.532	94.1332	104.817	147.741	86.5708	87.19
DOT1L	Dot1l	ENSMUSG00000061589	3220.1	0.113855	1.08212	0.057434	0.870976	2962.48	3414.96	3579.23	3238.24	3167.34	2752.15	2877.79	3118.85	3115.74	3257.92
RAD21	Rad21	ENSMUSG00000022314	3041.7	0.0970668	1.0696	0.0574868	0.871033	2834.85	3386.68	3190.49	2970.73	3198.74	2949.96	2768.36	2927.45	2997.49	2927.43
INPPL1	Inppl1	ENSMUSG00000032737	1248.24	0.123282	1.08921	0.0575381	0.871067	1188.91	1418.49	1302.88	1244.42	1436.38	1170.25	1189.17	1141.71	1289.22	1261.97
NDUFAF3	Ndufaf3	ENSMUSG00000070283	475.242	-0.152321	-1.11136	0.0577343	0.872023	462.976	449.669	509.058	399.149	438.919	595.833	415.871	508.882	546.087	450.738
PCDHB5	Pcdhb11	ENSMUSG00000051486	98.6444	0.245934	1.18586	0.0577997	0.872023	95.2481	104.417	85.4661	116.091	124.787	97.8464	85.6495	88.0839	89.2615	83.2959
MBD4	Mbd4	ENSMUSG00000030322	282.25	0.229602	1.17251	0.0579036	0.872023	278.906	331.552	266.954	332.478	336.862	295.765	203.053	232.796	272.96	317.491
MCM3	Mcm3	ENSMUSG00000041859	45.9973	-0.442928	-1.35936	0.0579101	0.872023	35.5347	34.2198	38.8755	35.7805	29.881	38.698	51.8832	41.6634	72.4281	37.2306
SEPTIN4	Septin4	ENSMUSG00000020486	3091.74	0.130809	1.09491	0.057928	0.872023	2967.5	3416.21	3844.88	2971.18	3186.73	3012.72	2920.26	3004.68	3205.39	2823.56
TPP1	Tpp1	ENSMUSG00000030894	1852.15	0.112778	1.08131	0.0580568	0.872023	2023.07	1830.71	1799.86	2048.36	1846.19	1537.14	1963.47	1778.43	1782.71	1767.91
BNIP5	Bnip5	ENSMUSG00000048905	164.585	-0.302055	-1.2329	0.0580699	0.872023	183.275	146.174	149.616	140.827	123.383	197.385	289.551	143.116	120.763	168.763
COPB2	Copb2	ENSMUSG00000032458	1940.32	-0.0871613	-1.06228	0.0581098	0.872023	1992.01	1953.08	1757.56	1789.01	1847.56	2129.29	1991.49	1952.33	1928.51	1919.25
METTL25	Mettl25	ENSMUSG00000036009	90.4372	-0.260329	-1.19775	0.0581206	0.872023	76.2276	72.8781	102.497	89.4607	64.9904	87.6311	90.2202	92.6134	102.433	111.973
SRR	Srr	ENSMUSG00000001323	2194.39	-0.112242	-1.08091	0.0581901	0.872023	2228.38	2011.73	1998.32	2268.94	2110.07	2203.75	2436.85	2208.31	2358.04	2268.78
SMIM10L1	Smim10l1	ENSMUSG00000072704	3473.88	0.12209	1.08831	0.0582218	0.872023	3415.47	4321.86	3572.49	3454.25	3362.21	3604.29	2991.08	3289.41	3596.41	3174.05
GFRA4	Gfra4	ENSMUSG00000027316	940.71	-0.125266	-1.09071	0.0584048	0.872023	1025.27	791.011	959.766	928.901	865.165	1008.33	1009.75	1079.94	915.721	968.794
WIF1	Wif1	ENSMUSG00000020218	17.8737	-0.476612	-1.39147	0.0584159	0.872023	20.6774	11.8341	19.1135	19.276	12.7294	24.9214	24.8535	23.5021	24.052	17.7417
RASGRF1	Rasgrf1	ENSMUSG00000032356	8500.36	-0.0996779	-1.07153	0.0585492	0.872023	7876.68	8133.46	7872.86	7847.07	8742.03	8656.33	9119.03	8263.72	8350.13	8977.64
ADAMTS18	Adamts18	ENSMUSG00000053399	72.5645	-0.397332	-1.31707	0.0585825	0.872023	46.5393	36.3241	61.5121	100.451	57.4855	67.9734	102.555	86.1993	60.9315	78.2689
ENGASE	Engase	ENSMUSG00000033857	231.082	-0.297027	-1.22861	0.0586302	0.872023	222.005	210.738	237.802	175.913	207.136	244.728	372.041	328.725	181.041	174.895
GAPVD1	Gapvd1	ENSMUSG00000026867	2717.69	-0.0600417	-1.0425	0.0586318	0.872023	2733.75	2764.13	2735.71	2544.27	2668.48	2803.8	2908.1	2760.93	2809.98	2733.94
SCNM1	Scnm1	ENSMUSG00000092607	385.195	-0.14939	-1.1091	0.0588401	0.872023	357.865	299.665	372.858	371.192	355.76	439.061	415.625	383.274	353.524	353.393
ALOX12B	Alox12b	ENSMUSG00000032807	134.182	0.465357	1.38066	0.0588913	0.872023	249.594	133.53	83.8152	146.328	202.295	128.663	102.017	127.254	116.81	116.658
LARP4B	Larp4b	ENSMUSG00000033499	2226.64	-0.0763339	-1.05434	0.0589489	0.872023	2091.01	2248.98	2140.33	2086.6	2215.69	2264.14	2334.6	2250.12	2375.81	2147.72
IGF2R	Igf2r	ENSMUSG00000023830	917.038	-0.100882	-1.07243	0.0592293	0.872023	884.231	885.457	812.218	886.145	965.658	976.613	1017.93	875.429	902.576	981.444
TRAF3IP2	Traf3ip2	ENSMUSG00000019842	11.3331	-1.04942	-2.06969	0.0594053	0.872023	2.65231	3.67949	1.1632	24.0143	7.86144	13.9919	14.4	4.9648	16.563	21.0623
SDSL	Sdsl	ENSMUSG00000029596	38.0576	0.398635	1.31826	0.0594266	0.872023	52.577	35.407	56.8924	21.9501	42.9848	29.4854	30.1933	25.6909	43.6425	31.821
ADPRM	Adprm	ENSMUSG00000020910	223.26	-0.146803	-1.10711	0.0594428	0.872023	193.596	211.156	212.498	218.824	195.281	240.835	201.549	245.298	209.514	243.072
ULK1	Ulk1	ENSMUSG00000029512	3025.53	0.0872827	1.06237	0.0594565	0.872023	3128.56	2987.92	3130.87	3216.03	2971.75	2944.04	2697.1	2856.75	3046.4	2985.73
PAPLN	Papln	ENSMUSG00000021223	106.342	0.430422	1.34763	0.0594611	0.872023	93.4244	98.4934	121.728	85.3804	122.054	62.7593	89.3508	79.7698	71.9643	82.8405
CPEB2	Cpeb2	ENSMUSG00000039782	2523.8	-0.0930951	-1.06666	0.0594722	0.872023	2389.34	2504.6	2452.85	2492.41	2428.3	2397.84	2741.11	2710.97	2778.37	2459.29
RPL12	Rpl12	ENSMUSG00000038900	274.359	0.225094	1.16885	0.0595272	0.872023	359.711	255.385	298.178	284.221	298.318	313.951	242.616	205.155	211.991	307.353
CACUL1	Cacul1	ENSMUSG00000033417	1808.43	-0.0641653	-1.04548	0.0595672	0.872023	1795.5	1829.17	1711.36	1895.74	1827.9	1898.71	1838.2	1894.83	1904.7	1937.54
TNRC18	Tnrc18	ENSMUSG00000039477	3197.45	-0.161537	-1.11848	0.0596588	0.872023	2605.94	3164.64	2967.51	3315.69	3219.22	2548.99	3789.05	3610.82	3588.84	3548.16
HIF1A	Hif1a	ENSMUSG00000021109	1785.91	-0.110376	-1.07951	0.0596869	0.872023	1714.34	1830.65	1542.91	1716.13	1769.65	1882.06	2029.95	2012.65	1617.2	1715.67
SERF2	Serf2	ENSMUSG00000074884	2729.39	0.123626	1.08947	0.059747	0.872023	2867.37	3003.94	2981.8	2771.29	2582.15	2937.79	2568.82	2451.83	2567.77	2511.8
EMC6	Emc6	ENSMUSG00000047260	547.066	-0.184165	-1.13616	0.0597603	0.872023	504.797	463.561	441.172	564.114	490.391	519.238	552.228	681.805	534.505	516.962
USP10	Usp10	ENSMUSG00000031826	1321.89	0.150213	1.10973	0.0598019	0.872023	1515.39	1411.58	1342.92	1370.79	1342.23	1133.32	1407.78	1087.35	1446.57	1223.03
MAPKAPK3	Mapkapk3	ENSMUSG00000032577	67.662	-0.348189	-1.27296	0.0598128	0.872023	43.6022	73.0281	55.3801	61.0653	67.1504	87.9725	53.7899	96.8023	76.8187	69.5304
BMF	Bmf	ENSMUSG00000040093	81.7049	-0.292748	-1.22497	0.0599161	0.872023	64.5455	64.958	91.0286	98.9491	55.5371	112.777	87.1117	100.805	74.413	80.0962
ADGRA3	Adgra3	ENSMUSG00000029090	554.649	-0.281868	-1.21577	0.0599269	0.872023	547.653	517.739	466.059	513.591	469.117	504.149	911.069	539.006	539.248	569.132
STAB2	Stab2	ENSMUSG00000035459	14.4448	1.22875	2.34364	0.0601453	0.872982	24.9508	43.1623	6.12194	1.15414	7.38718	8.76116	3.43754	4.22604	15.4619	3.32439
DNAJB5	Dnajb5	ENSMUSG00000036052	4876.99	0.189608	1.14045	0.0602212	0.872982	6115.84	6005.39	4318.5	4641.92	5086.71	4714.16	3509.96	4826.13	4889.41	5009.81
LSAMP	Lsamp	ENSMUSG00000061080	7257.74	-0.125643	-1.09099	0.0602583	0.872982	5830.66	7528.28	6699.95	7586.68	7040.84	6764.14	8164.52	7153.77	7531.95	8225.31
NDST3	Ndst3	ENSMUSG00000027977	1398.84	-0.163397	-1.11992	0.0602701	0.872982	1269.88	1297.83	1345.39	1500.42	1252.03	1269.61	1704.64	1456.5	1509.15	1523.55
DAAM2	Daam2	ENSMUSG00000040260	3020.19	0.126696	1.09179	0.0604956	0.875491	3062.49	3073.64	3349.47	3066.09	3005.32	2509.34	2625.25	2851.18	3340.97	2927.28
PAFAH2	Pafah2	ENSMUSG00000037366	162.135	-0.229632	-1.17254	0.0605419	0.875491	147.527	139.188	166.931	143.438	136.4	162.088	199.844	149.292	186.555	164.016
LRRC55	Lrrc55	ENSMUSG00000075224	890.565	0.140888	1.10258	0.0606742	0.875577	907.437	1091.84	832.666	848.253	998.117	793.265	865.524	867.449	949.18	771.48
SBF1	Sbf1	ENSMUSG00000036529	4851.91	0.0881089	1.06298	0.0606942	0.875577	4988.71	4801.74	5362.2	5339.38	4708.25	4585.14	4548.46	4684.6	4743.67	5142.83
CHST14	Chst14	ENSMUSG00000074916	32.1899	0.365014	1.28789	0.0609819	0.876558	44.8328	24.2244	42.2181	44.5027	31.4603	30.7432	28.3922	28.0292	33.7706	24.0875
EIF3A	Eif3a	ENSMUSG00000024991	4096.83	-0.0915339	-1.0655	0.0610019	0.876558	3851.75	3919.95	3785.74	3938.7	4057.03	4277.73	4419.27	3957.1	4110.84	4066.76
SART1	Sart1	ENSMUSG00000039148	1430.26	-0.137641	-1.1001	0.0610135	0.876558	1323.98	1216.21	1357.55	1403.35	1324.45	1427.77	1508.9	1223.75	1481.57	1645.94
GMPR	Gmpr	ENSMUSG00000000253	672.353	0.141159	1.10279	0.0611422	0.876558	810.33	651.768	736.921	605.691	657.684	726.412	636.959	623.928	562.27	586.834
CXXC4	Cxxc4	ENSMUSG00000044365	1148.99	-0.086217	-1.06158	0.061157	0.876558	1109.49	1012.47	1022.58	1149.15	1084.24	1133.72	1226.5	1058.18	1135.63	1151.86
H1-2	H1f2	ENSMUSG00000036181	168.622	0.207688	1.15484	0.0612173	0.876558	152.495	187.912	181.373	206.754	171.773	153.1	156.392	148.219	151.089	169.503
EHMT2	Ehmt2	ENSMUSG00000013787	5029.85	-0.0812616	-1.05794	0.0612996	0.876558	4813.93	4655.03	5498.37	4920.98	4842.93	5347.58	5151.94	5196.45	5075.7	5386.31
ARHGEF5	Arhgef5	ENSMUSG00000033542	132.947	0.283075	1.21679	0.0613067	0.876558	171.638	186.97	117.525	171.938	113.791	115.71	120.176	110.233	171.188	108.428
KLF10	Klf10	ENSMUSG00000037465	1091.42	0.263602	1.20047	0.0615178	0.878609	1415.74	1263.59	910.736	1101.35	1236.03	1276.65	727.236	811.455	873.036	1249.51
TEX10	Tex10	ENSMUSG00000028345	433.823	0.109132	1.07858	0.0615491	0.878609	420.499	483.879	437.697	429.917	472.972	396.437	398.95	447.421	415.098	426.372
SMAD3	Smad3	ENSMUSG00000032402	2117.64	-0.0866933	-1.06193	0.0617661	0.879899	2230.64	2076.21	1948.28	2134.19	2098.3	2108.86	2190.3	2283.02	2388.46	2171.43
GATM	Gatm	ENSMUSG00000027199	1954.4	0.123665	1.0895	0.0618278	0.879899	1913.03	2078.2	2329.45	2007.66	1795.15	1720.58	1869.65	1911.72	1966.84	1821.92
GSTA1	Gsta4	ENSMUSG00000032348	477.038	-0.157197	-1.11512	0.0618624	0.879899	589.096	404.611	465.42	395.089	471.825	569.187	503.311	521.355	483.075	517.726
SENP5	Senp5	ENSMUSG00000022772	1936.26	0.0739631	1.0526	0.0619032	0.879899	1912.99	2103.29	2010.31	1989.13	1997.06	1807.23	1919.17	1934.12	2003.56	1852.28
VCPKMT	Vcpkmt	ENSMUSG00000049882	345.24	-0.147495	-1.10764	0.0619374	0.879899	317.796	305.65	321.848	332.949	348.118	364.963	373.607	366.037	345.749	349.292
EXO5	Exo5	ENSMUSG00000028629	165.747	-0.162238	-1.11902	0.0619618	0.879899	139.366	158.687	150.312	152.366	166.63	185.091	174.466	176.51	153.001	171.054
OPRM1	Oprm1	ENSMUSG00000000766	20.7724	-0.751228	-1.68322	0.0620941	0.879899	9.09571	20.4183	14.0093	10.1839	12.6444	20.2754	17.0904	18.2589	22.7837	33.8914
HDAC9	Hdac9	ENSMUSG00000004698	1238.71	-0.149999	-1.10957	0.0622113	0.879899	1319.84	1199.89	1104.66	1157.33	1174.47	1339.58	1429.59	1348.75	1203.98	1286.82
PKD1L2	Pkd1l2	ENSMUSG00000034416	16.3325	0.595132	1.51061	0.0622533	0.879899	16.5776	25.8462	18.2132	32.5493	15.1306	16.0401	5.5262	12.5809	17.3189	18.5997
IQUB	Iqub	ENSMUSG00000046192	37.0171	0.438447	1.35514	0.0625198	0.879899	42.4405	36.8489	47.6741	35.2802	49.3203	38.8473	26.6771	20.264	28.3044	41.752
BHLHE41	Bhlhe41	ENSMUSG00000030256	930.427	0.197412	1.14664	0.0625215	0.879899	1163.27	1213.71	892.351	859.98	829.168	936.286	993.486	939.631	797.065	655.156
LRG1	Lrg1	ENSMUSG00000037095	38.9351	0.422229	1.34	0.0625502	0.879899	69.7052	44.4578	31.8426	37.3549	46.1754	44.2202	25.8605	31.4123	35.5593	35.2444
SNX7	Snx7	ENSMUSG00000028007	252.001	-0.182944	-1.1352	0.0625544	0.879899	274.567	212.855	213.955	220.161	206.354	269.437	263.913	266.067	205.57	273.925
MLPH	Mlph	ENSMUSG00000026303	56.9473	-0.298746	-1.23007	0.0625952	0.879899	49.9538	47.5477	51.4469	62.2932	50.4278	54.4589	69.7815	67.5299	61.337	67.98
SCRG1	Scrg1	ENSMUSG00000031610	245.986	0.16786	1.12339	0.0625973	0.879899	227.041	255.186	271.641	259.831	257.774	221.953	209.65	252.055	210.856	236.979
CIB1	Cib1	ENSMUSG00000030538	167.454	-0.208115	-1.15518	0.062837	0.88099	139.236	172.429	166.125	162.07	131.78	172.523	159.603	211.925	153.175	194.146
SYNPO2	Synpo2	ENSMUSG00000050315	149.063	-0.246449	-1.18628	0.063101	0.883713	125.886	118.598	162.979	139.443	167.794	143.026	220.122	142.95	138.65	202.62
FST	Fst	ENSMUSG00000021765	110.615	0.383	1.30405	0.063258	0.885214	129.87	171.216	86.2057	103.984	146.78	123.43	75.2028	142.453	92.2985	58.5786
PLCD1	Plcd1	ENSMUSG00000010660	321.614	0.171045	1.12587	0.0633513	0.885821	313.218	362.708	377.379	327.093	388.299	299.188	263.373	310.419	343.211	356.84
ADI1	Adi1	ENSMUSG00000020629	508.198	0.110643	1.07971	0.0634358	0.886002	530.43	533.345	547.407	512.014	529.584	487.234	445.566	532.052	507.615	487.268
METTL7A	Mettl7a1	ENSMUSG00000054619	756.485	0.148038	1.10806	0.0635585	0.886002	797.219	758.745	759.046	837.189	880.807	715.319	604.857	722.039	874.528	727.619
NAA20	Naa20	ENSMUSG00000002728	911.785	0.084393	1.06024	0.0635675	0.886002	986.138	936.104	900.8	932.25	898.473	878.47	844.845	900.259	943.322	825.897
TMEM268	Tmem268	ENSMUSG00000045917	318.529	0.195833	1.14539	0.0636057	0.886002	356.189	306.111	393.593	283.408	275.152	263.161	254.317	293.056	328.664	271.277
BCL2L12	Bcl2l12	ENSMUSG00000003190	28.0184	0.427915	1.34529	0.0636869	0.886002	44.0777	32.2548	26.2959	42.2846	24.3816	22.6826	26.4012	28.0421	19.0673	27.8804
ASRGL1	Asrgl1	ENSMUSG00000024654	4710.88	0.0723021	1.05139	0.0636934	0.886002	4721.59	4805.4	5213.01	4772.98	4996.78	4362.62	4684.44	4676.16	4855.43	4736.23
MFAP1	Mfap1b	ENSMUSG00000048222	1443.87	0.0848396	1.06057	0.0637634	0.886002	1560.18	1419.39	1395.03	1447.22	1461.42	1452.15	1332.79	1319.2	1474.08	1290.35
ITPKB	Itpkb	ENSMUSG00000038855	744.855	-0.125697	-1.09103	0.0640393	0.886003	679.339	731.86	701.696	750.468	792.45	721.062	765.19	775.443	791.337	937.529
TPRKB	Tprkb	ENSMUSG00000054226	1226.14	0.127085	1.09208	0.0642173	0.886003	1478.54	1093.68	1250.52	1209.44	1287.37	1183.87	976.651	1221.23	1254.02	1153.3
CHRDL2	Chrdl2	ENSMUSG00000030732	7.08766	0.75865	1.69191	0.0642542	0.886003	9.57584	9.82263	5.72927	9.76738	7.05313	1.96655	4.63084	7.62443	7.02072	4.18592
TMTC2	Tmtc2	ENSMUSG00000036019	322.787	0.140677	1.10242	0.0643465	0.886003	347.225	353.799	335.422	318.716	344.154	333.588	269.843	301.673	327.595	313.388
TBCD	Tbcd	ENSMUSG00000039230	917.432	-0.175466	-1.12933	0.0644025	0.886003	786.399	740.971	1012.83	811.646	883.519	788.711	1107.76	1081.78	825.748	978.802
NOG	Nog	ENSMUSG00000048616	166.416	-0.222092	-1.16642	0.0644433	0.886003	163.081	161.673	150.746	168.143	168.211	201.713	163.791	218.693	194.863	169.92
KXD1	Kxd1	ENSMUSG00000055553	442.156	0.124308	1.08999	0.0646499	0.886003	515.939	415.989	453.037	491.703	453.773	464.522	398.009	466.514	378.642	429.581
KCNQ4	Kcnq4	ENSMUSG00000028631	301.407	0.191067	1.14161	0.0648739	0.886003	298.407	333.017	358.364	295.849	329.899	315.952	261.459	265.213	289.604	283.158
BIN3	Bin3	ENSMUSG00000022089	211.671	0.227275	1.17062	0.0648796	0.886003	201.498	206.562	194.766	247.825	298.18	192.46	228.536	200.976	169.801	187.492
PFKFB3	Pfkfb3	ENSMUSG00000026773	1352.6	0.115332	1.08322	0.065	0.886003	1450.69	1541.24	1357.82	1372.86	1430.95	1223.34	1152.13	1300.37	1587.03	1348.41
GPR20	Gpr20	ENSMUSG00000045281	6.27815	0.832507	1.78078	0.0650215	0.886003	5.74246	8.79799	13.5867	7.59317	5.48736	4.93958	4.69747	6.68835	4.59154	2.13125
RAB8A	Rab8a	ENSMUSG00000003037	822.506	-0.212244	-1.15849	0.0650411	0.886003	932.393	617.921	594.12	708.374	786.155	844.349	898.237	882.775	767.714	818.688
ZNF300	Zfp983	ENSMUSG00000035868	426.946	0.175858	1.12964	0.0650885	0.886003	462.253	442.143	388.238	379.338	504.645	357.041	394.937	328.201	450.692	397.848
TIMP4	Timp4	ENSMUSG00000030317	529.354	0.182748	1.13504	0.0651094	0.886003	497.8	602.028	515.941	556.656	656.736	456.747	504.704	616.339	474.322	445.942
SLC27A5	Slc27a5	ENSMUSG00000030382	6.82827	0.878577	1.83856	0.0651295	0.886003	8.17495	12.063	8.69607	9.39587	8.97665	6.6073	3.15212	3.7364	2.90119	11.8945
MCL1	Mcl1	ENSMUSG00000038612	1782.29	0.097168	1.06967	0.065211	0.886003	1959.73	1849.4	1671.86	1738.07	1892.48	1873.8	1575.75	1555.83	1696.09	1818.82
SFRP5	Sfrp5	ENSMUSG00000018822	25.3961	0.607162	1.52326	0.0652301	0.886003	9.6104	35.2116	38.6031	22.2914	30.2724	20.1907	19.0721	11.3507	24.7726	13.7997
LAMA2	Lama2	ENSMUSG00000019899	388.247	0.177266	1.13074	0.0653304	0.886003	513.65	360.173	483.911	378.665	380.799	432.617	315.474	374.094	375.575	374.328
NUDT8	Nudt8	ENSMUSG00000110949	95.9818	0.27682	1.21152	0.0653387	0.886003	130.628	102.209	107.922	91.2027	85.2373	100.359	113.731	83.2524	57.3982	70.1212
NYNRIN	Nynrin	ENSMUSG00000075592	265.514	-0.201811	-1.15014	0.0653744	0.886003	229.431	192.21	262.218	270.014	256.121	275.89	285.739	224.11	305.903	298.505
ETV1	Etv1	ENSMUSG00000004151	2598.02	-0.174327	-1.12844	0.0655199	0.886003	2617.67	2357.59	2154.09	2515.86	2690.27	2857.02	3043.19	2874.9	2506.03	2639.64
AKT3	Akt3	ENSMUSG00000019699	4216.14	-0.103911	-1.07468	0.065614	0.886003	4007.82	4193.88	3622.05	4318.01	4216.4	4241.8	4475.87	4367.45	4437.42	4357.14
MMD	Mmd	ENSMUSG00000003948	5513.73	-0.196397	-1.14583	0.0656674	0.886003	6528.61	4392.78	4030.77	5781.93	5332.64	6413	6264.5	5518.4	5585.84	6086.68
TMEM184B	Tmem184b	ENSMUSG00000009035	1922.26	-0.0857054	-1.06121	0.0657429	0.886003	1812.86	2020.54	1751.3	1771.34	1839.61	1872.15	2067.19	1927.15	1869.27	2022.59
TMEM176A	Tmem176a	ENSMUSG00000023367	213.132	0.256207	1.19433	0.0658531	0.886003	271.626	224.95	196.576	220.731	225.61	166.32	205.654	224.956	126.55	234.401
ZNF32	Zfp637	ENSMUSG00000059689	471.418	-0.126137	-1.09137	0.0659009	0.886003	452.136	448.982	451.678	445.655	454.586	542.203	454.133	474.769	438.439	550.293
SMC5	Smc5	ENSMUSG00000024943	925.898	0.127001	1.09202	0.0659302	0.886003	882.091	1041.19	1054.2	864.505	997.743	812.364	928.304	944.176	843.537	903.935
FAHD2B	Fahd2a	ENSMUSG00000027371	213.473	-0.180627	-1.13338	0.0659632	0.886003	230.969	168.267	218.028	192.136	223.807	252.8	268.588	243.094	199.825	205.84
RAD18	Rad18	ENSMUSG00000030254	152.874	-0.201851	-1.15017	0.0659659	0.886003	148.28	139.441	113.661	163.148	124.002	170.167	164.726	163.496	154.371	137.484
RBBP6	Rbbp6	ENSMUSG00000030779	2694.24	0.0899671	1.06435	0.0660126	0.886003	2977.27	2780	2606.09	2678.41	2754.4	2675.51	2597	2480.39	2532.57	2676.13
FIG4	Fig4	ENSMUSG00000038417	722.553	-0.0979613	-1.07026	0.0661896	0.886003	743.87	649.609	701.153	665.779	669.567	768.157	752.587	681.32	706.995	758.03
SDK1	Sdk1	ENSMUSG00000039683	276.477	-0.222162	-1.16648	0.0663429	0.886003	297.151	266.375	262.879	287.779	221.524	245.793	351.388	305.538	287.036	368.412
SCRN2	Scrn2	ENSMUSG00000020877	50.9936	-0.300088	-1.23122	0.0663718	0.886003	34.4289	48.8593	41.98	47.3604	50.5524	62.7849	53.132	56.3557	48.8596	52.5364
PAQR3	Paqr3	ENSMUSG00000055725	250.455	0.152146	1.11122	0.0663761	0.886003	242.969	286.89	240.403	263.957	239.055	235.358	254.766	228.626	220.249	206.275
ACOT1	Acot1	ENSMUSG00000072949	111.235	0.31001	1.23972	0.0664645	0.886003	109.208	110.656	156.341	147.57	124.704	100.417	101.545	60.8817	105.836	159.066
OR2Y1	Olfr1393	ENSMUSG00000059864	5.944	-1.64614	-3.12995	0.0666817	0.886003	0	1.65432	1.84675	2.83739	0	2.57067	1.71715	4.61867	7.19635	4.62789
PIAS3	Pias3	ENSMUSG00000028101	591.877	0.12822	1.09294	0.0667617	0.886003	616.357	696.478	730.979	563.81	664.218	646.759	619.745	553.495	541.099	629.099
PDCD10	Pdcd10	ENSMUSG00000027835	854.164	0.0823898	1.05877	0.0667932	0.886003	826.399	876.969	879.656	898.199	910.394	848.775	839.468	831.505	835.281	791.841
NIPSNAP2	Nipsnap2	ENSMUSG00000029432	1481.37	-0.0998204	-1.07164	0.0668113	0.886003	1500.51	1291.01	1398.04	1498.21	1427.19	1586.55	1546.18	1570.28	1427.76	1490.32
HMGCL	Hmgcl	ENSMUSG00000028672	372.586	0.179539	1.13252	0.0668425	0.886003	361.496	354.361	447.223	395.722	384.997	368.029	281.864	344.908	378.649	343.679
PRDM16	Prdm16	ENSMUSG00000039410	295.804	-0.309943	-1.23966	0.0668877	0.886003	223.552	209.728	193.753	310.145	303.358	264.091	320.813	394.293	264.561	294.993
ACSL1	Acsl1	ENSMUSG00000018796	1247.32	-0.0984666	-1.07063	0.066909	0.886003	1307.23	1223.35	1283.07	1157.57	1169.09	1362.49	1372.83	1285.68	1138.32	1410.98
RSBN1	Rsbn1	ENSMUSG00000044098	986.441	0.101264	1.07271	0.0669431	0.886003	1022.87	1061.87	929.759	1011.67	1080.42	963.47	860.096	1014.8	999.072	928.735
SMPD2	Smpd2	ENSMUSG00000019822	258.231	-0.212402	-1.15862	0.067118	0.886003	200.508	224.943	287.537	205.166	259.794	279.789	244.298	244.798	357.533	243.441
PHF8	Phf8	ENSMUSG00000041229	825.901	0.113014	1.08149	0.067134	0.886003	832.555	924.992	768.255	788.22	886.454	735.7	752.904	809.908	786.338	803.534
YBEY	Ybey	ENSMUSG00000033126	131.334	-0.178369	-1.1316	0.067203	0.886003	113.953	123.256	131.664	133.8	134.038	143.944	149.007	133.896	154.585	138.695
ANXA11	Anxa11	ENSMUSG00000021866	1212.57	0.189561	1.14042	0.0673202	0.886003	1176.26	1533.31	1246.93	1297.16	1491.21	1133.73	970.804	1285.08	1275.58	1252.76
E4F1	E4f1	ENSMUSG00000024137	733.222	0.163178	1.11975	0.0674896	0.886003	660.302	734.09	921.066	715.385	775.921	588.76	669.098	650.482	738.08	753.935
FBXO2	Fbxo2	ENSMUSG00000041556	1287.34	0.118289	1.08545	0.0675473	0.886003	1529.38	1335.26	1335.88	1300.64	1299.68	1268.79	1124.48	1324.15	1288.38	1264.79
GGA3	Gga3	ENSMUSG00000020740	2295.71	-0.202979	-1.15107	0.0677086	0.886003	2189.61	2131.54	2236.14	1896.1	1880.68	2536	2704.11	1821.9	2337.67	2497.3
CDH24	Cdh24	ENSMUSG00000059674	280.296	0.203245	1.15128	0.0677096	0.886003	310.042	317.071	310.326	292.861	245.616	231.435	249.657	230.839	344.708	226.511
SELPLG	Selplg	ENSMUSG00000048163	687.276	-0.126628	-1.09174	0.0677311	0.886003	670.579	612.556	664.482	775.686	653.937	657.961	714.551	770.072	787.659	755.373
CAPN10	Capn10	ENSMUSG00000026270	603.97	-0.12812	-1.09287	0.0678263	0.886003	567.077	575.214	586.564	615.485	512.124	643.789	574.406	654.642	614.552	633.372
CELF1	Celf1	ENSMUSG00000005506	6394.87	-0.0940269	-1.06735	0.0678476	0.886003	6106.07	6501.56	5963.1	5902.12	6434.27	6440.51	6741.37	6356.61	6862.04	6591.84
CREB5	Creb5	ENSMUSG00000053007	92.7316	0.247769	1.18737	0.0679373	0.886003	91.3067	97.462	97.4584	100.903	124.194	69.8733	106.157	69.4428	98.1106	87.2849
CCDC81	Ccdc81	ENSMUSG00000039391	14.5961	-0.505055	-1.41918	0.067967	0.886003	7.45008	13.3516	12.4427	12.1257	9.96571	16.3138	15.2539	16.8624	12.8459	16.8833
MYRF	Myrf	ENSMUSG00000036098	941.521	0.138906	1.10107	0.0680255	0.886003	865.726	922.543	1109.99	983.767	896.613	718.889	912.54	888.682	984.117	835.44
RHOC	Rhoc	ENSMUSG00000002233	209.431	-0.159647	-1.11701	0.0680761	0.886003	204.273	204.608	191.059	202.177	199.691	188.601	206.194	222.993	249.049	255.158
KLF11	Klf11	ENSMUSG00000020653	163.094	-0.157427	-1.1153	0.0680854	0.886003	155.402	149.269	166.268	146.725	149.164	187.633	181.497	154.185	168.686	161.268
CS	Cs	ENSMUSG00000005683	5833.01	-0.0509347	-1.03594	0.0680996	0.886003	5857.29	5874.24	5485.13	5632.58	6050.18	6028.93	5924.1	5921.92	6033	6039.21
KRT77	Krt77	ENSMUSG00000067594	103.876	-0.336061	-1.26231	0.0681659	0.886003	126.368	111.334	76.9187	62.6293	103.154	118.36	147.888	97.7174	140.497	101.496
RPL13A	Rpl13a	ENSMUSG00000074129	4143.68	0.148872	1.1087	0.0681936	0.886003	4099.08	4167.37	5100.05	4663.28	3730.27	4288.99	3303.78	4135.46	4058.99	3838.1
RFXAP	Rfxap	ENSMUSG00000036615	467.587	-0.215915	-1.16144	0.068256	0.886003	493.255	434.523	276.801	421.557	447.546	586.023	493.336	418.133	517.511	390.053
MIER3	Mier3	ENSMUSG00000032727	663.791	0.12185	1.08813	0.0683573	0.886003	653.507	781.595	668.709	666.077	691.148	641.006	634.091	563.233	622.512	721.948
LHCGR	Lhcgr	ENSMUSG00000024107	8.50112	1.06578	2.09331	0.0684683	0.886003	17.3528	5.89714	8.29781	4.27069	13.3246	2.91825	5.65558	8.47577	3.34543	4.2206
ATP8B2	Atp8b2	ENSMUSG00000060671	2434.45	0.12405	1.08979	0.0685115	0.886003	2342.06	2697.88	2612.49	2186.84	2572.73	2277.97	2300.72	1896.55	2449.29	2469.09
HBS1L	Hbs1l	ENSMUSG00000019977	1259.3	0.0833603	1.05948	0.0686456	0.886003	1319.89	1386.43	1320.71	1334.76	1250.46	1165.53	1306.32	1150.67	1334.21	1286.04
SLAIN1	Slain1	ENSMUSG00000055717	895.217	0.0872061	1.06231	0.068674	0.886003	919.74	877.552	920.121	852.406	931.116	858.383	876.757	835.041	879.065	788.518
CCS	Ccs	ENSMUSG00000034108	273.378	-0.170533	-1.12547	0.0686855	0.886003	254.223	284.181	305.317	233.125	247.166	317.037	313.036	291.859	282.551	283.641
OXCT1-AS1	BC037032	ENSMUSG00000087221	21.3573	0.583145	1.49811	0.068836	0.886003	9.97773	19.6988	22.3566	64.0819	21.8804	22.4519	13.7755	10.2818	18.3369	14.9586
HAX1	Hax1	ENSMUSG00000027944	842.43	0.150586	1.11002	0.0688698	0.886003	840.708	847.495	802.735	975.51	913.839	763.844	671.992	782.529	905.829	825.27
CPA4	Cpa4	ENSMUSG00000039070	5.11456	-1.11208	-2.16157	0.0689003	0.886003	0.968794	5.70292	2.09369	3.24281	2.6628	9.85074	1.88121	9.0034	8.08067	3.14629
KCNK10	Kcnk10	ENSMUSG00000033854	216.159	-0.188018	-1.1392	0.0689069	0.886003	169.091	238.002	194.946	210.331	195.748	198.997	244.118	221.811	281.501	201.491
AMMECR1L	Ammecr1l	ENSMUSG00000041915	712.604	0.105521	1.07588	0.0689958	0.886003	684.253	812.444	724.024	705.888	736.126	645.372	694.159	647.038	683.633	735.298
TRMT13	Trmt13	ENSMUSG00000033439	195.921	-0.206291	-1.15372	0.0691121	0.886003	176.777	201.686	238.517	156.281	163.129	216.239	213.993	221.31	183.882	239.616
SUSD4	Susd4	ENSMUSG00000038576	4078.2	-0.0801192	-1.05711	0.0691415	0.886003	4176.47	4025.32	3785.95	4181.5	3913.9	4227.62	4406.66	4039.17	4286.8	4266.8
HNRNPUL1	Hnrnpul1	ENSMUSG00000040725	2506.53	-0.0888973	-1.06356	0.0691746	0.886003	2331.83	2435.37	2413.3	2258.92	2515.84	2470.09	2656.83	2428.48	2644	2516.79
PADI6	Padi6	ENSMUSG00000040935	8.21641	1.05583	2.07891	0.0691783	0.886003	16.6358	3.4465	6.64336	19.7019	4.03356	5.37474	4.99708	6.18447	2.09314	4.76681
NOL6	Nol6	ENSMUSG00000028430	2826.57	-0.0562916	-1.03979	0.0692421	0.886003	2857.87	2708.59	2856.21	2683.14	2802.21	2876.99	3002.82	2737.9	2911.1	2931.08
AKR7L	Akr7a5	ENSMUSG00000028743	260.62	-0.15676	-1.11478	0.0692574	0.886003	245.823	207.92	233.584	270.247	256.477	298.026	231.522	251.661	276.148	297.166
DCLK2	Dclk2	ENSMUSG00000028078	1810.65	-0.10919	-1.07862	0.0693137	0.886003	1711.84	1655.79	1838.04	1784.02	1583.13	1785.55	1888.12	1900.41	1827.71	1842.66
SLFN13	Slfn8	ENSMUSG00000035208	24.9767	-0.559435	-1.47369	0.0693254	0.886003	11.4114	15.8526	14.7145	26.5921	22.4498	25.4678	32.6644	19.0275	39.467	18.0042
ANKRD42	Ankrd42	ENSMUSG00000041343	377.43	-0.152076	-1.11117	0.0693515	0.886003	370.002	377.594	373.788	343.15	343.116	377.298	466.682	436.25	357.152	370.381
FH	Fh1	ENSMUSG00000026526	1399.43	-0.0913465	-1.06536	0.0694497	0.886416	1359.06	1368.21	1351.12	1416.15	1336.81	1480.31	1508.25	1463.93	1327.29	1494.28
CYBC1	Cybc1	ENSMUSG00000039294	417.388	0.143547	1.10462	0.0695708	0.886416	417.504	449.539	440.222	418.006	438.843	405.498	317.246	471.485	413.38	359.268
XPO5	Xpo5	ENSMUSG00000067150	1486.85	-0.0820832	-1.05855	0.0695782	0.886416	1463.01	1406.83	1529.02	1490.89	1404.91	1556.55	1695.74	1565.03	1472.99	1423.91
NCAPG2	Ncapg2	ENSMUSG00000042029	153.181	-0.266913	-1.20323	0.0698029	0.886416	128.455	170.452	140.114	148.489	118.217	182.447	157.088	118.186	197.918	194.894
PLPBP	Plpbp	ENSMUSG00000031485	2211.46	0.0824148	1.05879	0.0698417	0.886416	2412.33	2294.22	2289.84	2256.55	2193.74	2186.11	2062.49	2064.88	2277.3	2220.88
MAMLD1	Mamld1	ENSMUSG00000059401	1079.47	-0.138225	-1.10055	0.0699756	0.886416	912.694	1067.01	1048.02	1041.72	1011.21	981.617	1110.79	1098.69	1175.02	1226.22
TUBA8	Tuba8	ENSMUSG00000030137	245.995	0.190149	1.14088	0.0699833	0.886416	253.995	305.031	241.83	242.173	312.525	215.223	221.251	264.433	241.459	248.913
KLHL25	Klhl25	ENSMUSG00000055652	215.459	0.202109	1.15038	0.0700035	0.886416	193.381	272.331	268.76	220.628	211.427	197.176	182.525	194.847	211.94	224.08
TCEAL6	Tceal6	ENSMUSG00000031409	1352.52	-0.0971668	-1.06967	0.070073	0.886416	1306.04	1268.27	1252.3	1213.52	1348.34	1560.46	1415.47	1286.15	1245.94	1321.69
TECPR1	Tecpr1	ENSMUSG00000066621	3356.38	0.0951442	1.06817	0.0701153	0.886416	3497.17	3489.1	3727.63	3501.65	3426.55	3426.84	3122.46	3280.31	3326.69	3359.63
CALCRL	Calcrl	ENSMUSG00000059588	157.366	0.351778	1.27613	0.0701578	0.886416	152.982	290.196	143.874	164.921	177.641	96.0686	149.761	141.756	169.876	167.593
MEGF11	Megf11	ENSMUSG00000036466	440.12	-0.163451	-1.11996	0.0702206	0.886416	412.706	461.191	399.922	449.095	415.697	429.278	588.508	465.446	448.41	462.12
MYH8	Myh8	ENSMUSG00000055775	7.15128	-0.725586	-1.65357	0.0702962	0.886416	5.94308	5.56069	6.20513	2.20231	4.35316	9.86547	7.0395	8.20087	6.92153	8.29812
BAMBI	Bambi	ENSMUSG00000024232	43.8716	-0.379306	-1.30072	0.070342	0.886416	56.9478	37.6171	24.45	27.6243	43.1566	48.5063	58.3541	47.1242	52.4291	41.7408
SUSD3	Susd3	ENSMUSG00000021384	23.4514	0.418745	1.33676	0.0703519	0.886416	23.6147	30.6846	27.7123	28.0946	29.0818	20.3049	21.5413	18.9665	15.8632	28.0469
BTBD11	Btbd11	ENSMUSG00000020042	804.745	0.129533	1.09394	0.0703576	0.886416	783.131	863.062	854.26	874.117	843.534	690.513	752.798	712.88	880.349	822.342
BROX	Brox	ENSMUSG00000046836	1754.39	0.109966	1.0792	0.0703821	0.886416	1652.84	1899.83	1825.21	1821.72	1774.29	1574.79	1726.4	1628.7	1567.08	1817.51
CHAC2	Chac2	ENSMUSG00000020309	182.973	0.179252	1.1323	0.0705672	0.887782	185.096	189.578	162.635	218.203	219.993	163.038	146.382	181.632	173.669	198.377
SCRT1	Scrt1	ENSMUSG00000048385	5602.47	0.137898	1.1003	0.0705906	0.887782	5738.73	6550.86	6087.94	5542.11	6254.81	5244.29	4665.56	5963.95	6239.14	5318.08
BCDIN3D	Bcdin3d	ENSMUSG00000037525	74.43	0.261698	1.19889	0.070653	0.887938	93.5113	59.4648	84.1709	105.18	65.7803	61.2958	68.0925	70.6555	69.2957	66.4221
MPP3	Mpp3	ENSMUSG00000052373	1384.02	0.094452	1.06766	0.0707498	0.88798	1451.46	1545.3	1440.47	1343.16	1539.48	1296.21	1285.39	1388.98	1457.57	1436.1
CELA1	Cela1	ENSMUSG00000023031	34.4451	-0.42306	-1.34077	0.0708103	0.88798	37.8617	31.8205	31.412	30.6392	31.5159	44.3389	31.0422	51.1459	47.3128	46.779
APRT	Aprt	ENSMUSG00000006589	320.697	0.127006	1.09203	0.070846	0.88798	321.613	321.745	330.442	350.897	330.916	314.74	300.031	316.581	288.23	294.93
SYNE2	Syne2	ENSMUSG00000063450	842.296	-0.122983	-1.08898	0.0709064	0.88798	839.933	871.171	737.856	669.198	869.757	893.155	822.595	793.575	854.859	977.057
TTC7A	Ttc7	ENSMUSG00000036918	350.344	0.154585	1.1131	0.0709549	0.88798	345.525	386.897	349.209	384.611	327.135	285.812	321.859	357.302	304.417	342.531
GNAI3	Gnai3	ENSMUSG00000000001	796.887	0.0936239	1.06705	0.0709573	0.88798	857.807	812.152	816.859	824.29	792.822	751.436	706.481	754.741	797.941	837.044
C1orf43	4933434E20Rik	ENSMUSG00000027942	961.453	-0.11626	-1.08392	0.0710064	0.88798	868.221	906.768	949.401	930.486	989.271	1068.46	1011.75	1053.69	928.96	969.923
PCDHB6	Pcdhb13	ENSMUSG00000047307	113.916	-0.214991	-1.1607	0.0711831	0.889563	80.5756	117.858	113.707	109.759	103.263	123.97	120.291	147.915	118.274	98.821
WFDC3	Wfdc3	ENSMUSG00000076434	20.3716	0.427024	1.34446	0.0713579	0.890492	23.7063	27.2221	19.2679	21.2592	23.6339	20.7883	15.6873	16.6029	15.7568	17.3757
METAP1	Metap1	ENSMUSG00000005813	1005.74	0.0817032	1.05827	0.0714221	0.890492	1033.03	1063.64	971.528	1039	1021.22	925.615	955.018	963.579	971.279	1033.47
PTPN1	Ptpn1	ENSMUSG00000027540	1522.61	0.104739	1.0753	0.0714273	0.890492	1541.89	1720.42	1402.41	1641.81	1556.53	1463.72	1511.75	1306.89	1503.26	1524.87
GLI2	Gli2	ENSMUSG00000048402	169.358	-0.189009	-1.13998	0.071458	0.890492	139.833	155.239	181.698	167.72	136.519	172.699	168.48	174.217	195.498	178.321
OLFML1	Olfml1	ENSMUSG00000051041	168.079	0.216043	1.16154	0.0718162	0.892477	226.87	145.691	239.335	173.3	144.56	167.02	153.056	153.764	146.225	175.826
RECQL4	Recql4	ENSMUSG00000033762	67.0599	0.276172	1.21098	0.0719009	0.892477	63.2289	90.8758	75.3063	72.1558	60.857	41.1758	52.5925	69.0996	69.5969	68.1404
PALM2AKAP2	Pakap	ENSMUSG00000089945	543.857	-0.257022	-1.19501	0.0719327	0.892477	610.059	360.435	512.267	464.935	583.082	720.312	597.467	719.367	477.063	510.483
ENKUR	Enkur	ENSMUSG00000026679	55.1642	-0.26579	-1.20229	0.0719553	0.892477	59.1628	46.8828	45.1331	51.7697	46.4684	63.2352	55.8143	59.8295	56.7468	63.6957
MATK	Matk	ENSMUSG00000004933	4802.94	0.0882278	1.06306	0.0720458	0.892477	4787.55	4732.42	5607.32	5081.89	4633.71	4710.38	4626.33	4984.32	4393.7	4651.06
LRRFIP2	Lrrfip2	ENSMUSG00000032497	976.741	-0.102962	-1.07398	0.0720543	0.892477	903.759	1047.57	929.673	890.068	886.559	1023.35	1008.36	959.846	1042.38	968
PXN	Pxn	ENSMUSG00000029528	971.986	0.105671	1.07599	0.0721391	0.892715	957.515	995.146	1092.12	1120.02	952.209	882.17	901.124	922.405	1048.07	1002.39
SLC17A6	Slc17a6	ENSMUSG00000030500	403.888	0.249577	1.18886	0.0722149	0.892838	531.393	493.76	341.704	330.717	524.155	483	298.042	401.947	394.625	293
CRACR2B	Cracr2b	ENSMUSG00000048200	51.0549	0.350921	1.27537	0.0722702	0.892838	67.248	45.2387	46.4208	47.5288	52.6629	38.4309	47.2738	20.5296	51.1524	49.1359
GCSH	Gcsh	ENSMUSG00000034424	833.693	-0.0789267	-1.05623	0.0723051	0.892838	808.782	786.189	863.172	796.364	783.513	893.387	858.132	832.627	835.917	840.426
DLG5	Dlg5	ENSMUSG00000021782	939.916	-0.140207	-1.10206	0.0723758	0.892838	1014	810.162	926.257	892.878	734.214	952.247	982.046	992.833	989.142	900.87
CNTN5	Cntn5	ENSMUSG00000039488	146.212	-0.225328	-1.16904	0.0724005	0.892838	136.234	118.121	98.1718	115.134	136.047	119.668	149.987	136.128	108.439	194.84
OGFRL1	Ogfrl1	ENSMUSG00000026158	3845.59	-0.0898464	-1.06426	0.0728166	0.894066	3531.05	3780.06	3505.61	3883.6	3778.29	4147.71	4090.83	3699.1	3913.04	3814.22
ERCC2	Ercc2	ENSMUSG00000030400	783.222	0.149324	1.10905	0.0729532	0.894066	725.935	946.074	767.724	869.074	848.513	890.703	629.24	705.321	696.876	829.276
ZNF622	Zfp622	ENSMUSG00000052253	730.401	0.092447	1.06618	0.07298	0.894066	757.436	704.822	791.092	745.642	732.167	642.617	742.219	691.098	717.51	703.504
POGK	Pogk	ENSMUSG00000040596	1886.89	0.08365	1.0597	0.0729955	0.894066	1764.69	2194.32	1939.09	1957.85	2017.49	1747.13	1842.74	1945.83	1929.12	1855.85
PIR	Pir	ENSMUSG00000031379	121.676	-0.207685	-1.15483	0.073105	0.894066	124.65	102.73	130.724	100.628	123.937	119.647	156.669	119.501	114.883	161.189
ZNF736	Zfp457	ENSMUSG00000055341	11.7888	0.692569	1.61616	0.0731416	0.894066	13.4307	17.8111	10.5639	9.10599	17.4879	5.41641	9.44147	12.2475	13.1516	3.85887
HS1BP3	Hs1bp3	ENSMUSG00000020605	358.752	-0.141838	-1.10331	0.0731438	0.894066	358.382	360.656	364.079	321.297	308.015	451.117	383.198	329.574	352.104	373.086
PSORS1C2	Psors1c2	ENSMUSG00000024409	5.86535	0.942807	1.92227	0.0731756	0.894066	6.66405	13.0772	11.5752	4.34096	9.33125	3.97908	1.84691	10.0217	4.62575	3.238
KLF8	Klf8	ENSMUSG00000041649	127.568	-0.29768	-1.22917	0.0731847	0.894066	125.034	99.3993	87.7807	114.103	113.279	96.8527	165.873	178.549	97.9659	129.972
OR2AK2	Olfr316	ENSMUSG00000107677	62.0275	0.440456	1.35703	0.0731908	0.894066	95.0981	79.5497	51.6572	51.5546	87.5701	36.8448	53.2458	43.0292	66.1999	69.9344
FMN2	Fmn2	ENSMUSG00000028354	2410.28	-0.0886882	-1.0634	0.0732546	0.894066	2181.33	2412.78	2218.97	2493.43	2400.65	2465.44	2499.18	2353.53	2677.3	2454.88
ODC1	Odc1	ENSMUSG00000011179	1204.57	0.0861625	1.06154	0.0732552	0.894066	1207.84	1294.53	1294.52	1159.11	1186.51	1223.95	1236.85	1182.12	1063.3	1075.52
MR1	Mr1	ENSMUSG00000026471	154.304	-0.1617	-1.1186	0.0733974	0.894404	148.097	137.874	145.458	156.021	138.502	135.532	177.611	164.692	161.413	172.408
PGAP2	Pgap2	ENSMUSG00000030990	265.854	0.158369	1.11603	0.0734406	0.894404	270.809	311.836	266.112	315.787	243.72	265.569	217.018	286.328	260.193	234.038
SLC35A4	Slc35a4	ENSMUSG00000033272	1052.44	0.100246	1.07196	0.0735488	0.894404	1072.02	1017.04	1090.59	1049.96	1151.72	1019.98	1025.58	1046.48	935.481	991.957
PIGO	Pigo	ENSMUSG00000028454	549.502	0.143871	1.10487	0.0736232	0.894404	639.445	537.894	608.881	574.393	522.242	506.078	456.523	560.479	524.747	563.14
ST6GAL1	St6gal1	ENSMUSG00000022885	571.916	0.095138	1.06817	0.0737144	0.894404	609.268	542.419	609.734	632.368	567.316	541.672	524.743	562.295	576.827	566
CBS	Cbs	ENSMUSG00000024039	693.938	0.226724	1.17017	0.0737525	0.894404	573.086	790.652	631.661	991.923	721.982	570.971	574.104	646.928	747.779	624.6
MFSD14B	Mfsd14b	ENSMUSG00000038212	1014.78	0.111761	1.08055	0.0737553	0.894404	1054.46	1042.44	1104.21	959.32	1089.79	986.624	876.639	1099.44	896.565	1001.98
DOP1B	Dop1b	ENSMUSG00000022946	2716.96	-0.0853346	-1.06093	0.0738113	0.894404	2678.77	2724.81	2616.84	2486.94	2805.15	2882.11	2711.18	2700.69	3210.93	2631.19
TBC1D2B	Tbc1d2b	ENSMUSG00000037410	580.209	0.126293	1.09149	0.0738578	0.894404	611.35	618.36	622.25	590.613	549.046	527.071	481.948	573.207	621.635	540.56
VCAN	Vcan	ENSMUSG00000021614	649.173	0.225046	1.16881	0.0738743	0.894404	888.181	606.186	854.157	610.653	528.921	666.688	538.92	597.808	604.84	569.214
DDIAS	Ddias	ENSMUSG00000030641	9.74483	-0.715279	-1.6418	0.0739693	0.894787	11.2532	5.00055	4.79872	6.7329	7.1386	12.2623	16.0586	17.5946	5.08755	7.58187
FAM107B	Fam107b	ENSMUSG00000026655	180.066	-0.180456	-1.13324	0.0740725	0.895425	201.047	182.514	160.132	164.804	156.426	209.36	186.08	197.868	171.072	214.258
FLAD1	Flad1	ENSMUSG00000042642	674.046	-0.137246	-1.0998	0.0741302	0.895513	713.508	648.078	659.412	654.77	598.587	723.933	678.648	690.329	842.936	670.963
C4orf54	1110002E22Rik	ENSMUSG00000090066	211.83	0.282462	1.21627	0.0742173	0.895518	179.68	193.325	315.338	300.457	269.986	175.474	196.914	154.352	273.288	229.167
KIAA1958	E130308A19Rik	ENSMUSG00000045071	305.849	0.192056	1.14239	0.0742314	0.895518	299.216	291.203	326.008	283.073	339.626	237.562	289.715	291.399	197.522	337.101
ATF7IP	Atf7ip	ENSMUSG00000030213	2338.53	0.189196	1.14013	0.0745757	0.896701	2831.73	2179.75	2786.06	1971.93	3331.15	2314.39	2623.46	2378.74	1908.18	2260.44
PARG	Parg	ENSMUSG00000021911	873.99	-0.0941838	-1.06746	0.0745759	0.896701	885.891	866.454	760.905	799.165	924.847	954.629	831.169	922.256	907.02	912.537
DRD4	Drd4	ENSMUSG00000025496	8.27537	-0.721967	-1.64943	0.0746129	0.896701	5.16656	6.91821	6.59123	5.16449	4.84177	9.78212	10.6594	10.3401	6.27883	10.3642
L3HYPDH	L3hypdh	ENSMUSG00000019718	46.5792	-0.323845	-1.25166	0.0748835	0.896701	38.888	36.6567	38.1779	50.4531	35.9309	53.4286	40.6738	47.9873	45.6708	60.9496
NRXN3	Nrxn3	ENSMUSG00000066392	5899.07	-0.0869658	-1.06213	0.074924	0.896701	5936.97	6016.29	5276.4	5503.86	5937.37	6167.7	6630.96	5721.04	5986.66	5946.15
EIF3F	Eif3f	ENSMUSG00000031029	1867.47	-0.086849	-1.06205	0.0749373	0.896701	1680.78	1775.5	1948.54	1861.03	1887.25	1808.57	2067.78	1901.05	1951.63	1989.29
SEMA6C	Sema6c	ENSMUSG00000038777	559.596	0.129994	1.09429	0.0751504	0.896701	622.324	500.828	646.408	477.545	626.567	527.441	527.891	516.821	515.427	536.221
STK40	Stk40	ENSMUSG00000042608	1123.29	0.134169	1.09746	0.0751536	0.896701	1320.6	1183.96	1086.76	1137.37	1173.48	1154.21	972.296	937.621	1136.05	1179.11
NR1D2	Nr1d2	ENSMUSG00000021775	4244.01	0.0794972	1.05665	0.0752426	0.896701	4164.58	4697.95	4304.98	4335.39	4431.31	4130.16	4209.93	4050.98	4281.19	4087.92
SDC2	Sdc2	ENSMUSG00000022261	986.704	-0.139853	-1.10179	0.0753089	0.896701	945.178	783.011	900.463	1005.78	971.085	942.542	1024.01	999.575	1004.5	1103.52
ADAM9	Adam9	ENSMUSG00000031555	1717.98	0.0925441	1.06625	0.0753567	0.896701	1726.75	1860.58	1805.15	1667.17	1797.3	1566.06	1566.08	1781.76	1747.57	1651.46
TMEM241	Tmem241	ENSMUSG00000049411	136.18	0.221948	1.16631	0.0753642	0.896701	164.548	175.407	127.49	179.512	118.97	121.624	136.008	138.586	118.294	138.714
BMS1	Bms1	ENSMUSG00000030138	1017.18	-0.110394	-1.07952	0.0754187	0.896701	832.498	955.083	1068.96	1011.8	977.914	995.096	1048.3	1130.73	1040.05	1017.94
ZNF101	AW146154	ENSMUSG00000074166	118.297	0.222607	1.16684	0.0754189	0.896701	141.778	115.709	132.408	104.689	133.876	131.027	117.022	79.6462	117.326	93.5107
KCNG4	Kcng4	ENSMUSG00000045246	251.292	0.197326	1.14657	0.0755826	0.896701	239.078	330.492	255.962	281.385	321.195	226.297	228.21	274.241	268.866	250.386
NOVA1	Nova1	ENSMUSG00000021047	2124.16	-0.153181	-1.11202	0.0756438	0.896701	2136.42	2008.52	1860.74	1837.32	2259.93	2295.31	2601.59	2139.06	2011.83	2188.82
PRKAB1	Prkab1	ENSMUSG00000029513	282.247	-0.132289	-1.09603	0.075699	0.896701	277.669	271.253	275.016	274.517	290.413	319.757	323.812	336.345	272.449	266.613
VIT	Vit	ENSMUSG00000024076	15.1896	0.67257	1.59391	0.0757891	0.896701	19.9999	14.8403	6.56436	9.63726	25.3143	7.745	10.0296	10.6635	12.5044	7.61895
SETBP1	Setbp1	ENSMUSG00000024548	1103.26	-0.137393	-1.09992	0.0758121	0.896701	1004.94	1100.47	914.99	1133.72	1153.22	1097.82	1257.24	1016.81	1257.38	1208.85
TMOD2	Tmod2	ENSMUSG00000032186	14049.9	-0.0701738	-1.04984	0.0759652	0.896701	12835.8	14013.2	13796.2	14038.8	14081.3	13445.6	15060.8	13907.5	15099	14681.1
SQOR	Sqor	ENSMUSG00000005803	97.2921	-0.22457	-1.16843	0.0760006	0.896701	79.8073	86.2808	92.2567	97.7361	94.1489	101.976	123.305	90.1427	98.7932	112.57
RNF10	Rnf10	ENSMUSG00000041740	6161.8	-0.060194	-1.04261	0.0760691	0.896701	6167.37	5834.1	6180.47	6225.56	6229.22	6095.5	6467.11	6382.56	6457.76	6538.89
ICE2	Ice2	ENSMUSG00000032235	258.059	-0.152603	-1.11157	0.0761241	0.896701	223.595	258.112	274.165	247.018	214.813	262.786	293.047	253.391	263.811	279.276
ESCO1	Esco1	ENSMUSG00000024293	617.176	0.123843	1.08963	0.0761408	0.896701	623.726	716.546	641.51	622.078	654.195	532.776	620.016	575.506	654.5	611.345
CIP2A	Cip2a	ENSMUSG00000033031	69.3426	0.270504	1.20623	0.0761503	0.896701	59.771	90.1641	86.6633	75.1649	66.1911	60.9488	52.2553	65.0906	79.6426	55.4996
NELFE	Nelfe	ENSMUSG00000024369	355.53	-0.187257	-1.1386	0.0761712	0.896701	323.868	381.349	306.772	280.426	299.932	412.069	314.77	353.738	367.391	366.801
TMEM104	Tmem104	ENSMUSG00000045980	462.605	-0.104219	-1.07491	0.0762313	0.896701	472.242	448.337	466.268	409.767	441.186	509.364	490.975	439.39	490.662	474.42
EVI2B	Evi2b	ENSMUSG00000093938	12.5632	-0.735407	-1.66487	0.0762548	0.896701	11.5238	9.37156	0	11.8336	15.1815	16.6859	21.604	14.6738	6.73636	20.352
GRB7	Grb7	ENSMUSG00000019312	29.0493	0.545755	1.45978	0.0762906	0.896701	49.2604	34.761	24.33	18.7734	30.9065	23.0316	14.0473	28.2376	29.4666	15.7817
EBF3	Ebf3	ENSMUSG00000010476	19.4037	-0.463039	-1.37844	0.0762988	0.896701	14.1407	10.5287	16.9616	17.6295	13.1201	16.674	18.7516	24.5035	17.6626	21.9291
COL4A3	Col4a3	ENSMUSG00000079465	19.6613	0.490362	1.4048	0.0765997	0.897494	19.6281	31.8245	35.6122	16.4112	19.201	10.781	22.8475	19.6992	18.411	15.5845
SYN2	Syn2	ENSMUSG00000009394	11689.8	-0.100059	-1.07182	0.0766151	0.897494	12064	11093.8	10615	12383.2	10743.7	12391.3	12847.1	11645.1	11206.1	12891.3
DOK5	Dok5	ENSMUSG00000027560	512.013	-0.170472	-1.12543	0.0767282	0.897494	538.534	441.829	402.857	530.773	474.039	545.739	543.866	510.893	553.814	532.701
GGCX	Ggcx	ENSMUSG00000053460	375.185	-0.12981	-1.09415	0.0767377	0.897494	334.866	388.296	383.458	376.25	344.621	432.372	356.012	344.974	433.587	434.233
NEXMIF	Nexmif	ENSMUSG00000046449	1119.25	-0.125861	-1.09116	0.0767696	0.897494	1052.37	1098.97	874.196	1094.27	1145.79	1175.17	1293.19	1119.77	990.609	1166.86
SGK1	Sgk1	ENSMUSG00000019970	1681.32	0.253203	1.19185	0.0770743	0.897547	1529.77	2045.87	1638.24	1025.46	2154.3	1300.94	1614.96	1568.47	1419.41	1140.23
STXBP2	Stxbp2	ENSMUSG00000004626	1033.88	0.186035	1.13763	0.0771975	0.897547	1005.5	1201.92	1194.01	951.047	923.973	849.526	994.182	1029.34	849.991	915.987
HLA-DOB	H2-Ob	ENSMUSG00000041538	13.12	-0.759342	-1.69272	0.0772433	0.897547	6.71648	13.018	17.1559	9.65392	5.95104	6.44147	19.4283	6.68891	18.9505	35.3886
SIKE1	Sike1	ENSMUSG00000027854	1544.69	-0.103176	-1.07414	0.0772731	0.897547	1273.59	1637.51	1350.24	1466.75	1445.16	1545.77	1668.99	1564.19	1503.27	1420.83
PLEKHM1	Plekhm1	ENSMUSG00000034247	1016.69	0.0959281	1.06875	0.0772748	0.897547	1013.37	1107.68	1009.58	1099.27	1016.05	987.55	882.34	993.412	997.425	1050.09
LENEP	Lenep	ENSMUSG00000078173	69.3995	0.35524	1.2792	0.0773114	0.897547	101.236	40.0503	78.2557	91.8127	56.892	63.603	57.6406	32.8678	71.747	61.121
HEXIM2	Hexim2	ENSMUSG00000043372	134.153	0.200046	1.14873	0.0773417	0.897547	140.682	110.195	159.117	146.239	134.992	133.621	122.629	126.416	117.739	100.912
ACADL	Acadl	ENSMUSG00000026003	682.298	0.112768	1.0813	0.0774101	0.897547	701.612	642.188	781.464	650.631	737.047	624.479	683.206	647.279	656.237	637.277
TGFBRAP1	Tgfbrap1	ENSMUSG00000070939	1666.6	-0.0664092	-1.04711	0.0776556	0.898156	1665.67	1679.94	1647.89	1674.82	1554.85	1720.96	1723.93	1641.07	1848.3	1678.6
PBDC1	Pbdc1	ENSMUSG00000031226	282.588	-0.132748	-1.09638	0.0776751	0.898156	279.336	257.821	259.088	297.708	273.18	253.311	317.237	304.275	330.623	297.078
TMEM248	Tmem248	ENSMUSG00000053094	1081.67	-0.0714327	-1.05076	0.0777513	0.898156	1041.04	1035.81	1087.52	1073.64	1058.27	1200.1	1082.83	1083.37	1116.6	1079.14
HBEGF	Hbegf	ENSMUSG00000024486	284.132	0.192315	1.1426	0.0777709	0.898156	289.483	393.751	263.02	305.547	307.279	268.332	272.015	259.101	292.497	270.236
ZNF385A	Zfp385a	ENSMUSG00000000552	1784.52	0.081321	1.05799	0.0777967	0.898156	1882.89	1905.16	1770.01	1783.11	1890.56	1767.73	1611.12	1728.63	1854.17	1772.76
TMEM203	Tmem203	ENSMUSG00000078201	96.2943	-0.231386	-1.17396	0.0778389	0.898156	79.6954	79.8699	95.1677	74.5988	100.512	90.4434	115.859	128.567	78.4433	90.3535
DDO	Ddo	ENSMUSG00000063428	157.799	-0.267805	-1.20397	0.0780078	0.898555	200.545	127.341	164.437	125.091	126.598	189.163	225.507	142.577	132.747	206.847
SAP25	Sap25	ENSMUSG00000079165	44.1211	0.457638	1.37329	0.0780254	0.898555	47.9987	30.9994	73.0771	56.4973	45.9674	26.8196	28.5847	35.0534	59.5074	36.1877
TUBGCP6	Tubgcp6	ENSMUSG00000051786	1436.05	0.121227	1.08766	0.0781307	0.898555	1448.2	1321.66	1779.79	1572.08	1570.37	1459.1	1427.19	1536.62	1313.91	1331.94
SLITRK4	Slitrk4	ENSMUSG00000046699	1404.48	-0.120622	-1.0872	0.0781758	0.898555	1286.44	1487.42	1085.27	1357.71	1530.68	1444.8	1598.97	1474.82	1435.05	1387.07
FSD1	Fsd1	ENSMUSG00000011589	842	0.122255	1.08843	0.078371	0.899775	849.959	903.642	985.374	794.854	799.375	813.343	822.336	803.098	800.997	737.264
DPP7	Dpp7	ENSMUSG00000026958	524.968	0.13318	1.09671	0.0783845	0.899775	503.437	558.796	626.502	536.084	522.956	474.428	510.597	547.532	466.087	506.164
KBTBD2	Kbtbd2	ENSMUSG00000059486	1529.75	0.0820047	1.05849	0.0784592	0.900051	1593.68	1707.12	1437.89	1562.51	1640.45	1545.5	1404.67	1619.02	1506.92	1432.71
IPO5	Ipo5	ENSMUSG00000030662	3772.58	-0.116947	-1.08444	0.0785884	0.900951	3655.95	3627.05	3462.34	3729.52	3875.25	4218.91	4239.28	3778.83	3739.05	3921.87
GLRA1	Glra1	ENSMUSG00000000263	8.83346	0.752381	1.68457	0.0788583	0.902427	0.916688	12.4292	17.277	10.2783	15.2399	4.66377	9.46273	6.20501	6.52892	5.93966
GDPD5	Gdpd5	ENSMUSG00000035314	676.066	0.136244	1.09904	0.0788696	0.902427	771.212	672.14	685.968	674.216	628.907	644.8	630.455	587.066	684.907	576.592
TAFA5	Tafa5	ENSMUSG00000054863	2561.57	-0.097409	-1.06985	0.0791563	0.90396	2589.11	2314.09	2410.61	2613.37	2447.86	2653.22	2633.72	2775.12	2648.37	2528.72
RSRC1	Rsrc1	ENSMUSG00000034544	1141.32	0.116972	1.08446	0.0792205	0.904111	1019.14	1300.48	1299.45	1203.68	1102.02	1101.92	1134.73	1107.82	1050.83	1065.03
HPCAL4	Hpcal4	ENSMUSG00000046093	25334.6	-0.16948	-1.12465	0.0795216	0.905365	27286.2	19647.1	22567.5	28484.6	23172.5	26845.7	28009.3	25272.6	26165	29965.6
SNAI2	Snai2	ENSMUSG00000022676	13.6028	-0.549893	-1.46398	0.0795754	0.905365	12.2604	9.30179	6.50322	12.6718	8.7686	9.68722	8.76152	16.6157	18.0381	19.9971
TLR9	Tlr9	ENSMUSG00000045322	29.474	-0.343858	-1.26915	0.079576	0.905365	25.1037	29.1448	28.6595	27.2405	21.5599	25.907	35.867	26.861	34.8958	43.0681
SNURF	Snurf	ENSMUSG00000102627	290.32	-0.240148	-1.18111	0.0796218	0.905365	341.121	250.402	162.919	257.069	290.088	312.211	324.868	305.418	332.579	263.056
KMT2C	Kmt2c	ENSMUSG00000038056	3588.58	0.113575	1.08191	0.0796362	0.905365	3369.83	4116.29	3737.04	3561.76	3647.78	3145.1	3604.58	3284.64	3591.4	3411.44
SNX33	Snx33	ENSMUSG00000032733	200.943	0.169303	1.12451	0.080131	0.906221	199	238.096	202.338	221.146	213.278	171.537	213.242	156.512	226.584	187.014
DRAM2	Dram2	ENSMUSG00000027900	442.724	0.149238	1.10898	0.0801817	0.906221	483.908	441.394	480.774	466.664	446.444	465.693	474.422	349.838	369.953	433.546
TEP1	Tep1	ENSMUSG00000006281	197.919	-0.275766	-1.21064	0.0802071	0.906221	178.732	169.263	173.255	174.167	201.56	200.431	268.978	152.278	149.467	319.457
LZIC	Lzic	ENSMUSG00000028990	182.534	-0.173279	-1.12762	0.0803661	0.906221	137.213	191.551	177.899	181.594	200.793	177.089	203.566	226.016	217.686	178.553
DYRK1A	Dyrk1a	ENSMUSG00000022897	2020.17	-0.107904	-1.07766	0.0804096	0.906221	1798.37	2079.18	1827.15	1946.02	2034.51	2053.97	2299.26	2021.16	2122.29	1941.04
CDH13	Cdh13	ENSMUSG00000031841	1169.4	-0.133161	-1.09669	0.0804904	0.906221	1154.95	961.559	1058.55	1132.99	966.46	1184.44	1345.32	1056.24	1038.44	1153.79
ERC1	Erc1	ENSMUSG00000030172	1556.47	-0.0843722	-1.06023	0.0804991	0.906221	1446.77	1452.13	1441.04	1549.68	1516.86	1463.65	1687.21	1447.71	1742.08	1511.51
ZUP1	Zup1	ENSMUSG00000039531	354.562	0.145234	1.10591	0.080512	0.906221	320.271	419.697	383.973	386.246	364.367	268.862	362.98	335.993	380.482	347.315
VIPR1	Vipr1	ENSMUSG00000032528	1299.4	0.134778	1.09792	0.0808736	0.906221	1279.76	1422.37	1547.94	1099.32	1326.93	1095.15	1324.59	1121.45	1199.9	1340.84
SPIN1	Spin1	ENSMUSG00000021395	5218.04	-0.0532745	-1.03762	0.0809754	0.906221	5005.94	5292.74	5092.71	5187.74	5401.48	5577.25	5085.36	5486.91	5484.74	5330.34
BOLA2B	Bola2	ENSMUSG00000047721	303.399	0.227616	1.1709	0.0810165	0.906221	278.068	260.129	390.677	355.583	265.172	319.22	277.144	290.328	207.066	228.413
BPNT1	Bpnt1	ENSMUSG00000026617	1282.96	-0.0791197	-1.05637	0.0810429	0.906221	1277.32	1194.4	1214.58	1213.96	1311.87	1306.01	1312.6	1217.39	1328.18	1399.99
DNPEP	Dnpep	ENSMUSG00000026209	646.991	-0.120325	-1.08698	0.0810455	0.906221	691.29	536.488	660.6	575.366	646.797	750.928	631.766	648.558	642.244	705.792
DNASE2	Dnase2a	ENSMUSG00000003812	83.7154	-0.285478	-1.21881	0.0810803	0.906221	59.2423	50.8526	83.3295	86.0422	91.8289	70.6654	104.439	112.238	80.1059	86.4938
CBX5	Cbx5	ENSMUSG00000009575	5594.61	-0.0918571	-1.06574	0.0810832	0.906221	4845.98	5476.42	5226.83	5841.44	5648.8	5695.53	6025.8	5391.26	5932.33	5768.07
ENDOD1	Endod1	ENSMUSG00000037419	2360.37	0.0914423	1.06543	0.081149	0.906221	2278.99	2531.56	2499.44	2429.03	2418.45	2254.6	2108.61	2320.74	2486.28	2244.25
TSPAN17	Tspan17	ENSMUSG00000025875	781.023	0.195719	1.1453	0.0813772	0.906221	822.267	907.432	854.944	882.848	845.93	753.59	671.006	858.625	768.157	716.933
TTC21B	Ttc21b	ENSMUSG00000034848	363.645	0.132235	1.09599	0.0814007	0.906221	338.181	438.619	342.031	396.606	371.662	338.546	363.651	333.594	340.745	342.9
ZFP1	Zfp1	ENSMUSG00000055835	380.825	-0.108473	-1.07809	0.0815529	0.906221	346.677	380.866	342.881	346.816	352.542	400.038	361.666	387.836	374.528	385.267
GPALPP1	Gpalpp1	ENSMUSG00000022008	1118.3	-0.0769322	-1.05477	0.0815715	0.906221	1027.43	1131.52	1066.59	1109.55	1120.84	1140.74	1239.33	1176.18	1128.91	1069.08
PCNX4	Pcnx4	ENSMUSG00000034501	844.111	-0.107581	-1.07742	0.0815882	0.906221	788.19	745.894	805.155	834.817	819.708	954.347	954.129	859.943	761.037	768.428
ATL2	Atl2	ENSMUSG00000059811	1910.62	0.0912512	1.06529	0.0816032	0.906221	1946.96	2096.17	1890.02	1920.36	1997.85	1839.49	1792.91	1870.93	1874.79	1872.25
NBEAL1	Nbeal1	ENSMUSG00000073664	1311.77	0.16564	1.12166	0.081826	0.906221	1210.72	1577.31	1324.89	1371.88	1521.97	1038.9	1229.16	1108.86	1453.61	1417.55
RIN1	Rin1	ENSMUSG00000024883	1667.75	-0.13639	-1.09915	0.0818517	0.906221	1702.86	1425.97	1509.73	1639.73	1619.3	1598.47	1867.03	1803.17	1411.11	2002.88
PLPP6	Plpp6	ENSMUSG00000040105	1207.34	-0.0835316	-1.05961	0.0818943	0.906221	1194.56	1074.17	1052.26	1274.99	1162.38	1190.09	1248.97	1250.77	1165.98	1244.06
USH1G	Ush1g	ENSMUSG00000045288	7.00656	0.794506	1.73448	0.0819456	0.906221	8.73652	1.94488	8.4732	16.5623	9.91011	7.00155	4.51246	4.55567	5.89088	4.19306
SGCD	Sgcd	ENSMUSG00000020354	25.8011	-0.553279	-1.46742	0.081975	0.906221	28.6472	20.6897	18.0731	15.2515	14.1463	28.9296	36.1252	23.2881	37.2898	16.8489
SNX29	Snx29	ENSMUSG00000071669	208.248	0.215356	1.16099	0.0819801	0.906221	186.697	246.655	242.744	229.767	220.99	153.575	187.747	174.099	203.163	252.579
ZNF780A	Zfp607b	ENSMUSG00000057093	449.834	0.107711	1.07752	0.0820412	0.906221	436.207	486.771	469.874	489.353	473.681	420.639	443.165	405.381	483.778	433.181
CHL1	Chl1	ENSMUSG00000030077	3675.85	-0.116249	-1.08391	0.0820984	0.906221	3862.34	3323.42	3059.69	3773.9	3331.59	3661.93	4094.4	3667.07	3308.21	4073.45
C11orf98	1810009A15Rik	ENSMUSG00000071653	177.679	-0.156214	-1.11436	0.0822522	0.906221	187.625	153.013	160.25	176.142	168.801	221.908	168.767	206.141	168.284	176.621
GPR75	Gpr75	ENSMUSG00000043999	251.775	0.156908	1.11489	0.0824914	0.906221	292.925	260.036	250.307	244.99	245.151	251.947	252.797	196.391	243.32	214.81
EMD	Emd	ENSMUSG00000001964	525.748	-0.138072	-1.10043	0.0825043	0.906221	590.609	474.604	416.184	443.22	497.407	575.647	507.761	556.564	457.499	567.678
MFSD10	Mfsd10	ENSMUSG00000001082	397.337	0.132743	1.09638	0.0825207	0.906221	368.667	428.018	491.088	449.254	367.722	343.016	408.501	372.384	378.386	413.037
NR3C1	Nr3c1	ENSMUSG00000024431	3164.7	0.10495	1.07546	0.0825491	0.906221	3352.69	3770.8	3098.17	3358.73	3448.94	3187.34	3368.08	3177.34	3177.4	2926.27
DDX46	Ddx46	ENSMUSG00000021500	2659.91	0.079642	1.05676	0.0825513	0.906221	2463.26	2869.77	2881.85	2614.63	2618.84	2439.27	2576.1	2639.49	2542.41	2529.55
ALG6	Alg6	ENSMUSG00000073792	306.709	0.143481	1.10457	0.082652	0.906221	346.266	311.972	315.254	323.404	317.213	267.277	288.978	291.495	264.276	353.408
ZEB1-AS1	Gm10125	ENSMUSG00000063087	100.606	-0.240391	-1.18131	0.0826895	0.906221	88.1968	91.3366	124.513	80.2052	77.2199	100.7	120.037	88.7299	98.8798	131.43
PABIR2	Fam122b	ENSMUSG00000036022	140.21	0.209028	1.15591	0.0827728	0.906221	152.285	177.027	158.335	106.067	146.849	150.449	120.649	123.499	129.8	116.125
TRIM21	Trim21	ENSMUSG00000030966	51.2422	0.249797	1.18904	0.0827812	0.906221	62.2253	52.5953	56.1674	55.1282	51.8747	42.7722	44.8722	45.32	44.3836	56.2538
KRIT1	Krit1	ENSMUSG00000000600	2124.77	0.126745	1.09183	0.0828128	0.906221	1954.31	2397.42	2330.07	2109.48	2263.47	1749.97	2016.86	1894.66	2304.38	2161.9
RBM14-RBM4	Rbm14	ENSMUSG00000006456	708.304	0.125887	1.09118	0.0829656	0.906221	767.133	762.481	701.682	761.245	708.995	630.021	629.218	644.043	730.779	760.23
G2E3	G2e3	ENSMUSG00000035293	511.118	0.143686	1.10472	0.0829814	0.906221	491.843	617.834	549.515	497.628	508.21	465.389	397.094	465.179	555.272	532.228
PRTG	Prtg	ENSMUSG00000036030	81.2244	-0.243764	-1.18408	0.0830428	0.906221	62.4005	62.2624	85.1406	72.2141	81.3723	69.1048	109.637	64.7057	97.2572	88.7408
DYNC1LI1	Dync1li1	ENSMUSG00000032435	2008.27	-0.0890325	-1.06366	0.0830633	0.906221	2072.22	1888.38	1731.49	1936.72	2122.16	2214.14	2003.04	2018.07	2076.52	2063.49
MPHOSPH9	Mphosph9	ENSMUSG00000038126	1064.68	0.190464	1.14113	0.0832763	0.906221	1396.39	1267.95	1389.24	897.999	997.048	962.96	1166.98	1174.58	1075.1	832.066
GPN1	Gpn1	ENSMUSG00000064037	562.78	-0.109605	-1.07893	0.0833197	0.906221	612.846	505.784	558.145	596.228	523.671	629.025	592.862	625.183	558.904	605.906
MARCHF1	Marchf1	ENSMUSG00000036469	701.749	-0.102277	-1.07347	0.0833283	0.906221	700.75	639.274	666.739	700.16	695.736	776.701	728.775	690.033	718.669	736.578
VAMP3	Vamp3	ENSMUSG00000028955	647.604	0.11191	1.08066	0.0834772	0.906221	620.477	723.458	691.925	647.917	693.606	609.037	568.446	636.125	651.195	661.402
IPMK	Ipmk	ENSMUSG00000060733	994.002	0.0804326	1.05734	0.0834871	0.906221	1032.42	1010.12	994.523	995.125	1042.23	940.737	932.214	925.973	1029.83	974.452
COL18A1	Col18a1	ENSMUSG00000001435	117.12	-0.302152	-1.23298	0.0834953	0.906221	108.833	67.6407	142.151	94.8914	113.135	106.324	177.771	135.933	115.862	116.475
SH3TC1	Sh3tc1	ENSMUSG00000036553	66.5743	-0.374232	-1.29615	0.0835992	0.906221	36.0676	58.0201	57.4034	76.7839	66.9497	72.6305	50.1626	97.4218	60.1925	104.62
CNTN4	Cntn4	ENSMUSG00000064293	1346.1	0.158899	1.11643	0.0836145	0.906221	1573.91	1534.83	1449.65	1269.7	1395.64	1274.62	1267.13	1173.34	1352.78	1402.27
LRTOMT	Lrrc51	ENSMUSG00000064307	35.9148	-0.315646	-1.24457	0.0836322	0.906221	30.3286	39.4454	28.929	31.2523	23.4121	39.0726	41.7521	44.4551	32.248	32.2166
INAVA	Inava	ENSMUSG00000041605	50.6551	-0.320778	-1.249	0.0836545	0.906221	32.0683	40.3325	50.9083	58.9991	55.3745	58.6999	48.131	66.1806	59.2411	62.8576
SLC39A2	Slc39a2	ENSMUSG00000072572	481.904	0.126983	1.09201	0.0837548	0.906221	446.532	511.172	495.871	497.762	524.543	440.571	396.578	440.354	518.648	474.53
CSF2RA	Csf2ra	ENSMUSG00000059326	601.814	-0.192813	-1.14299	0.0839125	0.906221	496.725	464.239	509.293	577.407	633.028	499.969	522.476	715.744	605.765	724.443
CAVIN4	Cavin4	ENSMUSG00000028348	25.1526	0.428808	1.34612	0.0839474	0.906221	25.3771	28.8158	43.3867	29.3684	19.3041	28.2462	20.942	14.9701	18.2748	25.1521
TCEA2	Tcea2	ENSMUSG00000059540	1021.64	0.12339	1.08929	0.0839638	0.906221	1111.02	1060.33	1195.9	1170.78	980.399	967.804	970.942	1055.69	1092.44	980.053
CHST7	Chst7	ENSMUSG00000037347	38.3045	-0.318329	-1.24689	0.0839982	0.906221	38.1018	37.6116	38.3651	27.9759	36.1773	32.2557	45.0447	41.6082	52.4449	51.9518
MTHFD1L	Mthfd1l	ENSMUSG00000040675	450.943	-0.124026	-1.08977	0.0841988	0.907557	461.041	450.931	447.331	402.36	436.667	468.09	487.067	533.49	451.085	457.477
HTR2A	Htr2a	ENSMUSG00000034997	1036.21	-0.0834809	-1.05957	0.0842242	0.907557	940.439	941.182	877.009	1069.8	972.677	968.737	1083.74	1027.85	1024.95	982.026
GIT2	Git2	ENSMUSG00000041890	1042.36	-0.101023	-1.07253	0.0843291	0.907874	994.239	1179.98	1008.18	962.366	985.091	993.724	1089.5	1173.84	1117.44	1132.36
GUCD1	Gucd1	ENSMUSG00000033416	351.865	-0.166048	-1.12198	0.0843559	0.907874	340.009	291.5	320.209	302.827	386.888	375.924	306.813	340.18	365.784	458.094
FOXP4	Foxp4	ENSMUSG00000023991	919.926	0.115027	1.083	0.0845769	0.908694	895.577	947.99	929.929	993.585	958.994	886.744	955.107	891.663	771.075	855.253
CNIH2	Cnih2	ENSMUSG00000024873	2934.1	-0.096165	-1.06893	0.0846716	0.908694	2959.03	2535.48	2684.37	3236.46	2544.19	2796.84	2956.34	3083.99	3018.87	3063.22
CD47	Cd47	ENSMUSG00000055447	4468.09	-0.0991991	-1.07118	0.0848264	0.908694	4104.26	4490.37	4157.7	4206.76	4709.99	4728.05	4579.66	4032.68	5281.6	4593.07
KDM1A	Kdm1a	ENSMUSG00000036940	1263.57	-0.100138	-1.07188	0.0848315	0.908694	1203.86	1223.23	1338.03	1230.73	1206.1	1382.9	1361.62	1254.64	1248.43	1395.88
ZKSCAN4	Zkscan4	ENSMUSG00000054931	81.0477	-0.252391	-1.19118	0.0848636	0.908694	60.1024	67.246	87.3332	68.7471	84.4289	108.203	94.5741	90.9707	84.0859	59.7544
SMARCA2	Smarca2	ENSMUSG00000024921	8114.98	-0.123969	-1.08973	0.0849843	0.908694	8106.51	7508.17	6831.86	7935.25	8347.24	8811.21	8056.61	8208	8537.75	8592.62
DNAI1	Dnai1	ENSMUSG00000061322	65.2118	0.267733	1.20391	0.0850135	0.908694	70.7468	66.9537	81.9855	62.4547	74.3377	52.9651	44.9347	65.0105	58.5967	77.0552
PDGFC	Pdgfc	ENSMUSG00000028019	180.608	-0.17707	-1.13059	0.0850206	0.908694	196.795	172.166	151.96	172.622	142.255	181.253	183.287	195.403	172.969	211.986
LRRTM2	Lrrtm2	ENSMUSG00000071862	2156	0.0806529	1.0575	0.0850761	0.908694	2192.68	2171.42	2170.72	2278.79	2081.02	2093.03	2033.63	1993.18	2248.05	1933.55
PDE4C	Pde4c	ENSMUSG00000031842	150.019	0.242991	1.18344	0.0850855	0.908694	160.788	155.513	213.515	114.929	178.61	142.926	122.166	137.785	162.584	131.457
TXNIP	Txnip	ENSMUSG00000038393	517.294	0.185199	1.13697	0.0851104	0.908694	488.087	500.059	501.758	513.815	721.047	401.824	490.281	530.285	480.915	494.864
DNAJC24	Dnajc24	ENSMUSG00000027166	109.62	0.22672	1.17017	0.0853677	0.908694	98.9017	102.498	148.349	139.984	107.006	92.7432	77.9752	119.766	106.188	110.361
PRPH	Prph	ENSMUSG00000023484	13.0284	-0.611921	-1.52829	0.0854884	0.908694	14.8533	8.16686	9.80844	18.8365	10.6912	33.7018	18.9388	12.6917	22.9797	7.996
E2F8	E2f8	ENSMUSG00000046179	11.4296	0.794649	1.73465	0.0854972	0.908694	7.14024	7.74066	9.21256	5.60573	34.5027	6.78458	5.48329	6.40076	8.483	5.39788
GRB10	Grb10	ENSMUSG00000020176	1178.21	-0.177172	-1.13067	0.0855179	0.908694	1233.41	1053.35	991.919	1097.84	963.144	1286.36	1324.72	1108.88	1080.62	1234.43
FOXJ3	Foxj3	ENSMUSG00000032998	1977.1	-0.101161	-1.07264	0.0856457	0.908694	2059.25	1818.52	1781.76	1855.33	1841.65	1913.9	2381.83	1851.15	1940.02	1948.7
ARFGAP3	Arfgap3	ENSMUSG00000054277	416.713	-0.124383	-1.09004	0.0857229	0.908694	427.538	461.626	396.798	381.72	358.723	459.02	472.888	382.382	454.43	438.002
ZNF436	Zfp46	ENSMUSG00000051351	1234.84	-0.17888	-1.132	0.0857806	0.908694	1302.51	1072.09	1251.44	1185.29	1032.09	1299.4	1544.5	1491.95	1130.61	1146.27
CCNYL1	Ccnyl1	ENSMUSG00000070871	474.074	-0.179787	-1.13272	0.085783	0.908694	399.776	407.793	391.851	462.831	430.12	479.029	558.557	472.549	431.042	429.875
DDX58	Ddx58	ENSMUSG00000040296	134.585	-0.23028	-1.17306	0.0859908	0.908694	140.608	100.076	126.298	125.822	132.582	132.587	151.227	118.876	156.091	175.726
LY96	Ly96	ENSMUSG00000025779	13.2637	0.51408	1.42808	0.0861103	0.908694	18.5963	10.5122	11.7448	15.9069	16.9611	14.6912	7.52373	8.82879	7.89864	12.92
CNP	Cnp	ENSMUSG00000006782	3731.15	0.185249	1.13701	0.0861648	0.908694	3819.77	4000.93	5151.9	3316.93	3479.68	3384.18	3248.04	3654.57	3671.21	3429.45
PCOLCE2	Pcolce2	ENSMUSG00000015354	129.864	0.36206	1.28526	0.0861895	0.908694	180.118	115.289	163.503	126.99	130.812	127.662	83.1321	170.059	101.207	78.5048
TLR5	Tlr5	ENSMUSG00000079164	10.2756	-0.599027	-1.51469	0.0862274	0.908694	8.07733	11.4239	4.29351	5.00774	11.3717	10.8027	11.5343	15.8735	11.0384	9.79377
TMEM44	Tmem44	ENSMUSG00000022537	2973.8	0.101294	1.07274	0.0863183	0.908694	3052.12	3438.65	3426.64	2842.78	3167.87	2777.73	2840	3105.07	3103.99	3025.5
CHML	Chml	ENSMUSG00000078185	436.244	-0.130926	-1.095	0.0863967	0.908694	422.641	434.79	380.164	424.642	413.909	525.823	452.141	431.519	455.745	407.763
TGM4	Tgm4	ENSMUSG00000025787	12.9722	-0.68083	-1.60306	0.0864361	0.908694	10.917	7.24743	6.82618	7.25039	18.4054	9.98551	26.6411	13.7234	9.37598	21.3555
TFPI	Tfpi	ENSMUSG00000027082	107.609	-0.241435	-1.18217	0.0864868	0.908694	116.209	69.7494	93.5606	115.641	109.847	128.466	100.485	123.864	101.22	140.017
SHC3	Shc3	ENSMUSG00000021448	1435.98	-0.173712	-1.12796	0.0865807	0.908694	1107.04	1559.83	1393.92	1416.01	1469.34	1292.6	1574.52	1351.23	1848.51	1770.21
MBOAT7	Mboat7	ENSMUSG00000035596	4179.68	-0.0774343	-1.05514	0.0866742	0.908694	4161.17	4105.76	3775.88	4114.03	4040.34	4294.82	4370.31	3946.1	4060.39	4638.5
JRK	Jrk	ENSMUSG00000046380	161.862	-0.167413	-1.12304	0.0866879	0.908694	163.231	134.162	181.47	166.879	142.392	176.665	192.707	185.627	153.496	173.443
CAV1	Cav1	ENSMUSG00000007655	369.475	0.155474	1.11379	0.0866927	0.908694	478.739	353.293	422.95	325.835	398.576	313.324	349.218	369.153	340.044	404.515
PDP1	Pdp1	ENSMUSG00000049225	4852.6	0.140035	1.10193	0.0867939	0.908764	5400.53	5726	4602.85	4746.88	5686.03	4616.53	3859.09	4745.26	5535.78	4989.94
MANF	Manf	ENSMUSG00000032575	920.609	0.153365	1.11216	0.0868438	0.908764	1049.94	1019.21	896.781	977.158	897.225	799.671	671.421	846.626	1063.53	975.546
STAMBP	Stambp	ENSMUSG00000006906	705.966	-0.117593	-1.08492	0.0871651	0.911589	665.985	664.76	648.322	688.115	680.464	805.825	787.411	662.391	597.842	778.406
AIFM3	Aifm3	ENSMUSG00000022763	3624.03	0.154372	1.11294	0.0874147	0.912587	3518.94	4150.67	4365.52	3557.81	3989.71	3469.97	3440.64	3624.83	3780.57	3280.61
RBCK1	Rbck1	ENSMUSG00000027466	2129	0.117405	1.08478	0.0874958	0.912897	2005.85	2178.16	2284.13	1927.85	2310.46	1906.64	2049.71	1947.74	2095.55	1869.97
MCTS1	Mcts1	ENSMUSG00000000355	574.031	0.0887659	1.06346	0.0875759	0.912957	612.032	629.62	616.077	604.738	557.743	601.413	556.868	591.737	548.985	538.384
SCUBE1	Scube1	ENSMUSG00000016763	1343.58	-0.211564	-1.15794	0.0877507	0.913135	1362.48	1482.64	1187.17	1262.35	1242.84	1383.42	1701.7	1530.6	1397.65	1556.3
C2CD2L	C2cd2l	ENSMUSG00000032120	3762.48	-0.145111	-1.10582	0.0878653	0.913135	4117.91	3017.55	3067.89	3400.03	3865.71	3939.92	3966.58	4075.6	3509.39	3824.02
ZNF726	Rsl1	ENSMUSG00000058900	114.353	0.220594	1.16521	0.0878858	0.913135	132.619	112.586	128.407	108.528	133.991	147.692	85.5304	101.515	110.972	84.9352
RDH5	Rdh5	ENSMUSG00000025350	49.9212	0.282013	1.21589	0.08793	0.913135	62.9437	42.5191	74.4146	45.3409	60.0244	53.194	42.2599	44.7511	51.9309	43.5007
CLDN23	Cldn23	ENSMUSG00000055976	7.17008	-0.737333	-1.66709	0.0880462	0.913807	4.66871	5.93752	5.31706	2.17345	8.41908	8.93806	10.2476	7.65415	4.67082	12.8275
ZBED3	Zbed3	ENSMUSG00000041995	269.813	-0.158395	-1.11604	0.088197	0.914838	228.847	239.524	242.186	258.116	253.161	305.162	267.102	255.699	284.994	250.139
MAG	Mag	ENSMUSG00000036634	1948.77	0.167632	1.12321	0.0883861	0.915949	1991.96	2163.46	2535.73	1741.38	1978.21	1918.73	1766.76	1756.09	2147.82	1681.45
RNF169	Rnf169	ENSMUSG00000058761	1905.79	-0.103648	-1.07449	0.0884073	0.915949	1925.57	1966.94	1903.61	1729.17	1882.77	2209.32	2031.06	1885.54	2098.62	1885.36
MAGIX	Magix	ENSMUSG00000031147	11.2846	0.605908	1.52194	0.0884747	0.916112	14.3761	10.6327	14.575	21.2928	11.5291	10.0424	10.1564	6.36538	6.45928	12.599
TOE1	Toe1	ENSMUSG00000028688	242.439	0.137633	1.1001	0.0887138	0.918054	266.705	275.62	237.735	257.681	242.514	227.458	259.899	244.677	221.682	209.634
USE1	Use1	ENSMUSG00000002395	765.829	0.0994584	1.07137	0.0889813	0.91975	781.121	790.519	876.224	766.463	713.722	765.177	674.757	791.096	730.392	705.31
GDPD2	Gdpd2	ENSMUSG00000019359	80.8712	0.298973	1.23027	0.0890346	0.919765	131.932	73.9017	65.0348	71.8198	95.2873	80.9058	69.4903	68.612	70.4393	64.4978
P4HA2	P4ha2	ENSMUSG00000018906	424.854	0.152846	1.11176	0.0892237	0.920648	410.577	522.354	371.01	407.033	431.238	341.773	340.052	447.016	420.847	383.724
PRSS22	Prss22	ENSMUSG00000045027	32.0379	0.353857	1.27797	0.0894529	0.921775	26.8767	49.755	28.4072	39.2917	38.1644	30.8436	30.7344	23.5188	26.8934	30.4714
SLC25A12	Slc25a12	ENSMUSG00000027010	3768.19	-0.0773097	-1.05505	0.0895873	0.921775	3878.13	3676.16	3428.94	3636.8	3866.28	4142.28	4088.88	3847.73	3770.5	3652.88
KPTN	Kptn	ENSMUSG00000006021	360.958	-0.141462	-1.10302	0.0895999	0.921775	301.886	358.984	370.333	305.107	386.039	386.449	406.582	358.258	371.848	375.688
AXL	Axl	ENSMUSG00000002602	1400.35	-0.114432	-1.08255	0.0898068	0.921775	1392.56	1305.32	1506.42	1443.12	1359.79	1277.27	1512.77	1532.04	1613.83	1652.49
RASSF8	Rassf8	ENSMUSG00000030259	423.605	0.210045	1.15672	0.0898203	0.921775	461.987	467.31	508.456	363.271	589.061	441.498	363.323	411.138	479.077	372.508
MSL2	Msl2	ENSMUSG00000066415	1372.39	-0.0985504	-1.0707	0.0898385	0.921775	1324.41	1461.66	1172.52	1247.55	1362.75	1444.57	1492.62	1294.63	1401.43	1403.32
DDI2	Ddi2	ENSMUSG00000078515	2404	0.0832452	1.0594	0.089883	0.921775	2335.1	2691.72	2538.16	2401.7	2561.59	2295.46	2266.55	2260.92	2679.47	2329.04
AP3M1	Ap3m1	ENSMUSG00000021824	1400.49	0.118175	1.08536	0.0899592	0.921775	1499.17	1335.5	1697.54	1404.44	1355.24	1180.89	1443.47	1488.75	1320.76	1284.07
FASTKD5	Fastkd5	ENSMUSG00000079043	223.173	0.187507	1.13879	0.090042	0.921775	251.477	275.565	185.691	186.867	281.706	221.005	180.537	219.338	201.887	217.622
GP5	Gp5	ENSMUSG00000047953	11.1429	-0.636822	-1.5549	0.0901814	0.921775	8.63252	11.8467	7.50453	5.57008	9.11783	15.0813	13.9763	10.1146	6.00472	21.0153
ZNF341	Zfp341	ENSMUSG00000059842	245.278	-0.131291	-1.09527	0.090187	0.921775	248.953	209.17	229.696	239.095	257.742	272.905	275.801	264.486	217.866	264.536
ATPAF1	Atpaf1	ENSMUSG00000028710	1232.51	0.103684	1.07451	0.0901922	0.921775	1327.22	1483.74	1111.11	1258.64	1199.49	1195.57	1153.03	1272.08	1186.97	1129.18
USP24	Usp24	ENSMUSG00000028514	2851.84	-0.0991855	-1.07117	0.0901965	0.921775	2494.07	2842.43	2886.71	2806.52	2652	2594.22	3089.39	3072.94	2912.31	2986.32
BLVRA	Blvra	ENSMUSG00000001999	267.293	0.125991	1.09126	0.0902853	0.921775	309.337	279.387	279.714	263.11	272.303	284.656	235.253	252.452	257.114	257.533
TLE5	Tle5	ENSMUSG00000054452	7883.29	-0.0593252	-1.04198	0.0903782	0.921775	7442.44	7727.09	7669.84	8120.87	7315.68	7925.69	7777.23	8335.94	7785.36	8055.97
SH3PXD2B	Sh3pxd2b	ENSMUSG00000040711	723.084	0.128112	1.09286	0.0904014	0.921775	768.743	805.201	771.01	702.68	773.955	573.833	679.495	697.773	755.817	793.406
GPI	Gpi1	ENSMUSG00000036427	13472.4	-0.108826	-1.07835	0.0904747	0.921775	13475.6	12321.7	12387.9	13092.8	12005.9	13517.1	15002.5	12982.5	13209.3	13526.8
SART3	Sart3	ENSMUSG00000018974	1162.28	0.130955	1.09502	0.0904831	0.921775	1087.31	1424.02	1281.4	1087.87	1281	1060.23	1130.26	1092.59	1281.01	1064.3
COL5A3	Col5a3	ENSMUSG00000004098	142.836	0.197136	1.14642	0.0906786	0.921775	141.315	159.626	178.111	178.059	123.034	110.486	134.752	128.583	142.426	162.734
CHST12	Chst12	ENSMUSG00000036599	350.57	-0.124603	-1.09021	0.0907068	0.921775	396.351	315.342	311.372	365.085	338.802	386.914	409.425	369.82	358.142	354.451
ZNF791	Zfp791	ENSMUSG00000074194	155.547	-0.164183	-1.12053	0.0907765	0.921775	158.913	145.005	139.451	164.238	150.162	192.072	186.932	136.883	164.988	165.298
ZNF558	Zfp558	ENSMUSG00000074500	20.5009	0.46208	1.37753	0.0910243	0.921775	18.6796	22.8037	34.0766	31.2332	13.695	18.0139	22.0553	8.90847	18.3654	18.4954
HIC1	Hic1	ENSMUSG00000043099	95.7193	-0.270687	-1.20638	0.0910695	0.921775	99.2211	81.6207	80.3877	78.7349	117.227	116.473	121.655	82.4294	82.1578	151.337
FAM171B	Fam171b	ENSMUSG00000048388	10266.5	-0.0710569	-1.05049	0.0910826	0.921775	10112.6	10059	9050.83	10994.3	10206.9	10935.3	10908.1	10255.7	10644.2	10223.4
GLCE	Glce	ENSMUSG00000032252	736.805	-0.136778	-1.09945	0.0911	0.921775	616.296	663.005	774.14	731.316	672.787	761.795	871.339	769.596	707.063	688.969
MARCHF2	Marchf2	ENSMUSG00000079557	1380.73	0.107699	1.07751	0.0911702	0.921775	1383.67	1443.89	1590.25	1403.9	1430.76	1378.8	1174.21	1492.12	1379.87	1309.16
RNF38	Rnf38	ENSMUSG00000035696	1830.39	-0.126694	-1.09179	0.0912162	0.921775	1705.68	1868.69	1790.89	1697.11	1743.77	1898.62	2241.47	1955.67	1654.47	1866.13
NT5DC3	Nt5dc3	ENSMUSG00000054027	2796.34	-0.0894278	-1.06395	0.0912469	0.921775	3002.43	2768.87	2399.93	2657.88	2925.63	3069.9	2800.14	2981.92	2871.83	2914.92
C1orf198	2310022B05Rik	ENSMUSG00000031983	1197.24	0.131092	1.09512	0.0912619	0.921775	1194.71	1357.37	1463.79	1106.97	1127.97	1083.66	1083.97	1180.61	1156.64	1203.65
PLA2G15	Pla2g15	ENSMUSG00000031903	547.928	-0.0982842	-1.0705	0.0913054	0.921775	527.987	495.223	589.508	548.447	507.241	594.934	559.359	576.404	543.785	578.199
FAM89B	Fam89b	ENSMUSG00000024939	246.992	-0.139175	-1.10128	0.0913577	0.921779	260.193	210.192	221.587	214.225	239.45	232.899	268.691	232.374	276.34	252.977
GALC	Galc	ENSMUSG00000021003	921.627	-0.132295	-1.09604	0.0914251	0.921883	884.44	846.144	904.093	840.72	874.306	845.645	965.133	821.067	1140.66	998.689
ANGPTL4	Angptl4	ENSMUSG00000002289	37.4109	-0.328181	-1.25543	0.091489	0.921883	26.9043	22.4588	29.9054	41.5344	34.1292	32.8576	34.905	44.597	42.6416	38.3823
RPS6KA2	Rps6ka2	ENSMUSG00000023809	2556.79	-0.128463	-1.09313	0.0915383	0.921883	2214.25	2318.28	2322.07	2719.26	2656.62	2230.57	2494.36	2701.47	2879.78	3066.59
WDR83	Wdr83	ENSMUSG00000005150	442.646	0.112598	1.08117	0.0916451	0.921883	488.758	444.452	440.69	452.677	407.861	427.034	390.249	469.17	405.842	377.06
TMEM269	Tmem269	ENSMUSG00000028642	12.9979	0.623184	1.54027	0.0916458	0.921883	10.5782	19.3028	18.9375	10.4788	5.4256	2.89434	10.5543	11.1285	6.91379	10.4753
KCND3	Kcnd3	ENSMUSG00000040896	1969.74	-0.102057	-1.0733	0.0916796	0.921883	1751.57	1757.83	1785.84	2110.55	1900.07	1760.19	2036.59	1996.44	2032.77	2161.68
IGHMBP2	Ighmbp2	ENSMUSG00000024831	266.373	-0.125681	-1.09102	0.0918028	0.9226	240.877	256.74	258.094	249.673	299.205	277.631	294.649	285.89	305.349	261.928
CD37	Cd37	ENSMUSG00000030798	97.3334	-0.221392	-1.16586	0.0921503	0.925154	92.5455	70.7849	120.845	83.9185	82.6156	82.5202	114.979	118.342	107.77	101.518
RGL3	Rgl3	ENSMUSG00000040146	88.4799	0.268323	1.20441	0.0921611	0.925154	79.3023	110.813	117.152	103.152	106.138	93.4636	69.8414	66.9324	103.02	96.5759
SLC39A13	Slc39a13	ENSMUSG00000002105	483.943	0.113351	1.08174	0.0922648	0.925672	461.543	512.928	524.79	566.484	497.17	484.346	416.666	517.833	462.953	486.742
GPR34	Gpr34	ENSMUSG00000040229	283.63	-0.129297	-1.09376	0.092411	0.926241	304.46	260.573	291.88	270.997	251.47	259.618	303.294	330.947	320.427	294.994
PDE7A	Pde7a	ENSMUSG00000069094	1035.77	0.128107	1.09286	0.0924259	0.926241	916.123	1246.42	1115.03	987.897	1041.63	853.252	1014.36	939.768	1014.69	1036.4
VASN	Vasn	ENSMUSG00000039646	391.406	0.256127	1.19427	0.0925774	0.926489	523.421	525.403	334.054	363.79	498.08	411.767	287.691	428.848	381.789	371.214
EXOSC10	Exosc10	ENSMUSG00000017264	998.3	-0.0732208	-1.05206	0.0925872	0.926489	978.164	933.33	981.335	1029.66	920.558	980.435	1022.13	1063.21	1021.35	1004.99
PLEKHG5	Plekhg5	ENSMUSG00000039713	2504.07	0.13367	1.09708	0.0927565	0.926489	2675.66	2892.18	2981.81	2529.4	2277.7	2457.09	2426.52	2472.17	2391.09	2425.96
UBE4B	Ube4b	ENSMUSG00000028960	3043.52	-0.0888024	-1.06349	0.092875	0.926489	2977.38	2956.36	2708.16	2760.64	3096.19	3226.13	3287.37	2812.74	3068.07	3026.12
NPPC	Nppc	ENSMUSG00000026241	58.5005	-0.273931	-1.2091	0.0929109	0.926489	69.4528	60.3676	51.4542	42.637	40.4349	83.59	60.1411	64.5018	59.2714	52.0567
RAD51AP1	Rad51ap1	ENSMUSG00000030346	35.5158	-0.390218	-1.31059	0.0929664	0.926489	23.9165	36.2741	51.6944	26.9222	24.1949	31.4278	49.0962	56.1673	26.7232	46.5585
FCF1	Fcf1	ENSMUSG00000021243	192.531	0.150136	1.10967	0.093088	0.926489	203.217	209.793	203.627	185.016	201.496	195.337	157.609	199.271	165.324	187.489
ARHGEF26	Arhgef26	ENSMUSG00000036885	720.234	-0.154184	-1.11279	0.0931188	0.926489	660.602	748.576	697.309	670.236	744.356	614.369	774.041	900.594	737.082	901.834
ANKRD27	Ankrd27	ENSMUSG00000034867	1215.15	0.116081	1.08379	0.0931289	0.926489	1232.15	1297.89	1499.85	1286.63	1191.31	1232.56	1159.53	1258.76	1115.5	1233.31
SUGCT	Sugct	ENSMUSG00000055137	80.2504	0.301323	1.23227	0.0932904	0.926603	67.3855	162.191	79.7946	80.326	76.3329	65.6625	63.3009	73.727	76.4314	89.22
NABP2	Nabp2	ENSMUSG00000025374	1237.41	-0.107825	-1.0776	0.093293	0.926603	1215.21	1180.11	1204.97	1157.11	1162.27	1358.56	1312.67	1195.68	1217.18	1292.21
FDX2	Fdx2	ENSMUSG00000079677	575.494	0.131139	1.09516	0.0935631	0.926603	603.475	564.39	702.084	638.639	556.774	601.18	559.427	606.068	492.571	536.726
REEP1	Reep1	ENSMUSG00000052852	2854.2	-0.0756668	-1.05385	0.0935676	0.926603	2935.39	2651.71	2564.64	2831.23	2718.14	2959.15	2929.19	2937.66	2733.4	2877.58
EHD4	Ehd4	ENSMUSG00000027293	280.157	-0.163158	-1.11974	0.0936014	0.926603	301.224	253.889	249.144	268.455	250.184	285.255	374.462	285.789	249.347	289.717
TSPAN2	Tspan2	ENSMUSG00000027858	1938.7	0.153747	1.11246	0.0936084	0.926603	1925.9	2043.67	2372.88	1912.14	1786.71	1823.19	1716.73	1925.23	1946.28	1614.27
COG6	Cog6	ENSMUSG00000027742	1211.17	0.0749231	1.0533	0.0936232	0.926603	1230.91	1294.53	1175.55	1293.73	1217.26	1075.39	1236.64	1207.47	1165.11	1214.71
SELENOI	Selenoi	ENSMUSG00000075703	1866	-0.10582	-1.07611	0.0936824	0.926603	1700.57	1886.26	1737.04	1784.44	1841.6	1739.49	2255.9	1910.5	1936	1795.5
VCP	Vcp	ENSMUSG00000028452	6614.84	-0.0675171	-1.04791	0.0937178	0.926603	6843.81	6362.06	6165.4	6446.41	6496.33	7121.03	7076.06	6669.85	6362.79	6628.09
CATSPERD	Catsperd	ENSMUSG00000040828	16.3504	-0.480534	-1.39526	0.0937636	0.926603	13.29	15.2927	13.9847	13.86	11.8846	20.6935	20.6404	18.7206	20.5402	14.8219
VEGFC	Vegfc	ENSMUSG00000031520	73.0421	0.335263	1.26161	0.0940204	0.928079	125.604	74.8718	60.583	62.3458	97.1213	64.9678	60.0847	74.3135	58.3063	73.7864
RBM12B	Rbm12b2	ENSMUSG00000052137	644.076	0.129765	1.09412	0.09421	0.928867	608.414	771.55	591.084	632.323	722.551	572.512	553.024	604.955	686.415	627.757
GBP3	Gbp2	ENSMUSG00000028270	79.7842	-0.248447	-1.18793	0.0942537	0.928867	63.066	64	91.4199	81.0378	75.4609	84.1269	84.1251	90.4801	91.2832	94.8932
MIA3	Mia3	ENSMUSG00000056050	2638.23	-0.0806806	-1.05752	0.0942571	0.928867	2626.94	2509.39	2411.89	2463.31	2745.51	2526.83	2774.16	2660.05	2871.08	2665.86
PLA2G6	Pla2g6	ENSMUSG00000042632	466.712	-0.137821	-1.10024	0.0943793	0.929555	464.787	448.292	437.251	487.9	456.551	462.566	553.452	482.266	510.121	515.375
IL1RL1	Il1rl1	ENSMUSG00000026069	5.81206	-0.805084	-1.74725	0.0945079	0.930306	4.03519	2.36298	4.45237	4.49194	5.44768	10.3781	7.57266	11.2048	5.76212	3.51483
ARPC1B	Arpc1b	ENSMUSG00000029622	292.483	0.204676	1.15243	0.0947026	0.931192	320.814	250.958	375.718	281.329	296.781	238.308	215.213	284.68	281.45	306.345
PHC3	Phc3	ENSMUSG00000037652	2532.98	0.109314	1.07872	0.0948337	0.931447	2281.78	2877.31	2557.52	2507.94	2738.29	2140.18	2447.51	2383.11	2630.7	2418.21
PCDHA1	Pcdha1	ENSMUSG00000103442	68.4413	-0.278491	-1.21293	0.0949486	0.931624	52.0921	75.862	69.71	43.4453	70.2312	86.7208	69.7046	58.428	89.1246	74.1749
KDM2B	Kdm2b	ENSMUSG00000029475	612.87	-0.133493	-1.09695	0.0951643	0.931624	556.716	591.39	531.925	596.332	648.436	646.801	536.205	646.492	725.118	661.327
PTPRA	Ptpra	ENSMUSG00000027303	3870.4	-0.0987441	-1.07084	0.0953508	0.931624	3734.52	3629.79	3385.58	3972	3580.26	3923.23	4252.25	3835.92	3756.82	3826.41
MKS1	Mks1	ENSMUSG00000034121	92.211	0.299554	1.23076	0.0953628	0.931624	107.47	94.9374	85.6227	102.464	104.223	79.9986	101.187	81.9354	50.1586	89.4811
NBEAL2	Nbeal2	ENSMUSG00000056724	504.839	0.266262	1.20269	0.0954358	0.931624	443.75	585.201	750.65	573.618	401.717	409.944	402.54	399.515	538.964	539.022
ARHGAP5	Arhgap5	ENSMUSG00000035133	4170.91	0.0772427	1.055	0.0955535	0.931624	4013	4825.54	4276.99	4142.63	4537.72	3811.38	4166.14	4154.79	4397.03	4135.03
SLC7A11	Slc7a11	ENSMUSG00000027737	1410.78	-0.170901	-1.12576	0.0955589	0.931624	1527.63	1076.72	1325.44	1424.78	1484.21	1300.23	1640.09	1364.65	1572.27	1822.33
IFIT3	Ifit3b	ENSMUSG00000062488	144.577	-0.192101	-1.14243	0.09557	0.931624	139.747	96.6574	165.338	147.775	138.802	131.255	169.387	165.353	165.455	153.828
WDR1	Wdr1	ENSMUSG00000005103	3038.96	-0.0765284	-1.05448	0.095581	0.931624	3022.88	2745.53	3060.77	2972.55	3045.78	3081.65	3231.33	2969.79	2994.27	3375.6
CDIPT	Cdipt	ENSMUSG00000030682	2841.39	-0.100132	-1.07187	0.0955966	0.931624	2833.66	2601.77	2585.55	2846.59	2834.51	3020.75	2985.37	2980.61	2815.47	2883.96
RPGRIP1L	Rpgrip1l	ENSMUSG00000033282	808.622	0.109321	1.07872	0.095614	0.931624	768.108	863.528	919.454	837.314	810.188	712.742	809.861	756.017	797.313	812.8
ACADS	Acads	ENSMUSG00000029545	120.384	-0.201521	-1.14991	0.0957786	0.931624	104.295	117.355	148.02	100.287	108.882	124.564	123.703	128.501	155.361	136.102
ATRN	Atrn	ENSMUSG00000027312	5922.6	-0.068414	-1.04856	0.0958958	0.931624	6003.05	6134.26	5424.51	5654.07	6021.12	6129.81	6529.71	5918.33	6040.85	6039.9
TPMT	Tpmt	ENSMUSG00000021376	225.531	0.145266	1.10593	0.0959456	0.931624	228.569	243.31	259.322	243.37	218.81	194.06	198.57	238.582	226.741	221.343
SYNGR2	Syngr2	ENSMUSG00000048277	146.738	-0.187612	-1.13888	0.0960055	0.931624	115.436	114.743	135.663	145.511	127.727	121.34	159.953	131.67	152.783	160.527
TUBGCP5	Tubgcp5	ENSMUSG00000033790	683.466	-0.135617	-1.09856	0.0960405	0.931624	729.08	718.654	670.51	629.249	659.109	873.713	679.185	662.92	780.351	749.597
CTXN1	Ctxn1	ENSMUSG00000048644	7534.93	-0.116039	-1.08376	0.0960422	0.931624	8093.61	6623.1	6750.12	7649.4	7103.9	8330.32	8470.45	7539.29	7345.13	7566.15
ARFGEF2	Arfgef2	ENSMUSG00000074582	2395.92	-0.0846457	-1.06043	0.0961345	0.931624	2098.79	2460.84	2468.94	2219.89	2358.84	2420.44	2432.42	2612.69	2460.88	2382.58
ZNF699	Zfp958	ENSMUSG00000058748	174.616	0.165252	1.12136	0.0961449	0.931624	170.4	166.416	179.747	215.746	150.78	151.687	169.417	141.134	152.247	169.755
KCNAB3	Kcnab3	ENSMUSG00000018470	1743.12	0.207746	1.15488	0.0961975	0.931624	1889.6	2371.68	1601.3	1577.94	2306.01	1857.14	1412.11	1961.71	1779.69	1432.12
ECM2	Ecm2	ENSMUSG00000043631	132.334	0.175428	1.1293	0.0962321	0.931624	152.499	133.177	121.39	151.823	158.188	112.495	131.935	113.833	132.832	144.829
TENT2	Tent2	ENSMUSG00000042167	606.442	0.118873	1.08589	0.0962682	0.931624	600.711	690.4	630.446	603.148	624.986	507.903	559.011	575.097	608.333	654.461
ROR2	Ror2	ENSMUSG00000021464	17.68	-0.419359	-1.33733	0.0963789	0.931852	15.6885	11.4617	12.6146	19.0044	15.4973	22.056	19.2739	15.0301	18.4745	23.8012
RNASEH2C	Rnaseh2c	ENSMUSG00000024925	209.685	0.193904	1.14385	0.096595	0.932373	299.399	181.213	264.103	211.804	225.163	216.986	186.192	228.183	198.993	199.827
SLC25A26	Slc25a26	ENSMUSG00000045100	315.626	0.138909	1.10107	0.0966409	0.932373	279.194	331.134	333.671	372.256	350.544	322.495	257.586	322.99	291.266	318.356
ATP7B	Atp7b	ENSMUSG00000006567	76.1531	-0.223018	-1.16717	0.0968115	0.933321	82.6755	63.5209	78.7608	70.8087	74.6021	70.1135	79.8507	98.8908	98.1423	86.7816
CPLANE2	Cplane2	ENSMUSG00000073733	22.7195	-0.382162	-1.30329	0.0969919	0.933482	19.3515	15.8786	19.9843	23.414	21.1063	27.3725	19.1315	26.4174	31.8008	25.7114
NORAD	Norad	ENSMUSG00000102869	41604.5	-0.0703639	-1.04998	0.0969921	0.933482	40474.8	40638	42165.5	40058	43369.1	44301.9	46438.4	39804.3	42853	43636.5
PDLIM2	Pdlim2	ENSMUSG00000022090	131.268	0.244725	1.18487	0.0970938	0.933482	143.186	135.273	207.832	123.882	116.392	134.412	125.082	113.075	153.268	91.5019
SLX4	Slx4	ENSMUSG00000039738	826.33	0.119961	1.08671	0.0971352	0.933482	821.144	831.808	934.791	841.808	803.093	659.083	832.988	807.547	793.566	802.637
ESS2	Ess2	ENSMUSG00000003527	640.567	-0.109312	-1.07871	0.0971455	0.933482	618.294	652.746	688.164	596.417	587.64	684.153	712.764	733.395	563.361	694.923
PER2	Per2	ENSMUSG00000055866	2660.88	0.0940106	1.06733	0.0971551	0.933482	2769.67	2947.76	2804.56	2670.05	2637.19	2494.89	2249.73	2627.64	3017.92	2573.82
PPL	Ppl	ENSMUSG00000039457	16.1637	0.522488	1.43643	0.0972186	0.933482	7.61849	13.5659	23.1064	21.3065	17.4374	12.8341	10.4182	7.87587	11.125	15.1431
OSGEPL1	Osgepl1	ENSMUSG00000026096	369.737	-0.104522	-1.07514	0.0972486	0.933482	340.244	336.037	348.295	366.545	348.689	365.889	375.403	399.493	365.634	363.596
DTNBP1	Dtnbp1	ENSMUSG00000057531	1083.29	-0.0886623	-1.06338	0.0973435	0.933888	1112.09	1003.31	1022.45	1128.99	1019.28	1132.4	1080.63	1185.52	1081.89	1140.18
CTTNBP2NL	Cttnbp2nl	ENSMUSG00000062127	787.14	0.104987	1.07548	0.0975017	0.93465	769.559	850.849	817.326	772.943	826.687	688.591	729.363	757.336	813.05	769.297
CCNA1	Ccna1	ENSMUSG00000027793	11.9091	0.578826	1.49363	0.0975282	0.93465	10.8566	12.0356	10.8873	14.8518	10.7522	9.41333	5.5081	8.41921	11.7243	5.29742
TRARG1	Trarg1	ENSMUSG00000046275	17.3472	0.521773	1.43572	0.0976367	0.934724	23.3362	18.1101	25.3245	14.14	26.5597	10.8925	14.7721	18.2791	23.2804	8.37989
TTF1	Ttf1	ENSMUSG00000026803	333.669	0.243634	1.18397	0.0976412	0.934724	323.995	413.51	441.8	372.962	306.875	240.344	269.851	303.96	471.067	290.853
URB1	Urb1	ENSMUSG00000039929	407.581	0.165404	1.12148	0.0977342	0.93511	399.73	565.111	473.423	356.851	384.831	383.577	355.222	396.461	417.063	388.721
P4HA1	P4ha1	ENSMUSG00000019916	1468.07	0.119922	1.08668	0.0978091	0.935126	1540.93	1724.76	1376.46	1498.01	1501.98	1309.75	1193.68	1384.78	1625.31	1524.48
IMP4	Imp4	ENSMUSG00000026127	668.96	-0.137399	-1.09992	0.0978413	0.935126	627.595	759.705	644.599	575.615	588.322	754.572	629.074	687	789.668	655.79
GON7	Gon7	ENSMUSG00000091931	131.424	0.158996	1.11651	0.0980207	0.935834	156.544	145.413	139.349	127.761	146.423	141.841	107.96	124.909	120.832	145.702
GNB2	Gnb2	ENSMUSG00000029713	4668.88	0.0994509	1.07137	0.0980932	0.935871	4539.49	4696.6	4838.65	4928.3	5020.09	4663.17	3986.45	4511.07	4361.54	4902.92
IL2RG	Il2rg	ENSMUSG00000031304	20.8209	-0.462451	-1.37788	0.0981444	0.935871	14.5542	15.2438	25.6283	8.18696	23.5688	21.423	23.8907	20.8626	21.4072	33.8524
TLCD4-RWDD3	Tlcd4	ENSMUSG00000028132	2241.81	0.116462	1.08407	0.0982232	0.935871	2355.86	2580.54	2203.13	2248.42	2573.14	2028.51	2316.51	2294.77	2262.76	2134.69
ZC3H12B	Zc3h12b	ENSMUSG00000035045	722.35	-0.119231	-1.08616	0.0984022	0.935871	703.409	688.471	597.932	734.544	749.961	699.667	818.056	784.461	726.449	747.076
CEP135	Cep135	ENSMUSG00000036403	349.34	0.110488	1.07959	0.0984204	0.935871	349.859	364.049	359.803	346.669	375.529	326.672	316.492	294.003	374.836	353.608
ACTG1	Actg1	ENSMUSG00000062825	20196.9	-0.0930736	-1.06664	0.0984461	0.935871	22106.7	18965.9	19952.2	20254.6	17575	22360	20966.9	20412.8	20246.7	21451.5
MX2	Mx2	ENSMUSG00000023341	18.9433	-0.588248	-1.50342	0.0985864	0.936703	15.1954	21.0767	17.9564	11.8703	8.24597	14.7049	57.508	17.8536	11.9338	15.1965
TNFRSF8	Tnfrsf8	ENSMUSG00000028602	47.9159	-0.307538	-1.23759	0.0991924	0.938723	40.742	46.3773	54.4919	54.7317	39.229	57.591	71.5867	51.9213	45.8375	62.7111
KCNC4	Kcnc4	ENSMUSG00000027895	1902.14	-0.140071	-1.10196	0.0992332	0.938723	1980.46	1740.73	1834.63	1820.14	1790.46	2148.98	2100.9	1957.18	1973.81	1918.98
TRIM11	Trim11	ENSMUSG00000020455	561.506	0.0968523	1.06944	0.099257	0.938723	640.146	546.697	596.824	521.337	559.773	580.684	537.656	538.278	544.687	479.846
CASP2	Casp2	ENSMUSG00000029863	369.366	-0.125225	-1.09068	0.0993047	0.938723	357.364	333.409	367.46	394.484	312.4	422.52	339.634	385.461	413.657	361.446
ABCC2	Abcc2	ENSMUSG00000025194	9.39164	0.744917	1.67588	0.0993363	0.938723	8.77928	6.35026	7.15729	18.8016	24.4385	5.17158	5.80492	7.6024	17.9785	7.82858
DGKG	Dgkg	ENSMUSG00000022861	787.919	-0.129054	-1.09358	0.0993437	0.938723	675.561	731.64	647.623	795.205	739.832	712.541	863.349	737.383	748.919	861.133
PKDCC	Pkdcc	ENSMUSG00000024247	185.417	0.146485	1.10687	0.0994404	0.938723	200.708	210.074	191.9	182.46	191.796	200.242	151.145	172.595	189.227	171.722
RAD51AP2	Rad51ap2	ENSMUSG00000086022	43.9074	-0.286838	-1.21996	0.0996057	0.938723	40.3138	45.8252	33.5892	47.7346	46.0996	51.0776	74.1734	49.8438	36.0125	49.4748
WDR35	Wdr35	ENSMUSG00000066643	1001.03	-0.0910401	-1.06514	0.0996238	0.938723	979.023	934.085	977.002	972.157	992.1	1065.09	1181.43	1008.56	1001.95	912.27
TYW3	Tyw3	ENSMUSG00000047583	312.142	0.415782	1.33402	0.0996466	0.938723	197.893	428.189	395.676	479.396	210.15	221.337	282.21	335.14	259.121	181.483
LRRC73	Lrrc73	ENSMUSG00000071073	672.862	0.148643	1.10853	0.0997371	0.938723	802.136	712.957	717.25	749.837	604.595	723.803	600.058	726.812	544.494	638.723
ARRDC1	Arrdc1	ENSMUSG00000026972	182.547	-0.204876	-1.15259	0.0997471	0.938723	151.946	138.884	185.438	170.094	183.266	210.643	205.831	207.811	149.858	180.737
PDLIM4	Pdlim4	ENSMUSG00000020388	120.395	0.192437	1.14269	0.0997693	0.938723	113.07	127.597	125.246	135.485	133.863	123.688	104.526	89.5657	107.708	129.858
OS9	Os9	ENSMUSG00000040462	2858.65	-0.0783312	-1.0558	0.0999106	0.938723	2841.96	2661.37	2816.48	2713.43	2956.35	2981.65	2992.89	2931.19	2776.81	3086.67
CLCN3	Clcn3	ENSMUSG00000004319	5246	-0.0648229	-1.04596	0.0999468	0.938723	5253.19	5274.48	4879.7	5159.41	5222.42	5528.25	5664.24	5323.36	5497.55	4963.31
IKZF2	Ikzf2	ENSMUSG00000025997	90.8702	-0.222201	-1.16651	0.100003	0.938723	84.873	79.4437	86.0078	80.7626	92.0829	98.1415	109.349	87.0955	99.1843	99.6545
ELMO3	Elmo3	ENSMUSG00000014791	26.1885	0.488443	1.40293	0.100046	0.938723	38.7086	24.1672	64.7762	20.1612	25.06	33.8892	21.8974	23.8302	22.231	20.6873
AATF	Aatf	ENSMUSG00000018697	232.378	0.1498	1.10942	0.100059	0.938723	270.479	284.953	201.48	218.395	223.834	222.789	246.51	205.328	209.227	195.071
FAM220BP	Fam220a	ENSMUSG00000083012	24.4985	-1.39603	-2.63176	0.100376	0.938723	2.71649	58.2327	7.04602	1.83026	9.4848	6.02307	43.8403	93.5045	52.2124	6.49865
INPP5J	Inpp5j	ENSMUSG00000034570	1484.02	0.106905	1.07692	0.100628	0.938723	1393.12	1643.95	1644.74	1376.68	1511.27	1382.84	1382.76	1269.22	1600.42	1396.01
OXNAD1	Oxnad1	ENSMUSG00000021906	361.359	0.173233	1.12758	0.10063	0.938723	390.417	458.177	279.767	409.958	371.682	374.446	301.812	367.841	279.908	366.506
TTC41P	Ttc41	ENSMUSG00000044937	36.7161	-0.506325	-1.42043	0.100636	0.938723	37.0822	31.956	34.5058	24.4902	21.816	44.3417	36.1997	21.8502	99.9128	22.1276
CTTN	Cttn	ENSMUSG00000031078	2441.66	-0.0792387	-1.05646	0.100641	0.938723	2374.18	2291.82	2299.16	2311.18	2304.77	2439.27	2402.01	2482.97	2436.32	2475.21
MRM1	Mrm1	ENSMUSG00000018405	310.858	0.18633	1.13787	0.100683	0.938723	263.131	369.303	409.644	313.01	365.375	299.396	293.387	321.229	290.906	304.842
HDAC10	Hdac10	ENSMUSG00000062906	347.926	0.179965	1.13286	0.100725	0.938723	359.766	365.663	456.928	385.675	313.026	300.853	327.291	354.668	338.656	337.56
KIDINS220	Kidins220	ENSMUSG00000036333	8851.12	-0.0523629	-1.03696	0.10079	0.938723	8475.97	8800.66	8963.67	8725.36	8256.63	9328.33	8533.39	8796.1	8911.64	9248.6
FZD2	Fzd2	ENSMUSG00000050288	381.705	0.190891	1.14147	0.10079	0.938723	344.828	401.493	411.726	402.579	414.938	311.682	242.912	432.532	399.894	347.468
MYL1	Myl1	ENSMUSG00000061816	7.46397	-0.642624	-1.56117	0.101019	0.938723	3.66231	7.77295	7.41569	4.11514	5.04712	7.36039	10.8613	4.58748	12.9523	7.69791
DKK2	Dkk2	ENSMUSG00000028031	24.4854	-0.404816	-1.32392	0.101029	0.938723	28.7669	13.8413	25.3222	17.1123	29.8518	32.0378	24.7085	23.5428	26.0016	46.0324
SRP54	Srp54c	ENSMUSG00000079108	1718.7	-0.102636	-1.07373	0.101162	0.938723	1749.7	1479.38	1595.89	1631.36	1691.85	1785.32	1868.98	1830.57	1705.22	1558.45
ATOX1	Atox1	ENSMUSG00000018585	312.398	0.14864	1.10852	0.101213	0.938723	362.283	322.289	361.235	305.316	302.232	343.899	240.928	325.266	276.946	306.269
GPR26	Gpr26	ENSMUSG00000040125	8046.3	-0.0770259	-1.05484	0.101395	0.938723	8141.77	8631.11	7258.38	8069.11	7878.23	8256.28	9132.3	8525.54	8148	8108.4
DCUN1D4	Dcun1d4	ENSMUSG00000051674	2732.67	-0.08744	-1.06248	0.101401	0.938723	2804.99	2614.81	2437.63	2870.45	2632.93	2800.76	3003.22	2902.47	2729.39	2759.24
CHRNA1	Chrna1	ENSMUSG00000027107	7.11793	-0.753063	-1.68537	0.101424	0.938723	4.82783	5.66306	4.2172	4.30854	7.07356	9.78242	4.74643	19.1111	4.58136	6.2933
PVALB	Pvalb	ENSMUSG00000005716	1012.38	0.188158	1.13931	0.101514	0.938723	1142.44	1245.16	1201.67	998.988	1062.74	1062.96	769.798	1137.99	1125.08	866.775
FECH	Fech	ENSMUSG00000024588	1466.96	0.070075	1.04977	0.101579	0.938723	1506.59	1530.25	1524.69	1362.98	1497.69	1440.66	1491.61	1321.32	1378.53	1436.85
GLMP	Glmp	ENSMUSG00000001418	763.051	0.105652	1.07598	0.101702	0.938723	898.99	766.633	829.542	876.846	748.81	770.452	711.528	728.011	867.544	750.113
GTF3C2	Gtf3c2	ENSMUSG00000106864	1721.99	0.101121	1.07261	0.101741	0.938723	1559.82	1851.77	2015.21	1712.52	1873.38	1810.46	1560.14	1576.95	1795.65	1657.44
LMLN	Lmln	ENSMUSG00000022802	421.047	0.151928	1.11105	0.101785	0.938723	452.359	421.189	384.419	464.824	518.888	387.284	469.151	387.519	411.54	360.669
DAXX	Daxx	ENSMUSG00000002307	505.098	-0.152669	-1.11162	0.101809	0.938723	484.486	509.484	372.006	500.421	507.948	586.244	425.104	583.12	518.336	531.033
CNTN2	Cntn2	ENSMUSG00000053024	3637.32	0.119267	1.08618	0.101833	0.938723	3551.32	4083.73	3910.64	3472.74	4093.23	3420.64	3627.84	3248.15	3982.97	3318.84
BCL9	Bcl9	ENSMUSG00000038256	1402.82	-0.103639	-1.07448	0.10188	0.938723	1441.56	1177.13	1227.79	1489.31	1439.57	1379.14	1541.11	1415.94	1387.4	1549.96
SLITRK3	Slitrk3	ENSMUSG00000048304	1527.48	-0.103767	-1.07458	0.101914	0.938723	1525.88	1508.71	1203.68	1510.34	1576.43	1602.2	1603.05	1580.82	1489.1	1597.9
SLC9A1	Slc9a1	ENSMUSG00000028854	1377.43	0.0824248	1.0588	0.101959	0.938723	1448.44	1459.16	1261.43	1352.88	1401.83	1224.67	1301.38	1380.71	1332.59	1304.27
PDSS1	Pdss1	ENSMUSG00000026784	288.799	0.142403	1.10374	0.101984	0.938723	276.134	367.506	331.248	290.381	278.168	248.845	264.622	295.218	312.327	278.129
PLCG1	Plcg1	ENSMUSG00000016933	2714.21	0.0746721	1.05312	0.102089	0.938723	2697.73	2711.42	2850.19	2912.1	2719.39	2640.55	2765.58	2416.03	2807.8	2556.87
C1QL3	C1ql3	ENSMUSG00000049630	2011.64	-0.191689	-1.1421	0.102124	0.938723	2129.43	1720	1718.63	2142.06	1853.35	2156.37	2474.76	2168.22	1783.05	2337.71
DOLPP1	Dolpp1	ENSMUSG00000026856	389.159	0.139475	1.1015	0.102242	0.938723	424.644	431.767	428.96	406.461	349.13	377.306	409.152	371.935	340.328	350.081
HES1	Hes1	ENSMUSG00000022528	173.139	0.18913	1.14008	0.102344	0.938723	202.99	175.733	180.968	221.28	153.507	187.524	161.07	128.792	144.854	193.465
TMEM114	Tmem114	ENSMUSG00000022715	24.601	0.414767	1.33308	0.10237	0.938723	37.242	35.3011	18.8616	25.6358	33.0696	18.0716	23.5025	29.3729	17.8852	24.1599
TONSL	Tonsl	ENSMUSG00000059323	194.725	-0.32247	-1.25047	0.102487	0.938723	191.251	149.138	176.016	225.234	147.441	159.268	188.032	370.031	193.412	207.352
EML3	Eml3	ENSMUSG00000071647	222.17	0.161146	1.11817	0.10249	0.938723	232.012	205.008	283.887	214.469	231.309	194.347	200.812	194.831	236.114	216.965
AQP5	Aqp5	ENSMUSG00000044217	5.27383	0.812076	1.75574	0.102527	0.938723	6.0326	4.36109	6.14721	5.98441	13.8557	2.91878	8.20979	2.89412	0.922067	5.08661
PLOD2	Plod2	ENSMUSG00000032374	177.949	0.165591	1.12163	0.102558	0.938723	177.91	212.217	213.093	167.586	164.209	158.776	168.789	153.265	175.576	175.322
TMEM200B	Tmem200b	ENSMUSG00000070720	71.445	-0.242827	-1.18331	0.102588	0.938723	60.4926	66.3488	67.3154	68.9823	79.7215	71.6241	73.4158	74.845	102.107	87.4437
BOD1L2	Bod1	ENSMUSG00000044502	1346.42	0.0710924	1.05051	0.102605	0.938723	1420.06	1404.54	1287.11	1409.39	1365.26	1338.13	1256.53	1411.04	1270.85	1280.5
HPGDS	Hpgds	ENSMUSG00000029919	228.648	-0.182641	-1.13496	0.102713	0.939223	218.337	239.209	191.772	250.739	230.682	240.813	331.35	189.896	264.451	257.701
OSMR	Osmr	ENSMUSG00000022146	141.685	0.203884	1.15179	0.102768	0.939242	183.905	173.972	173.396	148.639	118.801	126.316	145.486	120.28	146.957	152.068
METRN	Metrn	ENSMUSG00000002274	834.63	0.131346	1.09532	0.102848	0.939376	789.482	863.266	932.305	1021.19	826.395	780.986	700.553	865.297	892.016	808.404
CSRP1	Csrp1	ENSMUSG00000026421	4669.14	0.104537	1.07515	0.102997	0.939376	4347.78	4720.94	5525.53	4778.37	4867.89	4182.44	4272.66	4701.71	4879.23	4512.11
IL15RA	Il15ra	ENSMUSG00000023206	161.701	0.174502	1.12858	0.103014	0.939376	144.097	189.404	184.964	181.752	143.124	134.09	150.164	131.299	172.539	158.273
HDAC8	Hdac8	ENSMUSG00000067567	262.993	0.142883	1.10411	0.103066	0.939376	233.985	274.512	310.247	297.796	268.081	235.593	240.655	228.135	285.842	263.511
STUM	Stum	ENSMUSG00000053963	8697.69	-0.154791	-1.11326	0.103224	0.939376	8504	7410.45	8085.72	10101	7792.47	8614.57	11245.1	9119.67	7740.22	9916.06
TMEM97	Tmem97	ENSMUSG00000037278	335.483	-0.136307	-1.09909	0.10325	0.939376	339.321	336.658	300.655	315.591	320.736	374.227	367.676	370.606	308.679	351
TIMM13	Timm13	ENSMUSG00000020219	685.215	0.140718	1.10245	0.103325	0.939376	773.472	709.092	828.178	689.366	612.833	741.64	628.419	776.263	584.346	546.477
VIM	Vim	ENSMUSG00000026728	643.621	-0.246487	-1.18632	0.103431	0.939376	671.492	498.378	568.838	556.995	677.11	789.554	678.381	584.259	603.691	872.937
FBXL12	Fbxl12	ENSMUSG00000066892	426.96	0.140661	1.10241	0.10353	0.939376	384.864	500.792	487.827	474.63	390.604	391.341	388.33	404.19	445.278	398.145
ILF3	Ilf3	ENSMUSG00000032178	2000.59	0.0834582	1.05955	0.103545	0.939376	2106.22	2129.22	2159.84	1903.53	1884.68	1972.69	1948.29	1972.89	1806.12	1907.52
ZKSCAN5	Zkscan5	ENSMUSG00000055991	356.67	-0.128584	-1.09322	0.103754	0.939376	329.427	329.689	292.429	377.488	331.779	350.41	376.923	371.361	384.602	332.501
VSIG2	Vsig2	ENSMUSG00000001943	45.6889	0.272872	1.20821	0.103848	0.939376	46.6093	53.3238	57.4986	36.5208	52.5985	35.8654	43.766	34.1579	45.8038	46.7001
GAS7	Gas7	ENSMUSG00000033066	14154.8	-0.0882892	-1.06311	0.104208	0.939376	13968.2	14552.4	13034.6	14101	14882.7	14619.2	16867.9	13710.3	14463.3	15327.5
ERN1	Ern1	ENSMUSG00000020715	390.151	0.1296	1.09399	0.104226	0.939376	439.734	398.376	352.934	387.978	469.159	336.767	347.647	391.048	378.074	421.648
THBS2	Thbs2	ENSMUSG00000023885	192.355	0.259067	1.1967	0.104314	0.939376	264.921	165.531	188.839	177.539	263.421	189	168.766	197.283	142.871	188.621
TTC28	Ttc28	ENSMUSG00000033209	560.755	-0.153597	-1.11234	0.104317	0.939376	559.004	586.148	533.626	577.372	515.973	582.5	620.969	529.834	527.524	826.479
LINGO2	Lingo2	ENSMUSG00000045083	549.047	-0.15454	-1.11307	0.104326	0.939376	543.224	572.51	427.181	480.339	603.673	573.777	605.124	556.157	560.9	628.757
PARP2	Parp2	ENSMUSG00000036023	424.116	0.130226	1.09446	0.10452	0.939376	443.896	423.529	418.986	429.21	423.507	357.072	390.363	396.022	437.508	376.029
MKNK2	Mknk2	ENSMUSG00000020190	1118.54	0.11494	1.08293	0.104589	0.939376	1200.18	1088.99	1164.89	1206.74	1169.07	1071.51	903.851	1012.46	1206.45	1193.1
EXOC4	Exoc4	ENSMUSG00000029763	1736.23	-0.0637256	-1.04516	0.104629	0.939376	1751.77	1713.94	1586.59	1679.39	1721.98	1795.58	1772.61	1822.95	1700.33	1746.91
FNDC5	Fndc5	ENSMUSG00000001334	2020.1	0.0944334	1.06765	0.104639	0.939376	2101.66	2253.91	2144.91	1888.37	2073	2006.92	1811.57	2093.05	2126.31	1766.98
PERM1	Perm1	ENSMUSG00000078486	16.7746	-0.417657	-1.33576	0.104696	0.939376	16.4919	12.3956	10.4704	16.2991	15.0959	24.6651	18.5778	13.6359	17.2874	19.9432
NEXN	Nexn	ENSMUSG00000039103	58.7675	0.608974	1.52517	0.104706	0.939376	48.8282	55.2278	55.3192	47.5984	55.8689	22.9366	42.3615	26.4066	39.2101	42.6679
SEMA6A	Sema6a	ENSMUSG00000019647	575.686	-0.145333	-1.10599	0.104719	0.939376	608.554	553.686	510.895	500.503	526.647	641.775	658.616	485.758	605.316	593.274
H2AW	H2aw	ENSMUSG00000078851	583.591	0.110783	1.07981	0.104763	0.939376	572.385	555.733	547.409	578.03	662.151	534.167	536.355	525.726	521.974	583.469
VPS4A	Vps4a	ENSMUSG00000031913	2119	-0.0814757	-1.0581	0.104846	0.939376	2211	2004.15	2007.11	2080.86	2081.53	2288.91	2198.81	2324.12	2076.67	2099.51
BRWD3	Brwd3	ENSMUSG00000063663	564.767	0.158117	1.11583	0.10486	0.939376	551.32	696.1	547.097	582.148	564.366	413.072	569.813	524.682	587.028	542.899
RPS6KA6	Rps6ka6	ENSMUSG00000025665	89.6007	0.24943	1.18874	0.104886	0.939376	94.9756	102.328	88.2532	107.011	94.6935	82.7647	87.1889	87.4817	81.6358	70.7047
DCX	Dcx	ENSMUSG00000031285	1187.53	-0.116692	-1.08425	0.1049	0.939376	1114.85	1188.17	992.993	1273.24	1074.04	1110.65	1427.08	1225.57	1149.9	1204.43
SLC16A6	Slc16a6	ENSMUSG00000041920	430.064	0.15969	1.11705	0.104907	0.939376	510.087	558.573	467.259	397.205	442.034	366.077	446.048	499.675	338.678	478.984
SMYD4	Smyd4	ENSMUSG00000018809	233.378	-0.184237	-1.13622	0.104919	0.939376	246.876	187.819	252.501	242.99	168.418	271.702	230.997	281.389	214.832	245.417
CORO6	Coro6	ENSMUSG00000020836	2051.91	0.13809	1.10045	0.104953	0.939376	1981.01	2283.53	2626.14	2055.01	2223.89	2037.87	2036.6	2167.26	2108.44	1799.91
SEC22C	Sec22c	ENSMUSG00000061536	1194.98	-0.116419	-1.08404	0.105135	0.939376	1175.53	1224.37	970.035	1149.22	1264.96	1147.26	1168.66	1495.01	1213.6	1255.93
COL9A1	Col9a1	ENSMUSG00000026147	11.0063	-0.633671	-1.55151	0.105164	0.939376	11.7374	5.27311	5.01426	11.0028	8.05877	11.8901	10.067	6.9493	11.3019	22.1645
ANGPTL1	Angptl1	ENSMUSG00000033544	14.1178	-0.543907	-1.45792	0.105217	0.939376	5.67486	13.3431	12.3612	6.53529	14.7205	20.7191	15.0063	16.2869	16.9785	9.6686
NDUFS6	Ndufs6	ENSMUSG00000021606	702.453	0.104523	1.07514	0.105274	0.939376	735.642	658.845	811.568	738.466	698.23	744.772	679.232	628.504	680.596	652.078
CHRNB3	Chrnb3	ENSMUSG00000031492	101.34	0.423691	1.34135	0.105535	0.939376	239.333	104.407	74.1993	79.8095	116.435	79.9515	98.8509	119.672	98.3264	61.8115
BUB3	Bub3	ENSMUSG00000066979	1255.25	-0.074087	-1.05269	0.105549	0.939376	1306.29	1158.83	1154.09	1163.61	1250.84	1332.36	1258.42	1243.91	1249.82	1268.63
RNF139	Rnf139	ENSMUSG00000037075	667.704	-0.0772434	-1.055	0.105562	0.939376	626.01	632.824	625.375	683.022	634.03	662.922	685.497	703.226	668.076	656.554
DPM1	Dpm1	ENSMUSG00000078919	697.8	-0.250191	-1.18936	0.105619	0.939376	775.285	669.831	576.206	453.59	732.726	851.009	709.662	513.007	886.451	857.977
DNAJC28	Dnajc28	ENSMUSG00000039763	318.012	0.105587	1.07593	0.105643	0.939376	331.06	310.385	322.882	330.508	343.529	297.858	323.703	285.696	294.595	319.81
POP5	Pop5	ENSMUSG00000060152	746.455	0.135828	1.09872	0.105719	0.939376	788.794	775.798	850.631	830.459	746.906	806.113	593.061	712.585	859.881	666.328
CUZD1	Cuzd1	ENSMUSG00000040205	5.86765	-0.762635	-1.69659	0.105813	0.939376	6.78219	2.82562	3.13302	6.48762	3.54051	11.7853	7.52538	4.50428	10.2788	4.20769
NSMAF	Nsmaf	ENSMUSG00000028245	1206.57	0.101703	1.07304	0.106151	0.939376	1195.61	1286.73	1402.53	1184.48	1282.54	1178.45	1216.09	1131.5	1155.73	1236.86
HSDL1	Hsdl1	ENSMUSG00000034189	871.479	-0.101023	-1.07253	0.106208	0.939376	779.891	863.869	793.02	861.77	899.182	885.688	884.072	936.212	868.072	930.467
YAE1	Yae1d1	ENSMUSG00000075054	1165.3	0.0875564	1.06257	0.106242	0.939376	1300.71	1097.04	1182.7	1145.34	1222.32	1261.18	1020.1	1080.34	1097.53	1140.26
TARBP1	Tarbp1	ENSMUSG00000090290	293.733	0.12619	1.09141	0.106284	0.939376	257.608	337.38	323.875	304.126	294.548	257.129	297.495	277.003	289.336	269.04
OCRL	Ocrl	ENSMUSG00000001173	2025.98	-0.0804267	-1.05733	0.106348	0.939376	1932.97	1981.29	1901.89	2021.8	1927.92	1895.74	2106.78	2086.47	2171.67	2068.02
ZC3H14	Zc3h14	ENSMUSG00000021012	1887.55	-0.0678693	-1.04817	0.10636	0.939376	1834.1	1691.99	1922.85	1953.92	1903.42	1910.44	2004.65	1839.33	2072.09	1924.72
HPN	Hpn	ENSMUSG00000001249	45.2776	0.439492	1.35613	0.106425	0.939376	40.9238	58.6201	88.5187	36.3432	30.3467	24.589	25.9624	55.7963	45.2102	36.7887
DLGAP4	Dlgap4	ENSMUSG00000061689	8399.15	-0.0698464	-1.0496	0.106452	0.939376	8398.26	8077.73	7900.96	8353.54	8337.1	8169.64	8514.34	8518.1	9000.93	8904.7
SUPT7L	Supt7l	ENSMUSG00000053134	357.062	-0.121666	-1.08799	0.106461	0.939376	368.14	332.856	297.806	337.839	360.029	384.593	342.918	341.381	409.372	370.777
KRI1	Kri1	ENSMUSG00000035047	753.051	0.131579	1.09549	0.106507	0.939376	836.008	741.772	696.624	743.728	833.127	673.118	839.699	641.849	588.259	770.903
ZNF831	Zfp831	ENSMUSG00000050600	789.637	-0.124971	-1.09049	0.106508	0.939376	816.925	734.417	602.264	862.46	749.006	780.252	774.657	769.423	874.788	907.435
MARK2	Mark2	ENSMUSG00000024969	3486.43	-0.089485	-1.06399	0.106602	0.939376	3658.11	3543.82	3218.65	3251.12	3442.75	3567.67	3396.55	3611	4076.89	3564.39
NTAQ1	Wdyhv1	ENSMUSG00000022359	329.758	0.121875	1.08815	0.106674	0.939376	361.178	363.44	350.55	309.92	327.135	331.461	288.62	324.135	353.608	278.399
SHPRH	Shprh	ENSMUSG00000090112	1547.43	0.0880382	1.06292	0.106678	0.939376	1390.5	1687.35	1633.31	1678.29	1564.29	1357.69	1615.6	1434.53	1582.16	1492.02
UBE2D2	Ube2d2a	ENSMUSG00000091896	3393.86	-0.0457715	-1.03224	0.10669	0.939376	3411.63	3289.66	3234.96	3359.24	3233.2	3517.01	3430.79	3393.77	3366.12	3350.36
IFT27	Ift27	ENSMUSG00000016637	317.695	0.132569	1.09624	0.106692	0.939376	363.237	303.811	339.209	323.79	363.068	329.063	277.565	310.383	340.231	289.724
SEC61G	Sec61g	ENSMUSG00000078974	137.277	0.302442	1.23323	0.106696	0.939376	117.153	151.206	171.577	173.774	180.967	183.374	77.3583	151.69	142.804	92.4485
HS3ST3B1	Hs3st3b1	ENSMUSG00000070407	39.1183	-0.351968	-1.2763	0.106719	0.939376	33.4063	35.3079	33.0795	32.4578	36.5728	53.2988	37.0353	32.1355	32.5258	62.6903
ANKRD52	Ankrd52	ENSMUSG00000014498	2437.77	0.0640079	1.04537	0.106786	0.939376	2430.36	2705.06	2451.52	2445.68	2489.58	2220.66	2471.2	2333.19	2478.77	2477.01
TNIP2	Tnip2	ENSMUSG00000059866	266.569	0.170591	1.12552	0.106892	0.939376	262.033	292.416	329.186	256.433	244.208	296.157	293.248	200.536	208.955	227.755
UROD	Urod	ENSMUSG00000028684	631.911	0.114741	1.08278	0.1069	0.939376	654.637	614.602	718.615	598.186	719.059	636.155	586.918	696.368	602.525	533.424
VIL1	Vil1	ENSMUSG00000026175	10.3403	0.712847	1.63904	0.106919	0.939376	10.7393	9.50195	3.51481	20.2787	16.2404	6.6762	4.60641	2.91971	8.81643	14.0046
CFAP69	Cfap69	ENSMUSG00000040473	600.612	-0.163229	-1.11979	0.10699	0.939376	452.743	553.68	557.294	545.923	701.656	585.743	713.989	604.707	684.442	558.995
PROM2	Prom2	ENSMUSG00000027376	7.19406	1.09076	2.12987	0.10699	0.939376	6.79148	3.0838	28.3172	3.04962	6.43544	6.94886	4.53351	4.5107	0	1.67616
CEP63	Cep63	ENSMUSG00000032534	713.632	-0.194747	-1.14452	0.106996	0.939376	668.274	543.661	707.31	578.896	772.984	823.559	572.366	832.797	806.247	710.336
RMRP	Rmrp	ENSMUSG00000088088	5.14415	1.04408	2.06205	0.107058	0.939376	2.68107	21.9495	7.33186	4.23483	3.75521	9.57854	2.82975	2.17698	3.48135	1.09557
PPP1R12C	Ppp1r12c	ENSMUSG00000019254	2895.45	0.0805338	1.05741	0.107067	0.939376	2883.05	2828.51	3256.06	2991.77	2915.5	2696.47	2886.61	2591.7	3016.1	2875.47
TUBB3	Tubb3	ENSMUSG00000062380	6725.44	-0.0914517	-1.06544	0.107069	0.939376	7202.12	6160.68	6395.34	6415.82	6375.88	7500.31	7241.72	6977.79	6504.77	6452.64
PHKB	Phkb	ENSMUSG00000036879	954.595	0.102876	1.07391	0.107077	0.939376	1119.05	920.265	1037.72	878.448	990.738	940.181	912.929	1006.84	811.271	936.509
IDO1	Ido1	ENSMUSG00000031551	8.61996	1.01167	2.01624	0.107181	0.939376	19.7794	6.74387	4.28503	3.2869	5.40816	6.01331	4.72479	3.332	1.1784	4.26605
CYP27A1	Cyp27a1	ENSMUSG00000026170	78.9218	0.231282	1.17388	0.10726	0.939376	83.681	88.619	106.896	70.1173	81.5869	63.8892	75.5628	86.5494	64.7928	76.2121
PRX	Prx	ENSMUSG00000053198	15.1809	-0.456839	-1.37253	0.107364	0.939376	10.2098	10.5689	11.4207	20.9214	18.1255	16.3796	24.6734	14.3543	21.9037	19.9221
ZNF280C	Zfp280c	ENSMUSG00000036916	634.261	-0.132933	-1.09652	0.107402	0.939376	519.06	604.184	692.134	605.38	573.684	541.709	680.102	783.758	594.863	684.665
PKDREJ	Pkdrej	ENSMUSG00000052496	42.5185	-0.253136	-1.19179	0.107426	0.939376	36.9298	34.831	36.6597	40.1999	45.7506	47.1433	52.2188	48.8475	41.5225	41.7722
PRPF38A	Prpf38a	ENSMUSG00000063800	445.352	0.0944105	1.06763	0.107436	0.939376	477.959	455.898	450.373	446.224	453.595	478.83	391.296	424.715	410.959	433.756
BLM	Blm	ENSMUSG00000030528	90.8206	0.313858	1.24303	0.107446	0.939376	102.398	105.866	108.104	72.3501	118.956	98.2879	60.0498	74.2714	77.8416	100.223
CHAT	Chat	ENSMUSG00000021919	28.3118	1.17744	2.26176	0.107481	0.939376	55.9492	10.0702	15.9951	35.9955	11.0079	11.5969	16.447	4.94051	10.1545	12.8905
SEPTIN11	Septin11	ENSMUSG00000058013	4833.86	-0.0970395	-1.06958	0.107611	0.939376	4734.55	4965.76	4567.87	4725.6	4796.32	4885.05	5426.12	4786.32	5049.74	5296.76
RPS25	Rps25	ENSMUSG00000009927	2157.79	0.111426	1.0803	0.107681	0.939376	2303.79	2272.19	2313.69	2470.09	1912.2	2236.25	1728.46	2269.8	2135.24	2065.91
APOBR	Apobr	ENSMUSG00000042759	24.0802	0.459224	1.3748	0.10782	0.939376	22.993	18.0917	31.0458	41.694	32.2516	14.38	27.6458	12.5784	20.307	29.2701
CNIH4	Cnih4	ENSMUSG00000062169	769.531	0.126412	1.09158	0.107875	0.939376	645.553	733.395	765.344	767.645	833.374	670.406	637.169	678.012	778.972	666.902
SEMA3D	Sema3d	ENSMUSG00000040254	176.157	-0.176222	-1.12992	0.107986	0.939376	167.662	150.543	162.436	148.901	189.312	179.555	201.338	156.766	189.26	199.5
MTDH	Mtdh	ENSMUSG00000022255	2365.44	-0.0782973	-1.05577	0.108001	0.939376	2272.04	2324.49	2336.87	2189.47	2247.32	2289.77	2426.96	2641.49	2227.63	2420.19
FRAT1	Frat1	ENSMUSG00000067199	197.99	-0.146774	-1.10709	0.108019	0.939376	196.018	144.476	188.875	210.735	211.62	198.515	215.66	209.814	205.851	222.814
PIGT	Pigt	ENSMUSG00000017721	1619.16	-0.0708079	-1.0503	0.108099	0.939607	1673.02	1515.24	1520.69	1522.37	1650.02	1606.89	1706.57	1629.8	1700.34	1637.91
ATP5MJ	Atp5mpl	ENSMUSG00000021290	1036.96	0.102657	1.07375	0.108278	0.939913	1066.62	1126.21	1061.32	1165.34	1051.23	1058.03	917.108	1010.48	1062.89	1047.6
SNAP23	Snap23	ENSMUSG00000027287	394.821	0.136642	1.09934	0.108352	0.939913	360.593	440.787	468.969	396.77	392.126	340.63	361.366	365.955	418.752	387.458
B3GNTL1	B3gntl1	ENSMUSG00000046605	113.535	-0.178876	-1.132	0.108392	0.939913	119.921	108.944	110.522	104.284	95.9371	105.215	126.786	147.176	108.04	123.974
FXYD6P3	Fxyd6	ENSMUSG00000066705	1687.14	-0.153973	-1.11263	0.108452	0.939913	1629.28	1298.92	1572.03	1808.59	1417.94	1743.17	1804.45	1710.52	1507.79	1827.69
ZNF777	Zfp777	ENSMUSG00000071477	621.021	-0.216683	-1.16206	0.10849	0.939913	583.999	572.725	530.662	538.384	595.764	623.535	695.167	578.172	659.935	722.398
SMIM20	Smim20	ENSMUSG00000061461	311.165	0.138505	1.10076	0.108551	0.939913	290.513	353.603	400.432	287.382	311.375	302.185	312.593	295.001	310.476	272.364
GSTM2	Gstm7	ENSMUSG00000004035	233.386	0.143873	1.10487	0.108556	0.939913	244.777	232.894	255.287	262.977	229.32	211.87	206.409	216.939	233.976	240.03
H2AC4	H2ac6	ENSMUSG00000069270	12.8181	-0.474183	-1.38913	0.108557	0.939913	12.3631	10.3679	10.5656	11.763	9.68957	11.6732	18.4736	16.4679	12.5671	16.6665
MCMDC2	Mcmdc2	ENSMUSG00000046101	72.6306	-0.278381	-1.21283	0.108881	0.940628	73.7536	44.5173	63.1868	77.799	80.8743	84.1227	94.8951	63.6753	69.0174	97.4591
MIR9-3HG	Mir9-3hg	ENSMUSG00000097023	855.962	-0.11156	-1.0804	0.108967	0.940628	832.812	782.34	882.329	826.652	729.184	940.213	929.349	965.07	732.907	809.802
PYGM	Pygm	ENSMUSG00000032648	785.59	0.132677	1.09633	0.109034	0.940628	699.464	877.77	980.973	724.72	935.163	710.385	768.929	776.853	752.318	841.727
MROH5	Mroh5	ENSMUSG00000072487	51.4524	0.255255	1.19355	0.109215	0.940628	50.7892	54.6602	71.1095	51.7928	56.5205	52.5661	53.2572	55.989	32.7315	42.7435
MFSD1	Mfsd1	ENSMUSG00000027775	603.034	0.0981014	1.07036	0.109226	0.940628	642.09	598.927	654.396	552.537	629.275	550.121	596.889	576.894	562.662	587.967
NEMP1	Nemp1	ENSMUSG00000040195	120.473	0.190253	1.14096	0.109285	0.940628	121.315	119.898	112.249	127.338	127.401	85.5266	110.241	108.967	91.4102	141.047
ADAMTS4	Adamts4	ENSMUSG00000006403	360.23	0.157812	1.11559	0.109329	0.940628	411.862	384.385	450.633	343.894	337.278	321.515	303.187	350.15	421.775	333.728
LCT	Lct	ENSMUSG00000026354	27.7198	0.567062	1.4815	0.109605	0.940668	46.9369	18.9931	46.1382	58.9046	26.1311	25.431	60.423	18.3553	13.9886	14.2007
PIGB	Pigb	ENSMUSG00000079469	347.129	-0.111401	-1.08028	0.109703	0.940668	308.458	340.722	345.912	344.782	303.721	336.678	388.89	375.177	339.455	331.526
ABCC9	Abcc9	ENSMUSG00000030249	361.349	0.13694	1.09957	0.109785	0.940668	387.85	387.666	419.744	352.573	382.824	324.524	364.762	334.425	362.582	369.816
ANTXR1	Antxr1	ENSMUSG00000033420	497.477	0.099185	1.07117	0.109798	0.940668	469.901	574.036	565.746	517.48	489.67	472.355	502.739	496.915	487.949	481.177
SLC44A1	Slc44a1	ENSMUSG00000028412	1734.19	0.0916637	1.0656	0.109836	0.940668	1686.93	1781.27	2009.3	1709.23	1696.83	1552.29	1716.68	1691.94	1839.56	1536.42
DTWD2	Dtwd2	ENSMUSG00000024505	65.3685	0.295809	1.22757	0.109863	0.940668	97.3251	50.4034	91.9494	67.8068	60.8757	54.1088	62.6413	53.1474	46.2521	82.1379
TMEM245	Tmem245	ENSMUSG00000055296	4084.31	-0.0934599	-1.06693	0.109901	0.940668	3921.31	4169.77	4007.13	4016.4	4169.34	4137.09	4933.7	4345.39	4293.79	3931.6
LIG4	Lig4	ENSMUSG00000049717	299.435	-0.15403	-1.11267	0.110094	0.940668	314.363	286.271	263.752	277.588	253.612	375.437	341.051	300.198	239.493	293.3
CDH6	Cdh6	ENSMUSG00000039385	948.665	0.159712	1.11706	0.110129	0.940668	1190.09	1122.81	777.154	984.003	1129.54	949.218	870.352	1025.17	978.531	838.385
PCDHA5	Pcdha5	ENSMUSG00000103092	340.024	0.166982	1.12271	0.110152	0.940668	345.75	336.955	306.739	427.615	416.215	291.701	339.269	350.261	284.103	367.713
ADCK5	Adck5	ENSMUSG00000022550	276.8	-0.176196	-1.1299	0.110199	0.940668	210.138	239.142	306.689	267.936	264.689	254.569	254.164	342.892	274.584	332.882
MPV17L2	Mpv17l2	ENSMUSG00000035559	211.221	-0.144147	-1.10508	0.11038	0.940668	203.717	209.307	183.855	212.456	196.35	230.519	214.184	205.24	247.737	213.797
FRMD6	Frmd6	ENSMUSG00000048285	1493.16	0.13015	1.09441	0.110392	0.940668	1769.79	1782.7	1495.48	1429.75	1593.48	1643.45	1193.95	1433.39	1429.58	1678.27
TDRD5	Tdrd5	ENSMUSG00000060985	41.585	0.285175	1.21856	0.110418	0.940668	38.4954	44.6262	55.3174	35.1129	53.956	34.9341	45.0398	35.7541	32.4387	36.808
INPP5E	Inpp5e	ENSMUSG00000026925	782.97	0.104593	1.07519	0.110546	0.940668	827.085	732.54	840.237	776.043	932.122	821.888	723.5	701.925	727.838	844.926
ZNF358	Zfp358	ENSMUSG00000047264	649.488	-0.102688	-1.07377	0.110603	0.940668	579.225	665.887	632.429	642.863	638.597	651.71	712.589	676.259	637.57	711.867
DCP1A	Dcp1a	ENSMUSG00000021962	686.412	0.0758825	1.05401	0.110693	0.940668	665.779	712.243	779.012	677.006	724.18	667.834	644.147	680.434	693.609	689.157
RPS3	Rps3	ENSMUSG00000030744	3667.91	0.103774	1.07458	0.110733	0.940668	3759.22	3736.76	4332.72	3661.36	3606.35	3911.58	3486.57	3518.8	3545.78	3306.62
TRIM66	Trim66	ENSMUSG00000031026	1554.76	0.128901	1.09346	0.110878	0.940668	1539.59	1753.15	1677.47	1376.88	1728.36	1386.07	1535.24	1454.33	1540.69	1470.78
TUBB2A	Tubb2a	ENSMUSG00000058672	7948.69	-0.123995	-1.08975	0.110894	0.940668	8571.37	6764.43	7317.35	7963.85	7090.77	8900.69	8632.96	7902.5	7476.96	8175.42
MAMSTR	Mamstr	ENSMUSG00000042918	42.2789	-0.506658	-1.42075	0.11102	0.940668	29.4472	14.8617	51.9645	58.2603	20.5384	52.9625	65.1585	59.6735	15.5256	48.3186
CADM1	Cadm1	ENSMUSG00000032076	4387.3	-0.0854252	-1.061	0.111025	0.940668	3864.21	4088.75	4126.4	4617.84	4337.58	4217.89	4495.75	4328.6	4465.53	4808.45
PF4V1	Pf4	ENSMUSG00000029373	11.3049	-0.578066	-1.49285	0.111029	0.940668	13.1047	7.21022	10.3812	9.83375	11.1296	19.9478	8.76811	11.9697	11.7186	25.8462
ARID3A	Arid3a	ENSMUSG00000019564	197.881	0.162481	1.11921	0.111058	0.940668	204.714	261.399	187.006	216.75	186.816	219.715	154.01	167.406	194.681	207.202
P3H3	P3h3	ENSMUSG00000023191	605.049	0.189627	1.14047	0.111077	0.940668	537.907	619.092	708.414	668.662	706.934	450.224	515.96	496.371	728.228	656.201
CRYZ	Cryz	ENSMUSG00000028199	282.545	0.192495	1.14274	0.111082	0.940668	360.564	253.008	291.196	282.3	318.425	290.216	263.752	274.035	256.05	232.801
IER5	Ier5	ENSMUSG00000056708	2515.83	0.173027	1.12742	0.111099	0.940668	3189.85	3015.98	2437.66	2535.86	2708.13	2684.17	2172.24	2311.73	2517.7	2633.86
KCNH8	Kcnh8	ENSMUSG00000035580	7.2315	0.822971	1.76905	0.111239	0.940668	5.22856	10.5725	7.55285	8.72468	4.72917	2.63775	5.11124	2.02476	3.07685	7.50108
FZD6	Fzd6	ENSMUSG00000022297	271.907	0.185108	1.1369	0.111376	0.940668	229.377	263.06	312.882	391.227	335.944	259.821	244.718	286.387	263.142	289.428
CERS5	Cers5	ENSMUSG00000023021	811.259	0.113538	1.08188	0.111389	0.940668	857.284	910.759	906.278	776.827	786.699	763.062	781.816	770.197	806.284	794.806
SLC33A1	Slc33a1	ENSMUSG00000027822	693.52	0.0735831	1.05233	0.111436	0.940668	711.292	684.639	710.188	735.975	722.414	651.778	664.444	701.091	700.17	671.71
PFKFB1	Pfkfb1	ENSMUSG00000025271	13.8633	0.492282	1.40667	0.111468	0.940668	13.3631	16.1751	24.7363	14.8171	14.5936	13.8496	14.8232	12.9345	8.14569	8.47684
MANEAL	Maneal	ENSMUSG00000042763	1315.66	-0.0831931	-1.05936	0.111558	0.940668	1328.9	1317.9	1257.34	1236.13	1193.58	1427.26	1409.41	1416.19	1222.7	1230.81
ZYG11B	Zyg11b	ENSMUSG00000034636	6266.14	-0.0631473	-1.04474	0.11165	0.940997	6208.39	6409.75	5819.6	6126.03	6328.93	6288.37	6832.02	6342.01	6595.21	6220.55
NCAPH	Ncaph	ENSMUSG00000034906	17.5747	-0.602252	-1.51808	0.111764	0.941507	16.8596	17.346	18.5932	14.1995	7.8182	13.6909	55.409	14.7146	9.855	23.6471
RNF34	Rnf34	ENSMUSG00000029474	1137.32	-0.173784	-1.12801	0.111931	0.942396	1148.49	875.4	1050.31	847.006	1227.81	1155.86	1083.29	1288.59	1299.04	981.476
ERGIC1	Ergic1	ENSMUSG00000001576	2746.52	-0.079491	-1.05665	0.112024	0.942396	2914.03	2620.31	2438.22	2710.73	2736.32	2874.95	2804.41	2946.24	2731.81	2824.5
ZNF407	Zfp407	ENSMUSG00000048410	370.342	-0.180503	-1.13328	0.112028	0.942396	320.852	392.89	359.51	327.805	395.391	579.407	374.294	381.289	352.158	359.223
AP1M2	Ap1m2	ENSMUSG00000003309	24.3741	0.557229	1.47144	0.112113	0.942666	58.5277	17.4764	20.0419	24.7766	24.0566	18.8655	14.2295	6.90488	38.4765	24.9465
CNPY3	Cnpy3	ENSMUSG00000023973	1161.51	-0.090189	-1.06451	0.112346	0.943333	1263.39	1094.19	1114.64	1025.9	1142.25	1244.05	1207.74	1202.01	1123.03	1227.63
ACADSB	Acadsb	ENSMUSG00000030861	1541.38	0.0649261	1.04603	0.112433	0.943333	1543.85	1548.1	1556.11	1553.11	1607.29	1378.47	1475.03	1575.45	1513.26	1528.81
S100A1	S100a1	ENSMUSG00000044080	678.759	0.125527	1.09091	0.112523	0.943333	702.588	662.171	774.842	636.393	711.211	600.682	712.001	683.827	570.338	628.613
NFKBIB	Nfkbib	ENSMUSG00000030595	473.912	-0.122262	-1.08844	0.112579	0.943333	483.705	456.872	433.113	409.807	447.701	501.84	486.665	484.21	469.224	487.688
C16orf72	1810013L24Rik	ENSMUSG00000022507	1533.16	0.0730268	1.05192	0.112618	0.943333	1553.18	1666.32	1548.16	1555.6	1609.4	1420.57	1626.85	1401.41	1573.33	1521.54
ORC4	Orc4	ENSMUSG00000026761	1408.97	0.114544	1.08263	0.112696	0.943333	1312.73	1578.94	1428.97	1429.76	1544.71	1130.24	1375.02	1340.15	1532.01	1367.32
DRC1	Drc1	ENSMUSG00000073102	331.465	-0.113438	-1.0818	0.113272	0.943333	338.877	303.188	303.521	314.2	363.175	355.885	349.009	313.864	362.792	375.176
PCMTD1	Pcmtd1	ENSMUSG00000051285	4033.57	0.0958489	1.06869	0.113286	0.943333	3952.1	4469.72	3921.04	4014.01	4193.38	3755.41	3881.85	3979.47	4138.51	3479.03
NPTXR	Nptxr	ENSMUSG00000022421	24839.5	-0.14403	-1.10499	0.113301	0.943333	27833.1	23654.8	22369.2	25695	24426	27695.3	29817.6	26257.5	24355.2	28866.6
PSMC4	Psmc4	ENSMUSG00000030603	1617.82	-0.0826929	-1.05899	0.113309	0.943333	1707.57	1520.22	1526.72	1530.27	1634.24	1740.99	1547.45	1750.25	1709.27	1643.85
RBM6	Rbm6	ENSMUSG00000032582	1501.58	0.103042	1.07404	0.113435	0.943333	1428.31	1518.15	1550.18	1549.4	1659.27	1373.36	1527.85	1293.62	1633.36	1350.16
KIF21B	Kif21b	ENSMUSG00000041642	4674.03	0.0797312	1.05682	0.113458	0.943333	4700.19	5054.13	4911.02	4931.72	4669.76	4190.89	4845.98	4574.65	4540.67	4807.48
ZNF276	Zfp276	ENSMUSG00000001065	626.854	0.15278	1.11171	0.113478	0.943333	620.467	599.828	755.568	531.805	737.824	532.548	525.27	557.376	713.713	594.503
PHACTR3	Phactr3	ENSMUSG00000027525	3956.56	-0.0908862	-1.06502	0.113501	0.943333	4014.64	3506.1	3580.84	4085.04	3731.03	4005.2	4022.39	4014.88	4059.9	4043.96
SPSB2	Spsb2	ENSMUSG00000038451	29.5706	0.39231	1.31249	0.113593	0.943333	26.44	20.4813	52.1063	30.5764	33.2497	33.4035	25.2269	19.7724	18.799	26.3683
VAMP2	Vamp2	ENSMUSG00000020894	29583.1	-0.0778192	-1.05542	0.11363	0.943333	30662.1	28052.6	27503.4	29913.4	28759.8	31471.5	31212.9	29074.6	30663.1	30498
NUAK1	Nuak1	ENSMUSG00000020032	2847.92	0.135829	1.09872	0.113667	0.943333	3222.35	3459.49	2917.66	2770.8	3115.25	2847.27	2624.5	2973.52	2837.74	2813.61
DOCK9	Dock9	ENSMUSG00000025558	4153.06	0.076304	1.05431	0.113866	0.943333	4096.25	4264.72	4497.16	4477.59	3993.74	3897.55	4158.83	3878.68	4275.02	4016.07
MFSD13A	Mfsd13a	ENSMUSG00000025227	510.778	-0.101961	-1.07323	0.113877	0.943333	495.699	499.284	494.349	469.807	445.808	528.343	498.454	534.355	552.446	468.535
IKZF1	Ikzf1	ENSMUSG00000018654	114.169	0.240232	1.18118	0.113903	0.943333	112.524	111.758	196.615	132.715	99.4024	102.413	117.892	104.549	116.62	102.482
GOT2	Got2	ENSMUSG00000031672	5438.36	-0.0721159	-1.05126	0.11399	0.943333	5642.98	5408.68	5088.68	5171.43	5547.38	6200.68	5666.53	5385.68	5453.44	5529.31
PVR	Pvr	ENSMUSG00000040511	241.992	0.150394	1.10987	0.114057	0.943333	291.148	256.913	198.532	260.302	252.723	235.592	212.742	251.564	210.185	225.973
MYH7	Myh7	ENSMUSG00000053093	404.001	-0.245459	-1.18547	0.114058	0.943333	473.861	380.135	298.094	406.46	375.425	467.381	467.103	484.138	370.546	503.536
ACSL6	Acsl6	ENSMUSG00000020333	7551.06	0.0699484	1.04968	0.114153	0.943333	7396	8147.18	8001.72	7585.6	8202.93	6769.85	7285.81	7958.35	7895.45	7571.25
INSYN2A	Insyn2a	ENSMUSG00000073805	272.275	0.143529	1.1046	0.114182	0.943333	276.696	271.969	246.882	263.554	269.387	250.976	268.042	207.473	242.834	232.171
DDX23	Ddx23	ENSMUSG00000003360	1842.47	0.0885155	1.06328	0.114265	0.943333	1692.37	1943.59	2014.81	1771.03	2074.48	1946.65	1670.1	1752.07	1809.3	1755.88
PHGDH	Phgdh	ENSMUSG00000053398	1055.61	0.138215	1.10054	0.114265	0.943333	1066.08	976.975	1391.79	1120.34	989.541	978.265	866.503	1032.45	984.48	1175.9
NAA35	Naa35	ENSMUSG00000021555	996.22	0.190345	1.14104	0.114363	0.943333	944.494	884.944	930.564	1179.76	1229.28	1006.14	795.809	912.784	856.532	956.754
CABIN1	Cabin1	ENSMUSG00000020196	2798.07	-0.0740432	-1.05266	0.11438	0.943333	2621.15	2800.85	2889.82	3059.13	2646.64	2730.73	3186.46	2910.88	2889.58	3029
LZTS3	Lzts3	ENSMUSG00000037703	7432.38	0.0698315	1.04959	0.114404	0.943333	7550.68	7614.4	7366.15	7494.57	8042.5	7379.89	6396.8	7198.51	7561.21	7742.1
USP54	Usp54	ENSMUSG00000034235	2241.27	0.148399	1.10834	0.114457	0.943333	1914.12	2297.08	2455.62	2233.75	2374.54	1749.31	1922.13	2064.11	2405.1	2034.98
CCDC14	Ccdc14	ENSMUSG00000022833	72.0104	-0.271643	-1.20718	0.114464	0.943333	79.8929	45.0669	63.6418	64.1542	79.6843	53.3486	100.096	78.426	89.2815	80.7855
BLOC1S3	Bloc1s3	ENSMUSG00000057667	203.984	-0.133819	-1.09719	0.114522	0.943333	189.631	234.154	169.818	181.699	197.254	216.028	232.308	225.779	195.551	197.803
DOK3	Dok3	ENSMUSG00000035711	377.106	0.222357	1.16664	0.1146	0.943333	365.433	441.45	363.386	359.551	452.194	274.006	268.952	308.06	486.819	364.646
SLC38A9	Slc38a9	ENSMUSG00000047789	858.432	0.160634	1.11778	0.114779	0.943333	687.294	1144.07	1081	779.266	825.324	758.071	859.712	776.446	888.757	752.525
TNKS1BP1	Tnks1bp1	ENSMUSG00000033955	2539.35	0.159274	1.11673	0.114838	0.943333	2769.19	3109.84	2481.93	2508.94	2881.52	2400.14	2401.99	2514.73	2650.93	2347.57
NPR2	Npr2	ENSMUSG00000028469	1431.77	0.148332	1.10829	0.114904	0.943333	1744.24	1292.23	1744.69	1300.14	1334.85	1127.72	1570.41	1401.3	1125.35	1465.6
FAM183BP	Fam183b	ENSMUSG00000049154	20.39	-0.416426	-1.33462	0.114943	0.943333	16.6267	23.8575	19.6585	12.7874	13.0951	17.0443	24.0225	22.659	23.3633	27.926
ISCU	Iscu	ENSMUSG00000025825	1056.76	-0.0753221	-1.0536	0.114982	0.943333	1019.06	961.19	971.475	1083.07	1028.06	1074.2	1161.47	1067.57	995.609	1028.84
KLF3	Klf3	ENSMUSG00000029178	824.959	0.155337	1.11368	0.115055	0.943333	696.758	816.772	955.911	1001.32	931.844	638.022	759.721	821.427	882.6	849.234
HTRA2	Htra2	ENSMUSG00000068329	496.109	-0.11436	-1.08249	0.11507	0.943333	496.726	465.15	496.751	511.735	411.739	591.006	536.56	532.831	437.086	474.932
MAP1LC3B2	Map1lc3b	ENSMUSG00000031812	5194.72	0.0822083	1.05864	0.115099	0.943333	5245.72	5550.7	5445.67	5312.36	5216.98	5220.59	4965.14	5308.88	4997.56	4796.15
OSCP1	Oscp1	ENSMUSG00000042616	1021.82	0.130283	1.09451	0.115122	0.943333	1214.04	1115.55	893.899	999.644	1272.53	1120.61	1004.73	1059.24	875.154	961.482
SYMPK	Sympk	ENSMUSG00000023118	3940.24	0.0982004	1.07044	0.115123	0.943333	3617.27	4277.87	4346.81	4238.26	4172.31	3558.19	3805.5	3647.71	4163.53	4118.91
IGSF9	Igsf9	ENSMUSG00000037995	152.308	0.26262	1.19966	0.115177	0.943333	194.14	188.135	122.777	160.726	174.04	126.35	121.015	130.521	196.362	130.485
STIL	Stil	ENSMUSG00000028718	14.8663	-0.545527	-1.45955	0.115202	0.943333	8.67448	10.9053	6.58867	8.69399	12.6534	16.566	13.7417	10.04	8.10626	22.9031
ABLIM3	Ablim3	ENSMUSG00000032735	925.113	-0.0857248	-1.06122	0.115316	0.943333	900.038	880.818	952.794	934.47	805.108	981.63	958.981	903.061	868.636	1026.73
PARS2	Pars2	ENSMUSG00000043572	131.602	-0.211638	-1.158	0.115532	0.943333	122.959	108.245	106.179	122.839	141.945	165.304	122.213	112.795	170.004	131.765
STAG3	Stag3	ENSMUSG00000036928	39.2143	0.492218	1.40661	0.115624	0.943333	23.0459	67.1262	56.8046	41.4526	20.5252	31.8836	48.7848	21.1608	20.1656	24.9836
PRPF4B	Prpf4b	ENSMUSG00000021413	3342.38	0.0922712	1.06605	0.115652	0.943333	3225.6	3448.03	3381.34	3316.47	3647.14	3026.96	2937.87	3172.59	3562.22	3272.4
WDR97	Gm35339	ENSMUSG00000109179	140.037	0.155922	1.11413	0.11571	0.943333	159.735	146.441	146.591	134.523	146.377	116.286	134.561	120.547	139.681	148.206
IGSF3	Igsf3	ENSMUSG00000042035	435.721	-0.144434	-1.1053	0.115817	0.943333	366.629	416.473	390.826	423.708	451.277	460.827	419.601	397.993	482.309	504.859
FADD	Fadd	ENSMUSG00000031077	36.6709	-0.276996	-1.21167	0.115859	0.943333	30.904	27.8553	35.5962	40.0087	40.3389	38.4238	43.585	43.6552	48.1402	38.0508
CCDC171	Ccdc171	ENSMUSG00000052407	94.948	-0.194371	-1.14422	0.115868	0.943333	69.9201	96.9422	79.2911	92.6085	98.7467	107.463	115.573	95.8045	79.2804	103.242
RPL35	Rpl35	ENSMUSG00000062997	1694.71	0.105546	1.0759	0.115909	0.943333	1857.2	1684.28	1750.75	1834.21	1504.86	1669.21	1594.35	1648.15	1553.91	1552.29
PLCH1	Plch1	ENSMUSG00000036834	432.387	0.114222	1.08239	0.11593	0.943333	419.775	410.781	436.607	489.789	472.878	394.479	422.665	405.188	437.079	400.325
DOCK5	Dock5	ENSMUSG00000044447	265.898	-0.155796	-1.11404	0.116095	0.943333	257.34	231.952	269.995	233.797	278.138	282.158	252.113	294.992	337.356	252.905
BEND6	Bend6	ENSMUSG00000042182	4470.48	0.128132	1.09288	0.116152	0.943333	4063.15	5289.81	4855.54	4549.32	4604.83	4119.27	3905.46	4786.03	4367.66	4201.48
MARCHF4	Marchf4	ENSMUSG00000039372	631.053	-0.114193	-1.08237	0.116198	0.943333	636.369	521.998	553.54	660.133	579.632	690.123	626.69	610.754	592.392	671.736
C9orf152	D630039A03Rik	ENSMUSG00000052117	5.01411	-0.803905	-1.74582	0.116283	0.943333	3.89491	1.88948	6.29698	3.25761	1.76082	5.9226	4.65392	4.56408	8.11967	6.28972
SNX4	Snx4	ENSMUSG00000022808	834.249	-0.117732	-1.08503	0.116471	0.943333	921.546	726.895	724.129	791.356	772.676	894.731	905.219	890.695	786.063	793.385
FLNB	Flnb	ENSMUSG00000025278	3446.78	0.190826	1.14142	0.116509	0.943333	2774.73	3450.93	3791.87	5746.81	3342.71	2755.05	3344.61	3423.76	3517.12	3685.35
FZD10	Fzd10	ENSMUSG00000081683	23.4442	-0.378873	-1.30033	0.116538	0.943333	25.1802	21.1775	28.5717	9.91625	27.0481	31.6036	27.9288	28.4609	24.3971	33.7031
RNF113B	Rnf113a1	ENSMUSG00000036537	65.9468	-0.23561	-1.1774	0.116568	0.943333	73.8729	50.5987	66.5574	48.4672	60.9004	58.3497	66.3185	78.3437	69.0302	82.9101
CHAF1B	Chaf1b	ENSMUSG00000022945	7.47341	-0.835686	-1.78471	0.11659	0.943333	4.19304	7.40715	2.72718	14.7278	2.31678	12.2841	11.7537	13.3295	1.00415	10.4838
DUT	Dut	ENSMUSG00000027203	437.84	0.0948158	1.06793	0.116643	0.943333	455.58	462.897	468.759	444.196	467.022	459.583	439.035	398.881	439.551	415.449
SST	Sst	ENSMUSG00000004366	3627.16	-0.0939936	-1.06732	0.1167	0.943333	3188.78	3292.66	3385.83	3797.6	3436.38	3621.59	3943.25	3288.08	3508.3	3884.88
YTHDF3	Ythdf3	ENSMUSG00000047213	2113.98	0.0637835	1.0452	0.116708	0.943333	2074.65	2286.37	2100.13	2104.36	2247.15	2012.96	2088.76	2055.85	2184.61	2008.36
CALY	Caly	ENSMUSG00000025468	2251.01	-0.0913437	-1.06536	0.116914	0.943731	2259.81	1970.99	1995.1	2292.35	2032.38	2419.97	2409.64	2152.41	1988.48	2263.37
DNAJB3	Dnajb3	ENSMUSG00000081984	9.85072	-0.57624	-1.49096	0.116917	0.943731	11.3666	11.6646	8.44165	3.3233	3.63795	11.0433	11.3229	11.2662	16.9656	7.33278
PSPC1	Pspc1	ENSMUSG00000021938	865.404	-0.13961	-1.10161	0.11709	0.944434	819.14	797.041	878.758	754.039	743.664	941.035	945.061	872.516	713.882	923.238
DGKQ	Dgkq	ENSMUSG00000004815	1363.18	0.119561	1.0864	0.11711	0.944434	1413.26	1457.54	1632.18	1407.51	1362.71	1453.93	1386.03	1420.07	1124.25	1310.77
RPGR	Rpgr	ENSMUSG00000031174	467.144	0.118703	1.08576	0.117214	0.944758	522.021	495.521	423.259	468.325	451.171	440.481	477.87	450.869	403.503	400.018
ANKRD24	Ankrd24	ENSMUSG00000054708	1383.16	-0.11509	-1.08304	0.117539	0.945559	1289.12	1483.03	1375.14	1254.85	1359.57	1528.49	1307.67	1589.1	1473.68	1429.94
PRPF31	Prpf31	ENSMUSG00000008373	670.83	0.103745	1.07456	0.117827	0.945559	727.79	637.364	655.502	689.515	721.447	711.383	719.86	566.662	552.157	638.743
MRPL17	Mrpl17	ENSMUSG00000030879	426.092	-0.171073	-1.1259	0.117882	0.945559	485.227	362.61	408.689	343.874	407.12	425.152	495.423	556.198	396.674	388.114
CDKN1C	Cdkn1c	ENSMUSG00000037664	104.849	-0.222758	-1.16696	0.117898	0.945559	109.114	93.3825	97.9131	112.086	88.5642	122.559	98.2143	96.5278	154.049	120.274
DDX41	Ddx41	ENSMUSG00000021494	979.823	0.0900171	1.06438	0.118061	0.945559	905.387	999.935	1140.09	951.395	1070.08	923.313	956.275	907.57	986.896	984.392
TMEM258	Tmem258	ENSMUSG00000036372	272.034	0.128081	1.09284	0.118245	0.945559	282.525	273.579	304.437	287.62	273.582	258.954	240.61	276.968	222.991	301.475
LYN	Lyn	ENSMUSG00000042228	197.819	-0.170726	-1.12562	0.118248	0.945559	207.863	180.202	179.29	188.94	222.903	197.196	238.414	183.018	224.08	260.035
TRIT1	Trit1	ENSMUSG00000028653	249.823	-0.110623	-1.07969	0.118249	0.945559	239.201	234.978	235.873	250.142	236.28	253.435	278.246	268.937	219.883	268.853
ACO2	Aco2	ENSMUSG00000022477	11560.8	-0.0408097	-1.02869	0.118271	0.945559	11258.3	11132.6	12133.8	11124.8	11492.4	11532.6	11909.5	11930.3	11881.1	11527.8
L1CAM	L1cam	ENSMUSG00000031391	4062.59	-0.100198	-1.07192	0.118317	0.945559	4161.68	3729.14	4082.73	4112.06	3409.52	4366.66	4518.06	4036.93	3577.31	4388.93
LRP1	Lrp1	ENSMUSG00000040249	14513.3	0.077974	1.05553	0.118375	0.945559	15869.1	15818.6	15098.8	14342.1	15411.8	15827.7	13534.7	13718.4	14400.3	15038.2
SEC16A	Sec16a	ENSMUSG00000026924	1904.67	0.0730551	1.05194	0.11839	0.945559	1860.82	1871.06	1997.53	2001.46	2146.32	1890.67	1826.43	1833.08	1912.98	1925.99
TMEM170A	Tmem170	ENSMUSG00000031953	130.001	-0.159365	-1.1168	0.118409	0.945559	124.888	113.323	122.439	138.557	116.563	139.012	136.963	112.819	144.997	152.511
CDC23	Cdc23	ENSMUSG00000024370	1216.24	-0.0886209	-1.06335	0.118417	0.945559	1097.39	1097.33	1225.09	1250.56	1191.39	1169.98	1318.69	1119.18	1276.71	1344.11
PRIMPOL	Primpol	ENSMUSG00000038225	97.6697	0.227793	1.17104	0.118494	0.945559	93.5306	96.4175	137.245	78.4841	124.312	94.0364	98.1036	93.9402	73.1873	89.9366
RTN2	Rtn2	ENSMUSG00000030401	2222.63	0.0769568	1.05479	0.118548	0.945559	2212.67	2282.66	2417.88	2309.42	2275.39	2173.04	1973.89	2361.45	2223.25	2173.61
C1orf35	2310033P09Rik	ENSMUSG00000020441	223.892	-0.134771	-1.09792	0.118574	0.945559	219.756	209.077	221.331	200.88	204.862	238.536	253.847	229.134	208.65	226.586
RSAD1	Rsad1	ENSMUSG00000039096	463.247	0.137288	1.09984	0.118594	0.945559	571.737	509.746	473.421	472.877	426.54	473.873	497.322	445.249	406.456	404.361
GLDN	Gldn	ENSMUSG00000046167	26.1069	0.374783	1.29664	0.118621	0.945559	33.6318	25.3242	32.7737	35.4877	15.0117	19.5256	27.6319	29.0493	12.5574	19.8776
FBXL7	Fbxl7	ENSMUSG00000043556	24.7131	-0.3428	-1.26822	0.118717	0.945559	19.9897	21.882	31.1522	17.2115	24.0448	32.2639	28.6979	19.9477	30.8901	32.3339
ZFYVE16	Zfyve16	ENSMUSG00000021706	556.014	0.138898	1.10106	0.118731	0.945559	536.213	563.795	650.717	631.043	571.078	501.414	522.746	523.193	593.162	540.639
NAA60	Naa60	ENSMUSG00000005982	2482.59	-0.0614268	-1.0435	0.118734	0.945559	2607.42	2373.53	2273.85	2394.61	2480.66	2520.45	2584.69	2491.85	2569.74	2493.68
ATXN2L	Atxn2l	ENSMUSG00000032637	5838.05	0.0635745	1.04505	0.118741	0.945559	5814.33	6146.81	5959.83	5952.45	5795.19	5335.21	5763.33	5660.74	5914.96	5716.96
CEP97	Cep97	ENSMUSG00000022604	702.107	0.119082	1.08604	0.118984	0.946542	675.432	748.589	774.555	671.232	706.075	647.943	662.326	629.424	739.69	613.725
MRPS34	Mrps34	ENSMUSG00000038880	529.793	-0.0934917	-1.06695	0.119003	0.946542	494.606	477.032	507.829	530.874	522.605	584.788	542.543	554.733	519.757	499.32
RPL36	Rpl36	ENSMUSG00000057863	823.325	0.154041	1.11268	0.119187	0.946542	795.883	828.198	1029.75	913.634	794.095	859.725	639.659	831.093	776.099	814.318
TUBA1A	Tuba1a	ENSMUSG00000072235	18026.9	-0.0990917	-1.0711	0.119229	0.946542	19739	16113.9	16990.5	17138.2	16696.8	19994.2	19519.4	18609.4	17248.5	17467
HRK	Hrk	ENSMUSG00000046607	804.756	-0.142671	-1.10395	0.119237	0.946542	713.333	684.146	788.486	851.053	657.143	866.778	821.828	825.291	654.43	905.398
KIF26B	Kif26b	ENSMUSG00000026494	398.532	-0.20788	-1.15499	0.119484	0.94709	341.298	283.95	354.691	469.958	395.337	318.687	429.575	405.035	429.383	547.546
TEAD3	Tead3	ENSMUSG00000002249	62.1787	-0.243274	-1.18368	0.119542	0.94709	49.1232	65.5607	66.0583	54.0402	50.478	54.6021	72.9195	76.5871	68.5049	65.1307
SOGA3	Soga3	ENSMUSG00000038916	1367.01	-0.135263	-1.09829	0.119568	0.94709	1143.59	1440.44	1139.42	1170.79	1488.03	1332.16	1567.65	1261.66	1530.39	1317.87
OTUD7B	Otud7b	ENSMUSG00000038495	1496.88	0.124309	1.08999	0.119616	0.94709	1368.47	1730.81	1760.06	1474.36	1555.05	1440.18	1368.5	1450.4	1437.84	1540.4
OSER1	Oser1	ENSMUSG00000035399	343.348	0.1026	1.07371	0.119664	0.94709	365.515	374.615	333.53	363.08	351.811	369.664	328.371	337.556	312.765	316.489
ZNF444	Zfp444	ENSMUSG00000044876	694.01	0.078909	1.05622	0.119733	0.94709	651.969	681.053	739.283	718.322	770.501	662.468	660.188	703.535	701.872	646.251
NOP58	Nop58	ENSMUSG00000026020	1030.54	0.144412	1.10528	0.119733	0.94709	1187.68	1003.74	769.149	1046.28	1020.4	999.971	1039.82	818.336	787.609	898.399
SNHG16	Snhg16	ENSMUSG00000020812	55.2786	0.238076	1.17942	0.119803	0.947226	55.8491	62.0371	69.61	51.6591	66.1105	64.17	39.3513	62.0083	47.9161	49.8359
ALG14	Alg14	ENSMUSG00000039887	203.966	0.170349	1.12533	0.120144	0.948186	216.258	209.366	241.959	219.724	175.278	175.098	153.734	210.685	230.484	175.889
GMFB	Gmfb	ENSMUSG00000062014	4601.18	-0.0732946	-1.05212	0.12022	0.948186	4635.29	4187.85	4177.22	4847.63	4507.84	4737.79	4867.95	4578.61	4591.71	4744.27
ARL2BP	Arl2bp	ENSMUSG00000031776	2929.18	-0.0505719	-1.03568	0.120352	0.948186	2894.88	2829.61	2922.92	3093.19	2952.36	2952.28	3131.83	2937.59	3063.62	3127.52
ADGRL3	Adgrl3	ENSMUSG00000037605	2407.7	-0.124597	-1.0902	0.120457	0.948187	2295.79	2308.21	1987.58	2356.68	2572.77	2281	2826.21	2532.26	2484.17	2437.86
TBCC	Tbcc	ENSMUSG00000036430	201.723	-0.145951	-1.10646	0.120459	0.948187	204.099	183.824	198.492	212.124	165.236	234.165	231.495	229.352	172.924	193.754
ALG8	Alg8	ENSMUSG00000035704	134.37	-0.213044	-1.15913	0.120605	0.948374	158.037	100.123	121.395	118.267	129.711	181.231	136.091	138.522	145.03	127.815
AXDND1	Axdnd1	ENSMUSG00000026601	9.21912	-0.66421	-1.5847	0.120632	0.948374	8.57103	2.23256	5.08475	11.0925	6.55253	7.71332	11.4397	4.215	11.8533	17.8022
THUMPD1	Thumpd1	ENSMUSG00000030942	1077.29	-0.0912786	-1.06531	0.12092	0.949291	1061.58	984.599	993.292	1080.4	1064.68	1177.06	1138.14	1050.96	1081.66	1072.19
CCDC65	Ccdc65	ENSMUSG00000003354	144.158	-0.216305	-1.16175	0.121059	0.949963	165.794	103.131	112.778	123.458	135.555	130.848	174.762	177.282	102.448	157.63
GRID1	Grid1	ENSMUSG00000041078	1370.39	-0.0962794	-1.06901	0.121123	0.949978	1188.68	1287.97	1288.46	1363.44	1292.25	1399.87	1555.53	1404.62	1219.42	1281.12
CAND1	Cand1	ENSMUSG00000020114	3439.38	-0.107783	-1.07757	0.121272	0.950372	3867.96	3176.44	3179.76	3165.73	3381.47	3813.29	3408.45	4267.81	3296.15	3292.19
SPEF1	Spef1	ENSMUSG00000027329	191.748	0.172912	1.12733	0.121371	0.950734	198.065	190.549	161.974	206.864	227.8	163.601	142.526	165.107	201.924	202.351
PPP6R1	Ppp6r1	ENSMUSG00000052296	4676.3	0.0675053	1.0479	0.121678	0.952354	4450.27	4831.97	5118.8	4793.99	4841.64	4488.52	4448.19	4632.29	4745.97	4624.29
CLDN15	Cldn15	ENSMUSG00000001739	5.68034	0.788902	1.72776	0.121818	0.952975	6.7645	14.4336	3.13364	5.43549	8.05307	4.96161	3.77766	2.25948	7.94235	3.1532
XIAP	Xiap	ENSMUSG00000025860	2739.3	0.0557656	1.03941	0.122033	0.953473	2599.4	2686.17	2850	2835.78	2738.21	2639.34	2601.91	2634.99	2667.81	2642.25
AATK	Aatk	ENSMUSG00000025375	7946.4	0.0651219	1.04617	0.122073	0.953473	7686.79	8517.54	8847.13	7898.37	7898.82	7650.79	7645.08	7834.86	8058.62	7856.5
EMC9	Emc9	ENSMUSG00000022217	424.68	0.145557	1.10616	0.122097	0.953473	468.937	488.064	449.162	408.196	380.372	419.943	392.001	377.305	349.788	444.162
OSTF1	Ostf1	ENSMUSG00000024725	221.694	0.131796	1.09566	0.122601	0.95585	242.783	206.468	222.962	233.876	242.011	174.376	218.849	204.867	197.903	253.653
ACRBP	Acrbp	ENSMUSG00000072770	171.063	0.160574	1.11773	0.122734	0.955905	157.772	198.82	174.146	192.485	161.718	165.934	132.225	152.295	175.649	166.576
NES	Nes	ENSMUSG00000004891	427.431	0.207171	1.15442	0.122821	0.955905	402.02	490.992	488.962	481.663	453.66	332.45	326.842	334.062	533.35	482.188
ARSJ	Arsj	ENSMUSG00000046561	44.4455	-0.308754	-1.23864	0.122896	0.955905	49.5258	38.5264	28.3799	53.317	30.0271	45.9889	54.9814	49.9272	38.9482	56.4685
PPP1R13B	Ppp1r13b	ENSMUSG00000021285	1913.18	-0.0582958	-1.04124	0.122946	0.955905	1808.63	1803.02	1819.02	1846.43	1839.51	1849.82	1922.42	1873.25	2052.17	1799.12
SFXN2	Sfxn2	ENSMUSG00000025036	214.388	0.188817	1.13983	0.122947	0.955905	173.726	206.982	308.775	206.83	241.151	183.835	195.813	219.703	197.155	199.646
NMNAT2	Nmnat2	ENSMUSG00000042751	4526.77	-0.0801028	-1.05709	0.123109	0.956117	4647.17	4496.55	4249.27	4420.33	4704.33	5122.06	4546.4	4430.68	4864.24	4841.45
C1orf50	AU022252	ENSMUSG00000078584	1027.03	0.100088	1.07184	0.123281	0.956117	1022.62	1008.66	993.376	1029.16	1163.94	920.674	1089.71	928.398	973.035	956.055
CRYBG2	Crybg2	ENSMUSG00000012123	37.7728	-0.405557	-1.3246	0.123366	0.956117	15.0165	29.3005	37.6466	45.1494	36.8713	57.2235	37.6302	51.1226	31.3122	38.1543
EXOSC1	Exosc1	ENSMUSG00000034321	275.454	-0.1208	-1.08734	0.123398	0.956117	264.781	271.104	230.291	281.557	257.529	272.53	317.38	271.146	262.652	294.914
SLC38A5	Slc38a5	ENSMUSG00000031170	50.4393	-0.255265	-1.19355	0.123431	0.956117	46.0291	42.1252	39.363	53.9398	46.2821	46.8686	72.837	45.9194	49.9393	55.1415
NINL	Ninl	ENSMUSG00000068115	188.329	-0.230485	-1.17323	0.123435	0.956117	159.9	140.279	234.894	200.06	176.35	228.759	227.769	170.382	186.011	252.93
PAQR5	Paqr5	ENSMUSG00000032278	148.574	-0.304529	-1.23501	0.123464	0.956117	146.118	72.4377	156.584	147.116	115.465	170.244	124.107	155.701	195.337	138.828
MAPK8IP2	Mapk8ip2	ENSMUSG00000022619	7157	-0.0639999	-1.04536	0.123558	0.956117	7184.7	6948.51	6647.32	7076.01	7360.43	7558.79	7281.79	7297.44	7439.28	7239.89
SRD5A1	Srd5a1	ENSMUSG00000021594	198.182	-0.188695	-1.13973	0.123738	0.956117	227.887	145.64	225.435	151.528	166.678	228.466	210.009	235.543	196.272	174.685
HYPK	Hypk	ENSMUSG00000027245	323.144	-0.16803	-1.12352	0.123862	0.956117	294.27	251.145	314.4	325.584	402.938	354.295	323.87	399.249	330.595	375.392
PSD2	Psd2	ENSMUSG00000024347	1596.89	0.0803844	1.0573	0.123919	0.956117	1538.69	1625.97	1716.92	1680.36	1768.16	1464.88	1489.96	1610.82	1671.88	1645.87
TJAP1	Tjap1	ENSMUSG00000012296	623.277	0.142951	1.10416	0.124143	0.956117	617.844	586.391	760.253	657.79	605.631	508.384	493.558	558.968	692.727	671.963
AVPI1	Avpi1	ENSMUSG00000018821	322.977	0.146935	1.10721	0.124152	0.956117	410.661	330.969	357.967	320.898	334.749	379.475	278.177	332.107	284.68	311.443
GOLIM4	Golim4	ENSMUSG00000034109	649.656	0.0847503	1.0605	0.124161	0.956117	637.31	689.081	713.874	625.855	651.857	635.502	607.65	611.221	627.011	647.19
CFAP119	Ccdc189	ENSMUSG00000057176	95.2895	0.197832	1.14697	0.124199	0.956117	99.3009	94.5205	111.781	113.649	93.0113	77.8992	108.364	79.252	96.3301	84.9003
TPT1P8	Tpt1	ENSMUSG00000060126	6726.74	0.0532959	1.03763	0.124255	0.956117	7104.3	6481.57	6573.14	7079.07	7005.69	6865.4	6432.88	6621.18	6654.25	6428.78
NYX	Nyx	ENSMUSG00000051228	16.2154	-0.466446	-1.3817	0.124313	0.956117	10.6241	18.0672	6.26343	16.3392	15.1071	15.7378	25.9101	19.1914	15.0515	15.7068
GNG4	Gng4	ENSMUSG00000021303	984.573	-0.109642	-1.07896	0.124361	0.956117	879.216	945.011	885.668	942.353	813.287	1076.24	965.467	938.249	921.019	915.714
KIF3A	Kif3a	ENSMUSG00000018395	3275.73	-0.0769065	-1.05475	0.124486	0.956117	3219.13	3078.53	3055.58	3073.2	3414.1	3342.92	3660.99	3251.99	3243.24	3207.29
STEAP2	Steap2	ENSMUSG00000015653	437.842	-0.128233	-1.09295	0.124496	0.956117	361.994	361.823	435.356	437.697	450.033	408.492	435.959	433.445	505.054	453.252
MYO1C	Myo1c	ENSMUSG00000017774	687.133	0.126633	1.09174	0.124551	0.956117	769.924	644.606	737.539	741.461	705.624	656.26	601.691	617.463	786.805	636.365
MBD3	Mbd3	ENSMUSG00000035478	1976.74	0.0783068	1.05578	0.124612	0.956117	1921	2001	2223.53	2073.1	1968.83	1971.92	1827.34	1974.94	1947.88	1926.43
GRIK3	Grik3	ENSMUSG00000001985	2911.16	-0.126265	-1.09146	0.124671	0.956117	2492.37	2452.34	2912.55	3077.64	2455.9	2591.31	3526.54	2779.53	3002.89	2710.24
CBLN1	Cbln1	ENSMUSG00000031654	90.2193	-0.292791	-1.22501	0.124725	0.956117	72.2611	94.2709	78.0948	96.6303	40.4351	98.3352	117.102	72.1854	98.0475	78.6284
LY6G6E	Ly6g6e	ENSMUSG00000013766	24.614	0.340025	1.26578	0.124739	0.956117	22.2205	22.8403	30.759	23.4482	29.2017	21.8378	22.2562	18.3845	21.2127	17.3606
CNPY4	Cnpy4	ENSMUSG00000036968	216.038	-0.135494	-1.09847	0.124803	0.956117	213.291	184.634	212.997	204.463	218.545	214.393	225.309	209.574	264.39	223.731
USP37	Usp37	ENSMUSG00000033364	740.516	0.125734	1.09106	0.124972	0.956117	634.775	893.134	811.152	706.083	695.141	676.68	713.127	619.39	711.97	704.33
THAP1	Thap1	ENSMUSG00000037214	209.31	0.163344	1.11988	0.125245	0.956117	265.004	210.276	231.539	252.795	195.685	249.497	178.656	186.98	209.049	205.877
SIX1	Six1	ENSMUSG00000051367	6.38323	0.740219	1.67043	0.125328	0.956117	5.71009	5.75489	3.24498	9.81204	10.7381	1.95874	2.78952	4.48153	9.31051	3.14027
ELMOD3	Elmod3	ENSMUSG00000056698	442.415	0.0924824	1.0662	0.125333	0.956117	452.543	439.462	515.1	476.585	440.489	440.816	446.082	445.727	430.4	413.006
TPH2	Tph2	ENSMUSG00000006764	22.6042	0.457575	1.37323	0.125392	0.956117	51.1865	13.1145	23.0352	25.92	28.2849	27.3958	21.5464	13.5098	17.1921	23.0224
MAIP1	Maip1	ENSMUSG00000025971	400.152	0.0937199	1.06712	0.125409	0.956117	439.476	419.063	385.479	418.952	428.964	405.149	378.705	391.863	426.415	360.678
DACH2	Dach2	ENSMUSG00000025592	9.68544	-0.677888	-1.5998	0.125409	0.956117	8.22772	6.39112	4.28084	8.63155	6.21519	9.93514	8.68511	27.0303	2.84247	10.3661
SP100	Sp100	ENSMUSG00000026222	93.7368	-0.191111	-1.14164	0.125529	0.956117	89.1762	84.6834	81.5136	78.5595	87.5621	105.865	92.8759	89.5425	91.4743	101.478
GRM1	Grm1	ENSMUSG00000019828	1113.29	-0.100603	-1.07222	0.12564	0.956117	1023.69	947.445	1108.62	1088.69	1093.22	1022.97	1147.62	1076.22	1166.5	1227.17
SRMS	Srms	ENSMUSG00000027579	9.76451	0.534023	1.44796	0.125641	0.956117	8.71753	14.4977	9.42016	12.0162	18.9581	3.96027	8.30442	12.4612	9.25567	10.5355
LAGE3	Lage3	ENSMUSG00000015289	156.267	-0.150888	-1.11025	0.125739	0.956117	123.16	157.946	148.936	167.376	135.169	167.828	169.782	175.816	124.81	172.401
ELFN2	Elfn2	ENSMUSG00000043460	5730.32	0.0700346	1.04974	0.125826	0.956117	5785.95	5803.82	6161.25	5956.5	5511.54	5340.37	5746.26	5438.44	5575.93	5728.99
PRODH	Prodh	ENSMUSG00000003526	674.522	0.160278	1.1175	0.125861	0.956117	616.516	636.383	909.708	711.653	710.725	632.153	495.598	688.69	714.835	678.117
VPS13C	Vps13c	ENSMUSG00000035284	3378.81	0.078752	1.0561	0.125876	0.956117	3182.69	3586.46	3526.93	3532.18	3568.13	2940.51	3378.39	3078.39	3675.73	3400.72
PEX10	Pex10	ENSMUSG00000029047	198.97	0.144244	1.10515	0.125983	0.956117	238.249	213.71	194.143	185.245	234.463	207.59	213.719	189.113	169.649	183.165
LRRC39	Lrrc39	ENSMUSG00000027961	5.56709	-0.838701	-1.78844	0.126048	0.956117	8.51487	3.66571	7.46627	2.24001	0	9.04021	9.65744	10.3905	7.78801	2.06652
ABCA6	Abca6	ENSMUSG00000044749	52.964	-0.270333	-1.20609	0.126055	0.956117	55.4759	41.3165	53.6625	37.5545	42.3216	40.6346	72.3026	51.0819	68.2744	45.4966
DCT	Dct	ENSMUSG00000022129	10.5699	-0.513755	-1.42776	0.126058	0.956117	9.59309	6.45757	6.92738	7.43281	11.4207	13.3265	15.3657	12.9152	8.73704	10.4046
FBXL14	Fbxl14	ENSMUSG00000030019	609.387	0.095854	1.0687	0.126072	0.956117	624.687	612.168	606.223	645.858	627.454	635.508	477.793	594.485	614.531	597.796
RPAIN	Rpain	ENSMUSG00000018449	208.95	0.157775	1.11557	0.126083	0.956117	198.652	271.346	179.191	210.217	206.406	209.619	196.929	208.951	190.137	148.796
LASP1	Lasp1	ENSMUSG00000038366	4304.21	-0.106014	-1.07625	0.126244	0.956117	4604.03	4131.82	4111.99	4147.88	4371.19	4446.6	4555.2	4407.55	4909.42	4679.44
RIPOR1	Ripor1	ENSMUSG00000038604	2812.39	0.0664807	1.04716	0.126312	0.956117	2857.48	2713.86	2835.12	2983.26	2812.58	2816.33	2443.86	2775.51	2755.95	2773.63
HMCN1	Hmcn1	ENSMUSG00000066842	229.066	0.488724	1.4032	0.126409	0.956299	129.909	518.399	311.118	259.985	261.641	294.461	207.459	231.623	166.481	153.293
MED23	Med23	ENSMUSG00000019984	918.401	0.0848733	1.06059	0.126444	0.956299	965.996	918.77	956.279	1025.62	919.314	857.821	952.556	899.152	886.758	911.521
PSMD1	Psmd1	ENSMUSG00000026229	2622.15	-0.0674204	-1.04784	0.126548	0.956676	2595.22	2508.51	2514	2333.94	2711.74	2825.86	2718.33	2566.28	2634.34	2526.47
LIN37	Lin37	ENSMUSG00000036845	331.29	0.184376	1.13633	0.12669	0.956753	437.375	329.472	326.704	413.566	261.928	326.273	314.751	361.733	260.462	291.621
KCTD7	Kctd7	ENSMUSG00000034110	333.391	0.13137	1.09533	0.126709	0.956753	312.883	326.346	359.419	324.369	400.017	348.467	301.36	293.91	326.759	300.517
DHX38	Dhx38	ENSMUSG00000037993	887.844	-0.0732717	-1.0521	0.126719	0.956753	820.861	834.427	895.059	810.721	926.63	901.763	895.789	851.681	981.43	887.415
WNT2	Wnt2	ENSMUSG00000010797	80.9995	0.316142	1.245	0.12685	0.957334	74.6671	59.8662	86.1889	86.1627	86.2467	58.3753	57.9697	68.4006	76.8986	54.5548
PRKD1	Prkd1	ENSMUSG00000002688	246.424	0.140737	1.10247	0.127165	0.958861	250.732	254.13	257.702	258.396	273.954	201.093	227.451	222.849	273.719	251.503
GABRB3	Gabrb3	ENSMUSG00000033676	7479.24	-0.0663275	-1.04705	0.127215	0.958861	7408.02	7382.4	6557.55	7294.57	7361.93	7660.44	7794.39	7732.91	7297.42	7215.73
RAB30	Rab30	ENSMUSG00000030643	1185.95	0.120768	1.08731	0.127627	0.961376	1171.66	1359.93	1271.92	1170.75	1227.86	1099.51	1160.76	1055.77	1084.54	1308.03
PPP1R21	Ppp1r21	ENSMUSG00000034709	1724.96	0.0892877	1.06384	0.127672	0.961376	2034.3	1750.72	1797.01	1600.88	1622.41	1712.22	1587.75	1715.32	1548.46	1707.62
LTBP2	Ltbp2	ENSMUSG00000002020	25.9342	-0.402114	-1.32144	0.127737	0.961376	27.3555	29.609	22.9844	21.0435	18.2493	16.8962	25.0269	38.5095	58.2769	25.7008
ZNF414	Zfp414	ENSMUSG00000073423	523.322	-0.121969	-1.08822	0.127776	0.961376	542.049	471.787	459.564	520.758	473.688	491.861	520.491	620.993	488.733	565.048
ODAD1	Odad1	ENSMUSG00000040189	41.5234	0.296126	1.22784	0.127964	0.961376	60.0551	43.1197	42.4287	44.4409	32.7871	32.2636	46.6152	33.1122	40.426	28.342
H2AZ1	H2az1	ENSMUSG00000037894	2103.3	0.114598	1.08267	0.128096	0.961376	2115.29	2250.03	2237.43	2236.19	2237.51	2079.95	2046.39	2087.99	1940.34	2075.15
FKBP1C	Fkbp1a	ENSMUSG00000032966	9689	-0.107965	-1.07771	0.128171	0.961376	10766.4	8844.91	7940.78	9818.83	9244.24	10657.7	9641.1	10079.4	9969.85	9890.72
TRMT12	Trmt12	ENSMUSG00000037085	183.288	-0.144489	-1.10534	0.128189	0.961376	199.082	153.692	182.881	172.303	177.219	228.346	199.72	164.737	196.276	187.464
LRTM2	Lrtm2	ENSMUSG00000055003	1905.84	0.0606343	1.04292	0.128428	0.961376	1901.84	2047.66	1935.26	1917.72	2073.45	1891.07	1766.14	1976.48	1948.84	1895.57
AP2B1	Ap2b1	ENSMUSG00000035152	8540.75	-0.0488968	-1.03447	0.128485	0.961376	8732.61	8373.16	8080.8	8578.49	8630.13	8589.13	8938.95	8335.67	8882.18	9111.2
COMMD2	Commd2	ENSMUSG00000036513	220.587	0.151522	1.11074	0.128506	0.961376	226.396	229.449	199.89	264.111	246.095	217.268	185.865	180.131	239.672	227.048
YOD1	Yod1	ENSMUSG00000046404	543.772	-0.093214	-1.06674	0.128556	0.961376	509.314	510.111	497.229	575.817	543.649	591.046	524.225	526.913	611.971	558.342
EIF5	Eif5	ENSMUSG00000021282	5100.94	-0.0685958	-1.0487	0.128619	0.961376	5007.16	4957.04	5101.03	5170.57	4851.96	5417.24	5743.93	5340.91	5026.11	4776.1
CDH4	Cdh4	ENSMUSG00000000305	571.916	-0.199141	-1.14801	0.128624	0.961376	507.93	463.325	430.929	593.849	530.401	612.565	607.837	501.494	535.858	640.311
DMBX1	Dmbx1	ENSMUSG00000028707	5.56722	-0.725464	-1.65343	0.128633	0.961376	3.44983	7.90638	1.243	2.58604	5.5129	7.62238	7.77836	9.37245	5.48582	4.95188
MED28	Med28	ENSMUSG00000015804	947.164	0.100455	1.07211	0.128642	0.961376	943.336	907.014	1011.83	975.435	982.441	944.675	832.637	995.245	906.773	817.486
HCN4	Hcn4	ENSMUSG00000032338	91.2376	-0.26842	-1.20449	0.128699	0.961376	80.9058	73.7042	74.2903	84.1173	67.9389	85.7346	97.7745	84.7524	88.9321	100.837
SUSD5	Susd5	ENSMUSG00000086596	262.728	-0.172172	-1.12675	0.128708	0.961376	263.932	272.358	248.224	246.308	227.865	278.093	288.743	297.476	277.505	276.347
NCF4	Ncf4	ENSMUSG00000071715	12.0306	0.522347	1.43629	0.12896	0.962036	18.9498	9.35869	25.543	10.6894	14.6389	14.1177	7.44297	10.3847	5.32082	16.5716
SLC30A9	Slc30a9	ENSMUSG00000029221	4209.46	0.0914415	1.06543	0.12899	0.962036	4256.02	4230.23	4302.82	4696.8	4068.83	4052.97	3475.79	4362.76	4136.33	4206.41
SGK2	Sgk2	ENSMUSG00000017868	24.0756	0.355172	1.27914	0.129047	0.962044	26.3943	22.8309	34.993	28.5194	23.9885	21.9891	28.6811	22.9171	18.7183	13.6325
CKS2	Cks2	ENSMUSG00000062248	14.0891	0.458889	1.37448	0.129127	0.962044	19.2409	18.9456	7.47029	12.6101	15.285	9.02288	10.7803	12.9247	14.1667	7.35952
TRA2B	Tra2b	ENSMUSG00000022858	1795.47	0.089135	1.06373	0.129154	0.962044	1754.08	1810.66	1645.98	1861.9	1915.63	1698.86	1621.41	1683.79	1778.81	1669.17
NCAN	Ncan	ENSMUSG00000002341	6538.7	-0.0705198	-1.05009	0.12952	0.962804	6574.98	6695.41	6364.2	6307.23	6931.79	6895.43	6987.25	6212.35	6852.12	7573.67
INF2	Inf2	ENSMUSG00000037679	4439.39	0.132572	1.09625	0.129528	0.962804	4534.03	4714.09	4817.24	4322.85	4426.13	3611.22	4487.95	4169.64	4441.79	4101.02
TCEANC	Tceanc	ENSMUSG00000051224	31.0558	-0.324633	-1.25235	0.129696	0.962804	30.1849	23.3466	36.0104	27.3598	23.7137	23.1723	38.5199	37.8939	47.4102	29.2095
PLCXD1	Plcxd1	ENSMUSG00000064247	463.311	0.159598	1.11698	0.129801	0.962804	411.39	445.509	608.607	433.545	458.746	416.445	450.098	460.852	364.675	417.079
HES7	Hes7	ENSMUSG00000023781	10.9741	-0.5271	-1.44103	0.129824	0.962804	5.77888	6.66687	9.56911	13.4263	8.14936	16.0819	12.5464	8.04309	5.94482	18.9352
TRIP13	Trip13	ENSMUSG00000021569	10.3456	-0.734515	-1.66384	0.129863	0.962804	6.87029	4.27159	5.51811	15.5196	8.40798	12.6804	6.4584	21.1414	7.42427	18.5226
SHROOM1	Shroom1	ENSMUSG00000018387	202.737	-0.153068	-1.11193	0.129864	0.962804	229.03	199.049	195.339	209.984	168.551	199.069	249.013	215.939	203.399	243.793
ATF1	Atf1	ENSMUSG00000023027	264.756	-0.137934	-1.10033	0.129939	0.962804	262.144	241.209	233.911	243.054	290.373	270.929	322.203	264.724	240.385	301.372
CD46	Cd46	ENSMUSG00000016493	270.121	-0.15064	-1.11006	0.130005	0.962804	240.431	275.873	314.139	237.213	213.069	273.521	316.55	299.297	278.081	252.12
GGPS1	Ggps1	ENSMUSG00000021302	1632.83	0.085807	1.06128	0.130015	0.962804	1608.78	1645.68	1550.38	1864.61	1560.48	1461.27	1640.38	1666.9	1593.11	1392.52
AMT	Amt	ENSMUSG00000032607	562.07	0.138262	1.10058	0.130238	0.963766	655.979	533.563	592.533	542.631	599.242	529.376	509.752	445.667	708.265	469.863
UBIAD1	Ubiad1	ENSMUSG00000047719	232.577	-0.116381	-1.08401	0.130538	0.964256	215.077	241.11	219.832	209.369	236.365	248.164	253.177	228.445	244.312	242.389
MYCBP	Mycbp	ENSMUSG00000028647	96.3323	-0.227055	-1.17044	0.130584	0.964256	105.602	67.167	94.1076	111.063	90.4315	100.441	132.481	109.346	91.0708	111.401
RCBTB1	Rcbtb1	ENSMUSG00000035469	941.843	0.120392	1.08703	0.130641	0.964256	1065.86	903.902	1080.04	861.34	905.783	953.686	868.587	844.962	969.826	794.166
CCR5	Ccr5	ENSMUSG00000079227	136.975	0.480812	1.39553	0.130673	0.964256	82.6128	176.183	78.9459	251.13	64.7916	65.07	74.051	158.08	70.6756	96.9891
C2orf80	D630023F18Rik	ENSMUSG00000044816	61.4068	-0.249962	-1.18918	0.130696	0.964256	74.6534	46.5385	42.4696	64.7565	45.6143	70.8008	59.5661	68.961	57.3581	68.5214
CCT2	Cct2	ENSMUSG00000034024	2510.39	-0.0628976	-1.04456	0.130863	0.964256	2542.1	2427.9	2329.87	2371.6	2524.71	2731.61	2558.35	2393.43	2512.88	2543.92
NINJ2	Ninj2	ENSMUSG00000041377	17.4685	-0.397741	-1.31744	0.130879	0.964256	11.2877	14.5347	17.9206	19.2416	16.4262	26.8616	23.8118	21.978	17.2943	13.8188
AGBL2	Agbl2	ENSMUSG00000040812	22.7337	-0.55967	-1.47393	0.130901	0.964256	14.0626	11.1902	18.2858	19.8258	9.72922	25.5534	19.4846	29.1231	17.6461	15.1845
KIAA1143	1110059G10Rik	ENSMUSG00000032551	255.505	-0.157952	-1.1157	0.130956	0.964256	247.414	274.827	193.653	276.762	242.793	273.637	267.904	303.784	241.004	290.78
TDRD12	Tdrd12	ENSMUSG00000030491	8.56557	0.663179	1.58357	0.130998	0.964256	6.97626	9.84835	9.25579	13.2117	5.90779	4.59779	11.4416	4.43702	8.87182	1.02691
RNF2	Rnf2	ENSMUSG00000026484	664.675	-0.106254	-1.07643	0.131191	0.964256	653.179	585.221	560.662	721.493	601.434	724.106	666.024	689.042	648.254	629.557
TWNK	Twnk	ENSMUSG00000025209	333.868	0.102233	1.07343	0.131292	0.964256	323.695	336.6	329.35	339.265	349.18	337.911	312.83	313.095	290.129	308.196
MUS81	Mus81	ENSMUSG00000024906	369.404	-0.116445	-1.08406	0.131495	0.964256	396.442	345.742	298.327	384.188	329.686	402.871	380.751	334.374	370.421	408.752
DNAJA3	Dnaja3	ENSMUSG00000004069	1368.82	0.0627748	1.04447	0.13151	0.964256	1390.84	1364.41	1275.14	1420.75	1430.23	1416.33	1257.14	1340.14	1310.38	1266.45
CDR1	Cdr1	ENSMUSG00000090546	5.33648	-0.831459	-1.77948	0.131544	0.964256	6.06153	6.41725	0	8.80733	2.4526	10.7215	4.47258	3.54283	13.5286	9.84183
MAPK1	Mapk1	ENSMUSG00000063358	13292.7	-0.0750907	-1.05343	0.131632	0.964256	13877.9	12716.8	11583.8	13518.4	12898.9	13443.6	14150.5	13684.2	13516.3	13253.7
SOX21-AS1	Gm4675	ENSMUSG00000090534	9.07949	0.539711	1.45368	0.13187	0.964256	12.9983	16.1024	9.84484	6.21472	11.4601	6.49041	9.54575	11.8541	6.76472	5.28598
HLA-DMB	H2-DMb1	ENSMUSG00000079547	29.6072	-0.358277	-1.28189	0.131875	0.964256	27.1588	21.6192	26.7955	21.0391	32.634	20.9408	23.3836	45.009	50.735	31.8755
SRCIN1	Srcin1	ENSMUSG00000038453	10965.6	0.0826248	1.05894	0.131882	0.964256	11128.8	11166.5	12441.1	11458.5	10697.3	9876.03	11018.5	10558.4	11384.9	10887
MRPL52	Mrpl52	ENSMUSG00000010406	236.277	0.148898	1.10872	0.131888	0.964256	258.967	229.481	266.133	256.84	243.963	227.154	244.355	252.423	175.445	231.53
MCF2L	Mcf2l	ENSMUSG00000031442	5932.45	0.0807272	1.05755	0.132015	0.964256	6018.55	6497.72	6633.67	5907.86	5608.21	5698.41	5055.95	5867.75	6459.42	5920.11
IGFBP2	Igfbp2	ENSMUSG00000039323	508.72	-0.199477	-1.14828	0.132032	0.964256	646.598	389.493	471.161	556.616	531.068	634.63	578.839	601.545	535.992	628.498
CNPPD1	Cnppd1	ENSMUSG00000033159	767.687	0.0911457	1.06522	0.132185	0.964256	721.937	781.708	876.326	811.021	804.032	755.565	687.856	789.715	768.029	750.78
PLXDC2	Plxdc2	ENSMUSG00000026748	908.829	-0.129078	-1.09359	0.132197	0.964256	853.672	853.324	939.776	875.717	911.243	764.634	1043.7	934.027	991.259	1115.12
EAF1	Eaf1	ENSMUSG00000021890	567.013	0.107748	1.07754	0.132204	0.964256	623.859	575.926	597.612	592.978	543.991	624.533	516.38	496.018	580.272	505.608
ASB6	Asb6	ENSMUSG00000039483	649.849	0.108081	1.07779	0.132272	0.964256	747.497	689.045	600.155	666.812	633.969	638.672	617.157	555.889	639.581	643.81
ZBTB40	Zbtb40	ENSMUSG00000060862	563.756	0.145496	1.10611	0.132345	0.964256	548.373	624.651	596.068	610.139	575.493	446.643	452.234	598.788	660.833	516.737
CD33	Cd33	ENSMUSG00000004609	290.59	0.182506	1.13485	0.132392	0.964256	341.295	280.343	305.675	367.824	275.913	209.581	335.94	319.771	258.599	261.582
DDX49	Ddx49	ENSMUSG00000057788	548.922	-0.110249	-1.07941	0.132403	0.964256	530.126	527.181	504.993	525.572	477.894	617.58	565.632	527.504	499.421	555.416
STAB1	Stab1	ENSMUSG00000042286	520.763	0.184826	1.13668	0.132447	0.964256	679.324	544.492	521.847	415.737	705.248	421.561	470.153	579.186	517.053	534.272
NIT1	Nit1	ENSMUSG00000013997	824.059	-0.079188	-1.05642	0.132545	0.964256	795.249	796.906	842.024	736.158	828.105	863.867	852.567	824.134	840.841	841.997
IFT80	Ift80	ENSMUSG00000027778	800.204	0.0858162	1.06129	0.132546	0.964256	853.595	794.943	735.409	786.765	873.139	766.476	755.211	729.067	818.237	745.873
GRIP2	Grip2	ENSMUSG00000030098	1049.32	0.0847429	1.0605	0.132574	0.964256	976.649	1160.54	1130.28	1103.63	995.459	982.033	1020.74	1004.79	986.126	1063.7
NOB1	Nob1	ENSMUSG00000003848	582.281	0.0871198	1.06225	0.132654	0.964256	650.627	643.772	603.306	580.725	587.804	587.079	496.681	611.208	577.783	618.429
RWDD3	Rwdd3	ENSMUSG00000028133	95.0725	-0.182862	-1.13513	0.132928	0.965085	110.715	92.0403	95.3793	73.0823	80.9395	105.083	110.045	98.0414	100.33	99.0616
THAP11	Thap11	ENSMUSG00000036442	550.357	0.104134	1.07485	0.13296	0.965085	602.359	507.402	508.621	585.458	609.526	557.546	496.726	543.298	501.771	519.349
POLR3C	Polr3c	ENSMUSG00000028099	465.903	0.133393	1.09687	0.133182	0.965085	486.786	469.09	517.695	530.024	463.421	461.143	506.726	488.301	433.384	358.455
CCDC92B	Ccdc92b	ENSMUSG00000069814	1075.11	0.0932767	1.06679	0.133225	0.965085	1174.87	1172	1066.72	1113.45	1145.96	1088.26	946.071	1142.07	1120.59	1026.57
EIF4G3	Eif4g3	ENSMUSG00000028760	7951.01	-0.0901145	-1.06445	0.13324	0.965085	7654.09	7973.08	7722.25	7515.52	8365.55	7605.58	9503.93	8108.31	8364.24	8178.09
LYPLAL1	Lyplal1	ENSMUSG00000039246	76.3587	-0.216618	-1.16201	0.133377	0.965085	85.8885	62.0866	73.189	74.1949	60.4222	74.6155	115.897	84.648	65.1514	72.8173
ZCCHC18	Zcchc18	ENSMUSG00000031428	5898.52	-0.0643333	-1.0456	0.133419	0.965085	6022.64	5494.28	5428.6	5823.06	5575.28	6332.59	5765.95	5942.58	5706.99	5886.03
MACO1	Maco1	ENSMUSG00000028826	1762.31	-0.0797641	-1.05685	0.133437	0.965085	1737.97	1710.28	1822.51	1668.54	1688.41	1746.41	1985.65	1890.73	1674.19	1818.92
RAB29	Rab29	ENSMUSG00000026433	51.0998	-0.274287	-1.2094	0.133537	0.965085	63.2868	40.0621	48.8099	36.0954	50.3087	68.5245	57.3215	48.6246	45.2377	68.5438
TMEM14DP	Tmem14c	ENSMUSG00000021361	614.266	-0.0885499	-1.0633	0.133545	0.965085	593.109	571.818	609.882	600.881	625.395	671.935	663.459	612.179	638	604.081
C11orf24	1810055G02Rik	ENSMUSG00000035372	578.023	-0.1683	-1.12373	0.133572	0.965085	628.503	497.071	461.587	533.98	647.882	641.466	802.735	603.891	536.897	524.187
NTNG2	Ntng2	ENSMUSG00000035513	474.976	-0.0985649	-1.07071	0.133678	0.965085	459.908	449.839	484.68	504.609	451.38	453.642	586.296	499.178	458.643	513.464
PLA2G2D	Pla2g2d	ENSMUSG00000041202	5.30203	0.739621	1.66974	0.133701	0.965085	6.81655	3.39932	5.54607	8.65236	8.78624	7.64395	2.55345	1.99063	2.06864	5.63845
ST7L	St7l	ENSMUSG00000045576	491.636	0.20673	1.15407	0.133715	0.965085	635.314	622.098	339.202	525.657	500.565	345.611	567.207	459.966	379.065	521.453
TMEM265	Tmem265	ENSMUSG00000106715	25.5163	0.402849	1.32212	0.133764	0.965085	33.2285	27.97	41.1928	18.2304	33.928	17.8826	17.0565	27.6052	25.8458	29.0746
ELK3	Elk3	ENSMUSG00000008398	192.124	-0.154029	-1.11267	0.133903	0.965085	181.569	159.71	191.052	209.99	206.146	236.793	184.453	232.745	164.29	241.458
MAP2K3	Map2k3	ENSMUSG00000018932	380.079	0.121404	1.08779	0.134038	0.965085	450.478	416.651	439.122	359.845	340.452	361.389	340.616	360.016	375.049	405.916
RCAN2	Rcan2	ENSMUSG00000039601	6253.4	0.104228	1.07492	0.134048	0.965085	6832.97	7005.91	5857.4	6010.63	6917.21	6170.31	5463.87	6600.8	6826.06	5295.07
BAG4	Bag4	ENSMUSG00000037316	1740.85	-0.0708946	-1.05037	0.134066	0.965085	1771.71	1604.04	1529.26	1836.97	1729.8	1865.3	1738.55	1799.16	1695.3	1798.6
PLIN2	Plin2	ENSMUSG00000028494	99.9692	0.263787	1.20063	0.134174	0.965085	140.676	79.218	99.075	89.0212	144.904	78.3442	82.961	87.2139	97.6049	113.286
CHCHD2	Chchd2	ENSMUSG00000070493	2710.65	0.0967436	1.06936	0.134211	0.965085	2991.07	2738.73	2828.45	2854.19	2679.7	2876.6	2383.94	2764.99	2592.73	2560.9
FGD3	Fgd3	ENSMUSG00000037946	192.597	0.155803	1.11404	0.134252	0.965085	206.174	222.108	221.942	187.188	194.068	182.399	206.101	189.506	200.434	146.905
CCNG2	Ccng2	ENSMUSG00000029385	1096.81	0.0816647	1.05824	0.13433	0.965085	1065.72	1158.74	1034.37	1183.32	1179.4	1113.14	1023.68	998.67	1096.54	1081.28
[truncated: 12,164 more rows]

## Sheet: Shank3-HM_CTX
Supplementary Table 5. Raw RNA-Seq data from cortex, hippocampus, and striatum of Shank3-HT and Shank3-HM mice.
Gene Information			Deseq2 Results					Cortex-HM					Cortex-WT
HGNC symbol	Mouse symbol	Ensemble ID	baseMean	log2FC	FC	p-value	adjusted p-value	Conv_Ctx_HM1	Conv_Ctx_HM2	Conv_Ctx_HM3	Conv_Ctx_HM4	Conv_Ctx_HM5	Conv_Ctx_WT1	Conv_Ctx_WT2	Conv_Ctx_WT3	Conv_Ctx_WT4	Conv_Ctx_WT5
SHANK3	Shank3	ENSMUSG00000022623	5714.64	-0.979334	-1.97155	2.22045e-16	3.94307e-12	3805.96	4231.94	3927.22	3471.68	3683.75	6571.67	7062.79	7882.71	8206.8	7972.96
GPR139	Gpr139	ENSMUSG00000066197	32.553	1.69758	3.24355	2.08012e-09	1.84694e-05	44.5106	65.971	42.5015	35.7527	59.4899	11.7121	14.676	23.2332	15.8929	11.5663
PAM	Pam	ENSMUSG00000026335	5224.02	-0.220277	-1.16496	2.86054e-05	0.124037	5068.13	4328.18	4650.38	5087.61	4920.33	5597.12	5192.87	5640.17	5544.77	6050.68
APLN	Apln	ENSMUSG00000037010	863.86	-0.262035	-1.19917	3.18426e-05	0.124037	769.644	781.634	725.332	749.827	780.546	943.431	810.771	933.334	1004.68	879.827
TNFRSF19	Tnfrsf19	ENSMUSG00000060548	1885.02	-0.224859	-1.16866	4.14682e-05	0.124037	1720.66	1573.54	1656.42	1751.7	1815.47	1929.2	2029.17	2030.01	1867.97	2098.27
NFKBIA	Nfkbia	ENSMUSG00000021025	464.417	0.431548	1.34868	4.19092e-05	0.124037	578.282	528.925	514.648	433.926	632.713	391.948	383.627	398.837	418.964	403.484
RRP7A	Rrp7a	ENSMUSG00000018040	2172.86	0.211828	1.15815	8.0487e-05	0.174122	2416.69	2352.33	2296.05	2260.22	2500.88	2027.23	2138.55	2056.49	1957.57	2032.81
DACT2	Dact2	ENSMUSG00000048826	1405.24	-0.427655	-1.34505	9.1159e-05	0.174122	1484.13	952.903	1239.72	1183	1166.86	1681.41	1759	1637.29	1412.01	1613.7
SLC25A18	Slc25a18	ENSMUSG00000004902	1306.97	-0.264427	-1.20116	9.31445e-05	0.174122	1168.6	1005.01	1216.76	1339.79	1092.45	1322.61	1394.11	1467.17	1430.77	1375.33
GPHN	Gphn	ENSMUSG00000047454	1563.71	0.322406	1.25041	9.80917e-05	0.174122	1749.82	1878.98	1514.02	2033.86	1651.42	1379.95	1446.07	1328	1382.11	1517.99
PLPP4	Plpp4	ENSMUSG00000070366	51.6288	0.762521	1.69645	0.000109294	0.174122	68.7688	69.4863	70.2391	50.4429	71.3795	30.5279	43.3575	32.0921	50.2865	39.3473
ITFG2	Itfg2	ENSMUSG00000001518	392.204	0.312423	1.24179	0.000117663	0.174122	415.945	396.066	427.469	492.138	502.691	372.928	342.753	373.975	346.091	357.881
KDR	Kdr	ENSMUSG00000062960	417.563	-0.365368	-1.28821	0.000172396	0.231463	367.513	329.448	303.646	393.829	369.152	446.853	475.76	391.182	400.619	553.961
CNIH4	Cnih4	ENSMUSG00000062169	769.531	0.344734	1.26992	0.00018248	0.231463	821.65	854.307	873.19	1063.18	753.857	670.406	637.169	678.012	778.972	666.902
GINS2	Gins2	ENSMUSG00000031821	21.2048	-1.63889	-3.11425	0.000220256	0.260754	8.40132	13.7378	10.7652	7.9156	15.4532	50.4464	15.9206	27.6994	30.49	53.9341
DCAF5	Dcaf5	ENSMUSG00000049106	2533.11	-0.256962	-1.19496	0.000286432	0.293801	2353.12	1925.25	2466.71	2248.85	2183.57	2770.1	2925.1	2628.02	2633.72	2396.3
CYP4B1	Cyp4b1	ENSMUSG00000028713	14.4019	-1.3879	-2.61697	0.000289369	0.293801	11.988	3.2725	7.29392	6.54211	11.5977	32.9362	13.1752	22.1994	15.9701	26.5487
GPS2	Gps2	ENSMUSG00000023170	362.691	0.261044	1.19835	0.000365475	0.341585	378.974	404.094	404.148	433.45	383.481	309.783	349.293	356.337	350.545	307.448
TRIL	Tril	ENSMUSG00000043496	1235.93	-0.227488	-1.17079	0.000391521	0.347632	1034.97	1214.28	1137.41	1092.55	1072.45	1217.41	1374.74	1153.25	1364.03	1387.75
DMPK	Dmpk	ENSMUSG00000030409	522.225	0.388094	1.30866	0.000437176	0.351484	506.083	603.606	560.1	557.172	696.653	428.698	408.629	409.904	451.784	537.082
INSYN2A	Insyn2a	ENSMUSG00000073805	272.275	0.369485	1.29189	0.000453872	0.351484	311.719	389.248	271.084	306.583	275.512	250.976	268.042	207.473	242.834	232.171
CACUL1	Cacul1	ENSMUSG00000033417	1808.43	-0.139762	-1.10172	0.00048014	0.351484	1776.89	1718.03	1686.88	1653.29	1757.67	1898.71	1838.2	1894.83	1904.7	1937.54
RASGEF1B	Rasgef1b	ENSMUSG00000089809	1306.44	-0.286138	-1.21937	0.000483691	0.351484	1260.9	1025.43	1232.12	1343.96	1172.26	1459.66	1660.58	1447.02	1379.01	1407.52
DNAH10	Dnah10	ENSMUSG00000038011	31.1298	1.16089	2.23595	0.000520983	0.351484	21.0158	35.9295	31.8238	57.8895	70.7157	25.6947	23.3131	15.0026	7.9278	22.5988
ACO1	Aco1	ENSMUSG00000028405	699.966	-0.204464	-1.15226	0.000597558	0.351484	657.657	656.189	680.508	641.219	622.269	767.045	771.007	714.155	778.89	720.484
BTBD3	Btbd3	ENSMUSG00000062098	5225.18	-0.173634	-1.1279	0.000602988	0.351484	4848.21	4662.61	4808.17	5001.3	4698.43	5235.33	5063.12	5538.22	5778.98	5477.21
IGFBP2	Igfbp2	ENSMUSG00000039323	508.72	-0.533621	-1.44756	0.000614051	0.351484	513.818	340.348	269.909	424.943	507.339	634.63	578.839	601.545	535.992	628.498
NOP58	Nop58	ENSMUSG00000026020	1030.54	0.372812	1.29487	0.000614264	0.351484	1307.48	1084.94	1085.46	1303.18	1105.64	999.971	1039.82	818.336	787.609	898.399
PLEKHF1	Plekhf1	ENSMUSG00000074170	84.0621	0.606861	1.52294	0.000615937	0.351484	85.9752	118.213	106.807	84.3949	131.446	63.008	74.7089	61.188	88.4892	59.6831
SLCO1C1	Slco1c1	ENSMUSG00000030235	1604.57	-0.209303	-1.15613	0.00061994	0.351484	1444	1581.2	1418.97	1407.06	1487.2	1514.69	1760.54	1679.94	1653.66	1877.81
PHF19	Phf19	ENSMUSG00000026873	23.2732	1.23435	2.35275	0.000658505	0.351484	24.9903	28.5769	47.869	17.6636	39.2317	11.7975	17.3679	17.4613	7.72228	10.9755
SLC40A1	Slc40a1	ENSMUSG00000025993	308.853	-0.338738	-1.26465	0.000658901	0.351484	251.355	218.412	309.038	287.261	247.986	318.569	335.989	319.885	304.931	379.69
SKA2	Ska2	ENSMUSG00000020492	315.478	0.405642	1.32468	0.000672962	0.351484	296.091	389.094	378.217	419.545	303.422	316.303	231.363	248.861	278.736	270.544
TRIM14	Trim14	ENSMUSG00000039853	8.1211	-1.71178	-3.27565	0.000854336	0.421425	4.55459	2.7901	3.18667	5.94239	3.35704	8.0922	22.1738	13.6895	11.8636	8.48467
DACT3	Dact3	ENSMUSG00000078794	3902.64	-0.175593	-1.12943	0.000888763	0.426546	3616.37	3226.22	3868.38	3863.77	3791.88	4038.82	4097.77	4039.89	4391.63	4177.08
USP3	Usp3	ENSMUSG00000032376	558.365	0.287681	1.22068	0.000912757	0.426546	625.308	637.676	603.879	684.731	557.994	482.535	559.897	471.826	557.463	475.795
SLC12A5	Slc12a5	ENSMUSG00000017740	15805.1	-0.183265	-1.13545	0.00105421	0.434155	15830.6	13436.4	15686.2	12889.9	15118.5	17038	15813.7	16654.3	16924.8	16417.8
CASP8AP2	Casp8ap2	ENSMUSG00000028282	409.439	0.380119	1.30145	0.00111231	0.434155	359.113	537.778	458.326	567.11	397.318	333.498	363.93	392.235	343.111	339.582
ISLR2	Islr2	ENSMUSG00000051243	1490.03	0.312694	1.24202	0.00111959	0.434155	1769.57	1623.31	1701.76	1428.12	1921.01	1546.2	1573.77	1301.72	1166.53	1207.88
CUX2	Cux2	ENSMUSG00000042589	3979.34	-0.3219	-1.24998	0.00112142	0.434155	3987.38	2717.58	3326.43	4140.85	3164.89	3873.32	4719.76	4591	4223.01	4263.32
RHBDL3	Rhbdl3	ENSMUSG00000017692	477.557	0.493155	1.40752	0.00114056	0.434155	469.331	916.602	560.739	479.504	570.371	434.52	421.826	376.648	427.538	468.672
ABCA2	Abca2	ENSMUSG00000026944	7326.43	0.25364	1.19221	0.00116068	0.434155	7398.34	7399.69	8103.35	9194.36	8236	6588.32	6813.57	6281.88	6984.75	7155.99
MOXD1	Moxd1	ENSMUSG00000020000	134.2	0.367522	1.29013	0.00119121	0.434155	158.869	152.331	150.171	156.106	147.75	118.507	107.542	104.865	151.757	112.061
HTR4	Htr4	ENSMUSG00000026322	35.0099	1.53706	2.90203	0.00120061	0.434155	42.4898	182.355	22.058	26.5898	40.8271	34.9775	17.1176	25.785	14.7035	16.6057
FKBP5	Fkbp5	ENSMUSG00000024222	903.641	0.436209	1.35304	0.00120136	0.434155	796.081	1297.25	1224.71	1031.72	950.112	883.287	553.652	833.502	910.47	737.576
GKAP1	Gkap1	ENSMUSG00000021552	265.296	0.36437	1.28732	0.00123163	0.434155	241.691	364.444	273.347	305.961	309.803	219.099	222.049	210.136	268.477	243.813
GPM6B	Gpm6b	ENSMUSG00000031342	23523.3	-0.073211	-1.05206	0.0012455	0.434155	22641.5	23187.5	22287.8	23132.8	22479	23972.4	24365.8	23986.7	23763.3	23556.9
TLCD1	Tlcd1	ENSMUSG00000019437	535.686	-0.29705	-1.22863	0.00130844	0.434155	500.449	483.1	495.113	437.206	515.108	635.426	597.845	633.052	505.726	617.403
C14orf93	4931414P19Rik	ENSMUSG00000022179	101.213	-0.773555	-1.70948	0.00131828	0.434155	81.6768	53.5826	119.216	55.0724	76.2055	94.272	109.049	148.567	129.383	177.71
PCP4	Pcp4	ENSMUSG00000090223	3157.14	0.304053	1.23461	0.00133601	0.434155	3288.39	4765.51	3342.99	3205.81	3444.93	2998.79	3157.12	2833.68	2915.53	2712.81
ACAA1	Acaa1b	ENSMUSG00000010651	12.6816	1.27469	2.41947	0.00135856	0.434155	12.3704	15.4467	25.0945	11.7913	15.7298	4.78902	6.14382	5.4639	8.99745	8.00293
KIFC3	Kifc3	ENSMUSG00000031788	1300.72	-0.244576	-1.18474	0.00138993	0.434155	1070.02	1167.9	1014.14	1328.96	1279.5	1401.15	1309.37	1490.71	1258.35	1480.03
GALNT16	Galnt16	ENSMUSG00000021130	3473.33	0.139251	1.10133	0.00141648	0.434155	3735.86	3633.65	3710.06	3744.27	3819.26	3279.52	3492.41	3459.69	3323.28	3372.83
PDGFRB	Pdgfrb	ENSMUSG00000024620	733.4	-0.245856	-1.1858	0.00141801	0.434155	621.428	673.231	644.388	671.288	709.113	734.626	869.209	721.195	756.128	852.777
NEXN	Nexn	ENSMUSG00000039103	58.7675	1.37429	2.5924	0.00161713	0.448845	64.374	258.172	30.7428	50.7905	41.0074	22.9366	42.3615	26.4066	39.2101	42.6679
SMIM17	Smim17	ENSMUSG00000093536	293.108	0.415732	1.33398	0.00165612	0.448845	295.781	464.834	287.941	344.648	314.819	259.911	202.445	280.46	293.108	244.461
VWC2L	Vwc2l	ENSMUSG00000045648	170.117	0.418738	1.33676	0.00166267	0.448845	178.964	245.811	213.319	185.214	183.662	180.416	150.252	144.207	127.801	149.334
SLCO1A2	Slco1a4	ENSMUSG00000030237	1755.84	-0.290788	-1.22331	0.00168867	0.448845	1414.52	1702.08	1601.73	1371.25	1532.23	1601.8	2145.95	1870.29	1658.15	2050.74
PTMA	Ptma	ENSMUSG00000026238	5583.32	0.170652	1.12557	0.00171379	0.448845	5540.85	6023.13	5691.7	6684.34	6034.79	5650.2	4828.44	5226.08	5524.14	5399.39
EDEM1	Edem1	ENSMUSG00000030104	618.852	-0.292931	-1.22513	0.00174522	0.448845	534.957	491.93	553.039	523.378	555.001	604.604	663.433	748.791	649.692	596.043
PAPLN	Papln	ENSMUSG00000021223	106.342	0.830222	1.77796	0.00178009	0.448845	120.555	275.116	117.706	77.0307	96.955	62.7593	89.3508	79.7698	71.9643	82.8405
B4GALT2	B4galt2	ENSMUSG00000028541	2310.71	-0.177641	-1.13103	0.00181936	0.448845	2233.18	1848.52	2266.74	2140.26	2298.96	2435.67	2429.31	2540.5	2359.65	2438.24
NCAN	Ncan	ENSMUSG00000002341	6538.7	-0.170074	-1.12512	0.00182803	0.448845	6401.22	6278.12	5863.9	6423.86	5719.04	6895.43	6987.25	6212.35	6852.12	7573.67
C19orf54	BC024978	ENSMUSG00000078786	420.027	-0.367403	-1.29003	0.0018301	0.448845	365.34	404.082	386.257	384.096	273.133	567.164	488.886	424.544	367.718	488.38
WLS	Wls	ENSMUSG00000028173	1012.76	-0.19242	-1.14268	0.00191176	0.448845	1071.44	866.332	902.701	927.124	966.754	1024.67	1154.59	1131.61	1026.72	1074.52
XAF1	Xaf1	ENSMUSG00000040483	102.282	0.436818	1.35362	0.00191757	0.448845	126.839	122.054	103.865	112.108	130.23	118.732	86.4535	73.3704	83.7898	78.7304
SLC38A3	Slc38a3	ENSMUSG00000010064	1841.13	-0.16355	-1.12004	0.00193063	0.448845	1705.81	1728.34	1744.82	1667.57	1761.1	1751.06	2034.45	1941.57	1815.61	2097.47
RPS6KA5	Rps6ka5	ENSMUSG00000021180	522.826	0.358975	1.28251	0.00194415	0.448845	520.152	792.095	544.177	610.982	523.44	542.282	470.131	465.004	417.44	434.904
TMEM117	Tmem117	ENSMUSG00000063296	103.324	0.456811	1.37251	0.00194839	0.448845	133.051	150.67	129.493	124.786	92.2861	114.1	80.3609	97.5674	84.7293	81.8111
AXL	Axl	ENSMUSG00000002602	1400.35	-0.244225	-1.18446	0.0020537	0.448845	1149.56	1280.44	1352.96	1449.87	1176.78	1277.27	1512.77	1532.04	1613.83	1652.49
SCUBE3	Scube3	ENSMUSG00000038677	37.8958	2.33073	5.0306	0.00205555	0.448845	13.3406	294.711	38.2753	14.9045	26.5861	19.4936	15.3128	12.895	10.93	18.4729
CSPG5	Cspg5	ENSMUSG00000032482	7231.36	-0.139771	-1.10173	0.00208279	0.448845	7598.07	6721.12	6723	6789.45	6924.12	8003.97	7900.14	7783.5	7167.21	7434.54
TEDC1	Tedc1	ENSMUSG00000037466	28.5435	-1.09332	-2.13365	0.00208513	0.448845	28.01	17.0705	10.5603	21.1837	20.046	36.2148	73.1482	37.2562	35.0952	26.9436
ARAP1	Arap1	ENSMUSG00000032812	402.157	-0.323309	-1.2512	0.00208758	0.448845	348.67	389.362	363.297	307.695	363.315	437.819	403.366	491.256	518.378	377.64
SUN1	Sun1	ENSMUSG00000036817	2786.24	-0.172496	-1.12701	0.00213641	0.448845	2798.6	2510.83	2692.76	2779.25	2392.07	2977.79	3087.96	3083.91	2868.56	2823.46
AIFM1	Aifm1	ENSMUSG00000036932	550.806	0.216053	1.16155	0.00222017	0.448845	612.293	547.111	531.722	593.848	596.083	518.286	525.497	471.24	491.008	472.217
RPS24	Rps24	ENSMUSG00000025290	4576.06	0.177096	1.13061	0.0022212	0.448845	4490.01	4878.74	4736.85	5399.86	4711.66	4438.87	4207.2	4466.15	4421.53	3879.49
RASGRP2	Rasgrp2	ENSMUSG00000032946	649.666	0.782921	1.72061	0.00225025	0.448845	772.074	1611.06	519.032	642.28	712.443	490.909	522.387	452.721	449.362	560.541
BEX2	Bex1	ENSMUSG00000050071	780.587	0.251008	1.19004	0.00226763	0.448845	839.879	944.078	762.502	984.895	874.93	809.088	797.634	656.214	687.652	746.119
PRPH	Prph	ENSMUSG00000023484	13.0284	-1.31962	-2.49601	0.00227408	0.448845	7.75475	6.16089	5.37103	5.68752	11.7875	33.7018	18.9388	12.6917	22.9797	7.996
ARL2BP	Arl2bp	ENSMUSG00000031776	2929.18	-0.116656	-1.08422	0.00227818	0.448845	2849.18	2668.47	2835.28	2818.89	2860.15	2952.28	3131.83	2937.59	3063.62	3127.52
PPIL4	Ppil4	ENSMUSG00000015757	1148.34	0.147027	1.10729	0.00229476	0.448845	1192.42	1193.2	1183.83	1320.6	1187.35	1036.6	1103.63	1097.55	1131.28	1115.91
PHOSPHO1	Phospho1	ENSMUSG00000050860	795.965	-0.268904	-1.20489	0.00229552	0.448845	690.302	589.103	779.328	641.954	756.561	848.67	738.454	920.539	872.892	787.476
MRPL35	Mrpl35	ENSMUSG00000052962	617.742	0.281596	1.21554	0.00230009	0.448845	689.701	660.414	721.773	737.957	610.131	523.342	574.934	508.176	685.298	524.217
CEP350	Cep350	ENSMUSG00000033671	1859.17	0.17315	1.12752	0.00237959	0.459313	1911.29	2024.26	2095.84	2088.56	1909.11	1628.95	1853.96	1760.63	1831	1816.6
CCN2	Ccn2	ENSMUSG00000019997	463.445	0.562682	1.47701	0.00241031	0.46024	389.824	444.568	613.393	541.339	850.622	392.147	323.524	384.567	489.698	334.115
PAK6	Pak6	ENSMUSG00000074923	2165.28	-0.145107	-1.10581	0.00246864	0.462342	2098.61	2154.84	2052.08	2012.1	1998.72	2309.66	2129.87	2397.63	2304.94	2270.93
EOGT	Eogt	ENSMUSG00000035245	1172.73	-0.257883	-1.19572	0.00247339	0.462342	1089.84	1085.5	996.189	1073.14	1191.73	1255.88	1432.59	1181.42	1194.64	1435.65
STING1	Sting1	ENSMUSG00000024349	87.3823	0.480893	1.39561	0.00255813	0.464162	98.4422	85.4636	111.856	146.228	92.466	73.3591	78.7626	76.3915	75.2891	71.7372
EMC8	Emc8	ENSMUSG00000031819	1476.95	0.179267	1.13231	0.00256247	0.464162	1524.12	1420.52	1645.22	1464.9	1578.31	1247.39	1276.4	1356.8	1394.83	1470.62
TMCO4	Tmco4	ENSMUSG00000041143	70.1404	-0.56668	-1.48111	0.00264784	0.464162	65.81	63.3974	43.0763	55.218	62.8285	121.067	69.5344	95.0495	71.2505	78.0005
ZNF446	Zfp446	ENSMUSG00000033961	265.719	0.30802	1.23801	0.00268299	0.464162	271.57	370.344	297.937	305.633	273.174	254.063	238.004	226.724	232.597	273.874
CDHR1	Cdhr1	ENSMUSG00000021803	49.9543	1.23836	2.3593	0.00271206	0.464162	60.5559	221.012	40.0233	27.5533	49.3096	36.4484	30.514	30.9723	35.5313	35.6622
GTF3C1	Gtf3c1	ENSMUSG00000032777	3254.25	0.12819	1.09292	0.00272506	0.464162	3300.56	3703.65	3314.99	3392.25	3350.57	3061.44	3166.66	3044.09	3055	3281.98
GPX1	Gpx1	ENSMUSG00000063856	1120.08	0.15174	1.11091	0.00274152	0.464162	1154.42	1236.72	1159.95	1187.67	1186.84	1031.18	1039.28	1139.03	1054.54	1073.53
ARRDC2	Arrdc2	ENSMUSG00000002910	263.889	0.361743	1.28498	0.00274451	0.464162	327.121	289.597	337.321	232.258	285.519	202.05	211.731	272.262	244.201	217.694
DPYSL5	Dpysl5	ENSMUSG00000029168	610.702	0.371588	1.29378	0.00278601	0.466408	745.435	1006.22	593.214	542.302	746.732	541.63	566.475	573.374	560.498	567.829
SNAPC2	Snapc2	ENSMUSG00000011837	401.466	-0.263613	-1.20048	0.00281032	0.466408	408.591	374.526	350.616	342.677	388.166	428.703	487.132	502.566	402.741	418.799
IMPA1	Impa1	ENSMUSG00000027531	1616.19	0.179482	1.13248	0.0028511	0.468794	1682.76	1892.43	1628.08	1697.22	1609.61	1592.22	1481.13	1564.91	1475.4	1399.38
MTERF2	Mterf2	ENSMUSG00000049038	212.605	0.330626	1.25756	0.00297248	0.479866	200.196	268.427	215.648	299.722	285.861	187.345	214.498	202.266	203.746	195.588
DNAJC15	Dnajc15	ENSMUSG00000022013	1573.58	0.285517	1.21885	0.00326629	0.522548	1911.97	1855.05	1454.24	2068.66	1594.04	1398.12	1475.59	1333.44	1596.25	1480.12
RBM8A	Rbm8a	ENSMUSG00000038374	948.958	0.177986	1.1313	0.00336894	0.534158	1008.79	1018.58	1079.05	1090.13	963.687	982.704	830.901	860.352	994.864	891.331
ARRDC3	Arrdc3	ENSMUSG00000074794	1167	0.203074	1.15115	0.00345989	0.543723	1252.17	1364.46	1291.41	1074.11	1210.36	1075.18	1038.56	978.987	1187.53	1102.3
USHBP1	Ushbp1	ENSMUSG00000034911	165.024	-0.390788	-1.31111	0.00353787	0.551101	139.283	133.439	139.901	148.78	149.476	193.932	213.263	197.542	144.398	182.713
GBP6	Gbp4	ENSMUSG00000079363	74.2055	-0.765278	-1.6997	0.00357927	0.552701	57.6756	41.6078	47.2093	55.9008	95.1919	85.741	86.3528	77.5559	115.082	142.757
RASSF3	Rassf3	ENSMUSG00000025795	1423.43	-0.414017	-1.33239	0.00361359	0.55319	1360.8	765.905	1375.12	1323.85	1051.53	1720.5	1401.46	1827.47	1552.85	1327.81
EBF4	Ebf4	ENSMUSG00000053552	237.525	0.386087	1.30684	0.00367929	0.557186	234.901	362.022	294.441	272.389	233.976	206.238	219.697	200.555	224.467	217.604
TSPYL2	Tspyl2	ENSMUSG00000041096	2499.82	0.172953	1.12736	0.00376296	0.557186	2496.56	3000.21	2544.25	2827.33	2635.16	2609.89	2469.19	2319.44	2235.62	2337.4
CABIN1	Cabin1	ENSMUSG00000020196	2798.07	-0.159417	-1.11684	0.00376816	0.557186	2645	2474.21	2737.79	2695.62	2654.13	2730.73	3186.46	2910.88	2889.58	3029
LYRM9	Lyrm9	ENSMUSG00000072640	1037.49	0.478249	1.39305	0.00383755	0.557186	1260.28	1935.79	1119.97	952.498	1130.55	856.695	1120.76	942.046	715.36	958.94
NRTN	Nrtn	ENSMUSG00000039481	13.6956	1.02009	2.02805	0.00383932	0.557186	14.3747	23.7109	14.2733	15.477	22.9655	7.36166	8.87007	11.632	9.9774	7.69941
SLC35F1	Slc35f1	ENSMUSG00000038602	1744.2	0.243755	1.18407	0.00388865	0.557186	1949.93	2352.92	1838.47	1757.56	1944.36	1658.76	1957.82	1499.55	1577.1	1618.78
PLA2G7	Pla2g7	ENSMUSG00000023913	2463.41	-0.163125	-1.11971	0.00389773	0.557186	2286.09	2414.45	2293.78	2244.95	2126.72	2437.33	2412.35	2549.36	2592.44	2740.14
ZNF136	Zfp867	ENSMUSG00000054519	96.5349	-0.416401	-1.33459	0.00389781	0.557186	79.6079	88.3178	79.1396	80.3125	79.5167	92.9845	111.137	114.336	100.609	124.406
STARD8	Stard8	ENSMUSG00000031216	1449.74	-0.294137	-1.22615	0.00392208	0.557186	1327.19	1105.02	1211.95	1467.37	1267.28	1377.52	1424.51	1648.86	1734.09	1640.47
N4BP3	N4bp3	ENSMUSG00000001053	312.904	0.307318	1.23741	0.00415648	0.57505	315.383	337.753	359.242	304.643	386.082	265.799	263.598	248.933	275.326	324.517
ZNF844	Zfp868	ENSMUSG00000060427	298.461	0.216211	1.16168	0.00417735	0.57505	362.671	321.756	325.348	331.383	332.696	288.568	293.021	260.195	284.554	315.821
TBL1XR1	Tbl1xr1	ENSMUSG00000027630	2072.47	-0.223528	-1.16759	0.004236	0.577479	2020.44	1825.19	1893.2	2086.5	1858.7	2467.53	2492.92	1937.56	2241.45	2165.47
L3MBTL3	L3mbtl3	ENSMUSG00000039089	700.035	-0.170817	-1.1257	0.00429262	0.577479	649.452	636.741	694.942	626.922	664.054	761.297	750.246	681.842	731.917	756.475
MFN2	Mfn2	ENSMUSG00000029020	5189.38	-0.131893	-1.09573	0.00432508	0.577479	5285.16	4574.59	4857.1	5088.56	5104.47	5536.48	5528.09	5328.75	5518.12	5382.47
TUBGCP5	Tubgcp5	ENSMUSG00000033790	683.466	-0.272506	-1.2079	0.00439627	0.582605	725.424	642.833	569.277	514.331	647.76	873.713	679.185	662.92	780.351	749.597
PKNOX2	Pknox2	ENSMUSG00000035934	1932.94	-0.188057	-1.13923	0.00442945	0.582653	1906.14	1578.66	1801.71	2072.87	1725.38	2136.77	2072.67	2099.05	2134.32	1902.65
WNT2	Wnt2	ENSMUSG00000010797	80.9995	0.681213	1.60349	0.00459369	0.589736	86.0604	186.094	69.0694	81.3929	83.0448	58.3753	57.9697	68.4006	76.8986	54.5548
RET	Ret	ENSMUSG00000030110	104.845	0.553316	1.46745	0.00467379	0.589736	106.702	190.407	108.531	107.477	137.919	67.3177	94.6013	88.8282	101.118	92.5882
SGK1	Sgk1	ENSMUSG00000019970	1681.32	0.473897	1.38886	0.00474498	0.589736	2202.52	2173.67	1944.67	1329.42	2131.86	1300.94	1614.96	1568.47	1419.41	1140.23
BTBD17	Btbd17	ENSMUSG00000000202	280.162	-0.300965	-1.23197	0.00475793	0.589736	221.897	235.186	215.549	268.685	302.341	294.851	309.06	303.47	325.167	299.979
FGFRL1	Fgfrl1	ENSMUSG00000008090	368.367	-0.248963	-1.18835	0.00477192	0.589736	336.395	384.942	304.344	312.884	320.27	375.055	386.058	399.698	354.401	459.055
ADSL	Adsl	ENSMUSG00000022407	462.796	0.239994	1.18099	0.0048452	0.589736	487.432	487.408	571.616	424.175	557.997	436.184	428.667	411.249	429.278	434.868
DRC7	Drc7	ENSMUSG00000031786	8.30151	1.68922	3.22481	0.00488346	0.589736	15.7469	12.668	13.7837	16.7806	9.79626	3.70829	10.2685	0	5.73585	2.59094
TRH	Trh	ENSMUSG00000005892	15.4846	1.25863	2.39268	0.00491401	0.589736	16.3015	49.1278	29.1235	14.7324	19.9286	5.98216	14.6013	14.9561	3.53533	14.6276
MATN2	Matn2	ENSMUSG00000022324	661.102	0.229973	1.17281	0.00496918	0.589736	691.681	666.473	746.914	731.75	828.01	630.723	565.125	571.584	649.387	708.506
SYT10	Syt10	ENSMUSG00000063260	38.5438	0.967106	1.95492	0.0049863	0.589736	38.4019	120.025	30.6479	41.8011	50.8714	26.4583	30.237	25.2306	30.89	31.4579
CDC5L	Cdc5l	ENSMUSG00000023932	1253.37	0.149307	1.10904	0.00501326	0.589736	1384.21	1297.48	1285.47	1442.96	1322.91	1236.21	1233.06	1213.92	1187.31	1195.43
ADCY10	Adcy10	ENSMUSG00000026567	8.20052	-1.38604	-2.6136	0.00503323	0.589736	6.29345	6.66706	4.61102	6.92605	0.671047	15.5628	14.9781	11.1039	15.4642	7.92852
CLEC18C	Clec18a	ENSMUSG00000033633	137.042	-0.44223	-1.3587	0.00505878	0.589736	142.39	72.5465	117.96	102.326	139.075	136.797	189.775	156.329	136.918	163.442
ILDR2	Ildr2	ENSMUSG00000040612	4502.5	-0.178711	-1.13187	0.00518451	0.589736	4698	3742.3	3989.62	4475.28	4112.86	4685.99	4551.81	5013.58	4648.64	4890.78
PRDM9	Prdm9	ENSMUSG00000051977	58.496	-0.638693	-1.55692	0.0052892	0.589736	46.3254	29.0199	50.3018	46.2139	36.8999	44.5578	77.8019	57.69	82.1397	64.2813
LRP4	Lrp4	ENSMUSG00000027253	1303.33	-0.183499	-1.13564	0.0053414	0.589736	1168.77	1136.59	1209.83	1310.02	1209.04	1347.09	1438.71	1175.45	1400.12	1485.44
DPM3	Dpm3	ENSMUSG00000042737	126.613	0.355535	1.27946	0.00534788	0.589736	118.547	142.123	138.751	152.937	178.074	110.668	109.62	114.05	118.65	118.614
QTRT1	Qtrt1	ENSMUSG00000002825	230.896	0.268326	1.20441	0.00536379	0.589736	259.048	261.141	228.939	255.766	246.678	198.67	176.566	192.874	233.633	240.154
CNDP1	Cndp1	ENSMUSG00000056162	7.94356	1.62381	3.08188	0.00537136	0.589736	2.7813	11.2482	4.9368	20.5072	10.2864	4.46461	0.596629	3.27098	3.33025	3.84407
KRT80	Krt80	ENSMUSG00000037185	242.674	0.557479	1.4717	0.00540708	0.589736	263.989	160.407	367.664	290.027	406.771	205.608	227.905	186.574	228.387	163.328
ELP4	Elp4	ENSMUSG00000027167	241.407	-0.330807	-1.25772	0.0054305	0.589736	214.906	271.483	180.059	233.661	195.405	277.584	289.943	283.138	242.239	279.867
CYYR1	Cyyr1	ENSMUSG00000041134	264.874	-0.303077	-1.23377	0.00544251	0.589736	215.499	257.838	231.796	225.123	246.86	269.479	296.744	249.468	325.833	311.444
TRIQK	Triqk	ENSMUSG00000055963	325.052	0.378431	1.29993	0.00544448	0.589736	369.371	454.732	424.528	332.374	296.79	308.122	280.185	308.896	320.104	226.034
LGR6	Lgr6	ENSMUSG00000042793	98.1286	-0.428814	-1.34613	0.00546584	0.589736	88.3046	82.2432	75.531	84.157	53.3027	114.333	107.306	115.136	85.4841	92.1827
DIS3L	Dis3l	ENSMUSG00000032396	670.825	0.188932	1.13992	0.00547296	0.589736	743.114	750.8	724.784	734.897	635.778	615.573	613.255	628.621	649.395	640.02
PURB	Purb	ENSMUSG00000094483	17247.7	-0.15475	-1.11323	0.00547959	0.589736	17130.6	15009.1	15501.3	17982.9	16454	18403.8	18627.3	17095	19623.1	17620.1
NPTXR	Nptxr	ENSMUSG00000022421	24839.5	-0.295489	-1.2273	0.00559817	0.598869	25972.4	15650.8	21941	23953.8	24103.9	27695.3	29817.6	26257.5	24355.2	28866.6
MAP1A	Map1a	ENSMUSG00000027254	41032.3	-0.170159	-1.12518	0.00566563	0.602456	38568.5	35519.6	38232.1	43045.3	36442.3	39231.4	45409.4	40983.9	44879.2	45308
COL26A1	Col26a1	ENSMUSG00000004415	158.04	-0.423185	-1.34088	0.00581205	0.605638	171.268	90.959	119.065	118.734	154.723	175.44	195.995	176.065	147.884	181.301
EPOP	Epop	ENSMUSG00000043439	2289.1	-0.311884	-1.24133	0.00584313	0.605638	2257.37	1289.99	2223.9	1785.11	2268.78	2458.93	2396.74	2505.95	2466.51	2368.96
ITGA1	Itga1	ENSMUSG00000042284	460.233	-0.243571	-1.18392	0.00585511	0.605638	422.533	408.127	370.002	481.405	391.138	485.536	508.613	488.442	497.403	471.868
CX3CR1	Cx3cr1	ENSMUSG00000052336	1080.4	-0.23776	-1.17916	0.00587427	0.605638	939.61	885.054	954.641	1071.45	1067.96	967.924	1228.21	1163.54	1164.28	1275.85
CHODL	Chodl	ENSMUSG00000022860	15.6398	1.25117	2.38034	0.00590993	0.605638	10.4104	49.9317	16.3049	11.8559	34.3491	6.50311	13.362	9.14072	11.4414	11.0631
ZNF101	AI987944	ENSMUSG00000056383	175.768	0.317372	1.24606	0.00593429	0.605638	173.067	254.285	192.628	191.959	179.359	154.399	174.113	155.501	161.568	149.336
PROKR2	Prokr2	ENSMUSG00000050558	37.6777	0.835795	1.78484	0.00597979	0.605852	32.0699	101.567	38.1932	43.3576	36.8647	23.5782	37.1513	21.019	33.3112	24.7854
SLC13A5	Slc13a5	ENSMUSG00000020805	364.052	-0.242395	-1.18295	0.0060298	0.605852	316.151	308.46	358.544	365.817	294.691	372.107	391.918	418.658	373.576	385.418
SOX9	Sox9	ENSMUSG00000000567	625.767	-0.345336	-1.27045	0.00603873	0.605852	467.895	612.005	535.152	719.506	387.893	699.177	715.746	604.146	731.875	704.567
PARP3	Parp3	ENSMUSG00000023249	108.938	0.519864	1.43382	0.00608605	0.607169	117.994	147.364	82.1363	112.054	147.481	114.196	92.9958	85.9968	54.1589	78.43
NRIP3	Nrip3	ENSMUSG00000034825	2926.1	0.166918	1.12266	0.00620996	0.613125	3175.75	2670.4	3232.94	3243.23	3188.89	2886.66	2603.75	2863.14	2867.07	2595.52
BAIAP2	Baiap2	ENSMUSG00000025372	7074.23	0.186261	1.13781	0.00629883	0.613125	6911.88	7977.2	6892.53	8554.78	7840.56	6479.69	6156.96	6702.71	7189.5	7024.51
CYP2S1	Cyp2s1	ENSMUSG00000040703	109.786	0.521744	1.43569	0.00630615	0.613125	110.173	196.158	126.902	106.971	122.282	96.621	94.3833	100.999	111.2	58.7979
CCR5	Ccr5	ENSMUSG00000079227	136.975	1.02009	2.02805	0.00631035	0.613125	163.446	204.949	152.131	180.027	235.549	65.07	74.051	158.08	70.6756	96.9891
PLA2R1	Pla2r1	ENSMUSG00000054580	24.4484	-0.99277	-1.99	0.00634696	0.613125	8.34508	21.7208	10.8962	18.2147	12.8479	19.1791	46.4853	20.0651	25.264	34.3056
DDIT4	Ddit4	ENSMUSG00000020108	723.612	0.394351	1.31435	0.00649875	0.613125	909.378	882.171	749.815	505.768	1000.83	680.852	645.194	557.378	582.956	614.763
ZNF618	Zfp618	ENSMUSG00000028358	99.001	0.657233	1.57705	0.00651601	0.613125	102.859	237.46	103.785	101.9	91.792	80.4428	89.0426	51.4909	80.5775	103.45
HAUS5	Haus5	ENSMUSG00000078762	93.9638	-0.427938	-1.34531	0.006538	0.613125	75.5505	81.6006	98.6128	62.0734	90.4916	103.679	111.343	111.4	116.646	106.631
HTR2A	Htr2a	ENSMUSG00000034997	1036.21	0.152508	1.1115	0.00660415	0.613125	1119.75	1157.69	1090.66	1158.46	1128.11	968.737	1083.74	1027.85	1024.95	982.026
VAV2	Vav2	ENSMUSG00000009621	396.363	0.235741	1.17751	0.00663083	0.613125	381.088	437.897	435.6	449.884	447.15	371.449	358.248	380.51	319.256	396.597
LRRC14	Lrrc14	ENSMUSG00000033728	392.087	-0.241642	-1.18234	0.00677576	0.613125	381.125	349.18	362.421	328.001	364.129	504.56	426.566	403.868	380.464	395.926
H2AW	H2aw	ENSMUSG00000078851	583.591	0.215967	1.16148	0.00677741	0.613125	591.904	663.608	568.815	587.285	724.85	534.167	536.355	525.726	521.974	583.469
SH3D19	Sh3d19	ENSMUSG00000028082	378.023	-0.221325	-1.1658	0.0067792	0.613125	302.848	354.185	347.319	372.142	355.603	367.336	454.23	377.974	403.417	413.788
DNAH2	Dnah2	ENSMUSG00000005237	71.4584	0.915157	1.88577	0.00678794	0.613125	115.965	133.816	85.4158	30.2759	137.719	30.5221	86.1425	46.3369	43.3524	58.5534
ZNF516	Zfp516	ENSMUSG00000058881	329.854	0.380099	1.30143	0.00681876	0.613125	328.171	517.125	286.073	416.912	296.263	250.545	270.419	289.596	307.315	300.073
LCP1	Lcp1	ENSMUSG00000021998	248.475	-0.322116	-1.25016	0.00684457	0.613125	218.65	231.86	213.713	230.452	256.49	229.129	307.177	280.807	260.45	366.136
CLK1	Clk1	ENSMUSG00000026034	3577.54	0.215485	1.16109	0.00686533	0.613125	3248.54	4490.5	3789.07	3811.12	3725.87	3293.53	3144.04	2851.99	3507.57	3622
GBP5	Gbp5	ENSMUSG00000105504	75.3673	-0.432498	-1.34957	0.00687779	0.613125	73.6067	72.8812	52.1887	69.3497	59.8596	83.4957	87.8697	81.9542	112.13	77.625
SNAPC5	Snapc5	ENSMUSG00000032398	344.466	0.227178	1.17054	0.00688727	0.613125	385.44	365.127	367.576	392.201	399.196	392.148	316.796	312.057	311.197	296.876
SLITRK2	Slitrk2	ENSMUSG00000036790	937.37	-0.189438	-1.14032	0.00689547	0.613125	883.857	913.789	855.814	967.48	805.858	958.814	1094.03	906.964	1046.36	1041
CD4	Cd4	ENSMUSG00000023274	38.2041	1.75525	3.37584	0.00690992	0.613125	44.2926	230.241	10.1794	28.5528	29.3165	12.6415	24.6502	17.0965	16.937	30.1256
DDIT4L	Ddit4l	ENSMUSG00000046818	710.618	-0.471012	-1.38608	0.00698675	0.613125	648.028	345.273	606.005	782.141	486.463	752.523	696.472	1039.04	810.453	676.749
MEGF6	Megf6	ENSMUSG00000057751	121.98	0.649153	1.56825	0.00699437	0.613125	133.954	243.46	185.664	122.215	143.299	164.433	61.1899	74.0741	107.169	130.762
KLHL23	Klhl23	ENSMUSG00000042155	1945.91	-0.204607	-1.15237	0.00703807	0.613125	1937.93	1596.23	1678.05	1884.89	1910.64	2182.52	2148.28	2227.02	1866.13	1955.65
NRSN2	Nrsn2	ENSMUSG00000059361	904.829	0.488144	1.40264	0.00735377	0.630861	953.602	2043.72	886.714	912.305	854.703	838.054	858.795	784.052	747.325	800.027
SLC1A2	Slc1a2	ENSMUSG00000005089	102733	-0.229811	-1.17268	0.00743336	0.634623	87220.4	94344.6	88853.7	111263	83824.2	98657.5	112608	96166.3	122401	116054
YIPF3	Yipf3	ENSMUSG00000071074	820.642	0.188654	1.1397	0.00762554	0.639713	927.533	844.098	866.467	908.428	860.491	700.129	766.558	774.196	755.501	873.38
DNAH7	Dnah7c	ENSMUSG00000101337	74.1235	-0.958062	-1.9427	0.00767169	0.639713	57.6339	38.7729	46.0837	47.1581	85.4506	46.2015	212.282	171.403	53.681	61.8901
MRPL51	Mrpl51	ENSMUSG00000030335	851.685	0.258844	1.19652	0.00771614	0.639713	964.865	836.188	948.172	991.972	919.614	846.22	748.418	839.819	739.367	721.19
IQCJ-SCHIP1	Iqschfp	ENSMUSG00000102422	71.8303	-0.54824	-1.4623	0.00773432	0.639713	64.454	26.3729	63.3134	73.4087	56.3828	82.3991	84.5548	77.2551	91.8202	77.7321
POLR2B	Polr2b	ENSMUSG00000029250	1449.27	0.219961	1.1647	0.00778502	0.639713	1574.94	1499.42	1371.67	2036.03	1531.23	1427.72	1337.97	1448.96	1274.36	1374.72
LMF2	Lmf2	ENSMUSG00000022614	374.693	-0.297583	-1.22908	0.00780731	0.639713	335.313	341.548	316.469	312.831	403.629	485.532	360.285	427.641	427.965	404.268
ADRA1A	Adra1a	ENSMUSG00000045875	336.64	-0.227839	-1.17108	0.00780964	0.639713	310.703	318.7	327.48	311.735	297.699	319.716	413.039	340.631	360.045	399.625
CALB1	Calb1	ENSMUSG00000028222	2644.22	-0.273678	-1.20889	0.00788116	0.639713	2808.7	2323.16	2089.81	2448.94	2275.69	3085.16	2902.74	2951.83	2724.37	2778.05
LUZP2	Luzp2	ENSMUSG00000063297	6239.72	-0.173317	-1.12765	0.00788456	0.639713	5811.45	5791.92	5559.61	6575.52	5315.12	5772.85	6740.89	6882.93	6681.33	6682.69
ARL13B	Arl13b	ENSMUSG00000022911	270.528	0.283912	1.21749	0.00788924	0.639713	271.882	330.38	356.362	267.524	296.632	224.757	276.763	240.477	252.19	255.115
CCDC18	Ccdc18	ENSMUSG00000056531	39.4339	-0.602697	-1.51855	0.00819515	0.64795	22.6814	41.276	22.8905	30.2885	31.5366	33.2504	52.3469	58.9173	36.7615	45.9362
TRAIP	Traip	ENSMUSG00000032586	367.761	0.724753	1.65262	0.00819859	0.64795	488.298	902.26	393.419	312.979	320.285	258.704	347.483	299.101	268.787	288.511
RPL30	Rpl30	ENSMUSG00000058600	1973.17	0.174893	1.12888	0.00825033	0.64795	1988.31	2092.22	2100.69	2090.65	2338.29	2068.85	1705.18	1979.27	1817.44	1830.82
SCO1	Sco1	ENSMUSG00000069844	214.596	-0.243005	-1.18346	0.00828797	0.64795	179.169	189.539	195.457	226.301	202.3	246.485	225.744	252.642	240.211	207.365
KIAA1958	E130308A19Rik	ENSMUSG00000045071	305.849	0.332459	1.25916	0.00833715	0.64795	327.135	368.141	352.752	282.158	365.131	237.562	289.715	291.399	197.522	337.101
TMEM150C	Tmem150c	ENSMUSG00000050640	701.955	0.221552	1.16599	0.0083595	0.64795	731.839	899.705	760.555	778.229	751.302	677.282	703.478	639.08	642.24	699.38
ITGA11	Itga11	ENSMUSG00000032243	42.2453	0.62219	1.53921	0.008371	0.64795	51.1577	62.7528	52.2002	35.6764	47.8192	21.8398	37.2686	25.3966	35.9741	41.7881
TEKT5	Tekt5	ENSMUSG00000039179	122.275	0.386664	1.30737	0.00839722	0.64795	171.312	184.834	128.897	113.561	127.713	128.559	114.664	109.555	95.9396	107.306
OSBP2	Osbp2	ENSMUSG00000020435	2537.86	-0.274838	-1.20986	0.00844945	0.64795	2586.02	1697.54	2477.95	2278.53	2011.46	3034.98	2618.38	2851.72	2583.89	2279.72
TNFRSF8	Tnfrsf8	ENSMUSG00000028602	47.9159	-0.585244	-1.50029	0.00846382	0.64795	56.0512	21.8966	41.2453	37.1002	37.226	57.591	71.5867	51.9213	45.8375	62.7111
CLK3	Clk3	ENSMUSG00000032316	2455.62	0.153752	1.11246	0.00848818	0.64795	2578.98	2396.34	2506.54	2967.26	2536.59	2263.81	2243.65	2412.47	2313.61	2432.11
CA8	Car8	ENSMUSG00000041261	395.196	-0.219392	-1.16424	0.00849595	0.64795	355.883	308.069	361.906	395.058	357.315	353.345	418.69	446.123	436.755	415.687
CHRNA2	Chrna2	ENSMUSG00000022041	12.8859	1.25345	2.3841	0.00856007	0.648145	18.8829	42.8298	7.40918	11.4452	17.0052	10.6697	11.7373	6.1161	5.1818	7.53741
SKP2	Skp2	ENSMUSG00000054115	267.674	0.247332	1.18701	0.00863442	0.648145	268.086	324.963	310.98	286.099	278.943	274.297	286.997	222.619	239.034	214.26
TNFSF10	Tnfsf10	ENSMUSG00000039304	78.3545	-0.443278	-1.35969	0.00868402	0.648145	86.5067	55.1378	55.2708	66.3141	62.9642	101.232	97.2031	72.1625	81.8223	90.3382
ZFPM1	Zfpm1	ENSMUSG00000049577	1122.88	-0.245921	-1.18585	0.00868579	0.648145	1084.83	808.777	950.343	1165.77	1034.77	1020.69	1293.97	1146.52	1278.43	1240.43
MAP3K10	Map3k10	ENSMUSG00000040390	4840.24	-0.127896	-1.0927	0.0086912	0.648145	4600.89	4141.44	4813.62	4411.45	4741.21	4969.67	4644.08	5201.85	5106.34	4898.16
GAS7	Gas7	ENSMUSG00000033066	14154.8	-0.167035	-1.12275	0.00875948	0.648145	14124.2	11874.2	13470.4	14269.8	13056.4	14619.2	16867.9	13710.3	14463.3	15327.5
SLC23A2	Slc23a2	ENSMUSG00000027340	5362.88	-0.1704	-1.12537	0.0087597	0.648145	5668.08	4378.07	5300.65	4899.82	4926.1	5623.36	5959.35	5927.62	5385.14	5433.03
TEKT4	Tekt4	ENSMUSG00000024175	14.8728	0.998959	1.99856	0.00886564	0.650425	10.9015	28.4037	35.736	17.1687	18.3215	11.12	7.16063	14.9669	15.2063	7.28478
PUS10	Pus10	ENSMUSG00000020280	298.754	0.233838	1.17596	0.00891913	0.650425	374.864	307.562	315.004	339.981	293.077	256.337	249.391	295.018	294.43	288.052
SLAIN1	Slain1	ENSMUSG00000055717	895.217	0.145982	1.10648	0.00902293	0.650425	966.906	947.104	852.448	995.585	927.508	858.383	876.757	835.041	879.065	788.518
COG1	Cog1	ENSMUSG00000018661	1091.21	0.161459	1.11842	0.00916842	0.650425	1139.82	1094.77	1119.31	1240.5	1080.98	971.734	1030.08	1014.96	1048.53	1006.27
FAM184A	Fam184a	ENSMUSG00000019856	556.74	0.35734	1.28106	0.0091912	0.650425	491.708	885.578	551.229	703.917	538.734	503.3	489.816	511.487	464.17	502.323
LIFR	Lifr	ENSMUSG00000054263	1557.77	-0.277026	-1.21169	0.00919337	0.650425	1423.64	1335.95	1327.6	1684.18	1200.94	1576.76	1706.42	1612.16	1802.56	1747.68
GPN1	Gpn1	ENSMUSG00000064037	562.78	-0.192776	-1.14296	0.00932248	0.656939	582.079	496.729	509.389	487.413	557.534	629.025	592.862	625.183	558.904	605.906
HPS4	Hps4	ENSMUSG00000042328	572.835	0.420724	1.3386	0.00937787	0.65823	435.318	861.766	736.507	493.948	602.672	390.586	355.615	507.005	526.433	556.56
DIAPH3	Diaph3	ENSMUSG00000022021	74.0043	-0.49769	-1.41195	0.0094603	0.661402	39.8635	80.6764	56.5007	63.6148	59.3887	72.3013	75.9511	76.6913	99.5729	92.3867
ITIH5	Itih5	ENSMUSG00000025780	1261.61	-0.200644	-1.14921	0.00951633	0.662292	1083.57	1303.49	1061.38	1257.79	1142.43	1148.67	1389.94	1428.66	1360.18	1393.83
NOG	Nog	ENSMUSG00000048616	166.416	-0.366005	-1.28878	0.00954763	0.662292	184.89	98.9039	149.646	167.024	134.936	201.713	163.791	218.693	194.863	169.92
PSMD4	Psmd4	ENSMUSG00000005625	1817.31	0.136579	1.0993	0.00971655	0.662752	1798.07	1782.1	1866.43	1936	2039.79	1743.66	1800.45	1608.45	1729.11	1685.86
MMRN2	Mmrn2	ENSMUSG00000041445	118.689	-0.40921	-1.32796	0.00972378	0.662752	90.5702	97.6228	83.6232	115.482	130.585	139.053	128.197	179.482	114.429	133.867
MIR670HG	Mir670hg	ENSMUSG00000075020	73.2211	0.919123	1.89097	0.00980916	0.662752	52.8794	213.385	53.2054	129.73	54.586	51.9441	39.4223	62.091	39.6566	67.4663
RAB36	Rab36	ENSMUSG00000020175	909.498	0.205257	1.15289	0.00983811	0.662752	994.808	1115.57	989.579	969.013	847.809	807.421	875.266	812.331	803.147	963.96
ADCY4	Adcy4	ENSMUSG00000022220	132.44	0.577359	1.49211	0.00991075	0.662752	106.518	192.246	98.8517	226.588	196.92	89.4688	93.12	87.3291	128.254	151.32
RPS16	Rps16	ENSMUSG00000037563	951.462	0.201013	1.1495	0.00991424	0.662752	949.152	1096.69	985.491	1176.1	933.704	939.761	912.188	873.329	890.65	849.642
MFAP3	Mfap3	ENSMUSG00000020522	865.132	0.177307	1.13077	0.00996635	0.662752	864.592	1031.08	870.902	874.246	881.757	806.135	785.317	722.44	832.531	852.541
HPGDS	Hpgds	ENSMUSG00000029919	228.648	-0.338316	-1.26428	0.0100159	0.662752	228.596	207.125	170.512	204.708	203.832	240.813	331.35	189.896	264.451	257.701
SYT6	Syt6	ENSMUSG00000027849	625.67	1.01267	2.01764	0.0100394	0.662752	515.805	2246.48	643.924	386.078	655.219	431.854	527.626	432.244	461.117	351.339
LTBP4	Ltbp4	ENSMUSG00000040488	2061.65	-0.220569	-1.16519	0.0101108	0.663267	2067.5	1772.89	1808.52	1884.02	2073.21	2245.92	1900.95	2471.11	2071.99	2510.91
FBXO41	Fbxo41	ENSMUSG00000047013	4222.55	-0.148149	-1.10815	0.0101688	0.663267	4248.65	3388.92	4144.38	3740.96	4199.37	4527.39	4199.67	4419.73	4354.62	4357.46
UTP15	Utp15	ENSMUSG00000041747	797.221	0.201292	1.14973	0.0102702	0.664767	899.458	940.834	792.008	854.19	802.941	695.755	707.155	682.58	790.142	860.254
GLRA2	Glra2	ENSMUSG00000018589	220.178	0.496488	1.41078	0.0103291	0.664767	228.744	426.137	230.927	215.07	300.829	204.9	255.111	209.249	143.748	180.3
ITGA6	Itga6	ENSMUSG00000027111	821.045	-0.217244	-1.16251	0.010332	0.664767	633.986	791.275	700.914	792.923	747.958	807.674	808.144	817.189	952.953	877.034
TMEM268	Tmem268	ENSMUSG00000045917	318.529	0.316205	1.24505	0.0104115	0.667226	270.958	356.542	403.017	341.843	380.653	263.161	254.317	293.056	328.664	271.277
SLC35F3	Slc35f3	ENSMUSG00000057060	786.37	0.175884	1.12966	0.0104454	0.667226	737.242	940.393	859.087	806.527	880.272	770.173	737.957	744.13	798.181	689.515
TTC9C	Ttc9c	ENSMUSG00000071660	936.244	0.149825	1.10944	0.0106771	0.669524	1039.56	951.419	947.866	1040.02	921.844	810.498	894.156	912.933	907.457	893.179
DPF2	Dpf2	ENSMUSG00000024826	1355.05	0.189486	1.14036	0.0107038	0.669524	1341.11	1425.87	1479.11	1671.01	1379.47	1232.29	1261.97	1114.1	1481.09	1304.98
PRUNE2	Prune2	ENSMUSG00000039126	2301.71	0.194053	1.14397	0.0107282	0.669524	2626.37	2605.38	2387.36	2671.07	2132.93	1967.38	2405.59	2289.03	2189.37	2007.46
IDO1	Ido1	ENSMUSG00000031551	8.61996	1.83753	3.57398	0.0107324	0.669524	13.3714	40.7985	4.02047	3.08894	9.00228	6.01331	4.72479	3.332	1.1784	4.26605
RYR3	Ryr3	ENSMUSG00000057378	1143.64	0.731448	1.6603	0.01077	0.669524	883.447	3051.39	1473.92	907.025	1339.56	865.636	964.569	832.674	903.18	1045.3
TMEM269	Tmem269	ENSMUSG00000028642	12.9979	1.07815	2.11133	0.0108054	0.669524	12.7281	26.3022	16.941	13.9365	18.3722	2.89434	10.5543	11.1285	6.91379	10.4753
TLE4	Tle4	ENSMUSG00000024642	1120.42	0.227006	1.1704	0.0108964	0.669524	1100.91	1542.21	1205.94	1043.02	1257.35	1032.33	1031.14	1110.63	1104.1	978.316
CELA1	Cela1	ENSMUSG00000023031	34.4451	-0.70837	-1.63396	0.0109192	0.669524	32.8579	9.14425	23.1813	27.9891	39.6354	44.3389	31.0422	51.1459	47.3128	46.779
ZNF729	Zfp729a	ENSMUSG00000021510	477.811	-0.276667	-1.21139	0.0109338	0.669524	386.967	416.314	443.592	572.863	554.795	481.129	614.308	623.153	572.852	578.185
SND1	Snd1	ENSMUSG00000001424	1472.45	-0.180003	-1.13289	0.0110593	0.674883	1461.03	1248.32	1470.5	1304.12	1319.38	1673.6	1480.65	1433.46	1575.63	1540.99
ZDBF2	Zdbf2	ENSMUSG00000027520	832.714	0.355888	1.27977	0.0113775	0.690205	903.532	1423.03	892.63	832.251	736.523	633.392	745.851	687.935	850.172	827.394
VAC14	Vac14	ENSMUSG00000010936	567.432	0.166847	1.1226	0.0114359	0.690205	616.91	687.546	553.769	594.355	581.031	537.35	546.612	551.297	537.119	531.26
PPP1R1A	Ppp1r1a	ENSMUSG00000022490	1373.87	-0.161273	-1.11827	0.0114463	0.690205	1386.16	1315.15	1253.23	1336.29	1290.05	1470.23	1684.1	1497.29	1321.51	1379.42
MCM7	Mcm7	ENSMUSG00000029730	236.039	0.304296	1.23482	0.011486	0.690205	243.825	250.542	254.723	215.824	269.871	237.398	169.433	182.204	233.194	181.332
NAA16	Naa16	ENSMUSG00000022020	308.17	0.305382	1.23575	0.0115047	0.690205	426.94	375.324	294.114	307.458	359.633	283.593	288.694	262.363	326.847	264.183
RBCK1	Rbck1	ENSMUSG00000027466	2129	0.202999	1.15109	0.0116401	0.693777	2023.05	2765.8	2115.8	2193.67	2260.63	1906.64	2049.71	1947.74	2095.55	1869.97
CDC20	Cdc20	ENSMUSG00000006398	13.1988	0.961493	1.94732	0.0116936	0.693777	12.3645	24.7793	13.314	9.0348	19.1676	5.43378	8.38344	6.16299	9.48634	9.68455
GCLC	Gclc	ENSMUSG00000032350	1358.46	0.174538	1.1286	0.0117738	0.693777	1437.91	1607.7	1363.16	1612.56	1253.55	1240.71	1323.05	1356.43	1264.56	1257.84
SPIN1	Spin1	ENSMUSG00000021395	5218.04	-0.0901789	-1.0645	0.0118043	0.693777	5241.31	5001.71	5064.26	4967.75	5050.39	5577.25	5085.36	5486.91	5484.74	5330.34
TGFB2	Tgfb2	ENSMUSG00000039239	262.799	-0.229613	-1.17252	0.0118165	0.693777	269.703	257.555	240.298	258.886	223.867	270.068	345.664	292.191	255.046	304.202
ARF3	Arf3	ENSMUSG00000051853	29354	-0.104099	-1.07482	0.0118241	0.693777	29605.9	27027.6	27194.1	29338	30176.2	30092.2	32020	30309.8	30022.3	31623.8
CMTM8	Cmtm8	ENSMUSG00000041012	30.181	-0.610703	-1.527	0.0118377	0.693777	24.2614	21.8348	20.571	28.651	24.8972	40.9287	38.8736	26.6127	31.3767	44.5723
XIAP	Xiap	ENSMUSG00000025860	2739.3	0.106302	1.07647	0.0119361	0.694545	2768.78	3078.5	2851.88	2747.95	2746.46	2639.34	2601.91	2634.99	2667.81	2642.25
CELF3	Celf3	ENSMUSG00000028137	3966.72	0.174035	1.12821	0.0119895	0.694545	4033.14	4690.13	4108.97	4232.24	4118.66	3446.08	3808.44	3852.25	3634.92	4034.92
VIT	Vit	ENSMUSG00000024076	15.1896	1.09606	2.13771	0.012015	0.694545	12.5757	36.8098	13.9591	11.9867	27.5949	7.745	10.0296	10.6635	12.5044	7.61895
ARHGAP31	Arhgap31	ENSMUSG00000022799	1107.23	-0.258388	-1.19614	0.0120544	0.694545	857.919	1007.23	993.945	1133.22	1033.38	948.373	1178.91	1084.73	1398.09	1401.4
CAMKK2	Camkk2	ENSMUSG00000029471	10090.1	-0.211288	-1.15772	0.0121124	0.694545	10806.7	7068.57	10129.3	8942.87	9271.26	10576.3	10843.2	11156.1	10673.4	10260.4
RPL27	Rpl27	ENSMUSG00000063316	741.194	0.209587	1.15636	0.0121275	0.694545	680.705	744.956	803.818	883.423	889.983	782.132	706.731	606.589	708.17	654.955
DDTL	Ddt	ENSMUSG00000001666	386.715	-0.211162	-1.15762	0.0122026	0.694545	363.17	304.371	327.32	293.86	388.187	408.89	355.987	412.669	388.787	380.432
ASIC1	Asic1	ENSMUSG00000023017	1933.74	0.140239	1.10209	0.0122862	0.694545	1921.02	2195.32	1951.41	1951.68	2027.62	1799.67	1806.52	1707.18	1790.41	2012.76
INTS8	Ints8	ENSMUSG00000040738	711.67	0.257163	1.19513	0.0123688	0.694545	644.273	907.56	837.373	790.312	737.01	589.603	581.465	678.869	639.612	787.916
NECTIN3	Nectin3	ENSMUSG00000022656	812.014	-0.345477	-1.27057	0.0123788	0.694545	774.45	537.944	682.536	813.267	734.993	786.372	1053.81	805.43	789.148	1065.71
IGSF1	Igsf1	ENSMUSG00000031111	37.6009	1.09585	2.1374	0.0124655	0.694545	24.4023	166.765	44.4648	44.9508	26.7797	23.8577	38.7176	22.9719	34.5901	24.2645
DIP2B	Dip2b	ENSMUSG00000023026	2615.25	-0.148091	-1.1081	0.0125425	0.694545	2467.27	2277.21	2602.6	2569.08	2393.65	2741.43	2886.81	2463.95	2901.9	2643.58
TOMM34	Tomm34	ENSMUSG00000018322	1758.47	-0.14931	-1.10904	0.0125624	0.694545	1732.54	1484.38	1636.65	1883.95	1604.32	1870.44	1793.29	1771.43	1842.85	1969.84
MFNG	Mfng	ENSMUSG00000018169	71.1809	-0.46582	-1.3811	0.012604	0.694545	51.8228	63.1321	67.1923	55.231	60.2077	84.7862	60.2951	83.758	95.5594	87.7565
DENND3	Dennd3	ENSMUSG00000036661	249.827	-0.37091	-1.29317	0.0126124	0.694545	209.556	225.288	244.871	219.74	234.412	242.807	389.275	291.46	307.862	240.796
SMAD3	Smad3	ENSMUSG00000032402	2117.64	-0.135753	-1.09867	0.0126483	0.694545	2187.26	1932.09	1883.93	2039.05	2092.5	2108.86	2190.3	2283.02	2388.46	2171.43
TPPP3	Tppp3	ENSMUSG00000014846	506.186	0.244987	1.18508	0.0126643	0.694545	467.104	635.019	623.472	465.851	597.658	468.939	448.351	427.79	498.02	511.15
CIR1	Cir1	ENSMUSG00000041777	893.789	0.151387	1.11064	0.0126722	0.694545	917.85	966.006	996.546	1034.76	916.661	932.288	862.08	866.378	877.235	808.103
EXT1	Ext1	ENSMUSG00000061731	1206.36	-0.153204	-1.11204	0.0127337	0.694974	1178.08	1160.47	1160.13	1197.04	1221.4	1295.11	1335.23	1376.34	1282.07	1292.07
JUN	Jun	ENSMUSG00000052684	880.542	0.322498	1.25049	0.0128241	0.694974	865.477	956.466	1177.33	865.107	1210.68	962.684	873.017	666.85	719.741	834.185
CCDC66	Ccdc66	ENSMUSG00000046753	383.89	0.244788	1.18492	0.0128265	0.694974	331.245	487.98	451.385	418.332	430.855	334.22	378.016	361.832	371.679	340.482
NSUN7	Nsun7	ENSMUSG00000029206	165.455	0.489327	1.40379	0.0128366	0.694974	164.538	342.433	175.096	140.569	185.413	117.924	127.376	162.365	147.41	164.74
CBX6	Cbx6	ENSMUSG00000089715	14510.5	-0.128462	-1.09313	0.012967	0.69679	13370.6	11963.9	14329.7	14505.3	13996.1	15039.5	14012.5	15099	15251.2	15109.2
TTLL4	Ttll4	ENSMUSG00000033257	856.678	0.201598	1.14997	0.0130526	0.69679	882.228	1058.19	822.868	886.066	791.41	779.643	750.149	711.2	855.721	764.634
C1GALT1C1	C1galt1c1	ENSMUSG00000048970	358.608	0.195346	1.145	0.0130598	0.69679	357.363	382.259	362.836	386.265	431.047	343.686	341.408	315.572	347.725	327.936
BLOC1S6	Bloc1s6	ENSMUSG00000005804	587.808	-0.290146	-1.22276	0.0130663	0.69679	732.176	492.069	508.465	469.72	564.647	585.874	796.343	686.728	662.201	652.871
FOLH1B	Folh1	ENSMUSG00000001773	143.739	0.39795	1.31763	0.0131365	0.697004	117.846	180.828	181.062	138.718	159.517	91.0851	121.536	127.082	140.8	111.145
ASS1	Ass1	ENSMUSG00000076441	595.936	0.276309	1.21109	0.0131545	0.697004	558.723	917.402	628.798	615.572	641.383	535.282	543.71	584.248	496.012	616.486
RAP1GAP	Rap1gap	ENSMUSG00000041351	6183.88	0.255717	1.19393	0.013188	0.697004	6501.67	9541.26	6442.32	5739.37	6043.24	5857.49	5663.77	5851.44	5648.12	5681.7
PRSS53	Prss53	ENSMUSG00000044139	72.6387	0.438784	1.35546	0.0133717	0.702904	68.65	90.3939	77.8287	75.1631	113.943	60.0268	59.1564	56.1737	87.4556	53.1667
TOB2	Tob2	ENSMUSG00000048546	706.461	0.256323	1.19443	0.0133788	0.702904	786.981	786.007	786.896	677.522	854.852	753.017	673.394	525.517	674.478	631.557
SPSB1	Spsb1	ENSMUSG00000039911	419.974	0.294089	1.22611	0.0134351	0.703776	429.746	387.009	566.45	391.79	491.884	339.836	384.544	405.969	402.3	317.226
ZMAT3	Zmat3	ENSMUSG00000027663	3602.96	-0.130612	-1.09476	0.0136615	0.704317	3356.11	3277.72	3471.39	3459.17	3448.16	3784.76	3831.58	3385.47	3978.06	3645.12
BRCA2	Brca2	ENSMUSG00000041147	110.775	0.672494	1.59383	0.0137058	0.704317	197.51	109.896	133.989	103.732	93.4077	102.506	84.0308	48.4819	83.9193	80.7774
LTBP1	Ltbp1	ENSMUSG00000001870	236.106	-0.302984	-1.23369	0.0137152	0.704317	191.044	205.283	182.76	216.501	219.153	218.068	236.281	217.006	305.432	276.763
CHAT	Chat	ENSMUSG00000021919	28.3118	2.09147	4.26182	0.0137849	0.704317	10.388	192.305	10.9584	15.8538	10.1247	11.5969	16.447	4.94051	10.1545	12.8905
TTC28	Ttc28	ENSMUSG00000033209	560.755	-0.273059	-1.20837	0.0138366	0.704317	497.829	442.387	493.247	566.859	551.567	582.5	620.969	529.834	527.524	826.479
LYN	Lyn	ENSMUSG00000042228	197.819	-0.317657	-1.2463	0.0138622	0.704317	173.226	225.673	143.454	176.231	166.759	197.196	238.414	183.018	224.08	260.035
CD151	Cd151	ENSMUSG00000025510	472.235	0.206164	1.15362	0.013933	0.704317	507.059	476.817	449.608	570.296	540.738	413.565	407.769	449.608	444.14	494.297
LRRK1	Lrrk1	ENSMUSG00000015133	177.938	-0.637439	-1.55557	0.0139462	0.704317	150.192	143.212	106.033	118.564	152.69	254.177	145.941	150.989	369.099	139.621
INSYN2B	Insyn2b	ENSMUSG00000069911	33.5086	1.2981	2.45905	0.0139536	0.704317	19.6971	179.305	14.9096	34.5294	19.2372	19.1275	25.2474	20.9208	20.1041	23.398
RNF10	Rnf10	ENSMUSG00000041740	6161.8	-0.0977404	-1.0701	0.0140499	0.704317	5895.96	5511.66	6182.99	6056.88	6200.99	6095.5	6467.11	6382.56	6457.76	6538.89
FRZB	Frzb	ENSMUSG00000027004	452.985	-0.313426	-1.24266	0.0141085	0.704317	453.001	294.306	367.25	448.119	491.119	495.762	603.116	513.932	542.393	397.511
JAG1	Jag1	ENSMUSG00000027276	190.889	-0.2957	-1.22748	0.0141582	0.704317	144.758	202.799	159.576	152.421	190.184	233.334	207.127	172.249	193.824	237.922
SRPRB	Srprb	ENSMUSG00000032553	768.971	0.149137	1.10891	0.0141757	0.704317	768.727	830.804	844.7	785.919	881.45	765.633	672.298	761.39	788.537	724.185
TCF19	Tcf19	ENSMUSG00000050410	134.327	-0.451924	-1.36786	0.0141838	0.704317	152.612	68.2684	118.531	117.869	105.741	163.579	147.04	193.824	129.634	138.031
PDE3B	Pde3b	ENSMUSG00000030671	345.756	-0.298006	-1.22944	0.0142019	0.704317	298.115	326.008	386.86	329.146	291.607	337.689	458.366	335.368	510.851	367.34
CRACR2B	Cracr2b	ENSMUSG00000048200	51.0549	0.557744	1.47197	0.0143084	0.704317	60.284	47.4816	65.832	63.4023	63.2016	38.4309	47.2738	20.5296	51.1524	49.1359
ST6GALNAC3	St6galnac3	ENSMUSG00000052544	254.901	0.39275	1.31289	0.0143692	0.704317	262.094	351.511	225.986	248.061	304.283	204.203	203.709	185.509	213.35	252.293
ABHD2	Abhd2	ENSMUSG00000039202	4164.56	-0.152255	-1.11131	0.0144112	0.704317	4337.51	3962.52	3803.34	4059.42	3523.68	4295.07	4824.06	4019.02	4413.62	4321.84
ITGB1BP1	Itgb1bp1	ENSMUSG00000062352	344.39	0.234505	1.1765	0.0145413	0.704317	357.913	437.999	336.239	387.822	343.492	281.286	333.552	340.247	317.959	312.897
SOX18	Sox18	ENSMUSG00000046470	164.544	-0.419113	-1.3371	0.0145964	0.704317	107.293	163.351	148.624	155.727	121.392	165.732	146.674	205.029	235.946	179.302
ARHGAP32	Arhgap32	ENSMUSG00000041444	14539	-0.182433	-1.1348	0.0146005	0.704317	14985	11500.3	13486.8	15426.7	13410.6	14785.3	16760.6	15570.8	15294.3	15671.3
EPB41L4B	Epb41l4b	ENSMUSG00000028434	1561.68	-0.13943	-1.10147	0.0146337	0.704317	1409.09	1552.75	1404.33	1626.49	1491.99	1497.32	1658.15	1709.09	1673.15	1706.65
WIF1	Wif1	ENSMUSG00000020218	17.8737	-0.736224	-1.66581	0.0146468	0.704317	17.0946	17.3888	13.5429	13.3275	8.05129	24.9214	24.8535	23.5021	24.052	17.7417
TTC4	Ttc4	ENSMUSG00000025413	1114.03	0.192258	1.14255	0.0147883	0.704317	1103.6	1339.05	1209.38	1075.85	1161.76	953.118	1053.37	919.714	1181.29	1053.43
SLK	Slk	ENSMUSG00000025060	2317.06	0.172649	1.12713	0.0147916	0.704317	2369.33	2863.46	2144.7	2609.97	2389.81	1962.73	2279.34	2153.86	2353.57	2232.28
NHS	Nhs	ENSMUSG00000059493	166.368	0.560639	1.47492	0.0147969	0.704317	158.906	386.259	158.938	182.574	136.044	134.209	130.078	158.481	135.581	135.269
ERICH1	Erich1	ENSMUSG00000051978	101.901	0.316531	1.24533	0.0148056	0.704317	114.383	135.718	106.549	110.375	101.312	102.355	93.3888	86.8577	92.3263	80.9488
UNK	Unk	ENSMUSG00000020770	563.738	-0.198489	-1.1475	0.0148399	0.704317	608.327	531.451	538.047	470.667	501.342	688.048	592.463	553.921	554.159	649.149
POU3F3	Pou3f3	ENSMUSG00000045515	3254.89	-0.11658	-1.08416	0.0148898	0.704317	3075.33	2773.76	3197.24	3241.87	3031.97	3456.28	3232.14	3178.3	3427.85	3312.19
DEPP1	Depp1	ENSMUSG00000048489	34.6724	1.00747	2.01039	0.0148909	0.704317	69.8754	26.8253	23.1128	34.4125	82.585	26.8101	21.1208	13.4609	13.9101	42.6645
GPD2	Gpd2	ENSMUSG00000026827	3055.22	-0.13826	-1.10058	0.0149374	0.704317	3203.56	2610.41	2826.46	3204.38	2946.28	3140.53	3317.97	3196.81	3166	3456.12
GDNF	Gdnf	ENSMUSG00000022144	6.87525	2.80548	6.99091	0.0149437	0.704317	0	71.8082	7.15508	1.08646	0.892199	1.96486	1.85937	3.4007	2.30413	2.09464
CEBPZ	Cebpz	ENSMUSG00000024081	932.815	0.14197	1.10341	0.0149526	0.704317	952.277	1002.1	1002.35	1043.37	912.759	923.345	815.01	831.574	945.583	935.263
RAD51AP2	Rad51ap2	ENSMUSG00000086022	43.9074	-0.507779	-1.42186	0.0150653	0.706236	33.1038	32.8256	38.1286	43.6038	36.8039	51.0776	74.1734	49.8438	36.0125	49.4748
NKX3-1	Nkx3-1	ENSMUSG00000022061	25.6744	-0.810462	-1.75377	0.0152371	0.710773	22.9342	7.68232	14.2102	33.152	20.4107	27.5184	36.7816	46.1339	31.2455	30.2045
MTRR	Mtrr	ENSMUSG00000034617	282.241	0.249695	1.18896	0.0153475	0.710773	305.145	337.267	352.169	296.23	277.827	281.342	243.722	287.902	261.344	243.024
CLDN5	Cldn5	ENSMUSG00000041378	654.484	-0.273096	-1.2084	0.015371	0.710773	505.252	595.996	521.936	584.028	719.028	613.066	599.347	759.808	714.408	854.354
MGAT5	Mgat5	ENSMUSG00000036155	2997.1	-0.172078	-1.12668	0.0154089	0.710773	2920.82	2524.52	2818.13	2980.99	2691.63	3229.04	3114.06	2709.49	3383.55	3262.95
DAGLB	Daglb	ENSMUSG00000039206	1035.34	-0.180751	-1.13347	0.0154707	0.710773	1148.42	826.439	951.268	1014.87	952.786	1086.09	1112.51	1178.62	1065.17	1106.43
CITED4	Cited4	ENSMUSG00000070803	175.508	-0.356376	-1.28021	0.0155224	0.710773	196.859	131.097	186.395	165.429	128.872	231.361	217.519	213.426	191.386	178.193
SLC8A3	Slc8a3	ENSMUSG00000079055	507.604	0.301587	1.2325	0.0155407	0.710773	523.212	808.757	531.995	534.863	459.035	500.234	474.173	464.062	441.487	438.179
MID1IP1	Mid1ip1	ENSMUSG00000008035	1797.85	-0.13307	-1.09662	0.0156714	0.710773	1631.43	1671.58	1691.28	1682.67	1744.86	1863.73	1852.45	1824.91	1833.49	1860.65
TRA2B	Tra2b	ENSMUSG00000022858	1795.47	0.166296	1.12217	0.0156906	0.710773	1790.94	2063.02	1795.8	2158.45	1683.5	1698.86	1621.41	1683.79	1778.81	1669.17
NUF2	Nuf2	ENSMUSG00000026683	23.9406	0.626384	1.54369	0.0156959	0.710773	31.6146	33.9445	27.6679	41.4633	26.5484	24.805	26.0119	13.6374	18.5001	20.1206
P4HA2	P4ha2	ENSMUSG00000018906	424.854	0.253845	1.19238	0.0157084	0.710773	447.071	516.852	461.872	404.942	466.45	341.773	340.052	447.016	420.847	383.724
CAMK2N1	Camk2n1	ENSMUSG00000046447	56346.1	-0.241597	-1.1823	0.015804	0.710773	54255.9	35987.1	56068.7	56347.6	47669.8	61276.4	50830.2	64514.6	61164.8	58178.2
FAM163B	Fam163b	ENSMUSG00000009216	4022.62	0.164001	1.12039	0.0158327	0.710773	4349.02	3557.08	4653.53	4602.92	4307.41	3862.13	4170.35	3758.2	3815.29	3553.82
TWIST2	Twist2	ENSMUSG00000007805	13.3056	-0.812019	-1.75567	0.0158795	0.710773	10.2643	5.79754	12.422	10.2633	13.3533	15.628	23.8649	17.2072	14.6866	18.6524
EMILIN2	Emilin2	ENSMUSG00000024053	62.2149	0.934799	1.91162	0.0159279	0.710773	47.4057	48.8902	210.488	41.2942	85.3563	45.4818	45.6855	53.943	51.2275	23.8646
MEGF8	Megf8	ENSMUSG00000045039	5540.78	-0.100636	-1.07225	0.0163328	0.710773	5413.32	5065.06	5438.81	5007.04	5563.33	5878.07	5645.63	5446.63	5745.63	5689.5
CCNA1	Ccna1	ENSMUSG00000027793	11.9091	0.951514	1.9339	0.0163449	0.710773	17.6502	18.8561	20.4455	15.1046	6.83401	9.41333	5.5081	8.41921	11.7243	5.29742
AGPAT3	Agpat3	ENSMUSG00000001211	7649.78	-0.11973	-1.08653	0.0164097	0.710773	7498.85	6840.37	7661.29	7264.49	7310	7489.58	7747.78	8731.26	7953.02	7826.3
FBXO34	Fbxo34	ENSMUSG00000037536	1285.65	-0.21131	-1.15774	0.0164265	0.710773	1428.38	1039.28	1058.11	1237.95	1175.48	1451.59	1483.79	1458.93	1258.56	1222.42
TRO	Tro	ENSMUSG00000025272	4586.62	0.172263	1.12682	0.0165479	0.710773	4245.4	5637.13	4767.54	5204.18	5012.23	4187.23	5045.63	4125.63	4269.55	4435.38
C11orf87	AI593442	ENSMUSG00000078307	4964.56	-0.251244	-1.19023	0.0165721	0.710773	5144.76	3670.21	4353.73	5502.27	4060.31	5733.69	5370.52	5606.58	5393	4950.01
NCLN	Ncln	ENSMUSG00000020238	1252.96	0.140356	1.10218	0.0165857	0.710773	1296.26	1320.14	1229.08	1395.68	1248.77	1085.49	1248.49	1161.07	1244.04	1147.07
MTRF1L	Mtrf1l	ENSMUSG00000019774	134.664	0.518102	1.43207	0.0166033	0.710773	141.111	118.677	160.057	197.125	148.724	91.5377	144.209	89.098	131.666	78.0076
LIG3	Lig3	ENSMUSG00000020697	809.808	0.195447	1.14508	0.0166731	0.710773	864.304	982.097	814.552	793.379	871.081	842.666	752.043	726.566	754.954	701.694
ACSBG1	Acsbg1	ENSMUSG00000032281	3414.58	-0.164607	-1.12086	0.0166999	0.710773	2819.04	3244.78	3373.61	3070.06	3211.4	3217.53	3350.02	3499.59	3852.15	3702.01
TANK	Tank	ENSMUSG00000064289	737.37	0.16971	1.12483	0.016714	0.710773	788.788	888.617	742.502	835.16	734.929	681.708	745.563	726.021	685.29	707.847
ACKR1	Ackr1	ENSMUSG00000037872	742.248	-0.16441	-1.12071	0.0167394	0.710773	730.271	708.511	709.404	690.2	668.17	812.054	815.584	703.838	723.9	872.037
SCN9A	Scn9a	ENSMUSG00000075316	44.3984	0.905977	1.87381	0.0167749	0.710773	37.4875	158.287	34.6891	74.5563	42.3574	30.8402	54.4716	25.9752	26.5918	46.8206
MVD	Mvd	ENSMUSG00000006517	373.67	-0.19925	-1.1481	0.0168598	0.710773	346.088	308.601	364.419	339.595	367.828	414.779	396.025	416.206	397.91	358.106
EML6	Eml6	ENSMUSG00000044072	997.332	0.154793	1.11326	0.0168781	0.710773	1104.61	1112.19	1047.8	917.979	1008.9	949.314	948.428	900.341	884.018	982.536
PHF21A	Phf21a	ENSMUSG00000058318	1347.01	0.373763	1.29573	0.0168828	0.710773	1255.91	1869.27	1466.99	2254.89	1069.28	940.832	1385.17	1397.26	1269.74	1110.66
CA2	Car2	ENSMUSG00000027562	2881.89	-0.115603	-1.08343	0.0168949	0.710773	2571.94	2869.73	2718.54	2718.4	2759.8	2805.13	3055.59	2983.43	3121.93	2811.04
IGFBPL1	Igfbpl1	ENSMUSG00000035551	5.98019	2.56934	5.93539	0.0169088	0.710773	0.730131	57.2387	4.10871	1.71007	5.58827	3.16046	5.56132	0.90536	3.54256	0
DDN	Ddn	ENSMUSG00000059213	26894.4	-0.125634	-1.09099	0.0169355	0.710773	26862.9	26401.1	25845	24021.3	25366.1	27306	28930.5	27027.8	27135	29787.1
PCNT	Pcnt	ENSMUSG00000001151	1059.59	-0.16923	-1.12446	0.0169604	0.710773	1019.62	1104.54	928.449	1049.93	973.484	1097.24	1114.88	1256.99	1197.31	1045.31
GNPDA2	Gnpda2	ENSMUSG00000029209	534.838	0.177572	1.13098	0.0169708	0.710773	507.077	570.75	562.132	620.946	559.989	500.077	543.862	480.289	492.339	474.461
WDR91	Wdr91	ENSMUSG00000058486	523.009	0.187007	1.1384	0.0170344	0.711756	522.842	488.17	542.921	644.437	620.546	471.014	526.564	482.226	480.331	508.366
MFAP1	Mfap1b	ENSMUSG00000048222	1443.87	0.127781	1.09261	0.0171862	0.713067	1541.58	1546.35	1458.95	1549.5	1409.83	1452.15	1332.79	1319.2	1474.08	1290.35
B4GALT1	B4galt1	ENSMUSG00000028413	156.164	-0.280386	-1.21452	0.0172855	0.713578	144.222	158.994	124.322	169.859	133.801	168.274	157.552	187.271	204.059	170.936
PTK7	Ptk7	ENSMUSG00000023972	233.646	0.226296	1.16983	0.0174239	0.713578	213.755	280.773	257.793	233.132	262.167	223.908	229.826	204.342	204.696	202.381
PCMTD2	Pcmtd2	ENSMUSG00000027589	2231.55	0.115828	1.0836	0.0174383	0.713578	2221.57	2515.63	2329.3	2117.3	2290.42	2151.64	2087.47	2229.1	2038.8	2082.01
MAPRE1	Mapre1	ENSMUSG00000027479	2136.54	0.228302	1.17146	0.0174892	0.713578	2262.42	2269.85	2265.94	2578.84	2530.07	2064.99	2609.98	1927.45	1874.78	1691.72
ACHE	Ache	ENSMUSG00000023328	1539.71	0.22457	1.16843	0.0175229	0.713578	1610.54	2238.39	1618.22	1512.97	1524.2	1435.12	1502.56	1545.56	1403.13	1391.38
PWWP3B	Pwwp3b	ENSMUSG00000042515	63.1223	0.553469	1.46761	0.0175251	0.713578	63.8278	131.098	60.8103	60.3977	61.2131	46.5545	44.8944	56.2338	68.6668	41.9667
SPCS3	Spcs3	ENSMUSG00000054408	2224.1	-0.154685	-1.11318	0.017559	0.713578	2306.28	1846.62	2169.31	1974.55	2174.5	2259.09	2256.75	2395.71	2393.47	2355.71
CELF5	Celf5	ENSMUSG00000034818	8433.55	0.113957	1.08219	0.0175813	0.713578	8273.27	9019.49	8516.44	9481.48	8819.36	7813.71	8033.61	7691.28	8738.53	8483.46
IRAK2	Irak2	ENSMUSG00000060477	519.474	-0.295998	-1.22773	0.0176774	0.713578	359.166	496.251	406.876	552.568	406.704	597.308	481.858	429.152	598.528	614.904
GPR63	Gpr63	ENSMUSG00000040372	90.7306	0.573364	1.48799	0.0176838	0.713578	75.0912	156.75	102.593	89.315	140.09	64.9243	84.6035	52.7392	68.3773	108.26
COL6A1	Col6a1	ENSMUSG00000001119	2340.86	0.599513	1.51521	0.017691	0.713578	1991.6	5258.16	2827.77	1672.38	2783.15	1760.12	2308.37	1713.01	1893.64	1916.31
ZNF804A	Zfp804a	ENSMUSG00000070866	366.612	0.378453	1.29995	0.0177402	0.713578	325.822	706.028	355.323	432.285	396.382	338.974	339.243	316.352	362.577	347.516
ZNF699	Zfp958	ENSMUSG00000058748	174.616	0.276689	1.21141	0.0177611	0.713578	181.329	219.056	176.268	204.159	171.103	151.687	169.417	141.134	152.247	169.755
ANP32D	Anp32a	ENSMUSG00000032249	3308.86	0.15275	1.11169	0.0179133	0.714073	3555	3038.77	3330.47	4131.19	3467.72	3077.88	3240.37	3209.66	3045.43	3175.94
MOSPD2	Mospd2	ENSMUSG00000061778	307.116	0.240952	1.18177	0.0179169	0.714073	287.631	411.487	303.315	346.42	320.164	261.245	282.259	318.439	272.685	277.162
RASGRF2	Rasgrf2	ENSMUSG00000021708	6095.94	-0.210259	-1.1569	0.017918	0.714073	6291.59	4427.57	5285.56	6264.34	5406.41	6013.02	6313.33	6640.41	6707.51	6344.42
TMEM245	Tmem245	ENSMUSG00000055296	4084.31	-0.162342	-1.1191	0.0179343	0.714073	4259.03	3356.92	3915.61	4095.69	3711.92	4137.09	4933.7	4345.39	4293.79	3931.6
ZNF217	Zfp217	ENSMUSG00000052056	101.175	-0.348021	-1.27281	0.018031	0.714904	79.7629	76.3093	83.248	109.671	86.5312	114.044	108.521	100.162	96.6057	132.486
LIN9	Lin9	ENSMUSG00000058729	116.436	0.331146	1.25801	0.0180356	0.714904	118.687	128.09	141.361	164.377	107.055	98.5981	97.0741	110.251	105	111.208
RCE1	Rce1	ENSMUSG00000024889	302.98	0.210528	1.15711	0.0181792	0.718989	293.454	346.082	327.815	315.416	366.133	262.295	258.825	290.159	278.467	335.398
FJX1	Fjx1	ENSMUSG00000075012	1139.43	-0.216836	-1.16218	0.0182815	0.721427	1192.51	1203.58	1019.73	855.821	955.422	1185.55	1232.9	1308.28	1146.74	1202.44
MOBP	Mobp	ENSMUSG00000032517	11317.5	0.341153	1.26677	0.0184136	0.723231	8638.06	14844.2	14846.7	10966.5	12026.5	8544.73	9190.93	10143.3	12070.8	8459.81
CAPNS1	Capns1	ENSMUSG00000001794	2166.13	0.151186	1.11048	0.0184565	0.723231	2315.63	2226.36	2117.92	2681.5	2383.01	2014.6	2247.11	2123.32	2105.82	2063.58
GTF2IRD1	Gtf2ird1	ENSMUSG00000023079	540.634	0.353827	1.27795	0.0185402	0.723231	514.717	787.408	558.416	525.479	681.868	494.687	537.399	546.042	367.318	455.288
GPR26	Gpr26	ENSMUSG00000040125	8046.3	-0.129758	-1.09411	0.0186258	0.723231	8424.37	7491.16	7749.56	7632.83	7247.43	8256.28	9132.3	8525.54	8148	8108.4
HINT3	Hint3	ENSMUSG00000019791	195.57	-0.279168	-1.21349	0.0186427	0.723231	166.916	187.89	173.494	134.821	207.358	181.79	202.657	227.989	228.257	216.608
PRRC2B	Prrc2b	ENSMUSG00000039262	15726.2	-0.0883469	-1.06315	0.0186639	0.723231	15356.4	15276.4	15403.1	16081	14560.3	15438.6	16937.4	16056.2	16395.4	16683
SPON1	Spon1	ENSMUSG00000038156	1536.18	0.218491	1.16352	0.0187204	0.723231	1578.86	1845.72	1780.19	1415.01	1858.15	1390.9	1669.64	1430.2	1316.51	1479.02
ELAPOR2	Elapor2	ENSMUSG00000056004	902.561	0.240078	1.18106	0.0187344	0.723231	907.844	1230.31	947.285	889.589	855.245	771.681	738.153	743.067	933.02	907.341
PGS1	Pgs1	ENSMUSG00000017715	1892.93	-0.163266	-1.11982	0.0187768	0.723294	1909.24	1521.22	1799.45	1662.88	1960.27	1981.82	1779.47	2053.22	2039.72	2066.76
PIAS3	Pias3	ENSMUSG00000028101	591.877	-0.193371	-1.14343	0.0188585	0.72487	516.696	473.183	558.603	510.667	556.962	646.759	619.745	553.495	541.099	629.099
PGF	Pgf	ENSMUSG00000004791	30.7293	0.650655	1.56988	0.0190406	0.730287	28.1242	32.8792	37.3855	35.6877	47.9006	34.6406	12.8945	17.1808	25.265	26.321
HPS6	Hps6	ENSMUSG00000074811	140.004	-0.274557	-1.20962	0.0192349	0.733078	125.374	110.33	128.191	117.45	137.563	147.338	178.487	153.319	141.607	126.807
TFRC	Tfrc	ENSMUSG00000022797	3636.1	-0.168435	-1.12384	0.019248	0.733078	3239.87	3179.24	3970.75	3412.12	3090.03	3684.27	3747.7	3951.65	3718.8	3877.66
PLCD4	Plcd4	ENSMUSG00000026173	384.666	0.242363	1.18293	0.0192886	0.733078	391.967	367.164	430.168	444.993	448.758	332.077	283.612	321.76	410.569	415.519
USP54	Usp54	ENSMUSG00000034235	2241.27	0.257766	1.19563	0.0193198	0.733078	1923.63	2611.39	2876.87	2676.3	2080.09	1749.31	1922.13	2064.11	2405.1	2034.98
SLC25A53	Slc25a53	ENSMUSG00000044348	349.752	0.280673	1.21476	0.0194015	0.733808	383.551	327.787	400.842	510.373	330.069	359.136	312.309	342.24	282.953	301.218
SLC9A1	Slc9a1	ENSMUSG00000028854	1377.43	0.137647	1.10011	0.0194217	0.733808	1494.35	1528.42	1306.2	1488.92	1376.17	1224.67	1301.38	1380.71	1332.59	1304.27
PTPRB	Ptprb	ENSMUSG00000020154	1776.98	-0.141775	-1.10326	0.0196457	0.737454	1500	1680.2	1601.24	1768.22	1728.67	1604.78	1861.96	1822.24	1875.31	1968.36
TRPC7	Trpc7	ENSMUSG00000021541	52.731	0.800019	1.74112	0.0196848	0.737454	61.5328	170.758	49.2828	44.3908	48.3719	48.9332	60.6801	41.3575	28.9561	34.5137
PAWR	Pawr	ENSMUSG00000035873	35.5851	-0.516856	-1.43083	0.0197125	0.737454	30.8046	25.2687	26.7537	27.9623	35.5315	38.7202	39.7195	44.4767	38.4976	48.8468
NRIP2	Nrip2	ENSMUSG00000001520	288.242	0.28225	1.21609	0.0197293	0.737454	297.351	417.5	321.793	303.766	247.284	269.674	250.99	257.938	282.013	244.759
ST20-MTHFS	Mthfs	ENSMUSG00000066442	55.7867	-0.605713	-1.52173	0.0197578	0.737454	59.5609	34.1674	34.7052	63.7905	25.2266	48.974	68.7406	95.3859	50.2933	65.3784
RNFT1	Rnft1	ENSMUSG00000020521	426.667	0.257575	1.19547	0.0198089	0.737454	438.694	520.069	414.15	547.069	424.607	376.718	376.906	383.763	445.764	376.969
NMNAT2	Nmnat2	ENSMUSG00000042751	4526.77	-0.141925	-1.10338	0.0198669	0.737493	4494.8	3814.1	4248.67	4802.38	4219.06	5122.06	4546.4	4430.68	4864.24	4841.45
NEURL4	Neurl4	ENSMUSG00000047284	3343.78	0.160339	1.11755	0.0199134	0.737493	3609.52	3128.11	3637.66	3815.12	3282.14	2826.18	3357.87	2895.43	3186.52	3367.33
DCAF17	Dcaf17	ENSMUSG00000041966	443.587	0.383836	1.30481	0.0199345	0.737493	551.342	534.723	511.478	614.371	320.853	354.724	470.004	340.556	455.14	317.083
MCTP1	Mctp1	ENSMUSG00000021596	1075.01	0.573283	1.48791	0.0200859	0.737682	990.801	2665.93	1054.46	925.668	1178.71	923.823	918.943	940.842	965.275	831.821
NORAD	Norad	ENSMUSG00000102869	41604.5	-0.115565	-1.0834	0.0201059	0.737682	41379.7	37964.2	38430.9	39086.3	43466.7	44301.9	46438.4	39804.3	42853	43636.5
EPOR	Epor	ENSMUSG00000006235	134.679	0.274687	1.20973	0.0201198	0.737682	144.1	136.73	148.476	132.598	144.325	115.956	100.277	113.839	118.63	137.842
PAQR3	Paqr3	ENSMUSG00000055725	250.455	0.224475	1.16835	0.0201249	0.737682	307.95	283.11	254.417	251.893	240.913	235.358	254.766	228.626	220.249	206.275
PAPPA	Pappa	ENSMUSG00000028370	4.96353	1.71666	3.28675	0.0202293	0.737682	4.55605	21.0596	6.08118	8.97773	0.908528	0.975833	1.91536	2.23224	3.4139	4.18858
ODAD2	Odad2	ENSMUSG00000061802	19.1303	-0.815531	-1.75995	0.0203402	0.737682	20.775	6.22023	15.1291	15.5406	10.9698	29.0718	14.009	23.55	20.1056	36.062
NHSL1	Nhsl1	ENSMUSG00000039835	709.804	-0.183699	-1.13579	0.0203711	0.737682	641.95	745.467	583.548	667.083	611.874	788.678	741.964	719.993	710.567	728.193
KIF17	Kif17	ENSMUSG00000028758	863.304	0.153153	1.112	0.020446	0.737682	877.258	1049.59	895.235	907.113	866.332	780.283	883.007	854.004	796.707	816.385
PKD1L3	Pkd1l3	ENSMUSG00000048827	33.4237	-0.691777	-1.61527	0.0204761	0.737682	36.6987	22.9469	19.8862	30.2778	23.722	48.3979	55.5516	53.9546	25.2079	34.9653
CLK2	Clk2	ENSMUSG00000068917	986.841	0.139059	1.10119	0.0205411	0.737682	953.352	992.194	1113.6	1115.77	1017.16	904.188	952.03	947.783	940.687	965.745
DGLUCY	Dglucy	ENSMUSG00000021185	152.447	0.362763	1.28589	0.0207961	0.737682	171.082	179.307	201.76	165.52	154.732	92.9109	140.69	142.198	129.169	176.458
MYRF	Myrf	ENSMUSG00000036098	941.521	0.20606	1.15353	0.020866	0.737682	889.166	1091.35	1028.25	1023.33	972.416	718.889	912.54	888.682	984.117	835.44
SERPINE1	Serpine1	ENSMUSG00000037411	15.8725	1.01373	2.01912	0.0208963	0.737682	20.5312	38.0348	12.082	9.83676	36.1398	16.7886	11.7921	11.8606	7.60172	9.88204
PDK1	Pdk1	ENSMUSG00000006494	1899.32	-0.157379	-1.11526	0.0209554	0.737682	1906.29	1503.36	1794.09	1898.47	1883.26	2070.36	2211.28	1925.55	1850.53	1959.88
TRIM72	Trim72	ENSMUSG00000042828	14.2534	-0.818981	-1.76416	0.0211583	0.737682	11.0679	9.0853	11.8607	8.38436	9.00546	13.415	20.885	15.8691	11.3253	24.5471
ABCD2	Abcd2	ENSMUSG00000055782	1564.56	-0.196944	-1.14627	0.0211626	0.737682	1502.84	1150.29	1482.42	1607.6	1343.02	1641.19	1590.04	1820.37	1615.13	1455.65
LASP1	Lasp1	ENSMUSG00000038366	4304.21	-0.187452	-1.13875	0.0211753	0.737682	4079.82	3105.63	4109.55	4564.19	4338.77	4446.6	4555.2	4407.55	4909.42	4679.44
ADAMTS14	Adamts14	ENSMUSG00000059901	10.8191	-0.877779	-1.83754	0.0212914	0.737682	7.10215	6.36404	5.04825	11.8021	8.16077	17.2529	11.3057	13.3825	10.1281	17.2091
OTUB1	Otub1	ENSMUSG00000024767	3566.6	-0.111602	-1.08043	0.0213258	0.737682	3736.39	3176.72	3368.99	3463.81	3553.23	3928.18	3617	3610.53	3723.63	3814.04
GRIN2C	Grin2c	ENSMUSG00000020734	1367.71	-0.175199	-1.12912	0.0213373	0.737682	1180.08	1228.66	1351.29	1157.37	1363.46	1257.07	1339.15	1506.97	1511.6	1482.34
PTPRT	Ptprt	ENSMUSG00000053141	5566.25	-0.156284	-1.11441	0.0213913	0.737682	5244.51	4665.68	5101.33	5915.46	5369.52	5334.53	6571.19	5541.14	5674.69	6177.05
EFCAB13	Gm11639	ENSMUSG00000040838	75.2609	-0.911393	-1.88086	0.0214543	0.737682	57.3386	29.9203	52.3161	54.5253	95.716	41.7683	128.761	255.328	48.4697	94.7675
TRMT5	Trmt5	ENSMUSG00000034442	200.184	0.235007	1.17691	0.0214652	0.737682	224.178	199.877	243.694	220.603	201.231	163.202	203.661	200.234	192.09	168.448
FANCF	Fancf	ENSMUSG00000092118	40.2365	-0.49853	-1.41277	0.0214729	0.737682	22.3672	39.457	28.7418	34.475	30.3216	35.6747	40.7322	60.5531	38.7653	43.6399
RGS16	Rgs16	ENSMUSG00000026475	236.886	0.235375	1.17721	0.0215939	0.737682	268.98	211.712	278.086	257.332	264.527	213.407	206.229	207.658	235.292	226.147
HS2ST1	Hs2st1	ENSMUSG00000040151	1830.66	-0.123986	-1.08974	0.021632	0.737682	1891.14	1678.94	1763.02	1724.18	1637.32	1929.76	1843.65	1836.25	2037	1830.54
SNX14	Snx14	ENSMUSG00000032422	1227.05	0.108788	1.07832	0.0216589	0.737682	1273.56	1282.88	1207.69	1304.46	1322.82	1157.65	1170.19	1153.81	1216.85	1229.39
PPL	Ppl	ENSMUSG00000039457	16.1637	0.83071	1.77856	0.0217443	0.737682	21.6494	17.2225	11.0674	24.2364	27.8489	12.8341	10.4182	7.87587	11.125	15.1431
FPGT	Fpgt	ENSMUSG00000053870	552.076	0.166542	1.12237	0.0217694	0.737682	541.157	580.406	596.299	623.621	556.52	502.631	489.98	586.217	481.076	522.478
VPS41	Vps41	ENSMUSG00000041236	4096.79	0.0818905	1.0584	0.0217863	0.737682	4321.59	3949.62	4203.52	4193.19	4314.42	3835.42	4090.5	4047.28	4007.61	3847.49
PRKAB1	Prkab1	ENSMUSG00000029513	282.247	-0.200824	-1.14935	0.0218082	0.737682	273.707	266.896	291.443	256.701	237.113	319.757	323.812	336.345	272.449	266.613
CCM2	Ccm2	ENSMUSG00000000378	891.27	0.229489	1.17242	0.0218526	0.737682	844.308	1316.57	940.838	855.59	964.742	854.147	779.808	834.655	875.562	854.222
NFATC2	Nfatc2	ENSMUSG00000027544	290.759	0.450302	1.36633	0.0219412	0.737682	283.516	610.423	321.537	279.325	282.859	218.958	285.454	305.977	242.88	249.476
NLRX1	Nlrx1	ENSMUSG00000032109	150.422	-0.280037	-1.21423	0.0219498	0.737682	127.734	134.772	115.719	141.602	131.394	186.331	181.45	144.375	138.614	139.856
AGBL5	Agbl5	ENSMUSG00000029165	323.186	0.34139	1.26698	0.0220328	0.737682	377.6	543.956	334.631	285.616	315.879	272.716	284.444	367.856	291.466	251.671
KAZN	Kazn	ENSMUSG00000040606	2043.47	0.271238	1.20684	0.0221568	0.737682	1953.91	3329.09	2041.54	2228.51	2053.48	1882.04	1800.11	1855.52	2124.39	1957.12
MYO5B	Myo5b	ENSMUSG00000025885	579.367	0.348871	1.27356	0.0222099	0.737682	520.914	991.581	601.188	620.873	586.808	526.594	554.562	371.077	548.592	609.823
TRNAU1AP	Trnau1ap	ENSMUSG00000028898	286.378	0.211144	1.15761	0.0222393	0.737682	285.829	351.224	293.611	293.145	328.453	261.972	260.934	306.221	240.911	272.312
RPSA	Rpsa	ENSMUSG00000032518	6988	0.109606	1.07893	0.0222474	0.737682	6892.93	7229.15	7332.55	7888.25	7343.79	6968.56	6925.89	6899.14	6721.63	6482.89
C8orf34	A830018L16Rik	ENSMUSG00000057715	2224.93	0.132553	1.09623	0.0222643	0.737682	2289.66	2363.59	2576.35	2284.31	2115.25	2128.48	2037.52	2337.18	2095.29	2012.98
NAT8L	Nat8l	ENSMUSG00000048142	12606.1	-0.178565	-1.13176	0.0223029	0.737682	11925.6	9100.31	12631.9	11510.2	12000.6	13284.1	12083.7	13706	13722.3	11906.7
CNOT8	Cnot8	ENSMUSG00000020515	1023.02	0.125715	1.09105	0.0223678	0.737682	1080.9	1063.02	1069.67	1064.45	1143.72	1111.86	982.116	981.623	946.16	945.941
FOXP2	Foxp2	ENSMUSG00000029563	301.985	0.826397	1.77325	0.0224528	0.737682	310.578	970.02	228.723	212.299	344.04	244.133	283.167	211.615	243.038	182.909
ETS1	Ets1	ENSMUSG00000032035	421.844	-0.227241	-1.17059	0.0225009	0.737682	380.447	382.056	318.353	435.028	401.251	401.084	493.992	382.968	444.726	517.753
PRIM1	Prim1	ENSMUSG00000025395	79.0683	0.330798	1.25771	0.0225799	0.737682	83.8266	92.6759	84.1012	112.266	77.7464	72.3712	67.1688	84.2214	67.5438	63.5822
BSN	Bsn	ENSMUSG00000032589	19315.5	-0.169128	-1.12438	0.0225915	0.737682	18878.7	14185.1	19054.8	18536.1	18772.5	19377.1	20097	18442.2	21268	21364.6
PCSK5	Pcsk5	ENSMUSG00000024713	221.479	0.249566	1.18885	0.0226142	0.737682	267.604	233.142	272.816	223.763	240.728	196.274	247.097	188.238	186.537	221.789
FAM13B	Fam13b	ENSMUSG00000036501	1638.29	0.134847	1.09798	0.0226512	0.737682	1729.76	1782.24	1701.2	1650.52	1723.13	1412.95	1658.03	1622.97	1546.96	1583.15
ACACA	Acaca	ENSMUSG00000020532	2870.04	-0.180285	-1.13311	0.0226985	0.737682	2436.15	2615.13	2811.36	2555.74	2807.73	2685.02	3429.32	2694.02	3366.71	2815.33
ABCC12	Abcc12	ENSMUSG00000036872	6.17746	1.60785	3.04796	0.0227337	0.737682	4.62749	32.3173	3.9985	3.4799	9.68033	1.66742	3.13122	3.84124	2.92328	6.79286
PAMR1	Pamr1	ENSMUSG00000027188	867.966	-0.354523	-1.27856	0.0227837	0.737682	915.607	434.95	895.067	693.661	706.921	918.005	896.167	1167.26	813.281	868.51
ORC5	Orc5	ENSMUSG00000029012	457.471	0.160064	1.11734	0.0228767	0.737682	514.91	501.073	452.467	473.246	493.168	442.594	440.728	483.363	404.351	409.087
FSTL5	Fstl5	ENSMUSG00000034098	385.542	0.317192	1.2459	0.0229218	0.737682	441.725	646.721	396.898	389.864	391.578	388.576	359.387	378.408	335.699	357.873
PRPF18	Prpf18	ENSMUSG00000039449	1469.85	0.129126	1.09363	0.0229295	0.737682	1517.91	1473.11	1458.41	1500.86	1573.8	1355.2	1256.79	1339.68	1495.26	1436.87
CPSF3	Cpsf3	ENSMUSG00000054309	839.748	-0.150989	-1.11033	0.0229989	0.737682	801.613	914.109	764.315	857.594	740.709	970.788	898.987	847.479	875.846	932.283
ZNF300	Zfp983	ENSMUSG00000035868	426.946	0.254544	1.19296	0.0230272	0.737682	445.046	485.23	526.569	367.616	474.394	357.041	394.937	328.201	450.692	397.848
CUL4B	Cul4b	ENSMUSG00000031095	775.221	0.143603	1.10466	0.0230755	0.737682	854.772	865.811	808.219	846.629	751.235	758.666	831.784	716.905	681.467	743.267
NOVA2	Nova2	ENSMUSG00000030411	3144.04	-0.115814	-1.08359	0.0230855	0.737682	3221.61	2951.1	2924.77	3085.88	2838.88	3291.84	3363.1	2916.74	3281.89	3420.12
DHX40	Dhx40	ENSMUSG00000018425	505.816	0.235125	1.17701	0.0232199	0.737682	495.772	713.147	457.237	516.819	554.772	459.029	486.236	461.882	463.29	455.505
ZSCAN20	Zscan20	ENSMUSG00000061894	189.537	0.321299	1.24946	0.0232335	0.737682	205.527	214.133	261.238	167.377	183.149	204.498	153.91	149.134	144.603	170.894
TWNK	Twnk	ENSMUSG00000025209	333.868	0.178983	1.13209	0.0232372	0.737682	360.581	349.679	381.181	299.668	376.658	337.911	312.83	313.095	290.129	308.196
SELPLG	Selplg	ENSMUSG00000048163	687.276	-0.18447	-1.1364	0.0233805	0.737682	578.857	622.406	662.68	747.013	635.321	657.961	714.551	770.072	787.659	755.373
PDLIM1	Pdlim1	ENSMUSG00000055044	151.287	0.411199	1.32979	0.0234102	0.737682	190.656	119.178	201.809	112.833	201.028	111.267	113.381	158.8	108.36	130.795
SLC23A3	Slc23a3	ENSMUSG00000026205	13.4003	-0.95642	-1.94049	0.0235349	0.737682	9.16083	3.24182	12.8471	8.47896	10.0755	8.32413	10.4687	24.5039	14.9153	24.8292
ARFGEF3	Arfgef3	ENSMUSG00000019852	5931.96	-0.141097	-1.10274	0.0235485	0.737682	5737.35	5152.2	5902.06	5997.55	5007.29	6097.31	6217.09	6048.51	6082.37	6202.58
WDR83	Wdr83	ENSMUSG00000005150	442.646	0.176709	1.1303	0.0236012	0.737682	477.99	435.969	516.368	451.451	454.116	427.034	390.249	469.17	405.842	377.06
SLITRK6	Slitrk6	ENSMUSG00000045871	10.9307	1.34062	2.5326	0.0236105	0.737682	9.1371	57.846	4.96181	13.4255	9.47195	5.78572	7.8864	4.41488	7.90619	11.4773
FCRL2	Fcrls	ENSMUSG00000015852	544.009	-0.214304	-1.16014	0.0236905	0.737682	514.715	479.696	494.289	492.208	501.317	513.092	620.987	535.025	582.584	629.833
MAP3K14	Map3k14	ENSMUSG00000020941	148.384	0.385068	1.30592	0.023693	0.737682	144.496	158.887	185.928	137.355	173.34	110.07	94.3383	107.795	136.073	167.076
TNFAIP8L3	Tnfaip8l3	ENSMUSG00000074345	193.992	0.389882	1.31029	0.0237627	0.737682	200.72	357.192	179.288	221.831	192.061	155.854	169.594	199.522	167.816	186.261
GNB1	Gnb1	ENSMUSG00000029064	15742.1	-0.0961162	-1.06889	0.0237676	0.737682	15794	13545.3	15329.9	15679.1	15663.3	16355.2	16503	15647.9	16470.1	16270.1
ARHGAP11B	Arhgap11a	ENSMUSG00000041219	82.7892	0.337505	1.26357	0.0238736	0.737682	82.8369	104.905	84.8633	82.0476	91.703	65.7491	78.91	79.8014	58.5117	70.5752
TDRD6	Tdrd6	ENSMUSG00000040140	33.562	0.968285	1.95651	0.0239215	0.737682	60.7251	45.9132	13.9733	17.0435	35.6497	27.7177	12.3597	13.5991	16.3858	17.3121
OLFM3	Olfm3	ENSMUSG00000027965	889.723	0.220343	1.16501	0.0239451	0.737682	911.485	1239.87	918.568	900.08	881.32	845.667	749.458	923.666	876.936	768.747
CDK5R1	Cdk5r1	ENSMUSG00000048895	7316.62	-0.15911	-1.1166	0.0239453	0.737682	8196.35	6365.14	6953.73	6507.14	6636.09	8190.75	7654.61	7913.03	7406.53	7534.49
EPS8	Eps8	ENSMUSG00000015766	906.642	-0.173188	-1.12755	0.023954	0.737682	769.042	939.214	802.404	873.399	845.059	975.227	1026.46	856.111	982.543	926.049
GNG4	Gng4	ENSMUSG00000021303	984.573	0.187513	1.1388	0.02402	0.737682	1014.99	1333.83	1022.76	1125.37	989.428	1076.24	965.467	938.249	921.019	915.714
TAF8	Taf8	ENSMUSG00000023980	408.501	0.198738	1.14769	0.024121	0.737682	409.665	430.531	459.342	424.919	521.276	374.227	440.894	355.279	384.077	399.254
FAM114A2	Fam114a2	ENSMUSG00000020523	790.655	0.170263	1.12526	0.0241779	0.737682	738.902	900.54	883.735	901.549	800.733	722.727	690.545	737.989	791.376	812.03
CCSAP	Ccsap	ENSMUSG00000031971	1233.32	-0.130306	-1.09453	0.0241807	0.737682	1339.44	1208.44	1127.86	1113.39	1177.52	1364.05	1306.64	1367.55	1285.62	1211.82
GRK5	Grk5	ENSMUSG00000003228	716.144	-0.1514	-1.11065	0.0243056	0.737682	715.532	757.115	661.075	686.797	653.526	695.873	840.788	776.197	742.372	802.749
INPP4B	Inpp4b	ENSMUSG00000037940	187.759	0.44212	1.3586	0.0243523	0.737682	184.956	382.131	184.242	192.936	174.508	141.819	142.227	184.961	158.76	196.023
RPS6KC1	Rps6kc1	ENSMUSG00000089872	1309.56	-0.140468	-1.10226	0.0243634	0.737682	1235.88	1079.81	1316.36	1290.4	1211.34	1374.41	1370.95	1484.79	1260.74	1268
RERG	Rerg	ENSMUSG00000030222	116.072	0.519412	1.43337	0.0243787	0.737682	112.429	265.752	116.508	116.352	101.178	106.476	85.1768	108.058	112.886	84.7584
PHKG2	Phkg2	ENSMUSG00000030815	1339.96	0.106475	1.07659	0.0243853	0.737682	1418.77	1346.41	1355.71	1387.28	1388.21	1267.08	1307.83	1233.21	1357.39	1242.86
ATP6V0A4	Atp6v0a4	ENSMUSG00000038600	12.4633	1.47792	2.78546	0.0244129	0.737682	29.8482	2.41952	5.99299	13.9035	63.109	7.45407	11.0727	8.49648	4.84597	6.14334
TCAP	Tcap	ENSMUSG00000007877	103.373	-0.394501	-1.31449	0.0244195	0.737682	114.948	51.0713	93.5346	87.9828	73.9074	120.634	110.204	124.166	87.5494	110.019
TMEM229A	Tmem229a	ENSMUSG00000048022	1672.75	-0.169058	-1.12432	0.024426	0.737682	1457.79	1706.56	1622.67	1486.94	1424.53	1667.2	1642.34	1621.19	1958.08	1768.9
GBA2	Gba2	ENSMUSG00000028467	2655.92	0.147945	1.10799	0.0245216	0.73931	2752.91	2756.58	3118.61	2488.76	3004.51	2477.71	2610.18	2705.36	2551.08	2403.09
BOLA2B	Bola2	ENSMUSG00000047721	303.399	0.343726	1.26903	0.0246797	0.741503	264.91	304.072	317.166	415.026	378.015	319.22	277.144	290.328	207.066	228.413
ZBTB43	Zbtb43	ENSMUSG00000026788	783.274	0.142967	1.10417	0.024779	0.741503	750.892	831.845	924.205	803.032	891.766	759.919	778.709	753.74	760.213	749.957
IFNAR1	Ifnar1	ENSMUSG00000022967	1121.16	-0.14186	-1.10333	0.0248076	0.741503	1075.83	969.288	1081.05	1191.59	1027.24	1171.68	1207.44	1172.96	1107.81	1231.38
RBM4B	Rbm4b	ENSMUSG00000033760	444.18	0.213762	1.15971	0.0248409	0.741503	463.389	594.364	432.657	415.764	481.792	401.391	382.168	378.222	450.03	450.466
FAM219B	Fam219b	ENSMUSG00000032305	413.876	-0.202036	-1.15032	0.0248493	0.741503	332.783	409.917	389.226	357.568	420.555	431.922	468.451	406.406	399.179	493.575
CEP120	Cep120	ENSMUSG00000048799	1360.17	0.132645	1.0963	0.0248866	0.741503	1379.88	1600.09	1461.18	1439.5	1295.9	1268.82	1301.38	1328.26	1295	1350.78
CDR1	Cdr1	ENSMUSG00000090546	5.33648	-1.54048	-2.90891	0.0250156	0.741577	5.76202	0.939041	2.82158	1.24942	3.4291	10.7215	4.47258	3.54283	13.5286	9.84183
CCDC34	Ccdc34	ENSMUSG00000027160	199.386	0.228544	1.17165	0.0251318	0.741577	180.084	231.247	225.483	221.235	217.328	158.633	196.755	190.273	186.402	186.019
CNN1	Cnn1	ENSMUSG00000001349	14.6745	1.1078	2.15516	0.0252444	0.741577	32.9738	14.3753	33.0639	24.834	14.3435	8.3174	4.78621	14.7169	3.70775	27.3771
NEDD9	Nedd9	ENSMUSG00000021365	245.132	0.230003	1.17284	0.025283	0.741577	275.451	253.547	227.761	277.402	293.8	211.731	224.083	201.236	263.288	234.986
MGAT1	Mgat1	ENSMUSG00000020346	1186.19	-0.109242	-1.07866	0.0253125	0.741577	1134.07	1073.59	1155.95	1051.68	1204.58	1215.71	1170.43	1243.58	1211.07	1226.57
NEMP1	Nemp1	ENSMUSG00000040195	120.473	0.30885	1.23872	0.0254	0.741577	153.057	132.585	132.435	110.48	133.143	85.5266	110.241	108.967	91.4102	141.047
BCL11B	Bcl11b	ENSMUSG00000048251	1587.83	0.484506	1.39911	0.0254156	0.741577	1649.07	3627.78	1549.17	1411.27	1715.04	1454.87	1581.03	1342.51	1391.56	1343.21
WNT3	Wnt3	ENSMUSG00000000125	34.5112	0.643146	1.56173	0.0254958	0.741577	31.9945	58.1621	49.437	41.8151	32.9874	35.4764	28.4911	23.8677	27.8972	20.9728
C4B	C4a	ENSMUSG00000015451	101.312	0.587474	1.50261	0.0255225	0.741577	122.318	149.277	61.8418	117.91	122.768	74.2973	50.0933	47.1061	96.1549	115.229
NAT10	Nat10	ENSMUSG00000027185	886.714	0.212789	1.15893	0.025532	0.741577	776.551	1023.94	1132.2	1009.71	968.855	870.322	833.451	802.889	946.4	781.97
F3	F3	ENSMUSG00000028128	973.99	0.174076	1.12824	0.0255686	0.741577	998.478	1165.79	1003.14	1044.45	1003.06	883.047	838.243	926.652	1022.85	954.613
SCUBE1	Scube1	ENSMUSG00000016763	1343.58	-0.324445	-1.25218	0.025607	0.741577	1474.72	674.522	1284.59	1358.93	1253.75	1383.42	1701.7	1530.6	1397.65	1556.3
SLCO2B1	Slco2b1	ENSMUSG00000030737	535.196	-0.212428	-1.15864	0.0256449	0.741577	418.047	575.486	492.53	489.562	462.098	473.327	597.298	575.848	626.271	551.812
ANO5	Ano5	ENSMUSG00000055489	31.1202	0.740797	1.6711	0.0256755	0.741577	34.0819	62.6048	49.9809	29.4928	28.7954	22.2764	31.1442	26.682	9.29244	33.6814
SMURF2	Smurf2	ENSMUSG00000018363	845.211	0.159839	1.11716	0.0257211	0.741577	865.461	996.846	798.311	818.49	927.368	749.673	726.054	849.161	794.343	831.82
ITPKB	Itpkb	ENSMUSG00000038855	744.855	-0.177515	-1.13093	0.0257712	0.741577	655.461	710.127	643.271	733.867	783.729	721.062	765.19	775.443	791.337	937.529
GLIS2	Glis2	ENSMUSG00000014303	324.248	-0.22493	-1.16872	0.0258386	0.741577	278.1	261.373	297.894	309.933	340.617	313.927	338.478	386.364	400.417	306.171
ARFRP1	Arfrp1	ENSMUSG00000038671	754.99	0.160815	1.11792	0.0259505	0.741577	729.718	825.48	801.87	736.422	798.544	768.476	694.908	611.515	741.87	666.465
DNAJB9	Dnajb9	ENSMUSG00000014905	999.676	0.131369	1.09533	0.0260238	0.741577	1141.85	1013.45	1029.49	1055.15	1009.09	1025.47	883.887	936.671	1006.76	941.286
CNDP2	Cndp2	ENSMUSG00000024644	901.498	-0.204889	-1.1526	0.0260431	0.741577	916.41	778.787	848.882	691.875	961.078	973.568	1162.73	950.826	902.47	854.25
GABRR2	Gabrr2	ENSMUSG00000023267	15.8713	1.01589	2.02215	0.0260449	0.741577	8.89835	33.1067	24.0632	26.2802	16.2082	3.54062	7.86314	16.1361	9.2397	18.2705
ELK3	Elk3	ENSMUSG00000008398	192.124	-0.270891	-1.20655	0.0260453	0.741577	160.56	178.648	177.442	186.842	170.168	236.793	184.453	232.745	164.29	241.458
GEM	Gem	ENSMUSG00000028214	46.4364	0.477135	1.39198	0.0260465	0.741577	54.4525	56.357	40.6329	45.5157	54.572	42.9922	25.0704	29.9683	42.7615	40.6767
CACNA2D4	Cacna2d4	ENSMUSG00000041460	75.8096	0.578502	1.4933	0.0260734	0.741577	108.992	74.0119	122.367	122.93	58.5401	50.3799	88.2064	49.843	62.045	73.2491
SHROOM1	Shroom1	ENSMUSG00000018387	202.737	-0.263867	-1.20069	0.0261499	0.741577	197.442	146.89	174.222	214.115	195.22	199.069	249.013	215.939	203.399	243.793
RFC5	Rfc5	ENSMUSG00000029363	187.871	-0.34593	-1.27097	0.0261574	0.741577	163.062	135.808	172.119	165.318	181.874	153.079	206.207	230.376	183.089	274.027
FZD10	Fzd10	ENSMUSG00000081683	23.4442	-0.640416	-1.55878	0.0262074	0.741577	23.8034	18.9537	10.3431	23.1039	17.4716	31.6036	27.9288	28.4609	24.3971	33.7031
LGR4	Lgr4	ENSMUSG00000050199	725.721	-0.184885	-1.13673	0.026311	0.741577	628.183	795.08	668.474	682.617	606.178	722.3	831.907	696.313	829.941	762.51
KCNH8	Kcnh8	ENSMUSG00000035580	7.2315	1.32832	2.5111	0.0263192	0.741577	4.11483	23.2573	7.39634	12.5219	4.02278	2.63775	5.11124	2.02476	3.07685	7.50108
CCT5	Cct5	ENSMUSG00000022234	2566.53	0.0894217	1.06394	0.026395	0.741577	2566.47	2622.85	2642.91	2688.28	2874.66	2524.04	2549.45	2561.14	2526.42	2432.01
BAIAP2L2	Baiap2l2	ENSMUSG00000018126	29.3587	0.843761	1.79472	0.0264096	0.741577	36.4785	57.2022	47.3165	12.7549	47.3288	27.0911	20.1254	14.2218	14.7793	36.1461
PHACTR4	Phactr4	ENSMUSG00000066043	360.409	0.201919	1.15023	0.026456	0.741577	347.79	416.731	354.47	375.452	405.035	331.053	367.647	321.626	312.499	318.358
ARHGEF2	Arhgef2	ENSMUSG00000028059	4300.75	-0.137324	-1.09986	0.0266244	0.741577	4248.13	4178.75	4033.36	3633.11	4096.83	4285.13	4093.06	4145.96	4932.96	4758.98
ABR	Abr	ENSMUSG00000017631	13916.1	-0.0907432	-1.06492	0.0266323	0.741577	14024.5	12592.7	13256.2	14275.1	13228.4	14316.4	14057.9	14038.7	14528.5	14808.8
STRA6	Stra6	ENSMUSG00000032327	232.128	0.53823	1.45219	0.0266536	0.741577	226.333	403.231	203.467	268.921	282.288	163.596	125.769	178.327	225.632	260.953
RNF169	Rnf169	ENSMUSG00000058761	1905.79	-0.158163	-1.11587	0.0266888	0.741577	1853.69	1828.64	1784.97	2055.93	1545.6	2209.32	2031.06	1885.54	2098.62	1885.36
ADGRL1	Adgrl1	ENSMUSG00000013033	19240	-0.105748	-1.07605	0.0267742	0.741577	19936.9	16573.9	19056	18440.1	18173.7	20454.5	19464.7	18896.6	20420.5	19953.8
STARD4	Stard4	ENSMUSG00000024378	855.771	-0.184565	-1.13647	0.0267924	0.741577	875.503	618.997	866.276	845.953	842.482	886.996	998.16	892.659	926.863	894.93
CERKL	Cerkl	ENSMUSG00000075256	52.0178	-0.557669	-1.47189	0.0267938	0.741577	37.8918	24.878	36.7641	37.3014	35.2619	25.1525	51.2429	46.7641	63.3283	70.6499
TERF1	Terf1	ENSMUSG00000025925	256.414	0.240214	1.18117	0.0268343	0.741577	248.157	291.994	287.864	332.282	293.003	228.522	299.879	217.81	259.453	221.136
BCL7C	Bcl7c	ENSMUSG00000030814	463.323	-0.273629	-1.20884	0.0268774	0.741577	402.04	442.248	479.774	324.048	434.148	570.909	516.553	544.956	403.476	479.912
NPM1	Npm1	ENSMUSG00000057113	2455.48	0.131478	1.09542	0.0268792	0.741577	2519.58	2660.92	2341.45	2880.41	2671.28	2460.78	2616.17	2369.76	2211.17	2264.98
[truncated: 13,609 more rows]

## Sheet: Shank3-HT-HPC
Supplementary Table 5. Raw RNA-Seq data from cortex, hippocampus, and striatum of Shank3-HT and Shank3-HM mice.
[truncated: 14,524 more rows]

[truncated: 3 more sheets: Shank3-HM-HPC, Shank3-HT-STR, Shank3-HM-STR]
