# Supplementary material for: Age, brain region, and gene dosage-differential transcriptomic changes in Shank3-mutant mice
Source: Front Mol Neurosci. 2022 Oct 12;15:1017512. doi: 10.3389/fnmol.2022.1017512 (PMC9597470; doi:10.3389/fnmol.2022.1017512)
Supplement: Supplementary file 6 [file Table_6.XLSX]

## Sheet: Shank3-HT-CTX
Supplementary Table 6. DEGs from the cortical, hippocampal, and striatal transcripts of Shank3-HT and Shank3-HM mice.
Gene information			RNA-seq probe information		DESeq2 results						Functional annotation
HGNC symbol	Full name	Position (human)	Ensembl ID (mouse)	Position (mouse)	baseMean	log2FC	FC	p-value	adjusted p-value	direction	GO terms	KEGG Pathway
SHANK3	SH3 and multiple ankyrin repeat domains 3	Chr22:50674415-50733298	ENSMUSG00000022623	Chr15:89383826-89444464	5714.64	-0.383196	-1.30423	1.68452e-10	7.47842e-07	down	protein binding;plasma membrane;synapse assembly;regulation of synaptic plasticity;MAPK cascade;brain morphogenesis;neuromuscular process controlling balance;neuron projection;positive regulation of synapse structural plasticity;protein C-terminus binding;locomotory behavior;memory;social behavior;vocalization behavior;regulation of dendritic spine morphogenesis;learning;long-term synaptic potent…
ZNF729	zinc finger protein 729	Chr19:22286408-22317176	ENSMUSG00000021510	Chr13:67760882-67785910	477.811	-0.574753	-1.48942	5.87411e-10	2.08625e-06	down	intracellular;regulation of transcription, DNA-templated;transcription, DNA-templated;metal ion binding;nucleic acid binding;DNA binding;nucleus;
EXT1	exostosin glycosyltransferase 1	Chr8:117794490-118111853	ENSMUSG00000061731	Chr15:52927434-53209555	1206.36	-0.234398	-1.17642	7.87731e-06	0.0233142	down	N-acetylglucosaminyl-proteoglycan 4-beta-glucuronosyltransferase activity;glucuronosyl-N-acetylglucosaminyl-proteoglycan 4-alpha-N-acetylglucosaminyltransferase activity;heparan sulfate N-acetylglucosaminyltransferase activity;cellular polysaccharide biosynthetic process;heparan sulfate proteoglycan biosynthetic process, polysaccharide chain biosynthetic process;glycosaminoglycan metabolic proces…
GPR139	G protein-coupled receptor 139	Chr16:20031485-20073917	ENSMUSG00000066197	Chr7:118739970-118783826	32.553	1.08028	2.11444	1.34195e-05	0.0340433	up	G-protein coupled receptor activity;plasma membrane;G-protein coupled receptor signaling pathway;integral component of membrane;protein dimerization activity;neuropeptide signaling pathway;neuropeptide receptor activity;phospholipase C-activating G-protein coupled receptor signaling pathway;

## Sheet: Shank3-HM-CTX
Supplementary Table 6. DEGs from the cortical, hippocampal, and striatal transcripts of Shank3-HT and Shank3-HM mice.
Gene information			RNA-seq probe information		DESeq2 results						Functional annotation
HGNC symbol	Full name	Position (human)	Ensembl ID (mouse)	Position (mouse)	baseMean	log2FC	FC	p-value	adjusted p-value	direction	GO terms	KEGG Pathway
SHANK3	SH3 and multiple ankyrin repeat domains 3	Chr22:50674415-50733298	ENSMUSG00000022623	Chr15:89383826-89444464	5714.64	-0.979334	-1.97155	2.22045e-16	3.94307e-12	down	protein binding;plasma membrane;synapse assembly;regulation of synaptic plasticity;MAPK cascade;brain morphogenesis;neuromuscular process controlling balance;neuron projection;positive regulation of synapse structural plasticity;protein C-terminus binding;locomotory behavior;memory;social behavior;vocalization behavior;regulation of dendritic spine morphogenesis;learning;long-term synaptic potent…
GPR139	G protein-coupled receptor 139	Chr16:20031485-20073917	ENSMUSG00000066197	Chr7:118739970-118783826	32.553	1.69758	3.24355	2.08012e-09	1.84694e-05	up	G-protein coupled receptor activity;plasma membrane;G-protein coupled receptor signaling pathway;integral component of membrane;protein dimerization activity;neuropeptide signaling pathway;neuropeptide receptor activity;phospholipase C-activating G-protein coupled receptor signaling pathway;

## Sheet: Shank3-HT-HPC
Supplementary Table 6. DEGs from the cortical, hippocampal, and striatal transcripts of Shank3-HT and Shank3-HM mice.
Gene information			RNA-seq probe information		DESeq2 results						Functional annotation
HGNC symbol	Full name	Position (human)	Ensembl ID (mouse)	Position (mouse)	baseMean	log2FC	FC	p-value	adjusted p-value	direction	GO terms	KEGG Pathway
SHANK3	SH3 and multiple ankyrin repeat domains 3	Chr22:50674415-50733298	ENSMUSG00000022623	Chr15:89383826-89444464	5957.36	-0.435508	-1.35239	2.22045e-16	3.99791e-12	down	protein binding;plasma membrane;synapse assembly;regulation of synaptic plasticity;MAPK cascade;brain morphogenesis;neuromuscular process controlling balance;neuron projection;positive regulation of synapse structural plasticity;protein C-terminus binding;locomotory behavior;memory;social behavior;vocalization behavior;regulation of dendritic spine morphogenesis;learning;long-term synaptic potent…
ELL2	elongation factor for RNA polymerase II 2	Chr5:95885098-95962071	ENSMUSG00000001542	Chr13:75854876-75920483	611.763	0.409147	1.3279	1.01893e-06	0.00458645	up	snRNA transcription from RNA polymerase II promoter;transcription elongation factor complex;transcription elongation from RNA polymerase II promoter;centrosome;regulation of transcription, DNA-templated;nucleoplasm;cytoplasm;
KIAA1217	KIAA1217	Chr10:23694746-24547848	ENSMUSG00000036617	Chr2:19914591-20815524	2172.53	0.335179	1.26153	1.93758e-06	0.00697721	up	embryonic skeletal system development;molecular_function;protein binding;cytoplasm;
RAP1GAP2	RAP1 GTPase activating protein 2	Chr17:2777056-3037739	ENSMUSG00000038807	Chr11:74274182-74501741	4890.58	0.231315	1.1739	2.60845e-06	0.00782751	up	regulation of cell size;protein binding;regulation of small GTPase mediated signal transduction;perinuclear region of cytoplasm;cytosol;positive regulation of GTPase activity;GTPase activator activity;centrosome;plasma membrane;nuclear membrane;cytoplasm;neuron projection;negative regulation of neuron projection development;
ANKRD13C	ankyrin repeat domain 13C	Chr1:70260588-70354734	ENSMUSG00000039988	Chr3:157652876-157713671	2429.58	0.204563	1.15234	4.1915e-06	0.0107811	up	regulation of anoikis;regulation of receptor biosynthetic process;protein retention in ER lumen;protein binding;endoplasmic reticulum;endoplasmic reticulum membrane;perinuclear region of cytoplasm;receptor binding;
FLRT1	fibronectin leucine rich transmembrane protein 1	Chr11:64103188-64119173	ENSMUSG00000047787	Chr19:7069366-7083094	406.755	0.402906	1.32217	6.82307e-06	0.0153562	up	neuron projection extension;neuronal cell body membrane;neuron projection terminus;negative regulation of cyclin-dependent protein kinase activity;negative regulation of protein kinase activity;protein kinase inhibitor activity;negative regulation of JAK-STAT cascade;dendrite development;receptor signaling protein activity;cytoplasmic vesicle;protein binding;cell-cell junction;fibroblast growth f…
POU3F2	POU class 3 homeobox 2	Chr6:98834592-98839490	ENSMUSG00000095139	Chr4:22482780-22488366	359.403	0.352479	1.27675	8.51463e-06	0.017034	up	identical protein binding;protein binding;positive regulation of cell proliferation;brain development;sequence-specific DNA binding;transcription factor activity, sequence-specific DNA binding;regulation of transcription, DNA-templated;regulation of transcription from RNA polymerase II promoter;DNA binding;nucleus;positive regulation of transcription from RNA polymerase II promoter;transcription …

## Sheet: Shank3-HM-HPC
Supplementary Table 6. DEGs from the cortical, hippocampal, and striatal transcripts of Shank3-HT and Shank3-HM mice.
Gene information			RNA-seq probe information		DESeq2 results						Functional annotation
HGNC symbol	Full name	Position (human)	Ensembl ID (mouse)	Position (mouse)	baseMean	log2FC	FC	p-value	adjusted p-value	direction	GO terms	KEGG Pathway
SHANK3	SH3 and multiple ankyrin repeat domains 3	Chr22:50674415-50733298	ENSMUSG00000022623	Chr15:89383826-89444464	5957.36	-1.06597	-2.09358	2.22045e-16	1.99896e-12	down	protein binding;plasma membrane;synapse assembly;regulation of synaptic plasticity;MAPK cascade;brain morphogenesis;neuromuscular process controlling balance;neuron projection;positive regulation of synapse structural plasticity;protein C-terminus binding;locomotory behavior;memory;social behavior;vocalization behavior;regulation of dendritic spine morphogenesis;learning;long-term synaptic potent…
TRH	thyrotropin releasing hormone	Chr3:129974305-129977938	ENSMUSG00000005892	Chr6:92219042-92221631	15.634	2.97249	7.84892	1.06492e-07	0.000479347	up	hormone-mediated signaling pathway;neuropeptide hormone activity;cell-cell signaling;signal transduction;extracellular region;protein binding;adult walking behavior;nucleus;cytoplasm;plasma membrane;response to organic cyclic compound;response to hypoxia;response to cold;response to ethanol;response to corticosterone;response to glucose;secretory granule;histamine metabolic process;thyrotropin-re…
HIF3A	hypoxia inducible factor 3 subunit alpha	Chr19:46297046-46343433	ENSMUSG00000004328	Chr7:16765432-16796352	396.323	0.784269	1.72222	4.92153e-06	0.0147687	up	protein dimerization activity;regulation of transcription from RNA polymerase II promoter in response to hypoxia;cellular response to hypoxia;nuclear speck;RNA polymerase II transcription factor activity, sequence-specific DNA binding;cytosol;transcription coactivator activity;positive regulation of transcription from RNA polymerase II promoter;negative regulation of nucleic acid-templated transc…
ANO2	anoctamin 2	Chr12:5531869-5946232	ENSMUSG00000038115	Chr6:125667382-126017089	105.148	0.863774	1.81979	9.61698e-06	0.0247362	up	intracellular calcium activated chloride channel activity;chloride channel complex;chloride transmembrane transport;ion transmembrane transport;transmembrane transport;plasma membrane;nucleoplasm;protein heterodimerization activity;protein binding;protein homodimerization activity;chloride transport;nonmotile primary cilium;integral component of membrane;protein dimerization activity;
RTP1	receptor transporter protein 1	Chr3:187197486-187201465	ENSMUSG00000033383	Chr16:23247883-23252710	40.4694	1.10482	2.15072	2.46224e-05	0.0483137	up	olfactory receptor binding;detection of chemical stimulus involved in sensory perception of bitter taste;protein targeting to membrane;protein insertion into membrane;cell surface;intracellular;plasma membrane;integral component of membrane;
CLDN5	claudin 5	Chr22:19523024-19527545	ENSMUSG00000041378	Chr16:18595597-18597012	620.474	-0.356929	-1.2807	2.53297e-05	0.0483137	down	structural molecule activity;bicellular tight junction;plasma membrane;integral component of membrane;protein binding;myelination;paranode region of axon;Schmidt-Lanterman incisure;cortical actin cytoskeleton;positive regulation of establishment of endothelial barrier;face morphogenesis;palate development;calcium-independent cell-cell adhesion via plasma membrane cell-adhesion molecules;apicolate…
FGFRL1	fibroblast growth factor receptor like 1	Chr4:1009936-1026897	ENSMUSG00000008090	Chr5:108840248-108854790	374.523	-0.345594	-1.27067	2.68335e-05	0.0483137	down	cell-cell adhesion via plasma-membrane adhesion molecules;cell-cell contact zone;protein binding;heparin binding;fibroblast growth factor-activated receptor activity;fibroblast growth factor receptor signaling pathway;transport vesicle;Golgi apparatus;protein homooligomerization;plasma membrane;integral component of membrane;negative regulation of cell proliferation;skeletal system development;fi…

## Sheet: Shank3-HT-STR
Supplementary Table 6. DEGs from the cortical, hippocampal, and striatal transcripts of Shank3-HT and Shank3-HM mice.
Gene information			RNA-seq probe information		DESeq2 results						Functional annotation
HGNC symbol	Full name	Position (human)	Ensembl ID (mouse)	Position (mouse)	baseMean	log2FC	FC	p-value	adjusted p-value	direction	GO terms	KEGG Pathway
SHANK3	SH3 and multiple ankyrin repeat domains 3	Chr22:50674415-50733298	ENSMUSG00000022623	Chr15:89383826-89444464	9347.06	-0.493713	-1.40806	6.54304e-11	1.16335e-06	down	protein binding;plasma membrane;synapse assembly;regulation of synaptic plasticity;MAPK cascade;brain morphogenesis;neuromuscular process controlling balance;neuron projection;positive regulation of synapse structural plasticity;protein C-terminus binding;locomotory behavior;memory;social behavior;vocalization behavior;regulation of dendritic spine morphogenesis;learning;long-term synaptic potent…
EXO1	exonuclease 1	Chr1:241847967-241895148	ENSMUSG00000039748	Chr1:175708147-175741055	17.5339	-2.25874	-4.78573	4.37693e-07	0.00194555	down	double-stranded DNA 5'-3' exodeoxyribonuclease activity;flap endonuclease activity;single-stranded DNA 5'-3' exodeoxyribonuclease activity;5'-3' exonuclease activity;double-strand break repair via synthesis-dependent strand annealing;5'-3' exodeoxyribonuclease activity;exonuclease activity;protein binding;meiotic cell cycle;RNA-DNA hybrid ribonuclease activity;hydrolase activity, acting on ester …
CTXND1	cortexin domain containing 1	null	ENSMUSG00000097789	Chr7:84178162-84232739	554.216	0.435632	1.3525	1.02733e-06	0.00365318	up
ALOX15B	arachidonate 15-lipoxygenase, type B	Chr17:8039017-8049134	ENSMUSG00000020891	Chr11:69074758-69088669	50.5064	1.12396	2.17945	5.51161e-06	0.0163328	up	positive regulation of chemokine secretion;hepoxilin biosynthetic process;arachidonate 15-lipoxygenase activity;negative regulation of growth;regulation of epithelial cell differentiation;prostate gland development;lipoxygenase pathway;linoleate 13S-lipoxygenase activity;positive regulation of macrophage derived foam cell differentiation;negative regulation of cell migration;arachidonic acid meta…

## Sheet: Shank3-HM-STR
Supplementary Table 6. DEGs from the cortical, hippocampal, and striatal transcripts of Shank3-HT and Shank3-HM mice.
Gene information			RNA-seq probe information		DESeq2 results						Functional annotation
HGNC symbol	Full name	Position (human)	Ensembl ID (mouse)	Position (mouse)	baseMean	log2FC	FC	p-value	adjusted p-value	direction	GO terms	KEGG Pathway
SHANK3	SH3 and multiple ankyrin repeat domains 3	Chr22:50674415-50733298	ENSMUSG00000022623	Chr15:89383826-89444464	9347.06	-1.10352	-2.14878	7.39888e-48	1.31552e-43	down	protein binding;plasma membrane;synapse assembly;regulation of synaptic plasticity;MAPK cascade;brain morphogenesis;neuromuscular process controlling balance;neuron projection;positive regulation of synapse structural plasticity;protein C-terminus binding;locomotory behavior;memory;social behavior;vocalization behavior;regulation of dendritic spine morphogenesis;learning;long-term synaptic potent…
GDPD5	glycerophosphodiester phosphodiesterase domain containing 5	Chr11:75434640-75525903	ENSMUSG00000035314	Chr7:99030621-99111084	1836.95	0.435898	1.35275	1.72161e-18	1.53051e-14	up	glycerophosphodiester phosphodiesterase activity;growth cone;protein binding;phosphoric diester hydrolase activity;integral component of membrane;lipid metabolic process;metabolic process;membrane;neuron projection development;axon;neuronal cell body;cerebral cortex neuron differentiation;perinuclear endoplasmic reticulum;positive regulation of cell cycle;positive regulation of neuron differentia…
LAMP5	lysosomal associated membrane protein family member 5	Chr20:9514358-9530524	ENSMUSG00000027270	Chr2:135894159-135911837	3554.62	0.524384	1.43832	4.87223e-14	2.88761e-10	up	growth cone membrane;dendrite membrane;endoplasmic reticulum-Golgi intermediate compartment membrane;dendrite;recycling endosome membrane;early endosome membrane;endosome membrane;cytoplasmic vesicle membrane;membrane;plasma membrane;integral component of membrane;
RIMBP2	RIMS binding protein 2	Chr12:130396137-130716281	ENSMUSG00000029420	Chr5:128834855-129030550	5072.24	0.514537	1.42854	3.1469e-13	1.3988e-09	up	negative regulation of phosphatase activity;protein binding;synapse;cell junction;plasma membrane;
KREMEN1	kringle containing transmembrane protein 1	Chr22:29073078-29168333	ENSMUSG00000020393	Chr11:5141552-5211558	1229.54	0.441367	1.35789	6.23268e-13	2.21634e-09	up	regulation of canonical Wnt signaling pathway;protein binding;cell communication;Wnt signaling pathway;membrane;integral component of membrane;
GPX6	glutathione peroxidase 6	Chr6:28503296-28528215	ENSMUSG00000004341	Chr13:21496295-21503794	261.424	-1.31825	-2.49363	1.67118e-10	4.2448e-07	down	response to oxidative stress;glutathione peroxidase activity;cellular oxidant detoxification;oxidation-reduction process;response to oxidative stress;glutathione peroxidase activity;cellular oxidant detoxification;oxidation-reduction process;extracellular region;
MIR670HG	MIR670 host gene	Chr11:43556758-43570395	ENSMUSG00000075020	Chr2:93990981-94095263	158.799	1.31219	2.48319	2.54642e-10	5.65941e-07	up
SNAI3	snail family transcriptional repressor 3	Chr16:88677682-88686493	ENSMUSG00000006587	Chr8:123180947-123187472	78.6107	1.24372	2.36809	5.92478e-10	1.17047e-06	up	copper ion binding;transcription, DNA-templated;metal ion binding;nucleus;transcription factor activity, sequence-specific DNA binding;regulation of transcription, DNA-templated;transcription factor complex;regulation of transcription from RNA polymerase II promoter;RNA polymerase II core promoter proximal region sequence-specific DNA binding;RNA polymerase II regulatory region sequence-specific …
NPTX2	neuronal pentraxin 2	Chr7:98617297-98629868	ENSMUSG00000059991	Chr5:144482712-144494288	723.974	0.739214	1.66927	3.16237e-09	5.62269e-06	up	cellular_component;molecular_function;synaptic transmission;carbohydrate binding;extracellular region;metal ion binding;associative learning;
HHIPL1	HHIP like 1	Chr14:99645110-99680569	ENSMUSG00000021260	Chr12:108272529-108297128	428.726	0.569321	1.48382	6.23978e-09	1.00858e-05	up	oxidoreductase activity, acting on the CH-OH group of donors, quinone or similar compound as acceptor;biological_process;cellular_component;molecular_function;quinone binding;receptor-mediated endocytosis;scavenger receptor activity;carbohydrate metabolic process;oxidation-reduction process;membrane;extracellular region;
SEMA4A	semaphorin 4A	Chr1:156147366-156177752	ENSMUSG00000028064	Chr3:88343266-88368489	830.29	0.847217	1.79903	7.77418e-09	1.15187e-05	up	protein binding;negative chemotaxis;negative regulation of axon extension involved in axon guidance;chemorepellent activity;semaphorin receptor binding;neural crest cell migration;positive regulation of cell migration;membrane;plasma membrane;semaphorin-plexin signaling pathway;axon guidance;angiogenesis;integral component of membrane;extracellular space;negative regulation of angiogenesis;axonog…
LAMC2	laminin subunit gamma 2	Chr1:183186238-183244900	ENSMUSG00000026479	Chr1:152998502-153062193	103.239	1.01029	2.01432	1.67392e-08	2.28941e-05	up	hemidesmosome assembly;cell junction assembly;extracellular matrix organization;extracellular matrix disassembly;protein binding;epidermis development;cell adhesion;extracellular region;extracellular space;membrane;proteinaceous extracellular matrix;perinuclear region of cytoplasm;cell cortex;laminin-2 complex;
VIPR1	vasoactive intestinal peptide receptor 1	Chr3:42489299-42537573	ENSMUSG00000032528	Chr9:121471782-121502020	920.265	0.513625	1.42763	2.00868e-08	2.55102e-05	up	G-protein coupled receptor signaling pathway, coupled to cyclic nucleotide second messenger;vasoactive intestinal polypeptide receptor activity;muscle contraction;receptor complex;protein binding;synaptic transmission;digestion;cell surface receptor signaling pathway;integral component of plasma membrane;positive regulation of cell proliferation;transmembrane signaling receptor activity;G-protein…
NRN1L	neuritin 1 like	Chr16:67884805-67888855	ENSMUSG00000044287	Chr8:106620199-106621655	44.1645	1.24581	2.37152	2.38895e-08	2.8317e-05	up	anchored component of membrane;plasma membrane;nervous system development;protein heterodimerization activity;extracellular space;membrane;protein homodimerization activity;axon;anchored component of plasma membrane;neuron projection extension;
SCRT2	scratch family transcriptional repressor 2	Chr20:661596-676179	ENSMUSG00000060257	Chr2:151923449-151937722	1389.12	0.456389	1.3721	2.54989e-08	2.83356e-05	up	negative regulation of extrinsic apoptotic signaling pathway via death domain receptors;nuclear chromatin;transcriptional repressor activity, RNA polymerase II core promoter proximal region sequence-specific binding;negative regulation of transcription from RNA polymerase II promoter;transcription, DNA-templated;metal ion binding;DNA binding;nucleus;regulation of neuron migration;
PLEKHA2	pleckstrin homology domain containing A2	Chr8:38901235-38973909	ENSMUSG00000031557	Chr8:25529160-25592392	596.584	0.69907	1.62346	2.95161e-08	3.08704e-05	up	protein binding;1-phosphatidylinositol binding;PDZ domain binding;
CHRNB4	cholinergic receptor nicotinic beta 4 subunit	Chr15:78624119-78727754	ENSMUSG00000035200	Chr9:54935438-54956063	27.2383	1.87011	3.6556	4.97494e-08	4.91355e-05	up	synaptic transmission involved in micturition;ligand-gated ion channel activity;acetylcholine binding;response to nicotine;acetylcholine-gated channel complex;synaptic transmission, cholinergic;regulation of neurotransmitter secretion;acetylcholine receptor activity;acetylcholine-activated cation-selective channel activity;ion transport;extracellular ligand-gated ion channel activity;synaptic tra…
LGI2	leucine rich repeat LGI family member 2	Chr4:24998847-25030879	ENSMUSG00000039252	Chr5:52690859-52723804	2801.37	0.488797	1.40327	5.2507e-08	4.91355e-05	up	protein binding;extracellular region;
CSDC2	cold shock domain containing C2	Chr22:41560763-41577741	ENSMUSG00000042109	Chr15:81820960-81835142	2155.27	0.450989	1.36698	7.89193e-08	7.01593e-05	up	protein binding;regulation of transcription, DNA-templated;RNA binding;mRNA processing;nucleic acid binding;DNA binding;cytoplasm;nucleus;transcription factor binding;
TAGLN	transgelin	Chr11:117199321-117204782	ENSMUSG00000032085	Chr9:45840917-45847356	317.104	0.614173	1.53068	1.4177e-07	0.000120032	up	epithelial cell differentiation;muscle organ development;protein binding;actin binding;cytoplasm;
PLK5	polo like kinase 5	Chr19:1524074-1535456	ENSMUSG00000035486	Chr10:80192293-80201323	678.443	-0.404422	-1.32356	1.66007e-07	0.000134164	down	regulation of G1/S transition of mitotic cell cycle;defense response to tumor cell;transformed cell apoptotic process;cellular response to growth factor stimulus;positive regulation of neuron projection development;G2 DNA damage checkpoint;cell division;mitotic nuclear division;nucleolus;protein phosphorylation;cytoplasm;ATP binding;protein kinase activity;
DCAF7	DDB1 and CUL4 associated factor 7	Chr17:63550461-63594266	ENSMUSG00000049354	Chr11:105927698-105950150	5458.37	-0.263546	-1.20043	3.95901e-07	0.000306048	down	Cul4-RING E3 ubiquitin ligase complex;nuclear matrix;protein complex;protein binding;multicellular organismal development;protein ubiquitination;nucleoplasm;cytoplasm;
MAS1	MAS1 proto-oncogene, G protein-coupled receptor	Chr6:159906690-159916530	ENSMUSG00000068037	Chr17:13059966-13087030	180.669	0.691024	1.61443	4.60755e-07	0.000334086	up	angiotensin receptor activity;protein kinase C signaling;anatomical structure morphogenesis;peptide binding;cell proliferation;angiotensin type II receptor activity;integral component of plasma membrane;G-protein coupled receptor activity;intracellular;plasma membrane;G-protein coupled receptor signaling pathway;integral component of membrane;regulation of inflammatory response;activation of NF-k…
JPH4	junctophilin 4	Chr14:23568035-23578800	ENSMUSG00000022208	Chr14:55344283-55354392	12122.7	-0.261086	-1.19838	4.6975e-07	0.000334086	down	calcium ion transport into cytosol;regulation of ryanodine-sensitive calcium-release channel activity;junctional sarcoplasmic reticulum membrane;plasma membrane;integral component of membrane;regulation of synaptic plasticity;neuromuscular process controlling balance;dendritic shaft;smooth endoplasmic reticulum;learning;
INHBA	inhibin subunit beta A	Chr7:41685114-41703108	ENSMUSG00000041324	Chr13:16186436-16206206	685.892	0.484428	1.39903	5.73449e-07	0.000392151	up	GABAergic neuron differentiation;type II activin receptor binding;positive regulation of ovulation;regulation of follicle-stimulating hormone secretion;activin A complex;progesterone secretion;striatal medium spiny neuron differentiation;odontogenesis;eyelid development in camera-type eye;negative regulation of follicle-stimulating hormone secretion;positive regulation of follicle-stimulating hor…
SCARB1	scavenger receptor class B member 1	Chr12:124776856-124882668	ENSMUSG00000037936	Chr5:125354151-125418158	1141.43	0.333889	1.26041	7.26491e-07	0.000478408	up	high-density lipoprotein particle receptor activity;lipopolysaccharide transport;adhesion of symbiont to host;positive regulation of cholesterol storage;low-density lipoprotein particle binding;cholesterol import;low-density lipoprotein particle clearance;regulation of phosphatidylcholine catabolic process;positive regulation of triglyceride biosynthetic process;high-density lipoprotein particle …
DMKN	dermokine	Chr19:35497220-35513658	ENSMUSG00000060962	Chr7:30463181-30480488	319.591	0.622633	1.53968	8.12519e-07	0.000515949	up	extracellular exosome;protein binding;extracellular region;
DDN	dendrin	Chr12:48995149-48999309	ENSMUSG00000059213	Chr15:98701658-98707371	38896.9	-0.312834	-1.24215	1.01574e-06	0.000602313	down	dendritic spine membrane;cell projection;perikaryon;protein binding;transcription factor activity, RNA polymerase II core promoter proximal region sequence-specific binding;RNA polymerase II core promoter proximal region sequence-specific DNA binding;endoplasmic reticulum membrane;positive regulation of transcription from RNA polymerase II promoter;cytoplasm;nucleus;plasma membrane;
SRXN1	sulfiredoxin 1	Chr20:646615-653370	ENSMUSG00000032802	Chr2:151947436-151953296	2313.69	0.334115	1.2606	1.01628e-06	0.000602313	up	sulfiredoxin activity;oxidoreductase activity, acting on a sulfur group of donors;cytosol;response to oxidative stress;cellular oxidant detoxification;oxidation-reduction process;ATP binding;
IRAK3	interleukin 1 receptor associated kinase 3	Chr12:66188879-66254622	ENSMUSG00000020227	Chr10:119977553-120038035	73.2513	0.771894	1.70751	1.56018e-06	0.000894836	up	regulation of protein complex disassembly;positive regulation of macrophage tolerance induction;negative regulation of toll-like receptor signaling pathway;response to peptidoglycan;negative regulation of macrophage cytokine production;negative regulation of MAP kinase activity;negative regulation of interleukin-12 production;negative regulation of protein catabolic process;negative regulation of…
MPP3	membrane palmitoylated protein 3	Chr17:43800799-43833170	ENSMUSG00000052373	Chr11:101890478-101919287	1454.02	0.451204	1.36718	2.29044e-06	0.00127263	up	protein binding;GDP metabolic process;GMP metabolic process;guanylate kinase activity;integral component of plasma membrane;signal transduction;PDZ domain binding;
TPM1	tropomyosin 1	Chr15:63042632-63071915	ENSMUSG00000032366	Chr9:66929872-66956688	8537.58	0.324434	1.25217	2.38457e-06	0.00128478	up	negative regulation of vascular associated smooth muscle cell migration;negative regulation of vascular smooth muscle cell proliferation;positive regulation of heart rate by epinephrine;muscle thin filament tropomyosin;sarcomere;cellular response to reactive oxygen species;bleb;ruffle membrane;muscle filament sliding;ventricular cardiac muscle tissue morphogenesis;negative regulation of cell migr…
STC1	stanniocalcin 1	Chr8:23841915-23854807	ENSMUSG00000014813	Chr14:69266687-69279253	208.232	-0.92706	-1.9014	2.54002e-06	0.00129033	down	negative regulation of renal phosphate excretion;growth plate cartilage axis specification;regulation of cardiac muscle cell contraction;negative regulation of calcium ion transport;endothelial cell morphogenesis;regulation of anion transport;positive regulation of calcium ion import;negative regulation of cell migration;negative regulation of endothelial cell migration;chondrocyte proliferation;…
SBSN	suprabasin	Chr19:35523367-35528351	ENSMUSG00000046056	Chr7:30450896-30455559	538.511	0.400186	1.31968	2.8628e-06	0.00141391	up	extracellular exosome;biological_process;molecular_function;
PRKAB2	protein kinase AMP-activated non-catalytic subunit beta 2	Chr1:147155106-147172550	ENSMUSG00000038205	Chr3:97565509-97581128	1847	0.255914	1.19409	3.02636e-06	0.00145429	up	AMP-activated protein kinase activity;regulation of fatty acid biosynthetic process;macroautophagy;carnitine shuttle;energy reserve metabolic process;nucleotide-activated protein kinase complex;mitochondrion organization;insulin receptor signaling pathway;membrane organization;gene expression;small molecule metabolic process;cellular lipid metabolic process;identical protein binding;organelle org…
ZNF281	zinc finger protein 281	Chr1:200404940-200410056	ENSMUSG00000041483	Chr1:136552639-136557791	1285.32	0.240668	1.18154	3.2222e-06	0.00150765	up	embryonic body morphogenesis;negative regulation of gene expression;stem cell differentiation;transcriptional repressor activity, RNA polymerase II core promoter proximal region sequence-specific binding;core promoter binding;protein binding;RNA polymerase II core promoter proximal region sequence-specific DNA binding;positive regulation of transcription, DNA-templated;negative regulation of tran…
MARCKS	myristoylated alanine rich protein kinase C substrate	Chr6:113857362-113863471	ENSMUSG00000069662	Chr10:37009371-37014916	3577.5	-0.310985	-1.24055	3.53345e-06	0.00161089	down	energy reserve metabolic process;regulation of insulin secretion;small molecule metabolic process;extracellular exosome;focal adhesion;calmodulin binding;actin filament binding;actin cytoskeleton;plasma membrane;cytoplasm;protein binding;membrane;centrosome;cell cortex;protein kinase C binding;germinal vesicle;cytosol;intracellular protein transport;brain development;synapse;microtubule;phospholi…
NFATC2	nuclear factor of activated T cells 2	Chr20:51386957-51562831	ENSMUSG00000027544	Chr2:168318330-168443577	1494.93	0.470095	1.3852	4.35227e-06	0.00193459	up	response to drug;stimulatory C-type lectin receptor signaling pathway;innate immune response;Fc-epsilon receptor signaling pathway;protein binding;positive regulation of B cell proliferation;positive regulation of transcription, DNA-templated;cell migration;actin cytoskeleton;cellular response to DNA damage stimulus;cytosol;B cell receptor signaling pathway;transcription factor activity, sequence…
GAD1	glutamate decarboxylase 1	Chr2:170813213-170861151	ENSMUSG00000070880	Chr2:70383416-70432358	14902.9	0.209196	1.15604	5.26916e-06	0.00228502	up	protein-pyridoxal-5-phosphate linkage;glutamate decarboxylation to succinate;glutamate decarboxylase activity;clathrin-sculpted gamma-aminobutyric acid transport vesicle membrane;glutamate catabolic process;neurotransmitter biosynthetic process;vesicle membrane;protein binding;synaptic transmission;carboxylic acid metabolic process;pyridoxal phosphate binding;carboxy-lyase activity;neurotransmitt…
ZMYM3	zinc finger MYM-type containing 3	ChrX:71239624-71255146	ENSMUSG00000031310	ChrX:100447990-100464455	5859.73	-0.241698	-1.18238	5.79985e-06	0.00245527	down	regulation of cell morphogenesis;cytoskeleton organization;multicellular organismal development;zinc ion binding;DNA binding;nucleus;
ATP2A2	ATPase sarcoplasmic/endoplasmic reticulum Ca2+ transporting 2	Chr12:110280756-110351093	ENSMUSG00000029467	Chr5:122591576-122640288	28734.8	0.164027	1.12041	7.13439e-06	0.00294999	up	calcium ion import into sarcoplasmic reticulum;calcium ion transport from cytosol to endoplasmic reticulum;regulation of cardiac muscle cell action potential involved in regulation of contraction;calcium ion-transporting ATPase complex;calcium-transporting ATPase activity involved in regulation of cardiac muscle cell membrane potential;longitudinal sarcoplasmic reticulum;regulation of cardiac mus…
LURAP1	leucine rich adaptor protein 1	Chr1:46203334-46221261	ENSMUSG00000028701	Chr4:115989603-116008535	731.007	0.308595	1.2385	9.77456e-06	0.00394981	up	positive regulation of cytokine production;protein binding;positive regulation of I-kappaB kinase/NF-kappaB signaling;cytoplasm;cell migration;actomyosin structure organization;actomyosin;
CD59	CD59 molecule (CD59 blood group)	Chr11:33698261-33736445	ENSMUSG00000032679	Chr2:103926146-103945699	385.252	0.69772	1.62194	1.12366e-05	0.0043432	up	negative regulation of activation of membrane attack complex;regulation of complement activation;complement binding;endoplasmic reticulum-Golgi intermediate compartment membrane;ER to Golgi transport vesicle membrane;post-translational protein modification;vesicle;blood coagulation;anchored component of external side of plasma membrane;cell surface;membrane organization;cellular protein metabolic…
ACKR1	atypical chemokine receptor 1 (Duffy blood group)	Chr1:159203307-159206500	ENSMUSG00000037872	Chr1:173159453-173161317	816.669	0.312183	1.24158	1.67881e-05	0.00635092	up	C-C chemokine binding;regulation of chemokine production;recycling endosome;defense response;early endosome;receptor activity;transmembrane signaling receptor activity;G-protein coupled receptor activity;chemokine-mediated signaling pathway;inflammatory response;plasma membrane;G-protein coupled receptor signaling pathway;integral component of membrane;chemokine binding;
PRMT2	protein arginine methyltransferase 2	Chr21:46635167-46665124	ENSMUSG00000020230	Chr10:76043056-76073699	1022.39	-0.25523	-1.19353	1.80575e-05	0.00663212	down	progesterone receptor binding;histone methylation;regulation of androgen receptor signaling pathway;peroxisome proliferator activated receptor binding;Rb-E2F complex;developmental cell growth;thyroid hormone receptor binding;protein-arginine omega-N asymmetric methyltransferase activity;histone arginine methylation;peptidyl-arginine methylation, to asymmetrical-dimethyl arginine;histone methyltra…
TEAD3	TEA domain transcription factor 3	Chr6:35473597-35497076	ENSMUSG00000002249	Chr17:28550645-28569791	98.232	0.571623	1.48619	1.82775e-05	0.00663212	up	hippo signaling;transcription factor activity, sequence-specific DNA binding;regulation of transcription, DNA-templated;nucleus;asymmetric neuroblast division;RNA polymerase II transcription factor binding;female pregnancy;gene expression;protein binding;transcription initiation from RNA polymerase II promoter;positive regulation of transcription from RNA polymerase II promoter;nucleoplasm;regula…
ID4	inhibitor of DNA binding 4, HLH protein	Chr6:19837386-19840684	ENSMUSG00000021379	Chr13:48414704-48419502	6416.6	-0.425675	-1.3432	1.86912e-05	0.00664661	down	protein binding;negative regulation of transcription, DNA-templated;transcription corepressor activity;protein dimerization activity;transcription, DNA-templated;regulation of transcription from RNA polymerase II promoter;nucleus;cytoplasm;positive regulation of transcription from RNA polymerase II promoter;positive regulation of gene expression;G1/S transition of mitotic cell cycle;negative regu…
PCSK9	proprotein convertase subtilisin/kexin type 9	Chr1:55039548-55064852	ENSMUSG00000044254	Chr4:106299526-106321526	219.206	0.589275	1.50449	2.39039e-05	0.00833356	up	low-density lipoprotein particle receptor catabolic process;receptor inhibitor activity;negative regulation of receptor recycling;negative regulation of receptor activity;very-low-density lipoprotein particle binding;sodium channel inhibitor activity;PCSK9-AnxA2 complex;low-density lipoprotein particle binding;negative regulation of low-density lipoprotein particle clearance;very-low-density lipo…
MAMLD1	mastermind like domain containing 1	ChrX:150361422-150514178	ENSMUSG00000059401	ChrX:70093846-70199662	734.847	0.238581	1.17983	2.47328e-05	0.00845671	up	male gonad development;cellular_component;molecular_function;transcription, DNA-templated;nucleus;regulation of transcription from RNA polymerase II promoter;
FDFT1	farnesyl-diphosphate farnesyltransferase 1	Chr8:11795573-11839309	ENSMUSG00000021273	Chr14:63382599-63417027	1883.26	0.207508	1.15469	2.52282e-05	0.00846335	up	endoplasmic reticulum;transferase activity;biosynthetic process;squalene synthase activity;cholesterol biosynthetic process;farnesyl-diphosphate farnesyltransferase activity;transferase activity, transferring alkyl or aryl (other than methyl) groups;lipid biosynthetic process;steroid biosynthetic process;small molecule metabolic process;cellular lipid metabolic process;endoplasmic reticulum membr…
RGS4	regulator of G protein signaling 4	Chr1:163068775-163076802	ENSMUSG00000038530	Chr1:169569046-169575211	22602.6	0.474499	1.38944	2.93527e-05	0.00966464	up	inactivation of MAPK activity;calmodulin binding;regulation of G-protein coupled receptor protein signaling pathway;GTPase activator activity;plasma membrane;cytoplasm;nucleus;cytosol;membrane;positive regulation of GTPase activity;protein complex;G-protein alpha-subunit binding;negative regulation of G-protein coupled receptor protein signaling pathway;
IKZF3	IKAROS family zinc finger 3	Chr17:39757715-39864188	ENSMUSG00000018168	Chr11:98355728-98436857	37.1838	0.933035	1.90929	3.01297e-05	0.0097401	up	regulation of lymphocyte differentiation;regulation of B cell differentiation;regulation of B cell proliferation;mesoderm development;B cell activation;protein homodimerization activity;protein binding;positive regulation of transcription from RNA polymerase II promoter;regulation of apoptotic process;transcription regulatory region DNA binding;protein heterodimerization activity;sequence-specifi…
CXCL12	C-X-C motif chemokine ligand 12	Chr10:44370165-44386493	ENSMUSG00000061353	Chr6:117145496-117158328	2100.43	-0.247204	-1.1869	3.11309e-05	0.00988405	down	CXCR chemokine receptor binding;blood circulation;induction of positive chemotaxis;negative regulation of intrinsic apoptotic signaling pathway in response to DNA damage;chemoattractant activity;positive regulation of calcium ion import;positive chemotaxis;regulation of actin polymerization or depolymerization;positive regulation of T cell migration;negative regulation of leukocyte apoptotic proc…
COCH	cochlin	Chr14:30874514-30895065	ENSMUSG00000020953	Chr12:51640124-51652554	2366.94	0.321476	1.24961	3.37718e-05	0.0105344	up	collagen binding;extracellular exosome;protein binding;regulation of cell shape;extracellular matrix;proteinaceous extracellular matrix;positive regulation of innate immune response;defense response to bacterium;sensory perception of sound;extracellular region;
DDI2	DNA damage inducible 1 homolog 2	Chr1:15617500-15669044	ENSMUSG00000078515	Chr4:141404860-141450730	2171.82	0.23869	1.17992	4.14032e-05	0.0123549	up	protein binding;proteolysis;aspartic-type endopeptidase activity;nucleoplasm;cytoplasm;
ADAM19	ADAM metallopeptidase domain 19	Chr5:157395534-157575775	ENSMUSG00000011256	Chr11:45946819-46038170	579.285	0.282293	1.21613	4.1408e-05	0.0123549	up	metalloendopeptidase activity;proteolysis;zinc ion binding;protein binding;integral component of membrane;SH3 domain binding;Golgi apparatus;heart development;membrane protein ectodomain proteolysis;
LRRC55	leucine rich repeat containing 55	Chr11:57181747-57191717	ENSMUSG00000075224	Chr2:84992678-85027541	487.678	0.543191	1.45719	4.20196e-05	0.0123549	up	protein binding;axonogenesis;ion transport;plasma membrane;integral component of membrane;
GSTP1	glutathione S-transferase pi 1	Chr11:67583595-67586660	ENSMUSG00000060803	Chr19:4085407-4087985	2774.07	0.244108	1.18436	4.23873e-05	0.0123549	up	TRAF2-GSTP1 complex;negative regulation of leukocyte proliferation;nitric oxide binding;nitric oxide storage;dinitrosyl-iron complex binding;S-nitrosoglutathione binding;common myeloid progenitor cell proliferation;regulation of stress-activated MAPK cascade;kinase regulator activity;negative regulation of nitric-oxide synthase biosynthetic process;negative regulation of monocyte chemotactic prot…
IFNGR2	interferon gamma receptor 2	Chr21:33402896-33479348	ENSMUSG00000022965	Chr16:91343960-91362511	479.587	0.577085	1.49183	4.44663e-05	0.0127236	up	protein binding;integral component of membrane;interferon-gamma receptor activity;regulation of interferon-gamma-mediated signaling pathway;interferon-gamma-mediated signaling pathway;cell surface receptor signaling pathway;integral component of plasma membrane;endoplasmic reticulum;cytokine-mediated signaling pathway;response to virus;plasma membrane;interferon-gamma receptor activity;regulation…
DCLK2	doublecortin like kinase 2	Chr4:150078274-150257457	ENSMUSG00000028078	Chr3:86693458-86828159	3240.7	-0.181486	-1.13405	4.50837e-05	0.0127236	down	protein serine/threonine kinase activity;intracellular signal transduction;cytoskeleton;protein phosphorylation;cytoplasm;ATP binding;protein kinase activity;intracellular;hippocampus development;pyramidal neuron development;
SORCS1	sortilin related VPS10 domain containing receptor 1	Chr10:106573663-107164534	ENSMUSG00000043531	Chr19:50131737-50667084	2280.65	0.274263	1.20938	4.91835e-05	0.0136638	up	neuropeptide receptor activity;neuropeptide signaling pathway;protein binding;membrane;integral component of membrane;
TMPRSS6	transmembrane serine protease 6	Chr22:37065436-37109563	ENSMUSG00000016942	Chr15:78323867-78352834	80.7107	1.21016	2.31363	5.57156e-05	0.0150094	up	iron ion homeostasis;fibrinolysis;membrane protein proteolysis;extracellular matrix organization;protein binding;self proteolysis;cellular iron ion homeostasis;negative regulation of transcription, DNA-templated;positive regulation of transcription from RNA polymerase II promoter;negative regulation of transcription from RNA polymerase II promoter;serine-type endopeptidase activity;intracellular …
ELK1	ELK1, ETS transcription factor	ChrX:47635521-47650604	ENSMUSG00000009406	ChrX:20799634-20816847	2001.93	-0.255458	-1.19371	5.6752e-05	0.0150604	down	response to fibroblast growth factor;stress-activated MAPK cascade;toll-like receptor 5 signaling pathway;transcriptional activator activity, RNA polymerase II core promoter proximal region sequence-specific binding;toll-like receptor TLR6:TLR2 signaling pathway;toll-like receptor TLR1:TLR2 signaling pathway;TRIF-dependent toll-like receptor signaling pathway;toll-like receptor 4 signaling pathwa…
GRIN2A	glutamate ionotropic receptor NMDA type subunit 2A	Chr16:9753404-10182754	ENSMUSG00000059003	Chr16:9385762-9813424	3694.28	0.195505	1.14512	5.8012e-05	0.0151684	up	response to ethanol;learning or memory;glutamate receptor signaling pathway;NMDA selective glutamate receptor complex;cell surface;neurotrophin TRK receptor signaling pathway;vascular endothelial growth factor receptor signaling pathway;insulin receptor signaling pathway;epidermal growth factor receptor signaling pathway;activation of MAPKK activity;innate immune response;Fc-epsilon receptor sign…
PFKP	phosphofructokinase, platelet	Chr10:3066333-3137712	ENSMUSG00000021196	Chr13:6629804-6698813	8175.52	0.130422	1.09461	6.73062e-05	0.0173435	up	glycolytic process through fructose-6-phosphate;fructose 6-phosphate metabolic process;6-phosphofructokinase activity;glycolytic process;canonical glycolysis;mitophagy in response to mitochondrial depolarization;protein complex binding;glucose metabolic process;small molecule metabolic process;extracellular exosome;cytosol;carbohydrate metabolic process;membrane;metal ion binding;cytoplasm;nucleu…
STX4	syntaxin 4	Chr16:31032889-31042975	ENSMUSG00000030805	Chr7:127423466-127448191	1148.81	0.177602	1.131	8.04586e-05	0.0204365	up	vesicle-mediated transport;membrane;organelle fusion;sphingomyelin phosphodiesterase activator activity;positive regulation of protein localization to plasma membrane;positive regulation of eosinophil degranulation;response to hydroperoxide;somatodendritic compartment;positive regulation of immunoglobulin secretion;positive regulation of protein localization to cell surface;positive regulation of…
EPOP	elongin BC and polycomb repressive complex 2 associated protein	null	ENSMUSG00000043439	Chr11:97518215-97520528	509.631	-0.676405	-1.59815	8.71483e-05	0.021808	down
ARRDC2	arrestin domain containing 2	Chr19:18001132-18014102	ENSMUSG00000002910	Chr8:71287773-71292364	387.681	0.785385	1.72355	8.92366e-05	0.021808	up	cytoplasmic vesicle;signal transduction;plasma membrane;
PRKG2	protein kinase cGMP-dependent 2	Chr4:81087370-81215117	ENSMUSG00000029334	Chr5:99077632-99185210	133.258	-0.44575	-1.36202	8.95777e-05	0.021808	down	nitric oxide metabolic process;apical plasma membrane;blood coagulation;small molecule metabolic process;cGMP binding;cGMP-dependent protein kinase activity;cytosol;protein serine/threonine kinase activity;signal transduction;regulation of nitric-oxide synthase activity;protein phosphorylation;ATP binding;protein kinase activity;protein homodimerization activity;membrane;nuclear membrane;protein …
GLS	glutaminase	Chr2:190880827-190965552	ENSMUSG00000026103	Chr1:52202607-52272391	6307.17	-0.172445	-1.12697	9.23782e-05	0.021808	down	glutamine catabolic process;glutamate biosynthetic process;cellular amino acid biosynthetic process;glutamate secretion;protein homotetramerization;cellular nitrogen compound metabolic process;gene expression;small molecule metabolic process;protein binding;mitochondrial matrix;transcription initiation from RNA polymerase II promoter;synaptic transmission;glutamine metabolic process;glutaminase a…
WNT7A	Wnt family member 7A	Chr3:13816258-13880121	ENSMUSG00000030093	Chr6:91340963-91388345	381.153	-0.466557	-1.38181	9.25616e-05	0.021808	down	lens fiber cell development;negative regulation of neurogenesis;stem cell development;embryonic digit morphogenesis;Wnt signaling pathway involved in wound healing, spreading of epidermal cells;embryonic hindlimb morphogenesis;embryonic forelimb morphogenesis;cell proliferation in forebrain;sex differentiation;embryonic axis specification;receptor agonist activity;cell fate commitment;neuron diff…
SLC39A14	solute carrier family 39 member 14	Chr8:22367249-22434129	ENSMUSG00000022094	Chr14:70540918-70588874	863.757	-0.289149	-1.22192	9.90689e-05	0.0227415	down	zinc II ion transmembrane import;cellular zinc ion homeostasis;zinc II ion transmembrane transport;zinc ion transmembrane transporter activity;lamellipodium;integral component of plasma membrane;endoplasmic reticulum;Golgi apparatus;metal ion transmembrane transporter activity;metal ion transport;membrane;transmembrane transport;plasma membrane;integral component of membrane;iron ion transport;zi…
ARGLU1	arginine and glutamate rich 1	Chr13:106541673-106568164	ENSMUSG00000040459	Chr8:8715075-8740521	5771.22	-0.222635	-1.16686	9.97659e-05	0.0227415	down	protein binding;mitochondrion;regulation of transcription, DNA-templated;transcription, DNA-templated;nucleoplasm;
MRPL35	mitochondrial ribosomal protein L35	Chr2:86199355-86213794	ENSMUSG00000052962	Chr6:71789981-71803953	661.623	0.3353	1.26164	0.000104344	0.023484	up	mitochondrial translational termination;mitochondrial translational elongation;mitochondrial translational initiation;mitochondrial translation;mitochondrial ribosome;organelle organization;mitochondrial inner membrane;intracellular;mitochondrion;ribosome;translation;structural constituent of ribosome;
DDIT4	DNA damage inducible transcript 4	Chr10:72273920-72276036	ENSMUSG00000020108	Chr10:59785491-59787656	1064.24	0.490268	1.40471	0.000120102	0.0266927	up	negative regulation of intracellular signal transduction;positive regulation of neuron death;intrinsic apoptotic signaling pathway in response to DNA damage by p53 class mediator;negative regulation of peptidyl-serine phosphorylation;negative regulation of peptidyl-threonine phosphorylation;neuron migration;neuron differentiation;negative regulation of signal transduction;negative regulation of T…
TOB2	transducer of ERBB2, 2	Chr22:41433492-41447023	ENSMUSG00000048546	Chr15:81732473-81742997	923.753	0.330095	1.2571	0.000128546	0.0282166	up	female gamete generation;protein binding;negative regulation of cell proliferation;cytoplasm;nucleus;regulation of gene expression;positive regulation of ossification;negative regulation of osteoclast differentiation;vitamin D receptor binding;
BEGAIN	brain enriched guanylate kinase associated	Chr14:100537149-100587413	ENSMUSG00000040867	Chr12:108998113-109034143	2937.43	-0.269556	-1.20544	0.000130172	0.0282251	down	protein binding;membrane;cytoplasm;phosphorylation;kinase activity;
DENND3	DENN domain containing 3	Chr8:141117278-141195808	ENSMUSG00000036661	Chr15:73384409-73444091	152.061	-0.774403	-1.71048	0.000133499	0.0283865	down	protein binding;cellular protein catabolic process;Rab guanyl-nucleotide exchange factor activity;endosome to lysosome transport;positive regulation of GTPase activity;intracellular;
DGKG	diacylglycerol kinase gamma	Chr3:186105668-186362237	ENSMUSG00000022861	Chr16:22287211-22475971	1051.18	0.417676	1.33577	0.000134109	0.0283865	up	blood coagulation;protein kinase C-activating G-protein coupled receptor signaling pathway;diacylglycerol kinase activity;platelet activation;signal transduction;phosphorylation;kinase activity;intracellular signal transduction;plasma membrane;cytoplasm;ATP binding;calcium ion binding;neuron development;intracellular;metal ion binding;
NECAB1	N-terminal EF-hand calcium binding protein 1	Chr8:90791550-90959408	ENSMUSG00000040536	Chr4:14952245-15149794	3916.11	-0.246079	-1.18598	0.000136825	0.0286206	down	nucleoplasm;cytoplasm;nucleus;calcium ion binding;
PRRG3	proline rich and Gla domain 3	ChrX:151695124-151705924	ENSMUSG00000033361	ChrX:71006230-71016328	827.84	-0.379267	-1.30068	0.000140741	0.028763	down	extracellular region;calcium ion binding;biological_process;integral component of membrane;
ARMCX3	armadillo repeat containing X-linked 3	ChrX:101622797-101627843	ENSMUSG00000049047	ChrX:133657344-133662204	3335.42	0.190051	1.1408	0.000148082	0.0299192	up	binding;protein binding;positive regulation of transcription from RNA polymerase II promoter;cellular protein localization;integral component of mitochondrial outer membrane;integral component of membrane;
PNMA8B	PNMA family member 8B	null	ENSMUSG00000070802	Chr7:16678607-16682753	7147.41	-0.294053	-1.22608	0.000150692	0.0301045	down
LRP3	LDL receptor related protein 3	Chr19:33177603-33208867	ENSMUSG00000001802	Chr7:34899452-34914923	1570.76	-0.233281	-1.17551	0.000158043	0.0312222	down	protein binding;coated pit;receptor-mediated endocytosis;integral component of membrane;
GPR153	G protein-coupled receptor 153	Chr1:6247346-6260975	ENSMUSG00000042804	Chr4:152358689-152369794	521.809	0.294184	1.22619	0.000162983	0.0318443	up	G-protein coupled receptor activity;plasma membrane;G-protein coupled receptor signaling pathway;integral component of membrane;
NFKBIA	NFKB inhibitor alpha	Chr14:35401511-35404749	ENSMUSG00000021025	Chr12:55536195-55539432	515.974	0.438588	1.35528	0.000166086	0.0320979	up	cellular response to cold;regulation of NF-kappaB import into nucleus;I-kappaB/NF-kappaB complex;positive regulation of cholesterol efflux;negative regulation of lipid storage;negative regulation of macrophage derived foam cell differentiation;cytoplasmic sequestering of NF-kappaB;positive regulation of cellular protein metabolic process;NF-kappaB binding;toll-like receptor 5 signaling pathway;ne…
MACO1	macoilin 1	null	ENSMUSG00000028826	Chr4:134530070-134580656	1942.97	-0.170386	-1.12536	0.000179599	0.0343362	down
SCAND1	SCAN domain containing 1	Chr20:35953617-35959472	ENSMUSG00000046229	Chr2:156153766-156154667	234.617	-0.683622	-1.60617	0.000191219	0.036169	down	identical protein binding;protein binding;transcription factor activity, sequence-specific DNA binding;regulation of transcription, DNA-templated;nucleus;transcription coactivator activity;
ASB2	ankyrin repeat and SOCS box containing 2	ChrCHR_HSCHR14_7_CTG1:93934153-93976791	ENSMUSG00000021200	Chr12:103287401-103322260	144.604	0.499922	1.41414	0.000196853	0.0368426	up	positive regulation of defense response to virus by host;mitophagy in response to mitochondrial depolarization;xenophagy;protein binding;protein ubiquitination;signal transduction;intracellular signal transduction;intracellular;skeletal muscle cell differentiation;protein ubiquitination involved in ubiquitin-dependent protein catabolic process;ubiquitin protein ligase activity;protein polyubiquit…
FIBCD1	fibrinogen C domain containing 1	Chr9:130902438-130939286	ENSMUSG00000026841	Chr2:31703302-31736017	419.398	-0.430571	-1.34777	0.000219209	0.0405993	down	chitin binding;protein binding;membrane;metal ion binding;integral component of membrane;
DEGS1	delta 4-desaturase, sphingolipid 1	Chr1:224175756-224193441	ENSMUSG00000038633	Chr1:182103337-182110369	2278.83	0.203909	1.15182	0.000249548	0.0452751	up	ceramide biosynthetic process;sphingolipid delta-4 desaturase activity;oxidation-reduction process;integral component of membrane;lipid metabolic process;sphingolipid biosynthetic process;unsaturated fatty acid biosynthetic process;small molecule metabolic process;sphingolipid metabolic process;integral component of plasma membrane;endoplasmic reticulum;endoplasmic reticulum membrane;electron car…
WNT2	Wnt family member 2	Chr7:117276631-117323289	ENSMUSG00000010797	Chr6:17988939-18030584	316.346	-0.370884	-1.29314	0.000255243	0.0458406	down	lens development in camera-type eye;mammary gland epithelium development;positive regulation of fibroblast proliferation;iris morphogenesis;cellular response to retinoic acid;receptor agonist activity;cell fate commitment;neuron differentiation;frizzled binding;positive regulation of sequence-specific DNA binding transcription factor activity;cellular response to transforming growth factor beta s…
STRIP2	striatin interacting protein 2	Chr7:129434433-129488399	ENSMUSG00000039629	Chr6:29917011-29959680	6152.33	0.39648	1.31629	0.000261897	0.0462184	up	molecular_function;cell migration;cytoskeleton organization;regulation of cell shape;cytoplasm;
TPM2	tropomyosin 2	Chr9:35681992-35691020	ENSMUSG00000028464	Chr4:43514711-43523765	454.807	0.461876	1.37733	0.000262545	0.0462184	up	regulation of ATPase activity;muscle thin filament tropomyosin;muscle filament sliding;muscle contraction;cytosol;structural constituent of muscle;actin binding;protein binding;
CLMP	CXADR like membrane protein	Chr11:123069865-123195281	ENSMUSG00000032024	Chr9:40597258-40696615	999.796	0.375367	1.29717	0.000267241	0.0465838	up	cytoplasmic microtubule;cell surface;digestive tract development;extracellular exosome;protein binding;bicellular tight junction;plasma membrane;integral component of membrane;membrane;
LRRC4B	leucine rich repeat containing 4B	Chr19:50516892-50568045	ENSMUSG00000047085	Chr7:44078442-44112775	3487.04	-0.234073	-1.17615	0.000278181	0.047946	down	negative regulation of cyclin-dependent protein kinase activity;negative regulation of protein kinase activity;protein kinase inhibitor activity;negative regulation of JAK-STAT cascade;presynaptic membrane;protein binding;positive regulation of synapse assembly;cell junction;cytokine-mediated signaling pathway;integral component of membrane;cytoplasm;receptor binding;cerebellar mossy fiber;
RHBDL1	rhomboid like 1	Chr16:675666-678268	ENSMUSG00000025735	Chr17:26053439-26056269	490.777	-0.285079	-1.21848	0.000280449	0.047946	down	protein processing;integral component of plasma membrane;mitochondrial inner membrane;signal transduction;serine-type endopeptidase activity;membrane;integral component of membrane;proteolysis;
DUSP7	dual specificity phosphatase 7	Chr3:52048919-52056550	ENSMUSG00000053716	Chr9:106245831-106252923	1759.77	0.217851	1.163	0.000288715	0.0488891	up	negative regulation of MAP kinase activity;stress-activated MAPK cascade;toll-like receptor 5 signaling pathway;toll-like receptor TLR6:TLR2 signaling pathway;toll-like receptor TLR1:TLR2 signaling pathway;TRIF-dependent toll-like receptor signaling pathway;toll-like receptor 4 signaling pathway;toll-like receptor 2 signaling pathway;toll-like receptor 9 signaling pathway;toll-like receptor signa…
DDX51	DEAD-box helicase 51	Chr12:132136594-132144335	ENSMUSG00000029504	Chr5:110801317-110808362	541.275	-0.498977	-1.41321	0.000292593	0.0490784	down	RNA secondary structure unwinding;ATP-dependent RNA helicase activity;poly(A) RNA binding;rRNA processing;membrane;nucleolus;nucleic acid binding;ATP binding;
KCNS2	potassium voltage-gated channel modifier subfamily S member 2	Chr8:98427022-98432848	ENSMUSG00000050963	Chr15:34837501-34843553	1242.69	0.261383	1.19863	0.000295702	0.0491363	up	regulation of delayed rectifier potassium channel activity;delayed rectifier potassium channel activity;protein binding;ion transport;synaptic transmission;potassium ion transport;ion channel activity;perinuclear region of cytoplasm;potassium ion transmembrane transport;protein homooligomerization;voltage-gated potassium channel complex;membrane;transmembrane transport;plasma membrane;integral co…
FGF11	fibroblast growth factor 11	Chr17:7438273-7444937	ENSMUSG00000042826	Chr11:69686894-69692683	1238.7	-0.312218	-1.24162	0.000299902	0.0493727	down	growth factor activity;extracellular region;cell-cell signaling;signal transduction;nervous system development;
