# Supplementary material for: Age, brain region, and gene dosage-differential transcriptomic changes in Shank3-mutant mice
Source: Front Mol Neurosci. 2022 Oct 12;15:1017512. doi: 10.3389/fnmol.2022.1017512 (PMC9597470; doi:10.3389/fnmol.2022.1017512)
Supplement: Supplementary file 7 [file Table_7.XLSX]

## Sheet: Shank3-HT-CTX; C5 CC - Up
Supplementary Table 7. Results of GSEA for the cortical, hippocampal, and striatal transcripts of Shank3-HT and Shank3-HM mice, performed using gene sets of the CC, BP, and MF domains.
NAME	SIZE	ES	NES	NOM p-val	FDR q-val	FWER p-val	RANK AT MAX	LEADING EDGE
GOCC_CYTOSOLIC_RIBOSOME	97	0.2808	3.25031	0	0	0	6653	tags=76%, list=48%, signal=147%
GOCC_CYTOSOLIC_SMALL_RIBOSOMAL_SUBUNIT	42	0.355631	2.70854	0	0.00553298	0.015	4944	tags=71%, list=36%, signal=111%
GOCC_CYTOSOLIC_LARGE_RIBOSOMAL_SUBUNIT	51	0.301364	2.52648	0	0.00988259	0.039	6653	tags=78%, list=48%, signal=151%
GOCC_INNER_MITOCHONDRIAL_MEMBRANE_PROTEIN_COMPLEX	125	0.188347	2.48645	0	0.00999761	0.052	9530	tags=88%, list=69%, signal=284%
GOCC_NADH_DEHYDROGENASE_COMPLEX	46	0.267331	2.12334	0.00391389	0.083026	0.445	5899	tags=70%, list=43%, signal=121%
GOCC_RESPIRASOME	90	0.190329	2.07084	0.00594059	0.0926747	0.545	7633	tags=74%, list=56%, signal=166%
GOCC_CILIARY_MEMBRANE	54	0.236764	2.06819	0	0.0802714	0.549	7194	tags=76%, list=52%, signal=159%
GOCC_RESPIRATORY_CHAIN_COMPLEX	77	0.199	2.06088	0	0.0736916	0.566	7633	tags=75%, list=56%, signal=168%
GOCC_PERICENTRIC_HETEROCHROMATIN	18	0.399208	2.04024	0.00384615	0.0736131	0.607	5210	tags=78%, list=38%, signal=125%
GOCC_RIBOSOMAL_SUBUNIT	177	0.126919	1.96794	0.00401606	0.101198	0.752	5111	tags=50%, list=37%, signal=78%
GOCC_POLYSOMAL_RIBOSOME	30	0.290712	1.91365	0.00779727	0.126076	0.847	8383	tags=90%, list=61%, signal=230%
GOCC_COMPLEX_OF_COLLAGEN_TRIMERS	20	0.355377	1.90985	0.00580271	0.118575	0.857	4056	tags=65%, list=30%, signal=92%
GOMF_PROTON_TRANSMEMBRANE_TRANSPORTER_ACTIVITY	70	0.186201	1.82502	0.00200803	0.176932	0.961	5111	tags=56%, list=37%, signal=88%
GOCC_DNA_REPAIR_COMPLEX	33	0.264533	1.79837	0.0142566	0.190356	0.976	5952	tags=70%, list=43%, signal=123%
GOCC_ORGANELLE_INNER_MEMBRANE	479	0.0691263	1.74104	0.015625	0.238866	0.992	10733	tags=85%, list=78%, signal=373%
GOCC_RIBOSOME	211	0.096381	1.69164	0.0147992	0.289779	0.998	4688	tags=44%, list=34%, signal=65%
GOCC_HETEROCHROMATIN	60	0.186008	1.68359	0.0323887	0.284673	0.999	5930	tags=62%, list=43%, signal=108%
GOCC_PROTON_TRANSPORTING_ATP_SYNTHASE_COMPLEX	17	0.331488	1.67713	0.0296443	0.277671	1	9194	tags=100%, list=67%, signal=302%
GOCC_OXIDOREDUCTASE_COMPLEX	97	0.135111	1.56271	0.059387	0.454118	1	5949	tags=57%, list=43%, signal=99%
GOCC_POSTSYNAPTIC_ENDOSOME	15	0.334338	1.56163	0.0730223	0.432957	1	6405	tags=80%, list=47%, signal=150%
GOCC_ORGANELLE_ENVELOPE_LUMEN	83	0.143872	1.54234	0.0722892	0.451	1	6314	tags=60%, list=46%, signal=111%
GOCC_FILAMENTOUS_ACTIN	30	0.238568	1.52998	0.0647059	0.453103	1	4058	tags=53%, list=30%, signal=76%
GOCC_ACROSOMAL_MEMBRANE	15	0.328221	1.52149	0.0650888	0.450785	1	1907	tags=47%, list=14%, signal=54%
GOCC_MICROBODY	119	0.119612	1.52133	0.0649087	0.432277	1	7148	tags=64%, list=52%, signal=132%
GOCC_PHOTORECEPTOR_INNER_SEGMENT	41	0.193177	1.46229	0.0754717	0.539261	1	1710	tags=32%, list=12%, signal=36%
GOCC_MITOCHONDRIAL_PROTEIN_CONTAINING_COMPLEX	245	0.0786517	1.45606	0.0860656	0.532618	1	11561	tags=92%, list=84%, signal=567%
GOCC_CAJAL_BODY	56	0.16127	1.41502	0.0967742	0.609335	1	6137	tags=61%, list=45%, signal=109%
GOCC_PRERIBOSOME	72	0.141247	1.41063	0.106667	0.597892	1	3986	tags=43%, list=29%, signal=60%
GOCC_PHOSPHATIDYLINOSITOL_3_KINASE_COMPLEX	26	0.230719	1.408	0.110151	0.583734	1	6350	tags=69%, list=46%, signal=128%
GOCC_MYOSIN_COMPLEX	49	0.16754	1.39001	0.109615	0.607419	1	4998	tags=53%, list=36%, signal=83%
GOCC_TRANSFERASE_COMPLEX_TRANSFERRING_PHOSPHORUS_CONTAINING_GROUPS	225	0.0798857	1.38204	0.104167	0.606456	1	11443	tags=91%, list=83%, signal=535%
GOCC_NUCLEAR_PORE	68	0.141275	1.37821	0.119675	0.596464	1	8174	tags=74%, list=59%, signal=180%
GOCC_ENDOPLASMIC_RETICULUM_LUMEN	239	0.0769813	1.37339	0.123077	0.589778	1	5976	tags=51%, list=43%, signal=89%
GOCC_ACTOMYOSIN	65	0.141968	1.35006	0.141988	0.629254	1	4824	tags=49%, list=35%, signal=75%
GOCC_MYELIN_SHEATH	38	0.181945	1.34844	0.131474	0.615331	1	1484	tags=29%, list=11%, signal=32%
GOCC_PROTEIN_DNA_COMPLEX	99	0.115175	1.34798	0.129293	0.599199	1	8702	tags=75%, list=63%, signal=202%
GOCC_NUCLEAR_PERIPHERY	118	0.104355	1.32619	0.119048	0.6334	1	10226	tags=85%, list=74%, signal=328%
GOCC_INTRINSIC_COMPONENT_OF_PEROXISOMAL_MEMBRANE	15	0.288457	1.32325	0.138655	0.62391	1	7035	tags=80%, list=51%, signal=164%
GOCC_GAP_JUNCTION	17	0.269597	1.31869	0.145315	0.619006	1	3575	tags=53%, list=26%, signal=71%
GOCC_CLUSTER_OF_ACTIN_BASED_CELL_PROJECTIONS	114	0.106753	1.31851	0.137795	0.604064	1	2764	tags=31%, list=20%, signal=38%
GOCC_90S_PRERIBOSOME	26	0.211471	1.30262	0.16441	0.626256	1	5028	tags=58%, list=37%, signal=91%
GOCC_ENDORIBONUCLEASE_COMPLEX	29	0.202522	1.30065	0.149194	0.616389	1	1961	tags=34%, list=14%, signal=40%
GOCC_BLOC_COMPLEX	19	0.241188	1.27975	0.170588	0.652611	1	2476	tags=42%, list=18%, signal=51%
GOCC_DNA_POLYMERASE_COMPLEX	20	0.234424	1.2728	0.173737	0.654526	1	2967	tags=45%, list=22%, signal=57%
GOCC_INTRINSIC_COMPONENT_OF_MITOCHONDRIAL_INNER_MEMBRANE	48	0.152486	1.26044	0.181118	0.669959	1	9938	tags=88%, list=72%, signal=315%
GOCC_CATALYTIC_STEP_2_SPLICEOSOME	84	0.117662	1.26042	0.179688	0.655476	1	6410	tags=58%, list=47%, signal=109%
GOCC_MITOCHONDRIAL_MATRIX	436	0.0530887	1.25749	0.172862	0.648637	1	2855	tags=26%, list=21%, signal=32%
GOCC_INTRINSIC_COMPONENT_OF_ENDOPLASMIC_RETICULUM_MEMBRANE	140	0.0891886	1.24917	0.177453	0.655208	1	9095	tags=75%, list=66%, signal=219%
GOCC_CYCLIN_DEPENDENT_PROTEIN_KINASE_HOLOENZYME_COMPLEX	39	0.166462	1.23293	0.178279	0.681546	1	9701	tags=87%, list=71%, signal=295%
GOCC_LARGE_RIBOSOMAL_SUBUNIT	109	0.101237	1.22421	0.226069	0.689358	1	10725	tags=88%, list=78%, signal=398%
GOCC_STEREOCILIUM_BUNDLE	45	0.153497	1.22093	0.208925	0.683408	1	1867	tags=29%, list=14%, signal=33%
GOCC_ACTIN_FILAMENT_BUNDLE	64	0.131836	1.21992	0.202335	0.672498	1	5283	tags=52%, list=38%, signal=83%
GOCC_PROTEIN_LIPID_COMPLEX	20	0.227408	1.21252	0.216599	0.67804	1	9249	tags=90%, list=67%, signal=275%
GOCC_TERTIARY_GRANULE_MEMBRANE	55	0.136724	1.21199	0.212724	0.666741	1	5375	tags=53%, list=39%, signal=86%
GOCC_CULLIN_RING_UBIQUITIN_LIGASE_COMPLEX	147	0.0863884	1.20579	0.224	0.669285	1	10700	tags=86%, list=78%, signal=386%
GOCC_SEX_CHROMOSOME	18	0.230478	1.20267	0.226891	0.665191	1	3708	tags=50%, list=27%, signal=68%
GOCC_BRUSH_BORDER	74	0.117496	1.19042	0.244533	0.681936	1	2665	tags=31%, list=19%, signal=38%
GOCC_NUCLEAR_SPECK	364	0.0545944	1.18015	0.232558	0.693318	1	6368	tags=52%, list=46%, signal=94%
GOCC_COLLAGEN_TRIMER	70	0.119243	1.16238	0.266667	0.724662	1	4063	tags=41%, list=30%, signal=59%
GOCC_INTRINSIC_COMPONENT_OF_MITOCHONDRIAL_MEMBRANE	76	0.114629	1.1583	0.254032	0.723104	1	9465	tags=80%, list=69%, signal=256%
GOCC_MEDIATOR_COMPLEX	39	0.15654	1.15644	0.269939	0.715674	1	9837	tags=87%, list=72%, signal=306%
GOCC_COLLAGEN_CONTAINING_EXTRACELLULAR_MATRIX	316	0.0553611	1.15479	0.279441	0.708034	1	10435	tags=81%, list=76%, signal=330%
GOCC_MICROBODY_MEMBRANE	58	0.126607	1.14298	0.296774	0.725684	1	7035	tags=64%, list=51%, signal=130%
GOCC_PHAGOPHORE_ASSEMBLY_SITE_MEMBRANE	15	0.244279	1.13901	0.28	0.723858	1	3976	tags=53%, list=29%, signal=75%
GOCC_MICROBODY_LUMEN	43	0.143196	1.13179	0.277883	0.730382	1	6668	tags=63%, list=49%, signal=122%
GOCC_RNA_POLYMERASE_II_HOLOENZYME	70	0.113615	1.12733	0.295983	0.729856	1	9442	tags=80%, list=69%, signal=254%
GOCC_ESCRT_COMPLEX	25	0.190397	1.12701	0.291242	0.719789	1	6184	tags=64%, list=45%, signal=116%
GOCC_RESPIRATORY_CHAIN_COMPLEX_IV	18	0.222416	1.12595	0.278311	0.711794	1	3055	tags=44%, list=22%, signal=57%
GOCC_PRERIBOSOME_LARGE_SUBUNIT_PRECURSOR	23	0.194304	1.11921	0.289206	0.717463	1	6895	tags=70%, list=50%, signal=139%
GOCC_POLYSOME	63	0.12079	1.11849	0.290984	0.708914	1	8383	tags=73%, list=61%, signal=186%
GOCC_CUL3_RING_UBIQUITIN_LIGASE_COMPLEX	34	0.159568	1.10718	0.327869	0.72448	1	11557	tags=100%, list=84%, signal=626%
GOCC_CYTOCHROME_COMPLEX	29	0.16906	1.10063	0.340249	0.730136	1	9530	tags=86%, list=69%, signal=280%
GOCC_TERTIARY_GRANULE_LUMEN	40	0.143258	1.0958	0.339869	0.731155	1	8345	tags=75%, list=61%, signal=190%
GOCC_TERTIARY_GRANULE	119	0.0861291	1.08977	0.336777	0.73527	1	5063	tags=45%, list=37%, signal=71%
GOCC_PHAGOPHORE_ASSEMBLY_SITE	29	0.170081	1.0858	0.354978	0.734514	1	4776	tags=52%, list=35%, signal=79%
GOCC_U2_TYPE_CATALYTIC_STEP_2_SPLICEOSOME	30	0.167308	1.07209	0.346821	0.756915	1	6410	tags=63%, list=47%, signal=118%
GOCC_UBIQUITIN_LIGASE_COMPLEX	264	0.0572228	1.06972	0.366667	0.752366	1	11047	tags=86%, list=80%, signal=430%
GOCC_SMALL_SUBUNIT_PROCESSOME	34	0.152953	1.06936	0.369478	0.743642	1	5179	tags=53%, list=38%, signal=85%
GOCC_SNO_S_RNA_CONTAINING_RIBONUCLEOPROTEIN_COMPLEX	23	0.188528	1.0666	0.335968	0.740366	1	3986	tags=48%, list=29%, signal=67%
GOCC_PROTON_TRANSPORTING_TWO_SECTOR_ATPASE_COMPLEX_PROTON_TRANSPORTING_DOMAIN	20	0.19404	1.05842	0.380478	0.74964	1	9707	tags=90%, list=71%, signal=306%
GOCC_9PLUS0_NON_MOTILE_CILIUM	85	0.0964205	1.05325	0.365079	0.752396	1	1431	tags=20%, list=10%, signal=22%
GOCC_PROTEIN_KINASE_COMPLEX	93	0.0940075	1.04799	0.386221	0.754776	1	9801	tags=81%, list=71%, signal=279%
GOCC_FIBRILLAR_CENTER	122	0.0817795	1.03638	0.383838	0.771837	1	2265	tags=25%, list=16%, signal=29%
GOCC_CILIARY_BASAL_BODY	131	0.0781132	1.03364	0.387368	0.769075	1	10373	tags=83%, list=75%, signal=336%
GOCC_ROUGH_ENDOPLASMIC_RETICULUM_MEMBRANE	25	0.174497	1.02782	0.413592	0.773758	1	6952	tags=68%, list=51%, signal=137%
GOCC_ENDOSOME_LUMEN	20	0.189917	1.02763	0.398406	0.765248	1	8389	tags=80%, list=61%, signal=205%
GOCC_SCF_UBIQUITIN_LIGASE_COMPLEX	57	0.112934	1.01214	0.404661	0.792069	1	9064	tags=77%, list=66%, signal=226%
GOCC_LIPID_DROPLET	76	0.0972876	1.0061	0.440613	0.797013	1	4276	tags=41%, list=31%, signal=59%
GOCC_CONDENSED_NUCLEAR_CHROMOSOME	61	0.108061	1.00404	0.415507	0.792459	1	1675	tags=23%, list=12%, signal=26%
GOCC_POLE_PLASM	15	0.212658	1.00374	0.437882	0.784271	1	6243	tags=67%, list=45%, signal=122%
GOCC_I_BAND	106	0.0831696	0.998206	0.436538	0.788123	1	6775	tags=58%, list=49%, signal=113%
GOCC_SPLICEOSOMAL_COMPLEX	175	0.0640571	0.985969	0.46	0.807486	1	11776	tags=92%, list=86%, signal=634%
GOCC_MLL1_2_COMPLEX	28	0.155005	0.981488	0.482618	0.808658	1	9164	tags=82%, list=67%, signal=246%
GOCC_SPLICEOSOMAL_TRI_SNRNP_COMPLEX	31	0.143855	0.970828	0.471173	0.824249	1	6451	tags=61%, list=47%, signal=115%
GOCC_BASAL_PART_OF_CELL	210	0.0574616	0.968148	0.458498	0.821883	1	1054	tags=13%, list=8%, signal=14%
GOCC_NUCLEAR_EXOSOME_RNASE_COMPLEX	15	0.21158	0.966268	0.491968	0.817639	1	4425	tags=53%, list=32%, signal=79%
GOCC_A_BAND	27	0.147371	0.953499	0.518738	0.836862	1	6123	tags=59%, list=45%, signal=107%
GOCC_HOST_CELLULAR_COMPONENT	53	0.112663	0.952221	0.505092	0.831071	1	9090	tags=77%, list=66%, signal=228%
GOCC_MICROVILLUS	71	0.0951433	0.951659	0.495984	0.823872	1	1602	tags=21%, list=12%, signal=24%
GOCC_EXORIBONUCLEASE_COMPLEX	25	0.158303	0.944067	0.478814	0.832057	1	4425	tags=48%, list=32%, signal=71%
GOCC_REPLISOME	23	0.160806	0.919089	0.531062	0.878558	1	8550	tags=78%, list=62%, signal=207%
GOCC_NUCLEOID	42	0.118558	0.918586	0.520629	0.870911	1	11793	tags=98%, list=86%, signal=685%
GOCC_U5_SNRNP	17	0.180892	0.915251	0.557769	0.870202	1	6410	tags=65%, list=47%, signal=121%
GOCC_PLATELET_ALPHA_GRANULE	67	0.0950121	0.908207	0.570281	0.877558	1	12035	tags=97%, list=88%, signal=776%
GOCC_INTERMEDIATE_FILAMENT	59	0.0995402	0.903587	0.580448	0.87919	1	6791	tags=59%, list=49%, signal=117%
GOCC_PHOTORECEPTOR_CONNECTING_CILIUM	30	0.136293	0.899573	0.593561	0.879814	1	1337	tags=23%, list=10%, signal=26%
GOCC_CLATHRIN_COATED_PIT	66	0.091062	0.898255	0.580952	0.874516	1	10000	tags=82%, list=73%, signal=299%
GOCC_SPECIFIC_GRANULE_LUMEN	42	0.115931	0.897541	0.555769	0.867932	1	9538	tags=81%, list=69%, signal=264%
GOCC_NON_MOTILE_CILIUM	107	0.0739701	0.893879	0.597458	0.867646	1	1431	tags=18%, list=10%, signal=20%
GOCC_ADHERENS_JUNCTION	162	0.0581866	0.876134	0.608163	0.897062	1	1839	tags=19%, list=13%, signal=22%
GOCC_TRANSCRIPTION_FACTOR_TFIID_COMPLEX	30	0.132663	0.849824	0.632444	0.944949	1	8718	tags=77%, list=63%, signal=209%
GOCC_LATERAL_PLASMA_MEMBRANE	53	0.0993511	0.849619	0.645963	0.936893	1	9791	tags=81%, list=71%, signal=281%
GOCC_PROTEIN_PHOSPHATASE_TYPE_2A_COMPLEX	18	0.17026	0.849558	0.637427	0.928732	1	10644	tags=94%, list=77%, signal=418%
GOCC_SPINDLE	331	0.0411527	0.847671	0.677019	0.924289	1	6050	tags=48%, list=44%, signal=84%
GOCC_PHAGOCYTIC_VESICLE	123	0.0657836	0.846391	0.660532	0.918801	1	2232	tags=23%, list=16%, signal=27%
GOCC_U2_TYPE_SPLICEOSOMAL_COMPLEX	88	0.0770811	0.845757	0.648485	0.912324	1	11755	tags=93%, list=86%, signal=639%
GOCC_CELL_CELL_JUNCTION	412	0.0362592	0.843127	0.650505	0.909512	1	1484	tags=14%, list=11%, signal=16%
GOCC_CENTRIOLE	120	0.0671731	0.843069	0.679921	0.901884	1	11226	tags=88%, list=82%, signal=478%
GOCC_PHAGOCYTIC_VESICLE_MEMBRANE	69	0.0862699	0.836836	0.627572	0.906632	1	2405	tags=26%, list=17%, signal=31%
GOCC_PML_BODY	93	0.0738843	0.83283	0.662698	0.906786	1	11406	tags=90%, list=83%, signal=527%
GOCC_SPECIFIC_GRANULE	124	0.0655131	0.830516	0.656746	0.903701	1	6423	tags=53%, list=47%, signal=99%
GOCC_PERICENTRIOLAR_MATERIAL	19	0.159555	0.830225	0.67319	0.896898	1	5767	tags=58%, list=42%, signal=100%
GOCC_U12_TYPE_SPLICEOSOMAL_COMPLEX	26	0.133001	0.821063	0.688363	0.907071	1	7162	tags=65%, list=52%, signal=136%
GOCC_SM_LIKE_PROTEIN_FAMILY_COMPLEX	77	0.0794793	0.814932	0.701172	0.91146	1	11766	tags=94%, list=86%, signal=646%
GOCC_INTERMEDIATE_FILAMENT_CYTOSKELETON	95	0.0704471	0.810426	0.705155	0.91242	1	2510	tags=25%, list=18%, signal=31%
GOCC_NUCLEAR_UBIQUITIN_LIGASE_COMPLEX	39	0.107295	0.809957	0.693582	0.906043	1	5930	tags=54%, list=43%, signal=94%
GOCC_SYNAPTONEMAL_STRUCTURE	23	0.139176	0.797808	0.714286	0.920618	1	1675	tags=26%, list=12%, signal=30%
GOCC_CLATHRIN_COATED_VESICLE	156	0.0551197	0.793748	0.706226	0.920988	1	10000	tags=78%, list=73%, signal=284%
GOCC_SARCOPLASM	69	0.081511	0.780496	0.726397	0.937189	1	10638	tags=86%, list=77%, signal=376%
GOCC_SECONDARY_LYSOSOME	16	0.160178	0.779051	0.721116	0.932529	1	6391	tags=63%, list=46%, signal=117%
GOCC_PLATELET_ALPHA_GRANULE_LUMEN	48	0.0903599	0.747831	0.795501	0.978653	1	8498	tags=71%, list=62%, signal=185%
GOCC_SNARE_COMPLEX	43	0.0956284	0.747048	0.788066	0.972555	1	1246	tags=19%, list=9%, signal=20%
GOCC_PRECATALYTIC_SPLICEOSOME	51	0.086266	0.745657	0.809237	0.967545	1	11755	tags=94%, list=86%, signal=647%
GOCC_CONTRACTILE_FIBER	185	0.0468175	0.74303	0.77381	0.964514	1	10138	tags=78%, list=74%, signal=295%
GOCC_SPINDLE_POLE	147	0.0526719	0.741621	0.777302	0.959568	1	6483	tags=52%, list=47%, signal=98%
GOCC_CELL_SUBSTRATE_JUNCTION	407	0.0325634	0.735933	0.800821	0.961343	1	12061	tags=91%, list=88%, signal=720%
GOCC_INTRINSIC_COMPONENT_OF_MITOCHONDRIAL_OUTER_MEMBRANE	20	0.134161	0.726675	0.818737	0.968761	1	1594	tags=25%, list=12%, signal=28%
GOCC_TRANSCRIPTION_REGULATOR_COMPLEX	328	0.0340246	0.715331	0.846307	0.977877	1	6625	tags=52%, list=48%, signal=97%
GOCC_RUFFLE	161	0.0474084	0.714643	0.825147	0.971791	1	11308	tags=87%, list=82%, signal=485%
GOCC_AXONAL_GROWTH_CONE	27	0.112302	0.699484	0.854545	0.986592	1	1513	tags=22%, list=11%, signal=25%
GOCC_CHROMOSOME_CENTROMERIC_REGION	171	0.0463223	0.697462	0.846743	0.98228	1	11830	tags=91%, list=86%, signal=642%
GOCC_CONDENSED_CHROMOSOME	169	0.0454293	0.689698	0.875	0.985739	1	1985	tags=19%, list=14%, signal=22%
GOCC_SAGA_TYPE_COMPLEX	26	0.110507	0.681404	0.82377	0.989419	1	8528	tags=73%, list=62%, signal=192%
GOCC_SPINDLE_MICROTUBULE	62	0.0721445	0.672613	0.872587	0.993043	1	8767	tags=71%, list=64%, signal=195%
GOCC_LUMENAL_SIDE_OF_ENDOPLASMIC_RETICULUM_MEMBRANE	16	0.138083	0.670311	0.847036	0.988884	1	4117	tags=44%, list=30%, signal=62%
GOCC_ANAPHASE_PROMOTING_COMPLEX	20	0.121696	0.658212	0.887574	0.995804	1	10700	tags=90%, list=78%, signal=406%
GOCC_ACTIN_CYTOSKELETON	436	0.0275078	0.654281	0.89391	0.993437	1	4362	tags=34%, list=32%, signal=49%
GOCC_SMALL_NUCLEAR_RIBONUCLEOPROTEIN_COMPLEX	66	0.0685407	0.649507	0.885437	0.991939	1	11766	tags=92%, list=86%, signal=639%
GOCC_PLATELET_DENSE_GRANULE	16	0.131072	0.644394	0.915152	0.990542	1	9368	tags=81%, list=68%, signal=255%
GOCC_NUCLEAR_REPLICATION_FORK	34	0.090968	0.628622	0.910891	0.999375	1	8859	tags=74%, list=64%, signal=206%
GOCC_PRESPLICEOSOME	16	0.132529	0.628246	0.917695	0.993182	1	9348	tags=81%, list=68%, signal=254%
GOCC_MITOTIC_SPINDLE_POLE	32	0.0909244	0.613238	0.93666	0.999896	1	1759	tags=22%, list=13%, signal=25%
GOCC_CELL_DIVISION_SITE	55	0.0689889	0.611331	0.929688	0.994933	1	7552	tags=62%, list=55%, signal=137%
GOCC_REPLICATION_FORK	59	0.0677062	0.606329	0.923554	0.992477	1	3266	tags=31%, list=24%, signal=40%
GOCC_INCLUSION_BODY	67	0.0627075	0.590607	0.947699	0.998101	1	3860	tags=34%, list=28%, signal=47%
GOCC_BASEMENT_MEMBRANE	85	0.052927	0.5807	0.960986	0.998341	1	7847	tags=62%, list=57%, signal=144%
GOCC_TRANSCRIPTION_REPRESSOR_COMPLEX	63	0.062622	0.569216	0.963983	0.999122	1	2415	tags=24%, list=18%, signal=29%
GOCC_CIS_GOLGI_NETWORK	45	0.0709389	0.557779	0.974609	0.998809	1	4220	tags=38%, list=31%, signal=54%
GOCC_RNA_POLYMERASE_II_TRANSCRIPTION_REGULATOR_COMPLEX	145	0.0382472	0.537346	0.968932	1	1	8390	tags=65%, list=61%, signal=165%
GOCC_ENDOPLASMIC_RETICULUM_QUALITY_CONTROL_COMPARTMENT	24	0.0917687	0.53559	0.975904	0.996612	1	7331	tags=63%, list=53%, signal=134%
GOCC_LUMENAL_SIDE_OF_MEMBRANE	21	0.0976633	0.529976	0.982759	0.992689	1	7168	tags=62%, list=52%, signal=129%
GOCC_NURD_COMPLEX	15	0.111033	0.513472	0.989899	0.992083	1	2140	tags=27%, list=16%, signal=32%
GOCC_MAIN_AXON	56	0.0508166	0.445082	0.995851	0.99752	1	11822	tags=91%, list=86%, signal=648%

## Sheet: Shank3-HT-CTX; C5 CC - Down
Supplementary Table 7. Results of GSEA for the cortical, hippocampal, and striatal transcripts of Shank3-HT and Shank3-HM mice, performed using gene sets of the CC, BP, and MF domains.
NAME	SIZE	ES	NES	NOM p-val	FDR q-val	FWER p-val	RANK AT MAX	LEADING EDGE
GOCC_GLUTAMATERGIC_SYNAPSE	291	-0.171211	-3.36107	0	0	0	5397	tags=56%, list=39%, signal=90%
GOCC_SYNAPTIC_MEMBRANE	334	-0.157852	-3.32808	0	0	0	5580	tags=56%, list=41%, signal=92%
GOCC_INTRINSIC_COMPONENT_OF_SYNAPTIC_MEMBRANE	129	-0.2416	-3.29979	0	0	0	4703	tags=58%, list=34%, signal=88%
GOCC_PRESYNAPSE	425	-0.133033	-3.12602	0	0	0	7091	tags=64%, list=52%, signal=129%
GOCC_POSTSYNAPTIC_MEMBRANE	239	-0.174578	-3.07893	0	0	0	5580	tags=58%, list=41%, signal=96%
GOCC_DISTAL_AXON	257	-0.157737	-2.95428	0	0.000216049	0.001	6859	tags=65%, list=50%, signal=128%
GOCC_TRANSPORT_VESICLE_MEMBRANE	172	-0.181222	-2.75736	0	0.000744702	0.004	7451	tags=72%, list=54%, signal=155%
GOCC_NEURON_TO_NEURON_SYNAPSE	326	-0.132471	-2.73733	0	0.00114169	0.007	8343	tags=74%, list=61%, signal=183%
GOCC_GABA_ERGIC_SYNAPSE	57	-0.303063	-2.70792	0	0.00172438	0.012	5981	tags=74%, list=44%, signal=130%
GOCC_TRANSPORT_VESICLE	343	-0.128988	-2.69718	0	0.00155194	0.012	7169	tags=65%, list=52%, signal=132%
GOCC_INTRINSIC_COMPONENT_OF_POSTSYNAPTIC_MEMBRANE	97	-0.226546	-2.63481	0	0.00197977	0.017	4703	tags=57%, list=34%, signal=86%
GOCC_POSTSYNAPTIC_SPECIALIZATION_MEMBRANE	101	-0.216506	-2.58831	0	0.00224304	0.021	8343	tags=82%, list=61%, signal=208%
GOMF_PROTON_TRANSMEMBRANE_TRANSPORTER_ACTIVITY	177	-0.168794	-2.57324	0	0.00216622	0.022	6331	tags=63%, list=46%, signal=115%
GOCC_CYTOPLASMIC_REGION	215	-0.151169	-2.56099	0	0.00236167	0.026	6331	tags=61%, list=46%, signal=111%
GOCC_EXOCYTIC_VESICLE	194	-0.15485	-2.48572	0	0.00381909	0.044	6972	tags=66%, list=51%, signal=132%
GOCC_NEURON_SPINE	169	-0.161241	-2.45699	0	0.00397076	0.049	8223	tags=76%, list=60%, signal=186%
GOCC_EXCITATORY_SYNAPSE	44	-0.306624	-2.4383	0	0.00395896	0.052	8296	tags=91%, list=60%, signal=229%
GOCC_CELL_BODY	478	-0.0985459	-2.42757	0	0.00387916	0.054	6573	tags=57%, list=48%, signal=106%
GOCC_VESICLE_COAT	49	-0.270359	-2.28336	0	0.01092	0.153	6397	tags=73%, list=47%, signal=137%
GOCC_SYNAPTIC_VESICLE_MEMBRANE	94	-0.19943	-2.28249	0	0.0104354	0.154	7661	tags=76%, list=56%, signal=169%
GOCC_INTRINSIC_COMPONENT_OF_PRESYNAPTIC_MEMBRANE	58	-0.252119	-2.27578	0	0.0104724	0.163	4845	tags=60%, list=35%, signal=93%
GOCC_POSTSYNAPTIC_DENSITY_MEMBRANE	82	-0.218605	-2.27055	0.00193798	0.0105737	0.172	2043	tags=37%, list=15%, signal=43%
GOCC_INTRINSIC_COMPONENT_OF_POSTSYNAPTIC_DENSITY_MEMBRANE	49	-0.266853	-2.25357	0	0.0116434	0.195	1676	tags=39%, list=12%, signal=44%
GOCC_COPI_COATED_VESICLE	27	-0.362725	-2.24493	0.00201613	0.0115849	0.201	5207	tags=74%, list=38%, signal=119%
GOCC_SITE_OF_POLARIZED_GROWTH	176	-0.145067	-2.24065	0	0.011677	0.21	6858	tags=64%, list=50%, signal=126%
GOCC_PRESYNAPTIC_MEMBRANE	126	-0.168583	-2.21208	0	0.0140927	0.258	6978	tags=67%, list=51%, signal=136%
GOCC_INTRINSIC_COMPONENT_OF_POSTSYNAPTIC_SPECIALIZATION_MEMBRANE	65	-0.233095	-2.20431	0	0.0141787	0.269	1676	tags=35%, list=12%, signal=40%
GOCC_NEURON_PROJECTION_CYTOPLASM	83	-0.207947	-2.18993	0.00209644	0.0148047	0.287	6103	tags=65%, list=44%, signal=116%
GOCC_GOLGI_ASSOCIATED_VESICLE	81	-0.203496	-2.14532	0.00202429	0.0194616	0.362	5366	tags=59%, list=39%, signal=97%
GOCC_NEURON_PROJECTION_TERMINUS	107	-0.171868	-2.08122	0.00421941	0.0276877	0.478	7035	tags=68%, list=51%, signal=139%
GOCC_NEUROTRANSMITTER_RECEPTOR_COMPLEX	49	-0.254292	-2.07237	0.00402414	0.0290281	0.51	6056	tags=69%, list=44%, signal=124%
GOCC_MEMBRANE_MICRODOMAIN	282	-0.106786	-2.05833	0.00394477	0.0312639	0.541	5290	tags=49%, list=38%, signal=78%
GOCC_VACUOLAR_LUMEN	143	-0.140564	-2.00798	0.00440529	0.041287	0.651	8855	tags=78%, list=64%, signal=218%
GOCC_PIGMENT_GRANULE	95	-0.170646	-1.95376	0.00829876	0.0564344	0.765	8813	tags=81%, list=64%, signal=224%
GOCC_GLIAL_CELL_PROJECTION	29	-0.307575	-1.9488	0.00603622	0.0561124	0.776	7632	tags=86%, list=56%, signal=193%
GOCC_RECYCLING_ENDOSOME_MEMBRANE	74	-0.187894	-1.93341	0.00581395	0.0590643	0.804	8206	tags=78%, list=60%, signal=193%
GOCC_EXTERNAL_SIDE_OF_PLASMA_MEMBRANE	190	-0.122141	-1.92633	0.0102881	0.0600838	0.819	5580	tags=53%, list=41%, signal=87%
GOCC_ENDOPLASMIC_RETICULUM_TUBULAR_NETWORK	22	-0.345394	-1.92016	0.0119522	0.0602555	0.833	8382	tags=95%, list=61%, signal=244%
GOCC_PLASMA_MEMBRANE_PROTEIN_COMPLEX	459	-0.0792696	-1.90616	0.011583	0.0635021	0.864	7393	tags=61%, list=54%, signal=128%
GOCC_GABA_RECEPTOR_COMPLEX	15	-0.39901	-1.88618	0.0133588	0.0694609	0.894	5519	tags=80%, list=40%, signal=134%
GOCC_FILOPODIUM_MEMBRANE	18	-0.363612	-1.87359	0.0101833	0.0731928	0.913	7228	tags=89%, list=53%, signal=187%
GOCC_FILOPODIUM	89	-0.165561	-1.87357	0.00402414	0.0714501	0.913	6698	tags=65%, list=49%, signal=126%
GOCC_ENDOSOME_MEMBRANE	445	-0.0796824	-1.86895	0.0120968	0.0718732	0.917	8239	tags=68%, list=60%, signal=163%
GOCC_INTRINSIC_COMPONENT_OF_GOLGI_MEMBRANE	61	-0.201941	-1.84511	0.0181087	0.0799671	0.938	8730	tags=84%, list=64%, signal=228%
GOCC_PLASMA_MEMBRANE_RAFT	94	-0.161716	-1.83958	0.012474	0.08032	0.942	7006	tags=67%, list=51%, signal=136%
GOCC_DENDRITE_MEMBRANE	38	-0.254258	-1.8319	0.00738007	0.0816921	0.945	7006	tags=76%, list=51%, signal=155%
GOCC_INO80_TYPE_COMPLEX	24	-0.306606	-1.79558	0.0215686	0.0973315	0.971	6676	tags=79%, list=49%, signal=154%
GOCC_INTRINSIC_COMPONENT_OF_SYNAPTIC_VESICLE_MEMBRANE	41	-0.231447	-1.781	0.0234834	0.102371	0.977	5546	tags=63%, list=40%, signal=106%
GOCC_LYSOSOMAL_LUMEN	87	-0.161505	-1.75844	0.0174757	0.113724	0.989	8855	tags=80%, list=64%, signal=225%
GOCC_H4_H2A_HISTONE_ACETYLTRANSFERASE_COMPLEX	19	-0.330014	-1.73867	0.0217391	0.122891	0.992	6323	tags=79%, list=46%, signal=146%
GOCC_SPINDLE_MIDZONE	32	-0.257547	-1.71512	0.024952	0.137464	0.995	3342	tags=50%, list=24%, signal=66%
GOCC_SWI_SNF_SUPERFAMILY_TYPE_COMPLEX	70	-0.172425	-1.70801	0.0357143	0.139779	0.997	6676	tags=66%, list=49%, signal=127%
GOCC_VACUOLAR_MEMBRANE	374	-0.0748587	-1.67933	0.0354331	0.15788	0.999	8262	tags=67%, list=60%, signal=164%
GOCC_ENDOPEPTIDASE_COMPLEX	65	-0.172961	-1.66753	0.0313112	0.164864	0.999	8843	tags=82%, list=64%, signal=228%
GOCC_GTPASE_COMPLEX	26	-0.271339	-1.66572	0.0278373	0.163194	0.999	5266	tags=65%, list=38%, signal=106%
GOCC_COPI_COATED_VESICLE_MEMBRANE	17	-0.344051	-1.65387	0.0386965	0.169297	0.999	4172	tags=65%, list=30%, signal=93%
GOCC_AZUROPHIL_GRANULE_LUMEN	70	-0.165069	-1.64794	0.0270793	0.171308	1	5402	tags=56%, list=39%, signal=91%
GOCC_9PLUS2_MOTILE_CILIUM	65	-0.171031	-1.64452	0.0354906	0.171211	1	3371	tags=42%, list=25%, signal=55%
GOCC_CLATHRIN_VESICLE_COAT	24	-0.285199	-1.64283	0.0380762	0.169745	1	6397	tags=75%, list=47%, signal=140%
GOCC_COP9_SIGNALOSOME	30	-0.251925	-1.63763	0.038	0.171151	1	6626	tags=73%, list=48%, signal=141%
GOCC_AXON_CYTOPLASM	57	-0.182129	-1.63761	0.0261682	0.168365	1	6913	tags=68%, list=50%, signal=137%
GOCC_TRANS_GOLGI_NETWORK_TRANSPORT_VESICLE	27	-0.256595	-1.61811	0.0433884	0.181763	1	6663	tags=74%, list=48%, signal=143%
GOCC_ATPASE_COMPLEX	93	-0.146604	-1.61549	0.0523139	0.181141	1	6720	tags=63%, list=49%, signal=123%
GOCC_OUTER_MITOCHONDRIAL_MEMBRANE_PROTEIN_COMPLEX	20	-0.298281	-1.60519	0.037422	0.186838	1	5529	tags=70%, list=40%, signal=117%
GOCC_CYTOPLASMIC_STRESS_GRANULE	65	-0.171282	-1.60024	0.0435644	0.188227	1	4002	tags=46%, list=29%, signal=65%
GOCC_RECEPTOR_COMPLEX	334	-0.0762825	-1.59539	0.0530612	0.189666	1	2970	tags=29%, list=22%, signal=36%
GOCC_SCHAFFER_COLLATERAL_CA1_SYNAPSE	64	-0.170393	-1.59422	0.0431373	0.187798	1	10127	tags=91%, list=74%, signal=343%
GOCC_RECYCLING_ENDOSOME	160	-0.108225	-1.59046	0.0446809	0.188282	1	5060	tags=48%, list=37%, signal=74%
GOCC_PERIKARYON	134	-0.116287	-1.58705	0.0441767	0.188491	1	7035	tags=63%, list=51%, signal=127%
GOCC_ASTROCYTE_PROJECTION	17	-0.328283	-1.58375	0.0714286	0.189172	1	9240	tags=100%, list=67%, signal=305%
GOCC_AZUROPHIL_GRANULE	123	-0.121441	-1.58279	0.05	0.187514	1	5499	tags=52%, list=40%, signal=86%
GOCC_LEADING_EDGE_MEMBRANE	154	-0.108262	-1.57859	0.0433925	0.188607	1	7634	tags=66%, list=56%, signal=147%
GOCC_PROTON_TRANSPORTING_TWO_SECTOR_ATPASE_COMPLEX_CATALYTIC_DOMAIN	15	-0.340849	-1.57253	0.0662526	0.191341	1	7234	tags=87%, list=53%, signal=183%
GOCC_DENDRITIC_SHAFT	32	-0.232928	-1.56646	0.0598802	0.194636	1	6257	tags=69%, list=46%, signal=126%
GOCC_MEMBRANE_COAT	85	-0.14379	-1.56348	0.048583	0.194398	1	6446	tags=61%, list=47%, signal=114%
GOCC_SIDE_OF_MEMBRANE	364	-0.0713826	-1.55803	0.0478927	0.196339	1	7958	tags=65%, list=58%, signal=150%
GOCC_GOLGI_ASSOCIATED_VESICLE_MEMBRANE	45	-0.195032	-1.5547	0.0526316	0.196887	1	5271	tags=58%, list=38%, signal=93%
GOCC_EARLY_ENDOSOME	326	-0.0739401	-1.52789	0.0567227	0.219972	1	8243	tags=67%, list=60%, signal=164%
GOCC_CORTICAL_CYTOSKELETON	94	-0.133356	-1.51606	0.0568627	0.228573	1	6662	tags=62%, list=48%, signal=119%
GOCC_NEUROMUSCULAR_JUNCTION	63	-0.160053	-1.50798	0.0581162	0.234269	1	6975	tags=67%, list=51%, signal=135%
GOCC_MITOCHONDRIAL_SMALL_RIBOSOMAL_SUBUNIT	28	-0.236545	-1.50654	0.0555556	0.232969	1	4120	tags=54%, list=30%, signal=76%
GOCC_SARCOLEMMA	118	-0.117908	-1.50554	0.0793651	0.231148	1	7364	tags=65%, list=54%, signal=139%
GOCC_BLOOD_MICROPARTICLE	58	-0.165108	-1.50019	0.0718686	0.233591	1	5325	tags=55%, list=39%, signal=90%
GOCC_SYNAPTIC_CLEFT	17	-0.302211	-1.49893	0.0773931	0.231978	1	5555	tags=71%, list=40%, signal=118%
GOCC_AMPA_GLUTAMATE_RECEPTOR_COMPLEX	25	-0.24437	-1.48987	0.0680934	0.238533	1	10394	tags=100%, list=76%, signal=409%
GOCC_TRANS_GOLGI_NETWORK	213	-0.0856165	-1.48215	0.062	0.244178	1	2779	tags=29%, list=20%, signal=35%
GOCC_DENDRITE_CYTOPLASM	29	-0.229642	-1.48155	0.0641283	0.242022	1	6331	tags=69%, list=46%, signal=128%
GOCC_TRANSPORTER_COMPLEX	277	-0.0774773	-1.46605	0.0844794	0.256669	1	8138	tags=67%, list=59%, signal=160%
GOCC_CILIARY_PLASM	94	-0.128324	-1.45629	0.0740741	0.265389	1	6292	tags=59%, list=46%, signal=107%
GOCC_CELL_LEADING_EDGE	374	-0.0643575	-1.44172	0.0938776	0.278851	1	6822	tags=56%, list=50%, signal=108%
GOCC_PLATELET_ALPHA_GRANULE_MEMBRANE	15	-0.31533	-1.44111	0.100402	0.276327	1	6668	tags=80%, list=49%, signal=155%
GOCC_ANCHORED_COMPONENT_OF_MEMBRANE	103	-0.120663	-1.44039	0.0758197	0.274385	1	6896	tags=62%, list=50%, signal=124%
GOCC_GAMMA_TUBULIN_COMPLEX	19	-0.275607	-1.43012	0.0806142	0.282969	1	2729	tags=47%, list=20%, signal=59%
GOCC_GLYCOPROTEIN_COMPLEX	15	-0.304406	-1.42953	0.105477	0.280552	1	6818	tags=80%, list=50%, signal=159%
GOCC_MICROTUBULE_ASSOCIATED_COMPLEX	129	-0.106787	-1.42648	0.0781563	0.281306	1	3342	tags=35%, list=24%, signal=46%
GOCC_MOTILE_CILIUM	122	-0.108258	-1.40218	0.116279	0.308894	1	3371	tags=35%, list=25%, signal=46%
GOCC_EUKARYOTIC_TRANSLATION_INITIATION_FACTOR_3_COMPLEX	16	-0.291233	-1.40085	0.104743	0.307245	1	7171	tags=81%, list=52%, signal=170%
GOCC_TRANSCRIPTIONALLY_ACTIVE_CHROMATIN	20	-0.26224	-1.3964	0.104508	0.309907	1	6711	tags=75%, list=49%, signal=146%
GOCC_OUTER_MEMBRANE	193	-0.0869884	-1.38975	0.104	0.315465	1	6799	tags=58%, list=49%, signal=113%
GOCC_CAVEOLA	69	-0.14329	-1.38965	0.11753	0.3124	1	7006	tags=65%, list=51%, signal=132%
GOCC_INTRINSIC_COMPONENT_OF_ORGANELLE_MEMBRANE	354	-0.0643769	-1.38919	0.103734	0.309832	1	8730	tags=70%, list=64%, signal=186%
GOCC_REGION_OF_CYTOSOL	21	-0.25223	-1.38724	0.128968	0.309107	1	8976	tags=90%, list=65%, signal=260%
GOCC_CHLORIDE_CHANNEL_COMPLEX	33	-0.202396	-1.38527	0.110883	0.30886	1	5973	tags=64%, list=43%, signal=112%
GOCC_PROTON_TRANSPORTING_TWO_SECTOR_ATPASE_COMPLEX	41	-0.183951	-1.38314	0.123016	0.308717	1	7538	tags=73%, list=55%, signal=162%
GOCC_CATION_CHANNEL_COMPLEX	192	-0.0863352	-1.37684	0.128205	0.313462	1	8138	tags=68%, list=59%, signal=164%
GOCC_APICAL_DENDRITE	18	-0.262675	-1.37662	0.108911	0.310863	1	5559	tags=67%, list=40%, signal=112%
GOCC_EXTRINSIC_COMPONENT_OF_MEMBRANE	259	-0.0733098	-1.37501	0.127907	0.310298	1	5328	tags=46%, list=39%, signal=74%
GOCC_VESICLE_LUMEN	251	-0.0749842	-1.36924	0.116935	0.314248	1	5999	tags=51%, list=44%, signal=89%
GOCC_PROTEASOME_CORE_COMPLEX	19	-0.261387	-1.36753	0.123203	0.313511	1	8712	tags=89%, list=63%, signal=244%
GOCC_PROTON_TRANSPORTING_V_TYPE_ATPASE_COMPLEX	23	-0.237466	-1.36075	0.121951	0.31894	1	7500	tags=78%, list=55%, signal=172%
GOCC_AXONEMAL_DYNEIN_COMPLEX	15	-0.292419	-1.35624	0.130252	0.32193	1	3317	tags=53%, list=24%, signal=70%
GOCC_MULTIVESICULAR_BODY	46	-0.167204	-1.35447	0.126273	0.321241	1	10261	tags=91%, list=75%, signal=359%
GOCC_GOLGI_LUMEN	61	-0.143962	-1.35106	0.116279	0.323126	1	7270	tags=67%, list=53%, signal=142%
GOCC_ENDOPLASMIC_RETICULUM_GOLGI_INTERMEDIATE_COMPARTMENT_MEMBRANE	65	-0.139115	-1.34913	0.122	0.322856	1	9729	tags=85%, list=71%, signal=288%
GOCC_POSTSYNAPTIC_CYTOSOL	16	-0.284914	-1.34636	0.13924	0.323277	1	8976	tags=94%, list=65%, signal=270%
GOCC_VOLTAGE_GATED_CALCIUM_CHANNEL_COMPLEX	36	-0.187065	-1.3299	0.153061	0.34174	1	7364	tags=72%, list=54%, signal=155%
GOCC_CENTRIOLAR_SATELLITE	99	-0.115339	-1.32458	0.135135	0.345693	1	9396	tags=80%, list=68%, signal=250%
GOCC_ACTIN_BASED_CELL_PROJECTION	175	-0.08558	-1.32242	0.137931	0.34557	1	6773	tags=58%, list=49%, signal=112%
GOCC_ORGANELLAR_RIBOSOME	87	-0.121092	-1.32074	0.143126	0.345282	1	5299	tags=51%, list=39%, signal=82%
GOCC_PLASMA_MEMBRANE_SIGNALING_RECEPTOR_COMPLEX	155	-0.0927653	-1.31497	0.151093	0.350179	1	2731	tags=29%, list=20%, signal=36%
GOCC_NEURON_PROJECTION_MEMBRANE	51	-0.157649	-1.31307	0.159533	0.349922	1	7006	tags=67%, list=51%, signal=135%
GOCC_CELL_PROJECTION_MEMBRANE	277	-0.0664242	-1.3012	0.16185	0.363445	1	8138	tags=66%, list=59%, signal=158%
GOCC_HIPPOCAMPAL_MOSSY_FIBER_TO_CA3_SYNAPSE	29	-0.199752	-1.29618	0.165703	0.367492	1	4845	tags=55%, list=35%, signal=85%
GOCC_CILIARY_BASE	26	-0.214117	-1.28977	0.158397	0.373268	1	4465	tags=54%, list=32%, signal=80%
GOCC_DYNEIN_COMPLEX	40	-0.171038	-1.2884	0.175889	0.372238	1	6248	tags=63%, list=45%, signal=114%
GOCC_EXTRINSIC_COMPONENT_OF_PLASMA_MEMBRANE	144	-0.0927559	-1.28566	0.171371	0.373146	1	6376	tags=56%, list=46%, signal=103%
GOCC_LAMELLIPODIUM	182	-0.0848019	-1.27389	0.187621	0.387012	1	5044	tags=45%, list=37%, signal=70%
GOCC_TERMINAL_BOUTON	41	-0.171727	-1.27304	0.176715	0.385221	1	7035	tags=68%, list=51%, signal=139%
GOCC_SARCOPLASMIC_RETICULUM_MEMBRANE	34	-0.183296	-1.27062	0.163022	0.385638	1	7595	tags=74%, list=55%, signal=164%
GOCC_LATE_ENDOSOME	231	-0.0731962	-1.26546	0.192623	0.390687	1	10437	tags=83%, list=76%, signal=339%
GOCC_NUCLEAR_CHROMOSOME	189	-0.0802069	-1.26401	0.201663	0.38985	1	5823	tags=50%, list=42%, signal=86%
GOCC_CELL_BODY_MEMBRANE	25	-0.206142	-1.26124	0.191147	0.391003	1	9269	tags=88%, list=67%, signal=270%
GOCC_DNA_PACKAGING_COMPLEX	19	-0.241805	-1.25734	0.191489	0.393774	1	3193	tags=47%, list=23%, signal=62%
GOCC_GOLGI_CISTERNA	89	-0.11235	-1.24829	0.196356	0.403711	1	9587	tags=81%, list=70%, signal=266%
GOCC_LATE_ENDOSOME_MEMBRANE	120	-0.09869	-1.24427	0.205508	0.407161	1	10684	tags=88%, list=78%, signal=389%
GOCC_MYOFILAMENT	18	-0.243881	-1.24298	0.192678	0.406189	1	5817	tags=67%, list=42%, signal=115%
GOCC_H4_HISTONE_ACETYLTRANSFERASE_COMPLEX	44	-0.154214	-1.2328	0.210526	0.418769	1	6323	tags=61%, list=46%, signal=113%
GOCC_IMMUNOLOGICAL_SYNAPSE	31	-0.182306	-1.22826	0.205128	0.422693	1	9473	tags=87%, list=69%, signal=280%
GOCC_CYTOPLASMIC_UBIQUITIN_LIGASE_COMPLEX	15	-0.260607	-1.22391	0.211382	0.426483	1	6503	tags=73%, list=47%, signal=139%
GOCC_RUFFLE_MEMBRANE	86	-0.10913	-1.21952	0.209901	0.429992	1	7621	tags=66%, list=55%, signal=148%
GOCC_TELOMERASE_HOLOENZYME_COMPLEX	21	-0.22523	-1.21214	0.216049	0.438249	1	4110	tags=52%, list=30%, signal=75%
GOCC_CYTOPLASMIC_DYNEIN_COMPLEX	18	-0.233392	-1.21162	0.204545	0.435849	1	5961	tags=67%, list=43%, signal=118%
GOCC_PROTEASOME_ACCESSORY_COMPLEX	24	-0.206894	-1.20657	0.216374	0.441074	1	4035	tags=50%, list=29%, signal=71%
GOCC_GOLGI_STACK	118	-0.0930947	-1.19669	0.232381	0.453874	1	9799	tags=81%, list=71%, signal=278%
GOCC_BASOLATERAL_PLASMA_MEMBRANE	173	-0.076015	-1.19408	0.23614	0.454841	1	6756	tags=57%, list=49%, signal=110%
GOCC_CLATHRIN_COATED_ENDOCYTIC_VESICLE_MEMBRANE	26	-0.198385	-1.19358	0.256506	0.45251	1	7853	tags=77%, list=57%, signal=179%
GOCC_COATED_VESICLE_MEMBRANE	147	-0.0853244	-1.19084	0.24569	0.454221	1	6415	tags=55%, list=47%, signal=102%
GOCC_MITOCHONDRIAL_LARGE_RIBOSOMAL_SUBUNIT	57	-0.128916	-1.18111	0.236581	0.466418	1	5471	tags=53%, list=40%, signal=87%
GOCC_PRESYNAPTIC_ACTIVE_ZONE	65	-0.127924	-1.17796	0.258333	0.468293	1	6287	tags=58%, list=46%, signal=107%
GOCC_MIDBODY	170	-0.0760555	-1.17181	0.2334	0.475242	1	10693	tags=85%, list=78%, signal=379%
GOCC_INTRACILIARY_TRANSPORT_PARTICLE	26	-0.185058	-1.15411	0.264822	0.501957	1	4335	tags=50%, list=32%, signal=73%
GOCC_MICROTUBULE	372	-0.0515335	-1.14952	0.28125	0.506394	1	9843	tags=77%, list=72%, signal=263%
GOCC_PEPTIDASE_COMPLEX	85	-0.107756	-1.14805	0.285441	0.50548	1	8232	tags=71%, list=60%, signal=175%
GOCC_SODIUM_CHANNEL_COMPLEX	20	-0.216523	-1.14701	0.279116	0.503794	1	10775	tags=100%, list=78%, signal=462%
GOCC_INTEGRAL_COMPONENT_OF_SYNAPTIC_VESICLE_MEMBRANE	28	-0.179587	-1.14588	0.283058	0.502557	1	7356	tags=71%, list=54%, signal=153%
GOCC_CORTICAL_ACTIN_CYTOSKELETON	72	-0.113238	-1.14156	0.263473	0.506637	1	6662	tags=60%, list=48%, signal=115%
GOCC_NUCLEAR_ENVELOPE	400	-0.0492552	-1.13952	0.285714	0.506827	1	8416	tags=66%, list=61%, signal=165%
GOCC_APICAL_PART_OF_CELL	303	-0.0563686	-1.1303	0.274704	0.519921	1	8997	tags=71%, list=65%, signal=201%
GOCC_ENDOCYTIC_VESICLE_MEMBRANE	139	-0.0832173	-1.12997	0.311538	0.517216	1	5890	tags=51%, list=43%, signal=88%
GOCC_KINETOCHORE	120	-0.0881146	-1.12864	0.308617	0.516176	1	8308	tags=69%, list=60%, signal=173%
GOCC_FILOPODIUM_TIP	15	-0.246406	-1.12657	0.313112	0.516217	1	6698	tags=73%, list=49%, signal=143%
GOCC_TRANSCRIPTION_ELONGATION_FACTOR_COMPLEX	50	-0.131259	-1.11679	0.294118	0.530104	1	9475	tags=82%, list=69%, signal=263%
GOCC_SITE_OF_DOUBLE_STRAND_BREAK	59	-0.123563	-1.1027	0.338	0.550999	1	9260	tags=80%, list=67%, signal=243%
GOCC_INTRACILIARY_TRANSPORT_PARTICLE_B	18	-0.210834	-1.08524	0.328571	0.578862	1	5507	tags=61%, list=40%, signal=102%
GOCC_MITOCHONDRIA_ASSOCIATED_ENDOPLASMIC_RETICULUM_MEMBRANE	17	-0.213468	-1.07168	0.36076	0.60015	1	3539	tags=47%, list=26%, signal=63%
GOCC_AZUROPHIL_GRANULE_MEMBRANE	47	-0.134417	-1.07049	0.377395	0.598857	1	8396	tags=74%, list=61%, signal=191%
GOCC_ANCHORED_COMPONENT_OF_PLASMA_MEMBRANE	40	-0.143247	-1.06382	0.361446	0.607772	1	4567	tags=48%, list=33%, signal=71%
GOCC_CLATHRIN_COAT_OF_COATED_PIT	15	-0.229029	-1.05789	0.374257	0.615553	1	7853	tags=80%, list=57%, signal=186%
GOCC_EXOCYST	17	-0.209287	-1.05552	0.365462	0.616391	1	4405	tags=53%, list=32%, signal=78%
GOCC_METHYLTRANSFERASE_COMPLEX	91	-0.0924904	-1.05109	0.364017	0.621058	1	9614	tags=79%, list=70%, signal=261%
GOCC_CHAPERONE_COMPLEX	25	-0.173559	-1.04734	0.354298	0.624825	1	3118	tags=40%, list=23%, signal=52%
GOCC_CATENIN_COMPLEX	29	-0.160895	-1.04309	0.414286	0.629488	1	3956	tags=45%, list=29%, signal=63%
GOCC_T_TUBULE	44	-0.133633	-1.04179	0.373047	0.628492	1	6605	tags=61%, list=48%, signal=118%
GOCC_CORNIFIED_ENVELOPE	16	-0.219993	-1.04095	0.378378	0.626506	1	417	tags=25%, list=3%, signal=26%
GOCC_EXTRINSIC_COMPONENT_OF_ORGANELLE_MEMBRANE	47	-0.130294	-1.03809	0.398844	0.628027	1	3773	tags=40%, list=27%, signal=56%
GOCC_APICAL_JUNCTION_COMPLEX	114	-0.083619	-1.03712	0.41954	0.6262	1	4046	tags=38%, list=29%, signal=53%
GOCC_SIN3_TYPE_COMPLEX	15	-0.215862	-1.02566	0.400835	0.643668	1	6201	tags=67%, list=45%, signal=121%
GOCC_GOLGI_CISTERNA_MEMBRANE	64	-0.110604	-1.02371	0.421053	0.643765	1	9012	tags=77%, list=66%, signal=221%
GOCC_COATED_VESICLE	247	-0.0573235	-1.02314	0.414343	0.641262	1	8688	tags=69%, list=63%, signal=184%
GOCC_TIGHT_JUNCTION	101	-0.086747	-1.02031	0.397706	0.642853	1	3853	tags=37%, list=28%, signal=51%
GOCC_ENDOPLASMIC_RETICULUM_GOLGI_INTERMEDIATE_COMPARTMENT	115	-0.0820865	-1.01866	0.401163	0.642655	1	10357	tags=83%, list=75%, signal=336%
GOCC_HISTONE_METHYLTRANSFERASE_COMPLEX	66	-0.105017	-1.0119	0.413255	0.652315	1	6687	tags=59%, list=49%, signal=115%
GOCC_BRUSH_BORDER_MEMBRANE	43	-0.132052	-1.01169	0.426263	0.649132	1	5544	tags=53%, list=40%, signal=89%
GOCC_DESMOSOME	17	-0.205285	-1.01074	0.449275	0.647408	1	417	tags=24%, list=3%, signal=24%
GOCC_NUCLEAR_OUTER_MEMBRANE	24	-0.173845	-1.00941	0.445972	0.646314	1	5634	tags=58%, list=41%, signal=99%
GOCC_PRERIBOSOME_SMALL_SUBUNIT_PRECURSOR	15	-0.212235	-1.00024	0.45674	0.659841	1	4418	tags=53%, list=32%, signal=79%
GOCC_PRESYNAPTIC_ACTIVE_ZONE_MEMBRANE	24	-0.170693	-0.998033	0.445585	0.660364	1	6250	tags=63%, list=45%, signal=114%
GOCC_ENDOCYTIC_VESICLE	258	-0.0532325	-0.997557	0.426667	0.657682	1	6156	tags=50%, list=45%, signal=89%
GOCC_CALCIUM_CHANNEL_COMPLEX	59	-0.109385	-0.99584	0.442149	0.657268	1	10153	tags=85%, list=74%, signal=323%
GOCC_ACTIN_FILAMENT	104	-0.0813536	-0.991217	0.452906	0.662625	1	5632	tags=49%, list=41%, signal=82%
GOCC_INTERCELLULAR_BRIDGE	67	-0.100734	-0.986868	0.446	0.667213	1	3547	tags=36%, list=26%, signal=48%
GOCC_RETROMER_COMPLEX	20	-0.185852	-0.986647	0.468938	0.664144	1	11196	tags=100%, list=81%, signal=538%
GOCC_SPECIFIC_GRANULE_MEMBRANE	75	-0.0968473	-0.979032	0.466038	0.675159	1	3259	tags=33%, list=24%, signal=43%
GOCC_SMOOTH_ENDOPLASMIC_RETICULUM	26	-0.166859	-0.978405	0.462343	0.672716	1	10929	tags=96%, list=80%, signal=468%
GOCC_RNA_POLYMERASE_III_COMPLEX	18	-0.192283	-0.973227	0.489279	0.679386	1	4998	tags=56%, list=36%, signal=87%
GOCC_ENDOLYSOSOME	20	-0.181779	-0.967224	0.494949	0.686831	1	2317	tags=35%, list=17%, signal=42%
GOCC_APICAL_PLASMA_MEMBRANE	254	-0.0521674	-0.963845	0.479042	0.689265	1	8389	tags=66%, list=61%, signal=167%
GOCC_SMN_SM_PROTEIN_COMPLEX	17	-0.186192	-0.962759	0.493878	0.687836	1	8765	tags=82%, list=64%, signal=227%
GOCC_ER_TO_GOLGI_TRANSPORT_VESICLE_MEMBRANE	46	-0.119568	-0.960278	0.495292	0.688732	1	8523	tags=74%, list=62%, signal=194%
GOCC_MYOSIN_II_COMPLEX	16	-0.193809	-0.958813	0.495851	0.687845	1	4213	tags=50%, list=31%, signal=72%
GOCC_SITE_OF_DNA_DAMAGE	77	-0.0931779	-0.95787	0.479339	0.686128	1	9260	tags=77%, list=67%, signal=233%
GOCC_CLATHRIN_COATED_ENDOCYTIC_VESICLE	37	-0.130745	-0.944094	0.503968	0.708204	1	8611	tags=76%, list=63%, signal=202%
GOCC_EXON_EXON_JUNCTION_COMPLEX	20	-0.172221	-0.935082	0.518887	0.721689	1	6572	tags=65%, list=48%, signal=124%
GOCC_NBAF_COMPLEX	15	-0.204195	-0.93424	0.498986	0.719574	1	8194	tags=80%, list=60%, signal=198%
GOCC_ACROSOMAL_VESICLE	66	-0.0988237	-0.933222	0.527888	0.717933	1	2398	tags=27%, list=17%, signal=33%
GOCC_AUTOPHAGOSOME	88	-0.0830482	-0.933087	0.506173	0.714678	1	8239	tags=68%, list=60%, signal=169%
GOCC_TOR_COMPLEX	15	-0.199213	-0.924189	0.541752	0.728282	1	2764	tags=40%, list=20%, signal=50%
GOCC_KINESIN_COMPLEX	44	-0.118811	-0.918966	0.560082	0.734151	1	3684	tags=39%, list=27%, signal=53%
GOCC_ENDOPLASMIC_RETICULUM_EXIT_SITE	23	-0.16214	-0.914889	0.533199	0.738417	1	9729	tags=87%, list=71%, signal=297%
GOCC_CLATHRIN_COAT	41	-0.120426	-0.91463	0.552083	0.73538	1	6397	tags=59%, list=47%, signal=109%
GOCC_HISTONE_DEACETYLASE_COMPLEX	74	-0.0899847	-0.914162	0.536	0.732797	1	6201	tags=54%, list=45%, signal=98%
GOCC_TRANSLATION_PREINITIATION_COMPLEX	17	-0.186569	-0.91201	0.565385	0.733154	1	10377	tags=94%, list=75%, signal=384%
GOCC_MITOTIC_SPINDLE	137	-0.0653802	-0.903818	0.558882	0.744987	1	2924	tags=28%, list=21%, signal=35%
GOCC_STRIATED_MUSCLE_THIN_FILAMENT	15	-0.192775	-0.896791	0.568273	0.754725	1	11100	tags=100%, list=81%, signal=519%
GOCC_CALYX_OF_HELD	15	-0.191785	-0.896069	0.56405	0.752419	1	2866	tags=40%, list=21%, signal=50%
GOCC_CCR4_NOT_COMPLEX	16	-0.186216	-0.895927	0.585603	0.749159	1	9472	tags=88%, list=69%, signal=281%
GOCC_EARLY_ENDOSOME_MEMBRANE	141	-0.0627351	-0.895687	0.57485	0.746074	1	8214	tags=66%, list=60%, signal=162%
GOCC_FLEMMING_BODY	30	-0.137022	-0.891233	0.590814	0.750633	1	10493	tags=90%, list=76%, signal=379%
GOCC_NUCLEAR_MEMBRANE	256	-0.0473186	-0.881533	0.587607	0.764747	1	9350	tags=73%, list=68%, signal=223%
GOCC_FICOLIN_1_RICH_GRANULE	155	-0.0590115	-0.881281	0.582178	0.761735	1	6205	tags=51%, list=45%, signal=92%
GOCC_CILIUM	467	-0.0352675	-0.87522	0.597222	0.769204	1	9305	tags=71%, list=68%, signal=213%
GOCC_RNA_POLYMERASE_COMPLEX	94	-0.0752972	-0.874404	0.598826	0.767254	1	10818	tags=86%, list=79%, signal=402%
GOCC_SPANNING_COMPONENT_OF_MEMBRANE	15	-0.183949	-0.871328	0.611789	0.769579	1	3890	tags=47%, list=28%, signal=65%
GOCC_PHOSPHATASE_COMPLEX	47	-0.108328	-0.869871	0.607214	0.768885	1	7876	tags=68%, list=57%, signal=159%
GOCC_MICROTUBULE_END	28	-0.137156	-0.868235	0.577651	0.768436	1	8429	tags=75%, list=61%, signal=194%
GOCC_CILIARY_TIP	43	-0.111424	-0.867676	0.611222	0.766085	1	5507	tags=51%, list=40%, signal=85%
GOCC_SECRETORY_GRANULE_MEMBRANE	234	-0.0504129	-0.86256	0.635593	0.771643	1	4548	tags=38%, list=33%, signal=56%
GOCC_ESC_E_Z_COMPLEX	15	-0.18255	-0.85919	0.638623	0.774109	1	10324	tags=93%, list=75%, signal=375%
GOCC_MYOSIN_FILAMENT	17	-0.176655	-0.858072	0.617409	0.772489	1	4853	tags=53%, list=35%, signal=82%
GOCC_CELL_CORTEX	256	-0.0461129	-0.85526	0.645963	0.7739	1	3245	tags=28%, list=24%, signal=36%
GOCC_CUL4_RING_E3_UBIQUITIN_LIGASE_COMPLEX	30	-0.130898	-0.842243	0.636929	0.79341	1	8286	tags=73%, list=60%, signal=184%
GOCC_MICROVILLUS_MEMBRANE	20	-0.156098	-0.839927	0.65678	0.794136	1	6106	tags=60%, list=44%, signal=108%
GOCC_U2_SNRNP	20	-0.156346	-0.836445	0.64657	0.79683	1	11601	tags=100%, list=84%, signal=640%
GOCC_CYTOPLASMIC_MICROTUBULE	62	-0.0896125	-0.8351	0.677355	0.795733	1	6978	tags=60%, list=51%, signal=121%
GOCC_CARBOXY_TERMINAL_DOMAIN_PROTEIN_KINASE_COMPLEX	19	-0.161622	-0.835071	0.653307	0.79239	1	9358	tags=84%, list=68%, signal=263%
GOCC_EUCHROMATIN	25	-0.135789	-0.828613	0.728992	0.799826	1	11334	tags=96%, list=82%, signal=546%
GOCC_ROUGH_ENDOPLASMIC_RETICULUM	66	-0.0860181	-0.818188	0.669173	0.814011	1	5489	tags=48%, list=40%, signal=80%
GOCC_NUCLEAR_INNER_MEMBRANE	50	-0.0981308	-0.805911	0.699219	0.8307	1	5530	tags=50%, list=40%, signal=83%
GOCC_PHOTORECEPTOR_OUTER_SEGMENT	55	-0.092257	-0.802887	0.717742	0.832198	1	8735	tags=73%, list=64%, signal=199%
GOCC_EXTRINSIC_COMPONENT_OF_CYTOPLASMIC_SIDE_OF_PLASMA_MEMBRANE	83	-0.0752653	-0.799434	0.700397	0.834302	1	5266	tags=46%, list=38%, signal=74%
GOCC_FICOLIN_1_RICH_GRANULE_MEMBRANE	39	-0.10358	-0.775496	0.742268	0.8708	1	5278	tags=49%, list=38%, signal=79%
GOCC_CILIARY_TRANSITION_ZONE	55	-0.0903699	-0.773249	0.740668	0.870783	1	4762	tags=44%, list=35%, signal=66%
GOCC_PROTEIN_COMPLEX_INVOLVED_IN_CELL_ADHESION	29	-0.12233	-0.771523	0.763527	0.869911	1	3063	tags=34%, list=22%, signal=44%
GOCC_POTASSIUM_CHANNEL_COMPLEX	86	-0.069284	-0.766595	0.777778	0.873866	1	2571	tags=26%, list=19%, signal=31%
GOCC_PHAGOCYTIC_CUP	26	-0.124148	-0.764141	0.742268	0.873847	1	11515	tags=96%, list=84%, signal=591%
GOCC_AGGRESOME	30	-0.116492	-0.759176	0.785851	0.878194	1	7109	tags=63%, list=52%, signal=131%
GOCC_PROTEIN_ACETYLTRANSFERASE_COMPLEX	88	-0.0701803	-0.759047	0.795918	0.874882	1	10133	tags=81%, list=74%, signal=305%
GOCC_CLATHRIN_COATED_VESICLE_MEMBRANE	90	-0.0671646	-0.756207	0.786792	0.87554	1	6415	tags=53%, list=47%, signal=99%
GOCC_CHROMOSOMAL_REGION	284	-0.0392132	-0.752756	0.772201	0.877318	1	9347	tags=72%, list=68%, signal=220%
GOCC_MRNA_CLEAVAGE_AND_POLYADENYLATION_SPECIFICITY_FACTOR_COMPLEX	17	-0.151637	-0.738207	0.80396	0.895327	1	10048	tags=88%, list=73%, signal=328%
GOCC_CELL_CORTEX_REGION	37	-0.101864	-0.736143	0.784762	0.894593	1	11236	tags=92%, list=82%, signal=502%
GOCC_COPII_COATED_ER_TO_GOLGI_TRANSPORT_VESICLE	74	-0.0713255	-0.729322	0.807157	0.900723	1	10357	tags=82%, list=75%, signal=333%
GOCC_MRNA_CLEAVAGE_FACTOR_COMPLEX	21	-0.131887	-0.715718	0.831933	0.915995	1	8664	tags=76%, list=63%, signal=206%
GOCC_CLATHRIN_ADAPTOR_COMPLEX	22	-0.127633	-0.709242	0.837782	0.920943	1	6372	tags=59%, list=46%, signal=110%
GOCC_MICROTUBULE_PLUS_END	19	-0.13576	-0.705669	0.845214	0.922238	1	9713	tags=84%, list=71%, signal=287%
GOCC_ENDOPLASMIC_RETICULUM_PROTEIN_CONTAINING_COMPLEX	116	-0.0571533	-0.698984	0.848948	0.927667	1	7517	tags=60%, list=55%, signal=132%
GOCC_SWI_SNF_COMPLEX	16	-0.14492	-0.692257	0.859794	0.932802	1	10039	tags=88%, list=73%, signal=324%
GOCC_RIBONUCLEOPROTEIN_GRANULE	211	-0.0412887	-0.690606	0.879208	0.931216	1	3807	tags=32%, list=28%, signal=43%
GOCC_LAMELLIPODIUM_MEMBRANE	21	-0.124267	-0.687385	0.897119	0.931619	1	3532	tags=38%, list=26%, signal=51%
GOCC_U1_SNRNP	18	-0.134178	-0.683313	0.88501	0.932684	1	9614	tags=83%, list=70%, signal=277%
GOCC_VESICLE_TETHERING_COMPLEX	66	-0.069996	-0.672077	0.863445	0.941887	1	10915	tags=86%, list=79%, signal=417%
GOCC_AUTOPHAGOSOME_MEMBRANE	33	-0.0979031	-0.667541	0.871744	0.943604	1	8239	tags=70%, list=60%, signal=174%
GOCC_AP_TYPE_MEMBRANE_COAT_ADAPTOR_COMPLEX	38	-0.0893984	-0.64411	0.897881	0.964454	1	6372	tags=55%, list=46%, signal=103%
GOCC_EXTERNAL_ENCAPSULATING_STRUCTURE	415	-0.0271703	-0.64309	0.888668	0.961816	1	12093	tags=91%, list=88%, signal=731%
GOCC_CELL_CELL_CONTACT_ZONE	64	-0.0680114	-0.636998	0.90856	0.964344	1	11313	tags=89%, list=82%, signal=501%
GOCC_PCG_PROTEIN_COMPLEX	44	-0.083853	-0.633404	0.912779	0.964404	1	11036	tags=89%, list=80%, signal=448%
GOCC_PORE_COMPLEX	18	-0.118735	-0.619233	0.928155	0.973463	1	7535	tags=67%, list=55%, signal=147%
GOCC_FICOLIN_1_RICH_GRANULE_LUMEN	116	-0.0490829	-0.614183	0.947368	0.974305	1	6205	tags=50%, list=45%, signal=90%
GOCC_P_BODY	76	-0.0591884	-0.603271	0.95082	0.979368	1	10044	tags=79%, list=73%, signal=292%
GOCC_CLEAVAGE_FURROW	47	-0.0719605	-0.592234	0.954733	0.983832	1	10129	tags=81%, list=74%, signal=306%
GOCC_ORGANELLE_MEMBRANE_CONTACT_SITE	34	-0.0853267	-0.582177	0.969512	0.986863	1	12577	tags=100%, list=91%, signal=1173%
GOCC_PODOSOME	27	-0.0930097	-0.577315	0.955912	0.986114	1	3307	tags=33%, list=24%, signal=44%
GOCC_CONDENSED_CHROMOSOME_CENTROMERIC_REGION	99	-0.0477094	-0.540192	0.974659	1	1	9347	tags=73%, list=68%, signal=226%
GOCC_INTERCALATED_DISC	43	-0.0658674	-0.52532	0.980392	1	1	9328	tags=74%, list=68%, signal=231%
GOCC_M_BAND	17	-0.0999516	-0.497276	0.984405	1	1	9949	tags=82%, list=72%, signal=298%
GOCC_PERINUCLEAR_ENDOPLASMIC_RETICULUM	17	-0.0995274	-0.489667	0.990079	1	1	11572	tags=94%, list=84%, signal=594%
GOCC_TRANS_GOLGI_NETWORK_MEMBRANE	81	-0.0461953	-0.485863	0.996094	1	1	6667	tags=53%, list=49%, signal=102%
GOCC_CHROMOSOME_TELOMERIC_REGION	124	-0.0376324	-0.483096	0.995893	0.99965	1	10463	tags=80%, list=76%, signal=331%
GOCC_CYTOPLASMIC_SIDE_OF_MEMBRANE	164	-0.0319954	-0.475928	0.997996	0.997371	1	5266	tags=41%, list=38%, signal=66%
GOCC_DENSE_CORE_GRANULE	25	-0.0693827	-0.417267	0.994209	0.999085	1	12795	tags=100%, list=93%, signal=1443%

## Sheet: Shank3-HT-CTX; C5 BP - Up
Supplementary Table 7. Results of GSEA for the cortical, hippocampal, and striatal transcripts of Shank3-HT and Shank3-HM mice, performed using gene sets of the CC, BP, and MF domains.
NAME	SIZE	ES	NES	NOM p-val	FDR q-val	FWER p-val	RANK AT MAX	LEADING EDGE
GOBP_COTRANSLATIONAL_PROTEIN_TARGETING_TO_MEMBRANE	98	0.312736	3.73065	0	0	0	6952	tags=82%, list=51%, signal=164%
GOBP_ESTABLISHMENT_OF_PROTEIN_LOCALIZATION_TO_ENDOPLASMIC_RETICULUM	110	0.278922	3.42667	0	0	0	5193	tags=65%, list=38%, signal=104%
GOBP_NUCLEAR_TRANSCRIBED_MRNA_CATABOLIC_PROCESS_NONSENSE_MEDIATED_DECAY	118	0.256624	3.21137	0	0	0	6520	tags=73%, list=47%, signal=137%
GOBP_PROTEIN_LOCALIZATION_TO_ENDOPLASMIC_RETICULUM	136	0.228681	3.10824	0	0.000215025	0.001	6994	tags=74%, list=51%, signal=148%
GOBP_VIRAL_GENE_EXPRESSION	186	0.195585	3.06372	0	0.000510231	0.003	7176	tags=72%, list=52%, signal=148%
GOBP_NUCLEAR_TRANSCRIBED_MRNA_CATABOLIC_PROCESS	196	0.173234	2.80641	0	0.00409112	0.028	6278	tags=63%, list=46%, signal=114%
GOBP_TRANSLATIONAL_INITIATION	179	0.180877	2.75794	0	0.00494444	0.04	7221	tags=70%, list=53%, signal=146%
GOBP_PROTEIN_TARGETING_TO_MEMBRANE	187	0.157684	2.52875	0	0.0258988	0.216	7417	tags=70%, list=54%, signal=149%
GOBP_ORGANIC_ACID_CATABOLIC_PROCESS	209	0.149491	2.51722	0	0.025751	0.236	4947	tags=51%, list=36%, signal=78%
GOBP_MULTI_ORGANISM_CELLULAR_PROCESS	15	0.526997	2.47938	0	0.0309405	0.301	4676	tags=87%, list=34%, signal=131%
GOBP_RIBOSOMAL_SMALL_SUBUNIT_BIOGENESIS	69	0.224385	2.23545	0.004	0.161142	0.873	5098	tags=59%, list=37%, signal=94%
GOBP_MITOTIC_DNA_INTEGRITY_CHECKPOINT	96	0.194016	2.22758	0	0.156398	0.883	7517	tags=74%, list=55%, signal=162%
GOMF_PROTON_TRANSMEMBRANE_TRANSPORTER_ACTIVITY	420	0.094641	2.21868	0.00196078	0.153591	0.896	3418	tags=34%, list=25%, signal=44%
GOBP_NCRNA_PROCESSING	355	0.100343	2.18304	0.00204499	0.180757	0.93	3418	tags=35%, list=25%, signal=45%
GOBP_OXIDATIVE_PHOSPHORYLATION	132	0.163141	2.16695	0	0.188296	0.953	9233	tags=83%, list=67%, signal=251%
GOBP_RESPONSE_TO_NITRIC_OXIDE	15	0.447396	2.11857	0	0.241758	0.987	5769	tags=87%, list=42%, signal=149%
GOBP_NADH_DEHYDROGENASE_COMPLEX_ASSEMBLY	62	0.233126	2.11365	0.00206612	0.234692	0.988	5899	tags=66%, list=43%, signal=115%
GOBP_ATP_SYNTHESIS_COUPLED_ELECTRON_TRANSPORT	93	0.187845	2.09898	0.00572519	0.245091	0.993	7633	tags=74%, list=56%, signal=166%
GOBP_CELL_REDOX_HOMEOSTASIS	41	0.271544	2.088	0.00412371	0.249644	0.995	5665	tags=68%, list=41%, signal=116%
GOBP_OLIGODENDROCYTE_DIFFERENTIATION	88	0.186145	2.08434	0.00575816	0.242485	0.995	3080	tags=41%, list=22%, signal=52%
GOBP_PROTEIN_TARGETING	404	0.0893653	2.07556	0.00206186	0.243497	0.996	7483	tags=63%, list=54%, signal=134%
GOBP_MECHANORECEPTOR_DIFFERENTIATION	45	0.25584	2.06603	0.00396825	0.246043	0.997	3214	tags=49%, list=23%, signal=64%
GOBP_MITOCHONDRIAL_ELECTRON_TRANSPORT_NADH_TO_UBIQUINONE	53	0.240028	2.06294	0	0.239945	0.998	7346	tags=77%, list=53%, signal=166%
GOBP_SMALL_MOLECULE_CATABOLIC_PROCESS	343	0.0952087	2.0519	0.00199203	0.245447	0.999	4053	tags=39%, list=29%, signal=54%
GOBP_RRNA_METABOLIC_PROCESS	220	0.122395	2.04322	0.00792079	0.247807	0.999	3467	tags=37%, list=25%, signal=49%
GOBP_RNA_CATABOLIC_PROCESS	379	0.0910003	2.03825	0.008	0.244906	0.999	6653	tags=57%, list=48%, signal=108%
GOBP_RIBOSOMAL_SMALL_SUBUNIT_ASSEMBLY	18	0.392313	2.01631	0.00770713	0.26954	1	4541	tags=72%, list=33%, signal=108%
GOBP_OLIGODENDROCYTE_DEVELOPMENT	42	0.252825	1.99231	0.00201207	0.300445	1	3080	tags=48%, list=22%, signal=61%
GOBP_INNER_EAR_RECEPTOR_CELL_STEREOCILIUM_ORGANIZATION	24	0.341587	1.98983	0.00194175	0.295166	1	1612	tags=46%, list=12%, signal=52%
GOBP_NEGATIVE_REGULATION_OF_RESPONSE_TO_OXIDATIVE_STRESS	18	0.387383	1.98487	0.00803213	0.294297	1	6136	tags=83%, list=45%, signal=150%
GOBP_POSITIVE_REGULATION_OF_STEROL_TRANSPORT	22	0.347056	1.98359	0.004	0.286853	1	2109	tags=50%, list=15%, signal=59%
GOBP_REGULATION_OF_RESPONSE_TO_WOUNDING	119	0.154219	1.98228	0.0040568	0.280189	1	7485	tags=70%, list=54%, signal=152%
GOBP_MRNA_TRANSPORT	133	0.142142	1.93021	0.01	0.369098	1	8296	tags=74%, list=60%, signal=186%
GOBP_GLYCOSYL_COMPOUND_CATABOLIC_PROCESS	32	0.290502	1.92267	0.01	0.375074	1	5895	tags=72%, list=43%, signal=126%
GOBP_POSITIVE_REGULATION_OF_CELL_CYCLE_ARREST	72	0.190185	1.89998	0.0101626	0.414816	1	7517	tags=74%, list=55%, signal=162%
GOBP_FATTY_ACID_CATABOLIC_PROCESS	93	0.16806	1.89634	0.01002	0.410813	1	4947	tags=53%, list=36%, signal=82%
GOBP_MITOCHONDRIAL_RESPIRATORY_CHAIN_COMPLEX_ASSEMBLY	96	0.165691	1.87648	0.0156556	0.446369	1	5899	tags=59%, list=43%, signal=103%
GOBP_INNER_EAR_RECEPTOR_CELL_DEVELOPMENT	34	0.270502	1.87548	0.00806452	0.436937	1	1950	tags=41%, list=14%, signal=48%
GOBP_INNER_MITOCHONDRIAL_MEMBRANE_ORGANIZATION	51	0.21883	1.86877	0.0143737	0.442178	1	9670	tags=92%, list=70%, signal=310%
GOBP_REGULATION_OF_COAGULATION	52	0.218869	1.86755	0.00984252	0.433553	1	7840	tags=79%, list=57%, signal=183%
GOBP_MITOTIC_G1_S_TRANSITION_CHECKPOINT	60	0.203968	1.85952	0.0116054	0.442002	1	7517	tags=75%, list=55%, signal=165%
GOBP_MONOCARBOXYLIC_ACID_CATABOLIC_PROCESS	107	0.155268	1.85766	0.00842105	0.435546	1	4947	tags=51%, list=36%, signal=80%
GOBP_DNA_INTEGRITY_CHECKPOINT	140	0.133333	1.8504	0.00625	0.444089	1	8298	tags=74%, list=60%, signal=184%
GOBP_LIPID_MODIFICATION	226	0.105717	1.83716	0.0170778	0.466568	1	5686	tags=52%, list=41%, signal=87%
GOBP_RIBOSOMAL_LARGE_SUBUNIT_BIOGENESIS	66	0.189494	1.82486	0.00576923	0.487992	1	9070	tags=85%, list=66%, signal=248%
GOBP_CYTOPLASMIC_TRANSLATION	94	0.160371	1.82375	0.022	0.480363	1	8046	tags=74%, list=59%, signal=178%
GOBP_REGULATION_OF_TRANSCRIPTION_REGULATORY_REGION_DNA_BINDING	38	0.249155	1.8196	0.0206186	0.481136	1	5627	tags=66%, list=41%, signal=111%
GOBP_BRANCHED_CHAIN_AMINO_ACID_METABOLIC_PROCESS	22	0.331264	1.81924	0.011811	0.471851	1	4825	tags=68%, list=35%, signal=105%
GOBP_DETECTION_OF_MECHANICAL_STIMULUS	38	0.24292	1.80647	0.0145228	0.493923	1	4989	tags=61%, list=36%, signal=95%
GOBP_INACTIVATION_OF_MAPK_ACTIVITY	24	0.307153	1.79851	0.023622	0.505274	1	7812	tags=88%, list=57%, signal=202%
GOBP_NEGATIVE_REGULATION_OF_CYSTEINE_TYPE_ENDOPEPTIDASE_ACTIVITY	60	0.194257	1.79718	0.00990099	0.49867	1	5588	tags=60%, list=41%, signal=101%
GOBP_NUCLEOSIDE_CATABOLIC_PROCESS	24	0.305677	1.79641	0.0120968	0.491146	1	3823	tags=58%, list=28%, signal=81%
GOBP_REGULATION_OF_RESPONSE_TO_ENDOPLASMIC_RETICULUM_STRESS	75	0.174068	1.79123	0.0218688	0.495828	1	7883	tags=75%, list=57%, signal=174%
GOBP_RIBONUCLEOSIDE_CATABOLIC_PROCESS	15	0.388901	1.78898	0.0181452	0.492289	1	3823	tags=67%, list=28%, signal=92%
GOBP_ORGANIC_ACID_BIOSYNTHETIC_PROCESS	241	0.0972085	1.78208	0.0158416	0.501455	1	2964	tags=31%, list=22%, signal=39%
GOBP_RIBOSOME_BIOGENESIS	282	0.0936192	1.77987	0.0258449	0.4988	1	3418	tags=34%, list=25%, signal=44%
GOBP_MATURATION_OF_5_8S_RRNA_FROM_TRICISTRONIC_RRNA_TRANSCRIPT_SSU_RRNA_5_8S_RRNA_LSU_RRNA	24	0.303545	1.77379	0.0158103	0.505437	1	4425	tags=63%, list=32%, signal=92%
GOBP_AXON_ENSHEATHMENT_IN_CENTRAL_NERVOUS_SYSTEM	20	0.326337	1.77174	0.0102041	0.502258	1	3080	tags=55%, list=22%, signal=71%
GOBP_VIRAL_BUDDING_VIA_HOST_ESCRT_COMPLEX	20	0.319255	1.75942	0.0222672	0.526265	1	7301	tags=85%, list=53%, signal=181%
GOBP_POSITIVE_REGULATION_OF_FATTY_ACID_METABOLIC_PROCESS	26	0.290121	1.74892	0.0263158	0.54678	1	5535	tags=69%, list=40%, signal=116%
GOBP_REGULATION_OF_PROTEASOMAL_UBIQUITIN_DEPENDENT_PROTEIN_CATABOLIC_PROCESS	123	0.132982	1.74189	0.0257937	0.557803	1	9363	tags=81%, list=68%, signal=253%
GOBP_PHOSPHATIDYLETHANOLAMINE_METABOLIC_PROCESS	24	0.297497	1.7375	0.0231579	0.560959	1	4508	tags=63%, list=33%, signal=93%
GOBP_CELLULAR_AMINO_ACID_BIOSYNTHETIC_PROCESS	63	0.187003	1.73344	0.0220441	0.562964	1	2895	tags=40%, list=21%, signal=50%
GOBP_NEGATIVE_REGULATION_OF_PEPTIDYL_SERINE_PHOSPHORYLATION	26	0.291786	1.72517	0.0318725	0.577632	1	2340	tags=46%, list=17%, signal=56%
GOBP_IRE1_MEDIATED_UNFOLDED_PROTEIN_RESPONSE	63	0.185834	1.72093	0.0230769	0.58056	1	7493	tags=73%, list=55%, signal=160%
GOBP_RNA_5_END_PROCESSING	22	0.301476	1.69936	0.0300601	0.639026	1	4609	tags=64%, list=34%, signal=96%
GOBP_POSITIVE_REGULATION_OF_TRANSCRIPTION_FROM_RNA_POLYMERASE_II_PROMOTER_IN_RESPONSE_TO_STRESS	24	0.287148	1.69319	0.0262097	0.649583	1	4650	tags=63%, list=34%, signal=94%
GOBP_REGULATION_OF_CYCLIN_DEPENDENT_PROTEIN_KINASE_ACTIVITY	90	0.152031	1.68219	0.0368098	0.675559	1	5865	tags=58%, list=43%, signal=100%
GOBP_CRISTAE_FORMATION	32	0.249444	1.67257	0.0299401	0.697645	1	9465	tags=94%, list=69%, signal=300%
GOBP_VASCULAR_WOUND_HEALING	16	0.345566	1.67024	0.0409357	0.695672	1	6423	tags=81%, list=47%, signal=152%
GOBP_NEGATIVE_REGULATION_OF_ENDOTHELIAL_CELL_PROLIFERATION	33	0.240601	1.66952	0.0242424	0.688413	1	9196	tags=91%, list=67%, signal=274%
GOBP_REGULATION_OF_WOUND_HEALING	91	0.148697	1.66655	0.0386179	0.688966	1	7485	tags=69%, list=54%, signal=151%
GOBP_LIPID_OXIDATION	97	0.143987	1.66575	0.030426	0.682161	1	5261	tags=53%, list=38%, signal=85%
GOBP_NUCLEOSIDE_PHOSPHATE_CATABOLIC_PROCESS	76	0.159974	1.65021	0.0238095	0.724322	1	9026	tags=82%, list=66%, signal=236%
GOBP_PHOTORECEPTOR_CELL_MAINTENANCE	35	0.238807	1.64416	0.0311284	0.736131	1	8507	tags=86%, list=62%, signal=224%
GOBP_REGULATION_OF_STEROL_TRANSPORT	36	0.231194	1.63883	0.0294695	0.745468	1	2175	tags=39%, list=16%, signal=46%
GOBP_PLACENTA_DEVELOPMENT	104	0.138819	1.63807	0.0348361	0.738534	1	7093	tags=65%, list=52%, signal=134%
GOBP_CENTROSOME_DUPLICATION	65	0.17588	1.63053	0.0405117	0.756131	1	4783	tags=52%, list=35%, signal=80%
GOBP_RESPIRATORY_ELECTRON_TRANSPORT_CHAIN	109	0.133773	1.62752	0.037037	0.757379	1	7633	tags=69%, list=56%, signal=153%
GOBP_LIPID_PHOSPHORYLATION	65	0.169399	1.62652	0.0416667	0.751265	1	6352	tags=63%, list=46%, signal=117%
GOBP_POSITIVE_REGULATION_OF_EPIDERMIS_DEVELOPMENT	21	0.292209	1.62349	0.0340681	0.753172	1	5807	tags=71%, list=42%, signal=123%
GOBP_INNER_EAR_AUDITORY_RECEPTOR_CELL_DIFFERENTIATION	25	0.267566	1.62237	0.034749	0.747841	1	5675	tags=68%, list=41%, signal=116%
GOBP_CLEAVAGE_INVOLVED_IN_RRNA_PROCESSING	27	0.257729	1.6216	0.0571992	0.741294	1	4609	tags=59%, list=34%, signal=89%
GOBP_MATURATION_OF_LSU_RRNA_FROM_TRICISTRONIC_RRNA_TRANSCRIPT_SSU_RRNA_5_8S_RRNA_LSU_RRNA	15	0.348088	1.61743	0.0530452	0.746602	1	3467	tags=60%, list=25%, signal=80%
GOBP_PHOTOPERIODISM	29	0.252023	1.61609	0.0482625	0.742328	1	6496	tags=72%, list=47%, signal=137%
GOBP_REGULATION_OF_PEPTIDYL_SERINE_PHOSPHORYLATION	108	0.136648	1.61404	0.0469388	0.741302	1	4372	tags=45%, list=32%, signal=66%
GOBP_NEGATIVE_REGULATION_OF_GLIAL_CELL_DIFFERENTIATION	16	0.34167	1.61276	0.0544747	0.737078	1	3040	tags=56%, list=22%, signal=72%
GOBP_LABYRINTHINE_LAYER_BLOOD_VESSEL_DEVELOPMENT	17	0.32399	1.61074	0.044	0.735545	1	5254	tags=71%, list=38%, signal=114%
GOBP_REGULATION_OF_NEUTROPHIL_MIGRATION	31	0.242647	1.61047	0.0422535	0.728251	1	8200	tags=84%, list=60%, signal=207%
GOBP_SCHWANN_CELL_DIFFERENTIATION	35	0.227563	1.60969	0.0357143	0.722536	1	4341	tags=54%, list=32%, signal=79%
GOBP_ENDONUCLEOLYTIC_CLEAVAGE_INVOLVED_IN_RRNA_PROCESSING	15	0.348088	1.60802	0.040619	0.719953	1	3467	tags=60%, list=25%, signal=80%
GOBP_POSITIVE_REGULATION_OF_SIGNAL_TRANSDUCTION_BY_P53_CLASS_MEDIATOR	20	0.305653	1.60551	0.0568627	0.720707	1	8175	tags=90%, list=59%, signal=222%
GOBP_NUCLEUS_ORGANIZATION	106	0.133124	1.60488	0.0426357	0.715222	1	9984	tags=86%, list=73%, signal=311%
GOBP_LYMPH_VESSEL_DEVELOPMENT	26	0.269517	1.6035	0.0519751	0.71214	1	5289	tags=65%, list=38%, signal=106%
GOBP_NUCLEOBASE_CONTAINING_SMALL_MOLECULE_CATABOLIC_PROCESS	39	0.217851	1.60325	0.0399202	0.705499	1	5472	tags=62%, list=40%, signal=102%
GOBP_AROMATIC_AMINO_ACID_FAMILY_METABOLIC_PROCESS	20	0.300474	1.60071	0.0618956	0.707101	1	3435	tags=55%, list=25%, signal=73%
GOBP_VIRAL_BUDDING	25	0.269281	1.59783	0.0283976	0.709459	1	7301	tags=80%, list=53%, signal=170%
GOBP_NEGATIVE_REGULATION_OF_PEPTIDYL_THREONINE_PHOSPHORYLATION	18	0.313204	1.59747	0.0242424	0.703472	1	7918	tags=89%, list=58%, signal=209%
GOBP_NUCLEOBASE_CONTAINING_SMALL_MOLECULE_BIOSYNTHETIC_PROCESS	102	0.138445	1.5909	0.0457256	0.717765	1	9026	tags=79%, list=66%, signal=230%
GOBP_MYELIN_ASSEMBLY	19	0.30362	1.58991	0.0402299	0.713893	1	1619	tags=42%, list=12%, signal=48%
GOBP_NEUROMUSCULAR_JUNCTION_DEVELOPMENT	45	0.196983	1.5897	0.0368852	0.70757	1	7686	tags=76%, list=56%, signal=171%
GOBP_NEGATIVE_REGULATION_OF_ENDOCYTOSIS	41	0.208904	1.58778	0.0429688	0.706921	1	2165	tags=37%, list=16%, signal=43%
GOBP_RIBONUCLEOTIDE_CATABOLIC_PROCESS	36	0.220715	1.58481	0.0503876	0.70978	1	8428	tags=83%, list=61%, signal=215%
GOBP_ATP_METABOLIC_PROCESS	273	0.0832956	1.58258	0.0529532	0.710141	1	7789	tags=65%, list=57%, signal=147%
GOBP_CELLULAR_AMINO_ACID_CATABOLIC_PROCESS	80	0.148637	1.58151	0.0543689	0.706905	1	2607	tags=34%, list=19%, signal=41%
GOBP_REGULATION_OF_CARBOHYDRATE_CATABOLIC_PROCESS	77	0.150941	1.57603	0.0492505	0.718698	1	9004	tags=81%, list=66%, signal=232%
GOBP_ALPHA_AMINO_ACID_CATABOLIC_PROCESS	66	0.16672	1.57592	0.0511811	0.712273	1	2092	tags=32%, list=15%, signal=37%
GOBP_INTERLEUKIN_8_PRODUCTION	59	0.171287	1.57482	0.0427699	0.709087	1	5809	tags=59%, list=42%, signal=102%
GOBP_PHOSPHATIDYLINOSITOL_METABOLIC_PROCESS	164	0.107597	1.57335	0.0489796	0.707442	1	4321	tags=42%, list=31%, signal=61%
GOBP_MATURATION_OF_SSU_RRNA	46	0.194405	1.57275	0.0516899	0.703179	1	3611	tags=46%, list=26%, signal=62%
GOBP_PYRIMIDINE_CONTAINING_COMPOUND_CATABOLIC_PROCESS	30	0.239414	1.57207	0.0617761	0.698962	1	5421	tags=63%, list=39%, signal=104%
GOBP_ENDOCRINE_PANCREAS_DEVELOPMENT	32	0.227345	1.57059	0.05	0.697699	1	5902	tags=66%, list=43%, signal=115%
GOBP_CELL_CYCLE_ARREST	209	0.0913597	1.56848	0.0413386	0.69845	1	5997	tags=53%, list=44%, signal=92%
GOBP_IN_UTERO_EMBRYONIC_DEVELOPMENT	284	0.0810434	1.56831	0.0631365	0.692894	1	6023	tags=52%, list=44%, signal=90%
GOBP_REGULATION_OF_ENDOPLASMIC_RETICULUM_UNFOLDED_PROTEIN_RESPONSE	27	0.256692	1.56648	0.0499002	0.692797	1	8187	tags=85%, list=60%, signal=210%
GOBP_REGULATION_OF_CELL_CYCLE_ARREST	95	0.139887	1.56472	0.0567515	0.692501	1	6337	tags=60%, list=46%, signal=111%
GOBP_ENTRAINMENT_OF_CIRCADIAN_CLOCK	31	0.237567	1.56037	0.0570866	0.700431	1	6496	tags=71%, list=47%, signal=134%
GOBP_NEURONAL_STEM_CELL_POPULATION_MAINTENANCE	18	0.305288	1.55739	0.0671937	0.703945	1	7263	tags=83%, list=53%, signal=176%
GOBP_MATURATION_OF_5_8S_RRNA	35	0.221436	1.55248	0.0433925	0.714029	1	4425	tags=54%, list=32%, signal=80%
GOBP_LYMPH_VESSEL_MORPHOGENESIS	21	0.282259	1.54838	0.0517598	0.721412	1	5289	tags=67%, list=38%, signal=108%
GOBP_MYOTUBE_CELL_DEVELOPMENT	23	0.269357	1.54423	0.0633947	0.728984	1	7658	tags=83%, list=56%, signal=186%
GOBP_NEGATIVE_REGULATION_OF_NEURON_DIFFERENTIATION	49	0.18775	1.54379	0.053719	0.724256	1	3038	tags=41%, list=22%, signal=52%
GOBP_PERIPHERAL_NERVOUS_SYSTEM_DEVELOPMENT	63	0.161055	1.54148	0.0635246	0.725716	1	4341	tags=48%, list=32%, signal=69%
GOBP_LIPID_CATABOLIC_PROCESS	242	0.0870583	1.54099	0.0498008	0.721496	1	6946	tags=59%, list=51%, signal=117%
GOBP_APOPTOTIC_PROCESS_INVOLVED_IN_MORPHOGENESIS	18	0.304997	1.53999	0.0474383	0.719073	1	2685	tags=50%, list=20%, signal=62%
GOBP_REGULATION_OF_UBIQUITIN_DEPENDENT_PROTEIN_CATABOLIC_PROCESS	147	0.110059	1.5399	0.0591716	0.713608	1	9443	tags=80%, list=69%, signal=252%
GOBP_EAR_DEVELOPMENT	159	0.103365	1.53884	0.0444444	0.711375	1	5165	tags=48%, list=38%, signal=76%
GOBP_FATTY_ACID_BETA_OXIDATION	69	0.15806	1.53818	0.0607843	0.707994	1	6802	tags=65%, list=49%, signal=128%
GOBP_POSITIVE_REGULATION_OF_EPIDERMAL_CELL_DIFFERENTIATION	18	0.300092	1.53798	0.0683594	0.703085	1	5807	tags=72%, list=42%, signal=125%
GOBP_NEGATIVE_REGULATION_OF_PROTEIN_MODIFICATION_BY_SMALL_PROTEIN_CONJUGATION_OR_REMOVAL	80	0.148604	1.5373	0.0615079	0.699778	1	5013	tags=51%, list=36%, signal=80%
GOBP_POSITIVE_REGULATION_OF_MESENCHYMAL_CELL_PROLIFERATION	20	0.274465	1.53709	0.0449438	0.695106	1	3792	tags=55%, list=28%, signal=76%
GOBP_ADIPOSE_TISSUE_DEVELOPMENT	31	0.235864	1.53557	0.0670732	0.694584	1	2972	tags=45%, list=22%, signal=57%
GOBP_NUCLEOTIDE_EXCISION_REPAIR_DNA_DUPLEX_UNWINDING	21	0.285641	1.5349	0.0549898	0.691446	1	9170	tags=95%, list=67%, signal=286%
GOBP_PHOSPHATIDYLINOSITOL_BIOSYNTHETIC_PROCESS	110	0.123633	1.53489	0.0683594	0.686311	1	5686	tags=54%, list=41%, signal=91%
GOBP_MRNA_EXPORT_FROM_NUCLEUS	102	0.131749	1.52872	0.0659575	0.700532	1	8174	tags=73%, list=59%, signal=178%
GOBP_RNA_SPLICING_VIA_ENDONUCLEOLYTIC_CLEAVAGE_AND_LIGATION	15	0.329153	1.52574	0.0651261	0.70492	1	3727	tags=60%, list=27%, signal=82%
GOBP_STEROL_METABOLIC_PROCESS	122	0.117945	1.52146	0.0557769	0.713703	1	2899	tags=33%, list=21%, signal=41%
GOBP_GLYCEROLIPID_BIOSYNTHETIC_PROCESS	231	0.0864705	1.52052	0.0677618	0.711512	1	4781	tags=43%, list=35%, signal=65%
GOBP_CELLULAR_RESPONSE_TO_REACTIVE_OXYGEN_SPECIES	130	0.114874	1.52004	0.060241	0.707933	1	6471	tags=58%, list=47%, signal=109%
GOBP_PURINE_CONTAINING_COMPOUND_CATABOLIC_PROCESS	46	0.191793	1.51818	0.0622568	0.709079	1	8428	tags=80%, list=61%, signal=207%
GOBP_REGULATION_OF_CELLULAR_PROTEIN_CATABOLIC_PROCESS	226	0.0857091	1.51676	0.0683112	0.708581	1	9910	tags=81%, list=72%, signal=284%
GOBP_COLLAGEN_CATABOLIC_PROCESS	34	0.217907	1.5161	0.0593047	0.705566	1	7927	tags=79%, list=58%, signal=187%
GOBP_SIGNAL_TRANSDUCTION_INVOLVED_IN_CELL_CYCLE_CHECKPOINT	70	0.153861	1.51526	0.0583501	0.703283	1	7517	tags=70%, list=55%, signal=154%
GOBP_RESPONSE_TO_HYDROGEN_PEROXIDE	113	0.12058	1.51339	0.0570342	0.703854	1	6992	tags=63%, list=51%, signal=127%
GOBP_HAIR_CELL_DIFFERENTIATION	29	0.233506	1.51076	0.0607843	0.707264	1	2958	tags=45%, list=22%, signal=57%
GOBP_REGULATION_OF_INTRINSIC_APOPTOTIC_SIGNALING_PATHWAY	134	0.112288	1.50941	0.0748441	0.706531	1	8421	tags=72%, list=61%, signal=185%
GOBP_ALPHA_AMINO_ACID_METABOLIC_PROCESS	143	0.109032	1.50913	0.0703125	0.702542	1	3226	tags=34%, list=23%, signal=44%
GOBP_PEPTIDYL_THREONINE_DEPHOSPHORYLATION	22	0.266746	1.50865	0.0687623	0.699451	1	3836	tags=55%, list=28%, signal=76%
GOBP_RESPONSE_TO_CORTICOSTERONE	16	0.317143	1.50708	0.0572597	0.699692	1	5095	tags=69%, list=37%, signal=109%
GOBP_REGULATION_OF_HORMONE_SECRETION	184	0.0959932	1.50347	0.0763052	0.706297	1	9679	tags=80%, list=70%, signal=266%
GOBP_MULTIVESICULAR_BODY_ORGANIZATION	30	0.235973	1.50112	0.0763209	0.708749	1	7301	tags=77%, list=53%, signal=163%
GOBP_RESPONSE_TO_GAMMA_RADIATION	48	0.181934	1.49952	0.074	0.709271	1	5239	tags=56%, list=38%, signal=91%
GOBP_PEPTIDYL_PROLINE_MODIFICATION	49	0.18365	1.49868	0.0686869	0.707229	1	6180	tags=63%, list=45%, signal=115%
GOBP_NEGATIVE_REGULATION_OF_PROTEIN_KINASE_B_SIGNALING	40	0.197647	1.49734	0.0649606	0.706813	1	5194	tags=58%, list=38%, signal=92%
GOBP_NEGATIVE_REGULATION_OF_TRANSCRIPTION_REGULATORY_REGION_DNA_BINDING	15	0.324259	1.49387	0.0826446	0.71324	1	5627	tags=73%, list=41%, signal=124%
GOBP_MAINTENANCE_OF_CELL_POLARITY	17	0.307863	1.49282	0.086444	0.711923	1	6284	tags=76%, list=46%, signal=141%
GOBP_MITOTIC_SISTER_CHROMATID_COHESION	20	0.275412	1.49091	0.0724638	0.713273	1	3779	tags=55%, list=27%, signal=76%
GOBP_CELL_DEATH_IN_RESPONSE_TO_HYDROGEN_PEROXIDE	23	0.252816	1.48101	0.0723141	0.740394	1	7885	tags=83%, list=57%, signal=193%
GOBP_NEGATIVE_REGULATION_OF_COAGULATION	36	0.207902	1.48099	0.0845666	0.735833	1	7840	tags=78%, list=57%, signal=181%
GOBP_PHOSPHATIDYLINOSITOL_PHOSPHORYLATION	51	0.173743	1.47622	0.0750507	0.746368	1	5975	tags=61%, list=43%, signal=107%
GOBP_NUCLEAR_TRANSPORT	309	0.0718578	1.47621	0.0891089	0.74179	1	6507	tags=54%, list=47%, signal=101%
GOBP_RESPONSE_TO_REACTIVE_OXYGEN_SPECIES	184	0.0930758	1.47524	0.063786	0.740064	1	5535	tags=49%, list=40%, signal=82%
GOBP_POSITIVE_REGULATION_OF_RECEPTOR_MEDIATED_ENDOCYTOSIS	42	0.192228	1.47451	0.0866935	0.737812	1	9147	tags=86%, list=67%, signal=255%
GOBP_PROTEIN_CATABOLIC_PROCESS_IN_THE_VACUOLE	17	0.300973	1.47427	0.09	0.733994	1	5570	tags=71%, list=41%, signal=119%
GOBP_RESPONSE_TO_ARSENIC_CONTAINING_SUBSTANCE	29	0.227674	1.4736	0.0778443	0.731629	1	2090	tags=38%, list=15%, signal=45%
GOBP_ERYTHROCYTE_DEVELOPMENT	26	0.240407	1.47308	0.092437	0.728881	1	4631	tags=58%, list=34%, signal=87%
GOBP_ESTABLISHMENT_OF_RNA_LOCALIZATION	176	0.0965055	1.47084	0.0870445	0.731773	1	8296	tags=70%, list=60%, signal=174%
GOBP_NEGATIVE_REGULATION_OF_MAPK_CASCADE	142	0.103912	1.46554	0.0801603	0.744381	1	6136	tags=55%, list=45%, signal=98%
GOBP_GLYCEROPHOSPHOLIPID_METABOLIC_PROCESS	299	0.0751764	1.46297	0.0784314	0.748171	1	4321	tags=39%, list=31%, signal=55%
GOBP_CELLULAR_RESPONSE_TO_HYDROGEN_PEROXIDE	74	0.144333	1.46114	0.0963391	0.749849	1	6942	tags=65%, list=51%, signal=130%
GOBP_ENERGY_HOMEOSTASIS	30	0.22301	1.4586	0.0720165	0.753707	1	3355	tags=47%, list=24%, signal=62%
GOBP_POSITIVE_REGULATION_OF_TRANSCRIPTION_FROM_RNA_POLYMERASE_II_PROMOTER_INVOLVED_IN_CELLULAR_RESPONSE_TO_CHEMICAL_STIMULUS	22	0.264328	1.45472	0.0956175	0.762127	1	4494	tags=59%, list=33%, signal=88%
GOBP_RIBONUCLEOPROTEIN_COMPLEX_BIOGENESIS	408	0.0636362	1.45362	0.0887574	0.761204	1	3429	tags=31%, list=25%, signal=40%
GOBP_REGULATION_OF_TUMOR_NECROSIS_FACTOR_MEDIATED_SIGNALING_PATHWAY	47	0.177135	1.4527	0.0914761	0.759887	1	6054	tags=62%, list=44%, signal=110%
GOBP_CHROMOSOME_LOCALIZATION	69	0.150707	1.45156	0.0958333	0.759452	1	7301	tags=68%, list=53%, signal=145%
GOBP_PLACENTA_BLOOD_VESSEL_DEVELOPMENT	26	0.241265	1.45087	0.0953347	0.757504	1	6734	tags=73%, list=49%, signal=143%
GOBP_REGULATION_OF_OLIGODENDROCYTE_DIFFERENTIATION	35	0.207873	1.44857	0.0693642	0.760764	1	3040	tags=43%, list=22%, signal=55%
GOBP_REGULATION_OF_CELL_DIVISION	131	0.107814	1.44648	0.0892495	0.763288	1	7870	tags=68%, list=57%, signal=157%
GOBP_ESTABLISHMENT_OF_PROTEIN_LOCALIZATION_TO_MEMBRANE	324	0.0706869	1.44345	0.0967118	0.769001	1	7493	tags=61%, list=55%, signal=132%
GOBP_PROTEIN_O_LINKED_GLYCOSYLATION	80	0.13909	1.44281	0.106918	0.766773	1	9095	tags=80%, list=66%, signal=235%
GOBP_RESPONSE_TO_HYDROPEROXIDE	16	0.30467	1.44192	0.0853659	0.765288	1	3548	tags=56%, list=26%, signal=76%
GOBP_CELLULAR_RESPONSE_TO_CADMIUM_ION	27	0.233942	1.44023	0.0885312	0.766687	1	3408	tags=48%, list=25%, signal=64%
GOBP_REGULATION_OF_DNA_BINDING	95	0.12662	1.43853	0.0866935	0.768093	1	4203	tags=43%, list=31%, signal=62%
GOBP_SMOOTH_MUSCLE_TISSUE_DEVELOPMENT	19	0.271781	1.43837	0.102119	0.764529	1	3503	tags=53%, list=25%, signal=71%
GOBP_HYDROGEN_PEROXIDE_CATABOLIC_PROCESS	16	0.300319	1.43636	0.102612	0.766789	1	5326	tags=69%, list=39%, signal=112%
GOBP_REGULATION_OF_LIPID_TRANSPORT	98	0.124581	1.43616	0.0818363	0.763331	1	10081	tags=86%, list=73%, signal=319%
GOBP_DNA_GEOMETRIC_CHANGE	105	0.120951	1.4329	0.104247	0.769566	1	9215	tags=79%, list=67%, signal=238%
GOBP_NEGATIVE_REGULATION_OF_PROTEOLYSIS	207	0.0852534	1.43207	0.0806142	0.767973	1	8540	tags=71%, list=62%, signal=183%
GOBP_LONG_CHAIN_FATTY_ACID_TRANSPORT	53	0.165574	1.43153	0.0761523	0.765593	1	10181	tags=91%, list=74%, signal=348%
GOBP_REGULATION_OF_EPIDERMIS_DEVELOPMENT	47	0.174279	1.43096	0.109756	0.763249	1	7263	tags=70%, list=53%, signal=148%
GOBP_MUSCLE_FIBER_DEVELOPMENT	41	0.187464	1.43092	0.0865562	0.759408	1	10170	tags=93%, list=74%, signal=355%
GOBP_REGULATION_OF_ENDOTHELIAL_CELL_CHEMOTAXIS	17	0.29153	1.43084	0.0866142	0.75565	1	8934	tags=94%, list=65%, signal=269%
GOBP_FATTY_ACID_METABOLIC_PROCESS	290	0.0742122	1.43007	0.0978474	0.754302	1	4641	tags=41%, list=34%, signal=61%
GOBP_REGULATION_OF_LIPID_LOCALIZATION	122	0.111805	1.42934	0.0976096	0.752871	1	10081	tags=84%, list=73%, signal=314%
GOBP_PYRIMIDINE_NUCLEOSIDE_METABOLIC_PROCESS	25	0.237394	1.42655	0.0893855	0.757975	1	6089	tags=68%, list=44%, signal=122%
GOBP_ENERGY_DERIVATION_BY_OXIDATION_OF_ORGANIC_COMPOUNDS	250	0.0789662	1.42363	0.10119	0.763349	1	6741	tags=57%, list=49%, signal=109%
GOBP_REGULATION_OF_ATP_METABOLIC_PROCESS	99	0.12103	1.42324	0.0891089	0.760794	1	7789	tags=69%, list=57%, signal=157%
GOBP_TYPE_B_PANCREATIC_CELL_PROLIFERATION	16	0.299882	1.42315	0.113546	0.757264	1	5332	tags=69%, list=39%, signal=112%
GOBP_MICROTUBULE_ORGANIZING_CENTER_ORGANIZATION	127	0.109678	1.42094	0.0974659	0.760656	1	4783	tags=46%, list=35%, signal=69%
GOBP_DENDRITE_SELF_AVOIDANCE	17	0.288333	1.42063	0.0991903	0.757865	1	892	tags=35%, list=6%, signal=38%
GOBP_MITOCHONDRIAL_CALCIUM_ION_HOMEOSTASIS	24	0.244753	1.418	0.108	0.762279	1	9241	tags=92%, list=67%, signal=279%
GOBP_SPERM_AXONEME_ASSEMBLY	17	0.292245	1.41743	0.111554	0.760201	1	7307	tags=82%, list=53%, signal=176%
GOBP_MATURATION_OF_LSU_RRNA	27	0.229438	1.41683	0.10559	0.758234	1	9070	tags=89%, list=66%, signal=261%
GOBP_REGULATION_OF_FATTY_ACID_BIOSYNTHETIC_PROCESS	34	0.203235	1.4167	0.0905263	0.754932	1	6511	tags=68%, list=47%, signal=128%
GOBP_DNA_DAMAGE_RESPONSE_SIGNAL_TRANSDUCTION_BY_P53_CLASS_MEDIATOR	98	0.12152	1.4147	0.105882	0.757655	1	7598	tags=67%, list=55%, signal=150%
GOBP_NEGATIVE_REGULATION_OF_RESPONSE_TO_WOUNDING	64	0.149023	1.41446	0.103792	0.75458	1	7840	tags=72%, list=57%, signal=167%
GOBP_MITOTIC_G2_DNA_DAMAGE_CHECKPOINT	19	0.272797	1.4137	0.117202	0.753191	1	4936	tags=63%, list=36%, signal=98%
GOBP_NONRIBOSOMAL_PEPTIDE_BIOSYNTHETIC_PROCESS	16	0.291187	1.41351	0.0946502	0.750148	1	2874	tags=50%, list=21%, signal=63%
GOBP_PROTEIN_PEPTIDYL_PROLYL_ISOMERIZATION	33	0.207109	1.41174	0.0960784	0.751849	1	7156	tags=73%, list=52%, signal=151%
GOBP_PHOSPHATIDYLCHOLINE_BIOSYNTHETIC_PROCESS	34	0.201888	1.4112	0.108787	0.749964	1	4508	tags=53%, list=33%, signal=79%
GOBP_REGULATION_OF_PEPTIDE_HORMONE_SECRETION	148	0.100936	1.41008	0.10664	0.749884	1	9679	tags=80%, list=70%, signal=269%
GOBP_RNA_LOCALIZATION	209	0.0867199	1.40643	0.110057	0.75787	1	8296	tags=69%, list=60%, signal=171%
GOBP_REGULATION_OF_BMP_SIGNALING_PATHWAY	75	0.136798	1.40462	0.108	0.760126	1	6743	tags=63%, list=49%, signal=122%
GOBP_ENDOTHELIAL_CELL_CHEMOTAXIS	24	0.23404	1.40152	0.107632	0.766058	1	9388	tags=92%, list=68%, signal=289%
GOBP_HINDLIMB_MORPHOGENESIS	27	0.229746	1.39969	0.110204	0.768	1	5502	tags=63%, list=40%, signal=105%
GOBP_QUINONE_METABOLIC_PROCESS	26	0.226194	1.39854	0.107143	0.768183	1	4826	tags=58%, list=35%, signal=89%
GOBP_REGULATION_OF_CHOLESTEROL_EFFLUX	23	0.243352	1.39763	0.106509	0.767565	1	2636	tags=43%, list=19%, signal=54%
GOBP_PHOSPHOLIPID_BIOSYNTHETIC_PROCESS	241	0.0766712	1.39429	0.0990291	0.77488	1	5751	tags=49%, list=42%, signal=83%
GOBP_RESPONSE_TO_LITHIUM_ION	17	0.277476	1.39141	0.118236	0.780581	1	5084	tags=65%, list=37%, signal=103%
GOBP_POSITIVE_REGULATION_OF_LIPID_CATABOLIC_PROCESS	15	0.292987	1.39072	0.0944882	0.779227	1	5140	tags=67%, list=37%, signal=106%
GOBP_RETINOIC_ACID_RECEPTOR_SIGNALING_PATHWAY	26	0.228706	1.39048	0.116761	0.77646	1	562	tags=27%, list=4%, signal=28%
GOBP_ALPHA_AMINO_ACID_BIOSYNTHETIC_PROCESS	54	0.160321	1.39006	0.116564	0.774405	1	2895	tags=37%, list=21%, signal=47%
GOBP_CEREBELLAR_CORTEX_DEVELOPMENT	42	0.181376	1.38461	0.111328	0.788115	1	9623	tags=88%, list=70%, signal=293%
GOBP_VASODILATION	28	0.221669	1.3834	0.11575	0.788193	1	4813	tags=57%, list=35%, signal=88%
GOBP_T_CELL_HOMEOSTASIS	27	0.223316	1.38239	0.118503	0.787882	1	9154	tags=89%, list=67%, signal=266%
GOBP_NEGATIVE_REGULATION_OF_PEPTIDASE_ACTIVITY	137	0.101708	1.38095	0.114919	0.788978	1	4334	tags=42%, list=32%, signal=60%
GOBP_POSITIVE_REGULATION_OF_CHOLESTEROL_EFFLUX	16	0.284332	1.38091	0.117296	0.785681	1	2109	tags=44%, list=15%, signal=52%
GOBP_NEGATIVE_REGULATION_OF_INNATE_IMMUNE_RESPONSE	42	0.178436	1.37976	0.118474	0.786068	1	9336	tags=86%, list=68%, signal=266%
GOBP_ANGIOGENESIS_INVOLVED_IN_WOUND_HEALING	24	0.241419	1.3789	0.116142	0.785376	1	6423	tags=71%, list=47%, signal=133%
GOBP_CYTOKINETIC_PROCESS	35	0.20165	1.37887	0.135849	0.782068	1	6660	tags=69%, list=48%, signal=133%
GOBP_REGULATION_OF_RNA_SPLICING	131	0.103025	1.37692	0.128788	0.784706	1	8250	tags=70%, list=60%, signal=174%
GOBP_MITOCHONDRIAL_MEMBRANE_ORGANIZATION	131	0.101166	1.37063	0.114919	0.801215	1	10269	tags=85%, list=75%, signal=332%
GOBP_DRUG_METABOLIC_PROCESS	19	0.259182	1.37035	0.114398	0.798635	1	2229	tags=42%, list=16%, signal=50%
GOBP_NEGATIVE_REGULATION_OF_ORGANIC_ACID_TRANSPORT	18	0.266414	1.37009	0.134503	0.796154	1	9324	tags=94%, list=68%, signal=293%
GOBP_REGULATION_OF_FATTY_ACID_OXIDATION	31	0.20545	1.36841	0.131148	0.798352	1	9597	tags=90%, list=70%, signal=299%
GOBP_EPIDERMAL_CELL_DIFFERENTIATION	131	0.101576	1.36669	0.126233	0.80061	1	7850	tags=67%, list=57%, signal=155%
GOBP_SERINE_FAMILY_AMINO_ACID_BIOSYNTHETIC_PROCESS	15	0.28751	1.36662	0.133733	0.79745	1	2466	tags=47%, list=18%, signal=57%
GOBP_CELLULAR_RESPONSE_TO_CHEMICAL_STRESS	296	0.0684	1.36341	0.118126	0.804498	1	7113	tags=58%, list=52%, signal=119%
GOBP_PHOSPHATIDYLCHOLINE_METABOLIC_PROCESS	67	0.14429	1.36109	0.131846	0.808553	1	5206	tags=52%, list=38%, signal=84%
GOBP_REGULATION_OF_EPITHELIAL_CELL_DIFFERENTIATION	105	0.111743	1.35554	0.153061	0.823182	1	5675	tags=52%, list=41%, signal=89%
GOBP_AUDITORY_RECEPTOR_CELL_DEVELOPMENT	15	0.292331	1.35531	0.154762	0.820496	1	5149	tags=67%, list=37%, signal=106%
GOBP_GLIAL_CELL_DIFFERENTIATION	189	0.0857485	1.35526	0.122568	0.817306	1	4364	tags=40%, list=32%, signal=58%
GOBP_DNA_SYNTHESIS_INVOLVED_IN_DNA_REPAIR	47	0.166866	1.35509	0.115914	0.814527	1	3270	tags=40%, list=24%, signal=53%
GOBP_O_GLYCAN_PROCESSING	42	0.175851	1.35324	0.130518	0.817223	1	7735	tags=74%, list=56%, signal=168%
GOBP_DNA_LIGATION	15	0.285005	1.35232	0.121387	0.816767	1	6166	tags=73%, list=45%, signal=133%
GOBP_NEGATIVE_REGULATION_OF_BLOOD_VESSEL_ENDOTHELIAL_CELL_MIGRATION	30	0.208924	1.35188	0.12594	0.81483	1	5381	tags=60%, list=39%, signal=98%
GOBP_CELLULAR_RESPONSE_TO_STEROID_HORMONE_STIMULUS	171	0.0898634	1.35146	0.132	0.812937	1	6255	tags=54%, list=46%, signal=99%
GOBP_POSITIVE_REGULATION_OF_INTRINSIC_APOPTOTIC_SIGNALING_PATHWAY	46	0.170625	1.35118	0.134538	0.810586	1	8718	tags=80%, list=63%, signal=219%
GOBP_NEGATIVE_REGULATION_OF_TRANSLATIONAL_INITIATION	19	0.255129	1.35082	0.119835	0.808474	1	5902	tags=68%, list=43%, signal=120%
GOBP_REGULATION_OF_SPINDLE_ASSEMBLY	25	0.224884	1.35007	0.12758	0.807677	1	8460	tags=84%, list=62%, signal=218%
GOBP_RESPONSE_TO_STEROID_HORMONE	268	0.0724171	1.34953	0.123753	0.806039	1	6255	tags=53%, list=46%, signal=95%
GOBP_LYMPHOID_PROGENITOR_CELL_DIFFERENTIATION	19	0.26139	1.34925	0.130064	0.803727	1	7263	tags=79%, list=53%, signal=167%
GOBP_RNA_EXPORT_FROM_NUCLEUS	126	0.102157	1.349	0.158215	0.801398	1	5917	tags=53%, list=43%, signal=93%
GOBP_INTRINSIC_APOPTOTIC_SIGNALING_PATHWAY	248	0.074134	1.34894	0.132554	0.798455	1	8421	tags=69%, list=61%, signal=174%
GOBP_ANTIMICROBIAL_HUMORAL_RESPONSE	32	0.197476	1.34837	0.138298	0.797339	1	2016	tags=34%, list=15%, signal=40%
GOBP_AMINE_BIOSYNTHETIC_PROCESS	28	0.21088	1.34567	0.128364	0.802841	1	4961	tags=57%, list=36%, signal=89%
GOBP_CHROMATIN_ORGANIZATION_INVOLVED_IN_REGULATION_OF_TRANSCRIPTION	76	0.132886	1.34516	0.135903	0.80133	1	7045	tags=64%, list=51%, signal=132%
GOBP_RESPONSE_TO_MUSCLE_STRETCH	18	0.265831	1.34481	0.151575	0.799379	1	4750	tags=61%, list=35%, signal=93%
GOBP_ENDOPLASMIC_RETICULUM_UNFOLDED_PROTEIN_RESPONSE	115	0.1079	1.34372	0.133197	0.799777	1	7493	tags=65%, list=55%, signal=142%
GOBP_MITOCHONDRION_ORGANIZATION	496	0.0527148	1.34371	0.141414	0.796723	1	10968	tags=85%, list=80%, signal=405%
GOBP_RESPONSE_TO_ANGIOTENSIN	21	0.244798	1.34365	0.124528	0.793833	1	4494	tags=57%, list=33%, signal=85%
GOBP_COCHLEA_DEVELOPMENT	39	0.182793	1.34324	0.135802	0.792084	1	1723	tags=31%, list=13%, signal=35%
GOBP_NEGATIVE_REGULATION_OF_ERK1_AND_ERK2_CASCADE	61	0.145005	1.34322	0.11691	0.789127	1	6127	tags=59%, list=45%, signal=106%
GOBP_REGULATION_OF_MEMBRANE_PERMEABILITY	77	0.130297	1.34223	0.137795	0.789137	1	3038	tags=35%, list=22%, signal=45%
GOBP_PROGRAMMED_NECROTIC_CELL_DEATH	40	0.17786	1.34206	0.12685	0.786644	1	9589	tags=88%, list=70%, signal=288%
GOBP_POSITIVE_REGULATION_OF_PROTEASOMAL_UBIQUITIN_DEPENDENT_PROTEIN_CATABOLIC_PROCESS	82	0.126512	1.33939	0.135458	0.792331	1	10340	tags=88%, list=75%, signal=352%
GOBP_ETHER_METABOLIC_PROCESS	23	0.23385	1.3376	0.146939	0.79505	1	5157	tags=61%, list=38%, signal=97%
GOBP_CYCLIC_NUCLEOTIDE_METABOLIC_PROCESS	34	0.196041	1.33673	0.152778	0.794785	1	9844	tags=91%, list=72%, signal=320%
GOBP_PROTEIN_TRANSMEMBRANE_TRANSPORT	57	0.149286	1.33489	0.131528	0.797684	1	9531	tags=84%, list=69%, signal=273%
GOBP_CYTOKINESIS	133	0.100914	1.33477	0.136	0.795117	1	7617	tags=65%, list=55%, signal=145%
GOBP_NEUROEPITHELIAL_CELL_DIFFERENTIATION	17	0.26649	1.33416	0.138402	0.794092	1	6852	tags=76%, list=50%, signal=152%
GOBP_DNA_METHYLATION	55	0.150947	1.33041	0.142308	0.802599	1	2681	tags=35%, list=20%, signal=43%
GOBP_RESPONSE_TO_CORTICOSTEROID	116	0.107887	1.32997	0.130604	0.801067	1	6468	tags=58%, list=47%, signal=108%
GOBP_DETECTION_OF_STIMULUS_INVOLVED_IN_SENSORY_PERCEPTION	62	0.141062	1.32883	0.173116	0.801635	1	4720	tags=48%, list=34%, signal=73%
GOBP_INOSITOL_PHOSPHATE_METABOLIC_PROCESS	62	0.146913	1.32851	0.15507	0.79976	1	1536	tags=26%, list=11%, signal=29%
GOBP_CENTRIOLE_ASSEMBLY	40	0.178367	1.32807	0.151052	0.798195	1	3740	tags=45%, list=27%, signal=62%
GOBP_TRANSCRIPTION_INITIATION_FROM_RNA_POLYMERASE_II_PROMOTER	162	0.0915211	1.32702	0.152381	0.798452	1	6647	tags=57%, list=48%, signal=110%
GOBP_RETINA_HOMEOSTASIS	49	0.160348	1.32671	0.138554	0.796589	1	9585	tags=86%, list=70%, signal=282%
GOBP_MAINTENANCE_OF_BLOOD_BRAIN_BARRIER	30	0.202887	1.32625	0.155009	0.795138	1	3631	tags=47%, list=26%, signal=63%
GOBP_NEGATIVE_REGULATION_OF_PLASMA_MEMBRANE_BOUNDED_CELL_PROJECTION_ASSEMBLY	24	0.231453	1.32497	0.138947	0.796385	1	3696	tags=50%, list=27%, signal=68%
GOBP_NEGATIVE_REGULATION_OF_RESPONSE_TO_BIOTIC_STIMULUS	67	0.137076	1.32323	0.137066	0.799139	1	6946	tags=64%, list=51%, signal=129%
GOBP_MITOCHONDRIAL_TRANSMEMBRANE_TRANSPORT	95	0.117903	1.32307	0.142582	0.796783	1	9531	tags=81%, list=69%, signal=263%
GOBP_REGULATION_OF_B_CELL_DIFFERENTIATION	20	0.244638	1.32167	0.158317	0.798314	1	5576	tags=65%, list=41%, signal=109%
GOBP_POSITIVE_REGULATION_OF_PEPTIDYL_SERINE_PHOSPHORYLATION	76	0.129958	1.31926	0.131373	0.803083	1	4372	tags=45%, list=32%, signal=65%
GOBP_SIGNAL_TRANSDUCTION_BY_P53_CLASS_MEDIATOR	241	0.073085	1.31917	0.161157	0.800576	1	8195	tags=67%, list=60%, signal=163%
GOBP_CELLULAR_RESPONSE_TO_OXYGEN_RADICAL	18	0.261242	1.31911	0.148305	0.797951	1	4813	tags=61%, list=35%, signal=94%
GOBP_REGULATION_OF_NUCLEASE_ACTIVITY	19	0.258043	1.31592	0.163136	0.805137	1	5862	tags=68%, list=43%, signal=119%
GOBP_INTRINSIC_APOPTOTIC_SIGNALING_PATHWAY_IN_RESPONSE_TO_ENDOPLASMIC_RETICULUM_STRESS	54	0.14926	1.31461	0.145492	0.806196	1	7883	tags=72%, list=57%, signal=169%
GOBP_PLATELET_DERIVED_GROWTH_FACTOR_RECEPTOR_SIGNALING_PATHWAY	51	0.157438	1.31401	0.158513	0.805174	1	3503	tags=41%, list=25%, signal=55%
GOBP_MUSCLE_CELL_MIGRATION	71	0.133164	1.31285	0.172211	0.806003	1	5535	tags=54%, list=40%, signal=89%
GOBP_CELLULAR_RESPONSE_TO_GAMMA_RADIATION	26	0.215772	1.31251	0.159309	0.80416	1	4969	tags=58%, list=36%, signal=90%
GOBP_POSITIVE_REGULATION_OF_NEURAL_PRECURSOR_CELL_PROLIFERATION	41	0.172275	1.31054	0.165339	0.807483	1	2667	tags=37%, list=19%, signal=45%
GOBP_RESPONSE_TO_LEUKEMIA_INHIBITORY_FACTOR	75	0.129813	1.30988	0.159533	0.806855	1	3906	tags=41%, list=28%, signal=57%
GOBP_MULTICELLULAR_ORGANISM_AGING	27	0.210195	1.30986	0.149515	0.804174	1	9334	tags=89%, list=68%, signal=276%
GOBP_POSITIVE_REGULATION_OF_RECEPTOR_SIGNALING_PATHWAY_VIA_STAT	27	0.21073	1.30949	0.146825	0.802537	1	10854	tags=100%, list=79%, signal=474%
GOBP_GLYCEROLIPID_METABOLIC_PROCESS	353	0.0610877	1.30947	0.13843	0.799895	1	4321	tags=37%, list=31%, signal=53%
GOBP_MITOCHONDRIAL_TRANSPORT	244	0.0718837	1.30819	0.144289	0.801077	1	10859	tags=86%, list=79%, signal=403%
GOBP_NEGATIVE_REGULATION_OF_DNA_BINDING	42	0.171149	1.30781	0.155642	0.79962	1	3872	tags=45%, list=28%, signal=63%
GOBP_CELLULAR_RESPIRATION	173	0.0850371	1.30764	0.13834	0.797494	1	6711	tags=57%, list=49%, signal=110%
GOBP_DNA_STRAND_ELONGATION_INVOLVED_IN_DNA_REPLICATION	19	0.256233	1.30733	0.157258	0.795664	1	1546	tags=37%, list=11%, signal=41%
GOBP_PROTEIN_TRANSMEMBRANE_IMPORT_INTO_INTRACELLULAR_ORGANELLE	34	0.189383	1.30716	0.144309	0.793579	1	9531	tags=88%, list=69%, signal=287%
GOBP_ALCOHOL_CATABOLIC_PROCESS	38	0.180229	1.30712	0.164329	0.7911	1	2231	tags=34%, list=16%, signal=41%
GOBP_PEPTIDE_HORMONE_SECRETION	180	0.0826208	1.30624	0.14881	0.791145	1	10715	tags=86%, list=78%, signal=385%
GOBP_REGULATION_OF_CYSTEINE_TYPE_ENDOPEPTIDASE_ACTIVITY	184	0.0823922	1.30608	0.138947	0.789051	1	4634	tags=42%, list=34%, signal=62%
GOBP_METAPHASE_PLATE_CONGRESSION	56	0.147965	1.30583	0.176955	0.787202	1	7301	tags=68%, list=53%, signal=144%
GOBP_POSITIVE_REGULATION_OF_BMP_SIGNALING_PATHWAY	28	0.205325	1.30551	0.161355	0.785674	1	6510	tags=68%, list=47%, signal=129%
GOBP_POSITIVE_REGULATION_OF_SMAD_PROTEIN_SIGNAL_TRANSDUCTION	15	0.282674	1.30548	0.15444	0.783189	1	6198	tags=73%, list=45%, signal=133%
GOBP_EPITHELIAL_TO_MESENCHYMAL_TRANSITION_INVOLVED_IN_ENDOCARDIAL_CUSHION_FORMATION	15	0.279208	1.30528	0.158513	0.781301	1	2580	tags=47%, list=19%, signal=57%
GOBP_MRNA_PROCESSING	465	0.0518893	1.30467	0.167002	0.780591	1	8060	tags=64%, list=59%, signal=149%
GOBP_RNA_DECAPPING	15	0.281582	1.30374	0.158	0.780804	1	6213	tags=73%, list=45%, signal=134%
GOBP_CELLULAR_RESPONSE_TO_RADIATION	148	0.094216	1.30298	0.145315	0.780514	1	6241	tags=55%, list=45%, signal=99%
GOBP_REGULATION_OF_PROTEASOMAL_PROTEIN_CATABOLIC_PROCESS	166	0.0863273	1.30235	0.142857	0.779836	1	9426	tags=77%, list=69%, signal=242%
GOBP_LYMPHOCYTE_CHEMOTAXIS	27	0.211353	1.30082	0.151229	0.781934	1	8809	tags=85%, list=64%, signal=237%
GOBP_ENDOCRINE_PROCESS	50	0.159065	1.3005	0.159919	0.780402	1	9642	tags=86%, list=70%, signal=287%
GOBP_MATURATION_OF_SSU_RRNA_FROM_TRICISTRONIC_RRNA_TRANSCRIPT_SSU_RRNA_5_8S_RRNA_LSU_RRNA	34	0.188345	1.30018	0.162602	0.778955	1	5098	tags=56%, list=37%, signal=89%
GOBP_HISTONE_H3_K4_TRIMETHYLATION	16	0.274772	1.2996	0.168224	0.778185	1	7395	tags=81%, list=54%, signal=176%
GOBP_RESPONSE_TO_UV	125	0.100254	1.2972	0.167315	0.782909	1	3582	tags=36%, list=26%, signal=48%
GOBP_PEROXISOMAL_TRANSPORT	66	0.13532	1.29715	0.163424	0.780593	1	6687	tags=62%, list=49%, signal=120%
GOBP_ENSHEATHMENT_OF_NEURONS	118	0.102225	1.29102	0.166987	0.796198	1	3848	tags=38%, list=28%, signal=53%
GOBP_BLOOD_VESSEL_ENDOTHELIAL_CELL_PROLIFERATION_INVOLVED_IN_SPROUTING_ANGIOGENESIS	18	0.251287	1.29064	0.170778	0.794836	1	8768	tags=89%, list=64%, signal=245%
GOBP_REGULATION_OF_MEMBRANE_PROTEIN_ECTODOMAIN_PROTEOLYSIS	18	0.255196	1.2906	0.15213	0.79246	1	9478	tags=94%, list=69%, signal=304%
GOBP_CELLULAR_LIPID_CATABOLIC_PROCESS	179	0.0831495	1.28885	0.16699	0.795454	1	7011	tags=59%, list=51%, signal=119%
GOBP_INTEGRATED_STRESS_RESPONSE_SIGNALING	23	0.226782	1.28785	0.175889	0.796014	1	5254	tags=61%, list=38%, signal=98%
GOBP_ASPARTATE_FAMILY_AMINO_ACID_METABOLIC_PROCESS	42	0.170524	1.28539	0.164729	0.801004	1	3226	tags=40%, list=23%, signal=53%
GOBP_CELLULAR_MODIFIED_AMINO_ACID_BIOSYNTHETIC_PROCESS	39	0.174431	1.28484	0.174292	0.800231	1	2895	tags=38%, list=21%, signal=49%
GOBP_DETECTION_OF_MECHANICAL_STIMULUS_INVOLVED_IN_SENSORY_PERCEPTION	24	0.220704	1.28466	0.178357	0.798311	1	4989	tags=58%, list=36%, signal=91%
GOBP_KILLING_OF_CELLS_OF_OTHER_ORGANISM	18	0.247111	1.28339	0.168317	0.799792	1	9589	tags=94%, list=70%, signal=312%
GOBP_GLIAL_CELL_DEVELOPMENT	101	0.107823	1.2832	0.172764	0.798018	1	5741	tags=52%, list=42%, signal=89%
GOBP_PHOSPHOLIPID_METABOLIC_PROCESS	357	0.0584595	1.27994	0.171657	0.805636	1	5762	tags=48%, list=42%, signal=80%
GOBP_POSITIVE_REGULATION_OF_TRANSCRIPTION_REGULATORY_REGION_DNA_BINDING	17	0.262544	1.2795	0.182796	0.804586	1	5289	tags=65%, list=38%, signal=105%
GOBP_GENERATION_OF_PRECURSOR_METABOLITES_AND_ENERGY	449	0.0524073	1.27917	0.177606	0.803106	1	9007	tags=71%, list=66%, signal=198%
GOBP_RESPONSE_TO_ENDOPLASMIC_RETICULUM_STRESS	262	0.0687243	1.27762	0.156863	0.805284	1	8726	tags=70%, list=63%, signal=189%
GOBP_RESPONSE_TO_OXIDATIVE_STRESS	368	0.0580362	1.27562	0.170635	0.808997	1	5610	tags=46%, list=41%, signal=76%
GOBP_PROTEASOMAL_PROTEIN_CATABOLIC_PROCESS	443	0.0521716	1.27544	0.179226	0.807179	1	8862	tags=70%, list=64%, signal=189%
GOBP_REGULATION_OF_INFLAMMATORY_RESPONSE	219	0.0770462	1.27449	0.179541	0.807669	1	8874	tags=72%, list=65%, signal=200%
GOBP_RNA_SPLICING	410	0.0551517	1.2742	0.171371	0.806071	1	8014	tags=64%, list=58%, signal=148%
GOBP_NEGATIVE_REGULATION_OF_VASCULATURE_DEVELOPMENT	79	0.119924	1.27396	0.166667	0.804472	1	8800	tags=76%, list=64%, signal=210%
GOBP_NEGATIVE_REGULATION_OF_PEPTIDE_HORMONE_SECRETION	30	0.193905	1.27195	0.168399	0.808071	1	10169	tags=93%, list=74%, signal=358%
GOBP_POSITIVE_REGULATION_OF_INTERLEUKIN_8_PRODUCTION	40	0.171148	1.26989	0.203593	0.812064	1	2808	tags=38%, list=20%, signal=47%
GOBP_REGULATION_OF_PROTON_TRANSPORT	18	0.250049	1.26974	0.173152	0.810097	1	4203	tags=56%, list=31%, signal=80%
GOBP_DNA_CATABOLIC_PROCESS	30	0.194969	1.26931	0.171598	0.808991	1	6947	tags=70%, list=51%, signal=141%
GOBP_CELLULAR_RESPONSE_TO_VASCULAR_ENDOTHELIAL_GROWTH_FACTOR_STIMULUS	56	0.141587	1.26717	0.167728	0.812869	1	6161	tags=59%, list=45%, signal=106%
GOBP_REGULATION_OF_TRANSCRIPTION_INVOLVED_IN_G1_S_TRANSITION_OF_MITOTIC_CELL_CYCLE	32	0.18662	1.26689	0.189922	0.811359	1	9897	tags=91%, list=72%, signal=323%
GOBP_SENSORY_ORGAN_DEVELOPMENT	417	0.0542464	1.2632	0.187368	0.820259	1	6561	tags=53%, list=48%, signal=98%
GOBP_REGULATION_OF_SPINDLE_ORGANIZATION	38	0.174431	1.26307	0.177291	0.818277	1	8460	tags=79%, list=62%, signal=205%
GOBP_NEGATIVE_REGULATION_OF_NEURON_PROJECTION_REGENERATION	15	0.270279	1.26189	0.186312	0.819378	1	8201	tags=87%, list=60%, signal=215%
GOBP_MITOTIC_CELL_CYCLE_CHECKPOINT	143	0.0903811	1.26092	0.179283	0.819955	1	7517	tags=64%, list=55%, signal=139%
GOBP_MESONEPHRIC_TUBULE_MORPHOGENESIS	45	0.164256	1.26049	0.20298	0.818878	1	2636	tags=36%, list=19%, signal=44%
GOBP_RESPONSE_TO_CADMIUM_ION	46	0.154906	1.25786	0.170782	0.824484	1	2658	tags=35%, list=19%, signal=43%
GOBP_REGULATION_OF_TRANSLATIONAL_ELONGATION	17	0.257793	1.25609	0.212476	0.827605	1	7780	tags=82%, list=57%, signal=190%
GOBP_ELECTRON_TRANSPORT_CHAIN	156	0.0877596	1.25585	0.192534	0.82599	1	7706	tags=65%, list=56%, signal=146%
GOBP_INSULIN_SECRETION	157	0.0865931	1.25584	0.202335	0.823665	1	9679	tags=79%, list=70%, signal=264%
GOBP_TRNA_PROCESSING	118	0.0976753	1.25539	0.190099	0.822614	1	3910	tags=38%, list=28%, signal=53%
GOBP_RESPONSE_TO_MINERALOCORTICOID	24	0.212979	1.25433	0.210421	0.823609	1	5095	tags=58%, list=37%, signal=93%
GOBP_N_TERMINAL_PROTEIN_AMINO_ACID_ACETYLATION	15	0.268473	1.25417	0.205821	0.82177	1	6393	tags=73%, list=47%, signal=137%
GOBP_NEGATIVE_REGULATION_OF_INTERLEUKIN_8_PRODUCTION	15	0.267963	1.2541	0.171642	0.819695	1	6400	tags=73%, list=47%, signal=137%
GOBP_POSITIVE_REGULATION_OF_CD4_POSITIVE_ALPHA_BETA_T_CELL_DIFFERENTIATION	21	0.225376	1.25378	0.180527	0.818424	1	8688	tags=86%, list=63%, signal=233%
GOBP_POSITIVE_REGULATION_OF_DNA_RECOMBINATION	34	0.180821	1.25322	0.179592	0.817763	1	10457	tags=94%, list=76%, signal=392%
GOBP_BASE_EXCISION_REPAIR	37	0.172875	1.25089	0.204499	0.822564	1	9889	tags=89%, list=72%, signal=317%
GOBP_CELLULAR_RESPONSE_TO_UV	75	0.119892	1.25041	0.196203	0.821749	1	6241	tags=57%, list=45%, signal=104%
GOBP_REGULATION_OF_CHROMATIN_ASSEMBLY	16	0.265113	1.25041	0.227006	0.819484	1	10105	tags=100%, list=74%, signal=377%
GOBP_CENTROMERE_COMPLEX_ASSEMBLY	37	0.171268	1.2503	0.196911	0.81748	1	9168	tags=84%, list=67%, signal=251%
GOBP_POSITIVE_REGULATION_OF_RESPONSE_TO_ENDOPLASMIC_RETICULUM_STRESS	33	0.18447	1.24846	0.203219	0.820874	1	7883	tags=76%, list=57%, signal=177%
GOBP_RESPONSE_TO_HEPATOCYTE_GROWTH_FACTOR	16	0.259268	1.24729	0.199612	0.822153	1	8467	tags=88%, list=62%, signal=228%
GOBP_NEGATIVE_REGULATION_OF_MACROAUTOPHAGY	34	0.182541	1.24647	0.171322	0.822276	1	11242	tags=100%, list=82%, signal=548%
GOBP_HISTONE_DEACETYLATION	69	0.127733	1.24607	0.186094	0.821254	1	2834	tags=33%, list=21%, signal=42%
GOBP_MIDBODY_ABSCISSION	15	0.269085	1.24297	0.184891	0.828168	1	7301	tags=80%, list=53%, signal=170%
GOBP_DNA_DAMAGE_RESPONSE_SIGNAL_TRANSDUCTION_RESULTING_IN_TRANSCRIPTION	17	0.247252	1.24278	0.205451	0.826471	1	1456	tags=35%, list=11%, signal=39%
GOBP_SENSORY_PERCEPTION_OF_LIGHT_STIMULUS	135	0.0909183	1.24221	0.221545	0.825985	1	1918	tags=23%, list=14%, signal=26%
GOBP_CELLULAR_OXIDANT_DETOXIFICATION	68	0.127807	1.24181	0.197183	0.824968	1	5326	tags=51%, list=39%, signal=84%
GOBP_CHROMOSOME_CONDENSATION	26	0.205169	1.2416	0.212644	0.823406	1	2471	tags=38%, list=18%, signal=47%
GOBP_REGULATION_OF_VASCULOGENESIS	16	0.259996	1.2413	0.213208	0.82205	1	8457	tags=88%, list=62%, signal=227%
GOBP_LONG_CHAIN_FATTY_ACID_METABOLIC_PROCESS	81	0.115074	1.23943	0.177686	0.825409	1	2160	tags=27%, list=16%, signal=32%
GOBP_REGULATION_OF_RENAL_SYSTEM_PROCESS	23	0.217721	1.23936	0.200837	0.823405	1	5976	tags=65%, list=43%, signal=115%
GOBP_CAMP_METABOLIC_PROCESS	20	0.234132	1.23901	0.198795	0.822328	1	9844	tags=95%, list=72%, signal=334%
GOBP_GLOBAL_GENOME_NUCLEOTIDE_EXCISION_REPAIR	25	0.213212	1.23863	0.182178	0.821224	1	9170	tags=88%, list=67%, signal=264%
GOBP_NEGATIVE_REGULATION_OF_CELL_CYCLE_G1_S_PHASE_TRANSITION	94	0.10661	1.23806	0.189899	0.820775	1	8195	tags=70%, list=60%, signal=173%
GOBP_POSITIVE_REGULATION_OF_GENE_EXPRESSION_EPIGENETIC	44	0.155664	1.23582	0.205882	0.825195	1	1615	tags=27%, list=12%, signal=31%
GOBP_POSITIVE_REGULATION_OF_EPITHELIAL_CELL_DIFFERENTIATION	35	0.17793	1.23385	0.197938	0.828981	1	5807	tags=60%, list=42%, signal=104%
GOBP_CELLULAR_RESPONSE_TO_CORTICOSTEROID_STIMULUS	51	0.14384	1.23106	0.198444	0.835298	1	6115	tags=59%, list=44%, signal=106%
GOBP_PROTEIN_HYDROXYLATION	27	0.19803	1.22914	0.215264	0.839017	1	5428	tags=59%, list=39%, signal=98%
GOBP_REPLACEMENT_OSSIFICATION	27	0.199002	1.2273	0.226415	0.842326	1	6942	tags=70%, list=51%, signal=142%
GOBP_NEGATIVE_REGULATION_OF_PLATELET_ACTIVATION	16	0.25234	1.22566	0.1917	0.845279	1	7703	tags=81%, list=56%, signal=185%
GOBP_NEGATIVE_REGULATION_OF_BINDING	123	0.0969934	1.22416	0.209205	0.847841	1	4936	tags=46%, list=36%, signal=70%
GOBP_ASPARTATE_FAMILY_AMINO_ACID_CATABOLIC_PROCESS	19	0.239256	1.22366	0.191532	0.847106	1	3226	tags=47%, list=23%, signal=62%
GOBP_MYELIN_MAINTENANCE	16	0.252294	1.22346	0.201258	0.845528	1	3408	tags=50%, list=25%, signal=66%
GOBP_POSITIVE_REGULATION_OF_CD4_POSITIVE_ALPHA_BETA_T_CELL_ACTIVATION	25	0.208268	1.22205	0.226891	0.847667	1	8688	tags=84%, list=63%, signal=228%
GOBP_POSITIVE_REGULATION_OF_TRANSCRIPTION_OF_NOTCH_RECEPTOR_TARGET	17	0.246198	1.21979	0.227092	0.85256	1	6322	tags=71%, list=46%, signal=131%
GOBP_POSITIVE_REGULATION_OF_CELLULAR_PROTEIN_CATABOLIC_PROCESS	137	0.0880016	1.21955	0.225379	0.851086	1	10340	tags=84%, list=75%, signal=335%
GOBP_RENAL_SYSTEM_VASCULATURE_DEVELOPMENT	22	0.21935	1.21849	0.228033	0.852062	1	2612	tags=41%, list=19%, signal=50%
GOBP_CELL_CYCLE_CHECKPOINT	186	0.0777857	1.2183	0.218623	0.850476	1	7517	tags=62%, list=55%, signal=136%
GOBP_NEGATIVE_REGULATION_OF_LEUKOCYTE_MEDIATED_IMMUNITY	31	0.183338	1.21741	0.210626	0.850982	1	8570	tags=81%, list=62%, signal=214%
GOBP_REGULATION_OF_VASCULAR_PERMEABILITY	34	0.175883	1.21531	0.208163	0.855062	1	10929	tags=97%, list=80%, signal=472%
GOBP_NERVE_DEVELOPMENT	51	0.139695	1.21524	0.208729	0.853123	1	3746	tags=41%, list=27%, signal=56%
GOBP_HORMONE_TRANSPORT	228	0.0688673	1.21408	0.221116	0.854673	1	9679	tags=77%, list=70%, signal=257%
GOBP_RENAL_SYSTEM_PROCESS_INVOLVED_IN_REGULATION_OF_SYSTEMIC_ARTERIAL_BLOOD_PRESSURE	15	0.264089	1.21263	0.230143	0.856909	1	3704	tags=53%, list=27%, signal=73%
GOBP_MORPHOGENESIS_OF_AN_ENDOTHELIUM	16	0.251247	1.211	0.20155	0.859929	1	7718	tags=81%, list=56%, signal=185%
GOBP_MULTI_ORGANISM_LOCALIZATION	58	0.132306	1.20853	0.217899	0.865282	1	9090	tags=79%, list=66%, signal=233%
GOBP_AMINO_ACID_BETAINE_METABOLIC_PROCESS	15	0.260272	1.20815	0.237525	0.864292	1	7422	tags=80%, list=54%, signal=174%
GOBP_POSITIVE_REGULATION_OF_RESPONSE_TO_DNA_DAMAGE_STIMULUS	93	0.105554	1.20738	0.206439	0.864448	1	6096	tags=55%, list=44%, signal=98%
GOBP_REGULATION_OF_CHROMATIN_ASSEMBLY_OR_DISASSEMBLY	21	0.217518	1.20721	0.20198	0.862825	1	10105	tags=95%, list=74%, signal=359%
GOBP_NUCLEOTIDE_EXCISION_REPAIR_PREINCISION_COMPLEX_ASSEMBLY	28	0.190355	1.20664	0.226923	0.862525	1	9170	tags=86%, list=67%, signal=257%
GOBP_CELLULAR_METABOLIC_COMPOUND_SALVAGE	29	0.183495	1.20625	0.228963	0.861571	1	8858	tags=83%, list=64%, signal=232%
GOBP_POLYSACCHARIDE_CATABOLIC_PROCESS	23	0.209968	1.20619	0.225296	0.859584	1	8473	tags=83%, list=62%, signal=215%
GOBP_RESPONSE_TO_STEROL	25	0.200137	1.20503	0.238683	0.860995	1	3851	tags=48%, list=28%, signal=67%
GOBP_SERINE_FAMILY_AMINO_ACID_METABOLIC_PROCESS	31	0.178808	1.20386	0.219561	0.862486	1	1094	tags=26%, list=8%, signal=28%
GOBP_MONOCARBOXYLIC_ACID_BIOSYNTHETIC_PROCESS	157	0.0836692	1.2022	0.232218	0.86549	1	6917	tags=59%, list=50%, signal=117%
GOBP_REGULATION_OF_GENERATION_OF_PRECURSOR_METABOLITES_AND_ENERGY	135	0.0906963	1.20153	0.233141	0.865495	1	8234	tags=69%, list=60%, signal=170%
GOBP_TRANSLESION_SYNTHESIS	40	0.159547	1.20146	0.244576	0.863603	1	2967	tags=38%, list=22%, signal=48%
GOBP_CIRCADIAN_REGULATION_OF_GENE_EXPRESSION	58	0.131356	1.20093	0.224806	0.863182	1	6496	tags=60%, list=47%, signal=114%
GOBP_REGULATION_OF_GLIAL_CELL_DIFFERENTIATION	58	0.131283	1.20065	0.239741	0.861915	1	4364	tags=45%, list=32%, signal=65%
GOBP_GLYCEROL_ETHER_METABOLIC_PROCESS	18	0.236184	1.20044	0.226141	0.860406	1	5157	tags=61%, list=38%, signal=98%
GOBP_INTRACELLULAR_RECEPTOR_SIGNALING_PATHWAY	231	0.069315	1.19959	0.232742	0.860885	1	6322	tags=53%, list=46%, signal=96%
GOBP_REGULATION_OF_ERAD_PATHWAY	19	0.228282	1.19949	0.224806	0.859165	1	6994	tags=74%, list=51%, signal=150%
GOBP_POSITIVE_REGULATION_OF_COLD_INDUCED_THERMOGENESIS	80	0.112579	1.19931	0.23062	0.857627	1	1897	tags=25%, list=14%, signal=29%
GOBP_POSITIVE_REGULATION_OF_CYCLIN_DEPENDENT_PROTEIN_KINASE_ACTIVITY	32	0.173595	1.19876	0.234496	0.857284	1	5780	tags=59%, list=42%, signal=102%
GOBP_PHOSPHORYLATED_CARBOHYDRATE_DEPHOSPHORYLATION	15	0.258641	1.19826	0.250943	0.856766	1	1946	tags=40%, list=14%, signal=47%
GOBP_POSITIVE_REGULATION_OF_HISTONE_DEACETYLATION	16	0.251493	1.19821	0.228457	0.854864	1	3419	tags=50%, list=25%, signal=66%
GOBP_PROTEIN_PALMITOYLATION	30	0.186279	1.19607	0.215812	0.859162	1	8899	tags=83%, list=65%, signal=236%
GOBP_NECROPTOTIC_PROCESS	32	0.177756	1.19542	0.244939	0.859089	1	9589	tags=88%, list=70%, signal=289%
GOBP_MUSCLE_ORGAN_DEVELOPMENT	250	0.0657712	1.19532	0.233333	0.857354	1	7194	tags=59%, list=52%, signal=121%
GOBP_PINOCYTOSIS	21	0.220422	1.19505	0.246988	0.856117	1	4174	tags=52%, list=30%, signal=75%
GOBP_ALCOHOL_METABOLIC_PROCESS	286	0.0613416	1.19386	0.25	0.857719	1	2730	tags=26%, list=20%, signal=32%
GOBP_TRNA_METABOLIC_PROCESS	151	0.0838168	1.19095	0.240631	0.864574	1	2956	tags=30%, list=22%, signal=38%
GOBP_NEGATIVE_REGULATION_OF_COLD_INDUCED_THERMOGENESIS	44	0.152622	1.19019	0.23062	0.864935	1	5718	tags=57%, list=42%, signal=97%
GOBP_REGULATION_OF_FATTY_ACID_BETA_OXIDATION	18	0.234557	1.18986	0.233202	0.863861	1	8234	tags=83%, list=60%, signal=208%
GOBP_MATERNAL_PLACENTA_DEVELOPMENT	26	0.192964	1.18976	0.238636	0.862139	1	6868	tags=69%, list=50%, signal=138%
GOBP_MULTICELLULAR_ORGANISMAL_HOMEOSTASIS	398	0.0524246	1.18974	0.235537	0.860169	1	6414	tags=52%, list=47%, signal=94%
GOBP_CELLULAR_PROTEIN_CONTAINING_COMPLEX_LOCALIZATION	19	0.222462	1.18942	0.232794	0.859121	1	4180	tags=53%, list=30%, signal=76%
GOBP_SPINAL_CORD_PATTERNING	15	0.256194	1.18857	0.238095	0.859718	1	7478	tags=80%, list=54%, signal=175%
GOBP_CELLULAR_AMINO_ACID_METABOLIC_PROCESS	258	0.0617983	1.18812	0.222441	0.859021	1	2895	tags=27%, list=21%, signal=34%
GOBP_PEROXISOME_ORGANIZATION	75	0.118277	1.18809	0.258873	0.857155	1	8829	tags=76%, list=64%, signal=211%
GOBP_N_TERMINAL_PROTEIN_AMINO_ACID_MODIFICATION	27	0.193317	1.18742	0.239766	0.857197	1	7020	tags=70%, list=51%, signal=144%
GOBP_NEGATIVE_REGULATION_OF_IMMUNE_EFFECTOR_PROCESS	81	0.112271	1.18739	0.211297	0.855296	1	6950	tags=62%, list=51%, signal=124%
GOBP_MITOTIC_METAPHASE_PLATE_CONGRESSION	44	0.151093	1.18696	0.246679	0.85459	1	7301	tags=68%, list=53%, signal=145%
GOBP_ORGANIC_HYDROXY_COMPOUND_CATABOLIC_PROCESS	53	0.140052	1.18674	0.226721	0.85327	1	2231	tags=30%, list=16%, signal=36%
GOBP_INTERMEDIATE_FILAMENT_ORGANIZATION	16	0.243372	1.18303	0.23494	0.862238	1	6967	tags=75%, list=51%, signal=152%
GOBP_DOUBLE_STRAND_BREAK_REPAIR	217	0.0690638	1.18255	0.254902	0.861679	1	6096	tags=51%, list=44%, signal=90%
GOBP_SKELETAL_MUSCLE_ORGAN_DEVELOPMENT	124	0.0894225	1.18095	0.244275	0.864655	1	7095	tags=60%, list=52%, signal=124%
GOBP_POSITIVE_REGULATION_OF_WOUND_HEALING	40	0.155859	1.17939	0.259336	0.867396	1	7485	tags=70%, list=54%, signal=153%
GOBP_REGULATION_OF_MITOCHONDRIAL_GENE_EXPRESSION	28	0.186616	1.179	0.242236	0.866628	1	4312	tags=50%, list=31%, signal=73%
GOBP_POSITIVE_REGULATION_OF_NEUTROPHIL_MIGRATION	21	0.21324	1.17266	0.266038	0.883874	1	8200	tags=81%, list=60%, signal=200%
GOBP_REGULATION_OF_RESPONSE_TO_INTERFERON_GAMMA	21	0.213469	1.1723	0.270661	0.88295	1	4924	tags=57%, list=36%, signal=89%
GOBP_REGULATION_OF_MITOTIC_SPINDLE_ASSEMBLY	18	0.230017	1.17204	0.232465	0.881714	1	9060	tags=89%, list=66%, signal=260%
GOBP_NEGATIVE_REGULATION_OF_NOTCH_SIGNALING_PATHWAY	34	0.172395	1.1719	0.240557	0.880211	1	5721	tags=59%, list=42%, signal=101%
GOBP_POSITIVE_REGULATION_OF_PROTEOLYSIS_INVOLVED_IN_CELLULAR_PROTEIN_CATABOLIC_PROCESS	116	0.0933236	1.17141	0.24026	0.879743	1	10340	tags=84%, list=75%, signal=338%
GOBP_ENDOPLASMIC_RETICULUM_CALCIUM_ION_HOMEOSTASIS	25	0.194094	1.17133	0.264188	0.877996	1	10532	tags=96%, list=77%, signal=410%
GOBP_SISTER_CHROMATID_COHESION	42	0.149946	1.17084	0.239437	0.877504	1	5799	tags=57%, list=42%, signal=99%
GOBP_ENDOSOME_ORGANIZATION	72	0.11648	1.17047	0.25	0.876604	1	10434	tags=88%, list=76%, signal=361%
GOBP_LENS_MORPHOGENESIS_IN_CAMERA_TYPE_EYE	16	0.237345	1.16464	0.265748	0.892306	1	8768	tags=88%, list=64%, signal=241%
GOBP_RESPONSE_TO_BMP	133	0.0872634	1.16451	0.258427	0.890686	1	6976	tags=59%, list=51%, signal=119%
GOBP_DNA_REPLICATION_INITIATION	37	0.15955	1.16062	0.263862	0.900462	1	5242	tags=54%, list=38%, signal=87%
GOBP_RELAXATION_OF_MUSCLE	26	0.19057	1.16036	0.260355	0.899239	1	10073	tags=92%, list=73%, signal=345%
GOBP_GAMMA_DELTA_T_CELL_ACTIVATION	15	0.243362	1.16033	0.275934	0.897331	1	9487	tags=93%, list=69%, signal=301%
GOBP_REGULATION_OF_MRNA_SPLICING_VIA_SPLICEOSOME	91	0.103736	1.16032	0.266402	0.895402	1	8250	tags=70%, list=60%, signal=175%
GOBP_TUMOR_NECROSIS_FACTOR_MEDIATED_SIGNALING_PATHWAY	136	0.0852606	1.15999	0.269903	0.894404	1	7632	tags=64%, list=56%, signal=142%
GOBP_BIOMINERALIZATION	125	0.0887383	1.15909	0.271429	0.895198	1	10117	tags=82%, list=74%, signal=309%
GOBP_TRNA_5_END_PROCESSING	15	0.249086	1.15827	0.268443	0.895762	1	3910	tags=53%, list=28%, signal=74%
GOBP_REGULATION_OF_SISTER_CHROMATID_COHESION	18	0.227855	1.15763	0.278008	0.895762	1	3744	tags=50%, list=27%, signal=69%
GOBP_CELL_PROLIFERATION_INVOLVED_IN_KIDNEY_DEVELOPMENT	16	0.245949	1.15693	0.267894	0.895987	1	2636	tags=44%, list=19%, signal=54%
GOBP_SMOOTH_MUSCLE_CELL_DIFFERENTIATION	51	0.134244	1.1565	0.290581	0.895332	1	11637	tags=98%, list=85%, signal=637%
GOBP_DETECTION_OF_ABIOTIC_STIMULUS	92	0.103395	1.15534	0.277132	0.896811	1	5012	tags=47%, list=36%, signal=73%
GOBP_EPIDERMIS_DEVELOPMENT	210	0.0694297	1.15514	0.258126	0.895501	1	7765	tags=63%, list=56%, signal=143%
GOBP_MODULATION_BY_SYMBIONT_OF_ENTRY_INTO_HOST	30	0.177092	1.15443	0.276191	0.895712	1	4443	tags=50%, list=32%, signal=74%
GOBP_POSITIVE_REGULATION_OF_UBIQUITIN_DEPENDENT_PROTEIN_CATABOLIC_PROCESS	95	0.101038	1.1537	0.26501	0.896012	1	10340	tags=85%, list=75%, signal=342%
GOBP_REGULATION_OF_NEUTROPHIL_CHEMOTAXIS	24	0.195398	1.15322	0.280769	0.89555	1	8200	tags=79%, list=60%, signal=196%
GOBP_NEGATIVE_REGULATION_OF_LIPID_LOCALIZATION	37	0.159889	1.15262	0.266925	0.89534	1	9324	tags=84%, list=68%, signal=260%
GOBP_NUCLEOTIDE_BINDING_DOMAIN_LEUCINE_RICH_REPEAT_CONTAINING_RECEPTOR_SIGNALING_PATHWAY	39	0.158409	1.15251	0.269303	0.893759	1	4172	tags=46%, list=30%, signal=66%
GOBP_RESPONSE_TO_OSMOTIC_STRESS	73	0.115914	1.14985	0.293522	0.899955	1	10842	tags=90%, list=79%, signal=426%
GOBP_RNA_PHOSPHODIESTER_BOND_HYDROLYSIS_ENDONUCLEOLYTIC	69	0.117325	1.14919	0.276553	0.899928	1	3574	tags=38%, list=26%, signal=51%
GOBP_CHROMATIN_REMODELING	160	0.0777179	1.1481	0.280464	0.901307	1	11830	tags=94%, list=86%, signal=665%
GOBP_POSITIVE_REGULATION_OF_PROTEIN_KINASE_B_SIGNALING	128	0.0864538	1.1477	0.292829	0.900656	1	8809	tags=73%, list=64%, signal=200%
GOBP_CEREBELLAR_CORTEX_FORMATION	21	0.204944	1.14748	0.266129	0.899455	1	9623	tags=90%, list=70%, signal=301%
GOBP_SUBSTANTIA_NIGRA_DEVELOPMENT	38	0.151763	1.14726	0.291242	0.898244	1	8409	tags=76%, list=61%, signal=196%
GOBP_SENSORY_PERCEPTION_OF_MECHANICAL_STIMULUS	128	0.0862484	1.14473	0.296724	0.904072	1	4194	tags=39%, list=31%, signal=56%
GOBP_POLY_A_PLUS_MRNA_EXPORT_FROM_NUCLEUS	17	0.227535	1.14428	0.26971	0.903476	1	9004	tags=88%, list=66%, signal=255%
GOBP_RESPONSE_TO_DEXAMETHASONE	33	0.168414	1.14262	0.274131	0.906506	1	6437	tags=64%, list=47%, signal=119%
GOBP_PEROXISOMAL_MEMBRANE_TRANSPORT	20	0.206958	1.14258	0.265182	0.904705	1	10217	tags=95%, list=74%, signal=370%
GOBP_REGULATION_OF_PROTEIN_EXIT_FROM_ENDOPLASMIC_RETICULUM	23	0.198917	1.14129	0.306931	0.906816	1	8027	tags=78%, list=58%, signal=188%
GOBP_NEGATIVE_REGULATION_OF_MUSCLE_CELL_DIFFERENTIATION	46	0.137883	1.13949	0.289017	0.910374	1	11856	tags=100%, list=86%, signal=725%
GOBP_ACTIVATION_OF_JUN_KINASE_ACTIVITY	36	0.159628	1.13914	0.288538	0.909554	1	3538	tags=42%, list=26%, signal=56%
GOBP_POSITIVE_REGULATION_OF_RESPONSE_TO_WOUNDING	50	0.1359	1.13912	0.289941	0.907684	1	7485	tags=68%, list=54%, signal=149%
GOBP_ENDOCHONDRAL_BONE_MORPHOGENESIS	47	0.138052	1.13622	0.287755	0.914521	1	5712	tags=55%, list=42%, signal=94%
GOBP_DENDRITIC_CELL_CHEMOTAXIS	15	0.242328	1.13546	0.279762	0.914915	1	6752	tags=73%, list=49%, signal=144%
GOBP_MACROMOLECULE_DEACYLATION	99	0.0974906	1.13433	0.304348	0.916464	1	2834	tags=30%, list=21%, signal=38%
GOBP_REGULATION_OF_DOUBLE_STRAND_BREAK_REPAIR_VIA_NONHOMOLOGOUS_END_JOINING	21	0.205225	1.13335	0.283465	0.917454	1	8310	tags=81%, list=60%, signal=204%
GOBP_NATURAL_KILLER_CELL_MEDIATED_IMMUNITY	29	0.174747	1.13308	0.307692	0.916405	1	6608	tags=66%, list=48%, signal=126%
GOBP_DNA_UNWINDING_INVOLVED_IN_DNA_REPLICATION	16	0.239621	1.13284	0.314779	0.915277	1	3582	tags=50%, list=26%, signal=68%
GOBP_CELLULAR_RESPONSE_TO_DEXAMETHASONE_STIMULUS	26	0.185843	1.13234	0.285437	0.914871	1	6437	tags=65%, list=47%, signal=123%
GOBP_MUSCLE_ADAPTATION	83	0.106831	1.13071	0.292157	0.917929	1	10298	tags=86%, list=75%, signal=339%
GOBP_REGULATION_OF_LIPOPOLYSACCHARIDE_MEDIATED_SIGNALING_PATHWAY	17	0.232359	1.12929	0.299213	0.920355	1	6512	tags=71%, list=47%, signal=134%
GOBP_CELLULAR_RESPONSE_TO_ACID_CHEMICAL	61	0.123971	1.12857	0.285437	0.920689	1	2584	tags=31%, list=19%, signal=38%
GOBP_SULFUR_COMPOUND_TRANSPORT	43	0.148228	1.12827	0.304348	0.919793	1	4681	tags=49%, list=34%, signal=74%
GOBP_CELLULAR_COMPONENT_DISASSEMBLY_INVOLVED_IN_EXECUTION_PHASE_OF_APOPTOSIS	29	0.175549	1.12705	0.277247	0.921706	1	8493	tags=79%, list=62%, signal=207%
GOBP_ESTABLISHMENT_OF_EPITHELIAL_CELL_POLARITY	28	0.180295	1.12666	0.286538	0.921084	1	2435	tags=36%, list=18%, signal=43%
GOBP_CHOLESTEROL_EFFLUX	32	0.163779	1.12621	0.290598	0.920596	1	1619	tags=28%, list=12%, signal=32%
GOBP_LYMPHOCYTE_HOMEOSTASIS	44	0.140753	1.1261	0.300797	0.919051	1	4631	tags=48%, list=34%, signal=72%
GOBP_NEGATIVE_REGULATION_OF_GTPASE_ACTIVITY	40	0.151116	1.12607	0.286316	0.91727	1	7550	tags=70%, list=55%, signal=155%
GOBP_CELLULAR_RESPONSE_TO_STEROL	18	0.220061	1.12473	0.305389	0.919534	1	3851	tags=50%, list=28%, signal=69%
GOBP_EXCRETION	36	0.156236	1.1241	0.305882	0.919619	1	7021	tags=67%, list=51%, signal=136%
GOBP_ENDOCRINE_HORMONE_SECRETION	30	0.173535	1.124	0.27572	0.918072	1	9532	tags=87%, list=69%, signal=282%
GOBP_RIBOSOMAL_LARGE_SUBUNIT_ASSEMBLY	25	0.187899	1.12343	0.297405	0.917927	1	10617	tags=96%, list=77%, signal=421%
GOBP_RESPONSE_TO_MECHANICAL_STIMULUS	168	0.0766234	1.12325	0.298805	0.916602	1	1986	tags=22%, list=14%, signal=25%
GOBP_CRANIAL_NERVE_DEVELOPMENT	29	0.176059	1.12254	0.310345	0.916969	1	3746	tags=45%, list=27%, signal=61%
GOBP_NEGATIVE_REGULATION_OF_CELLULAR_PROTEIN_CATABOLIC_PROCESS	65	0.119526	1.12229	0.29	0.915891	1	9995	tags=85%, list=73%, signal=309%
GOBP_CELLULAR_RESPONSE_TO_FATTY_ACID	30	0.171449	1.12143	0.286282	0.916678	1	10477	tags=93%, list=76%, signal=392%
GOBP_CEREBELLAR_PURKINJE_CELL_LAYER_DEVELOPMENT	21	0.204944	1.12034	0.300813	0.918179	1	9623	tags=90%, list=70%, signal=301%
GOBP_HISTONE_H2A_UBIQUITINATION	25	0.19075	1.11878	0.298097	0.920895	1	6729	tags=68%, list=49%, signal=133%
GOBP_RESPONSE_TO_OXYGEN_RADICAL	22	0.195557	1.11863	0.295117	0.919489	1	4813	tags=55%, list=35%, signal=84%
GOBP_LIVER_MORPHOGENESIS	18	0.222247	1.11847	0.3125	0.918174	1	6112	tags=67%, list=44%, signal=120%
GOBP_REGULATION_OF_KIDNEY_DEVELOPMENT	22	0.193165	1.11791	0.316222	0.918047	1	4221	tags=50%, list=31%, signal=72%
GOBP_SENSORY_PERCEPTION	350	0.0523572	1.11702	0.285714	0.918905	1	1929	tags=19%, list=14%, signal=22%
GOBP_REGULATION_OF_SYSTEMIC_ARTERIAL_BLOOD_PRESSURE_BY_HORMONE	21	0.20356	1.11659	0.313953	0.918287	1	9642	tags=90%, list=70%, signal=303%
GOBP_REGULATION_OF_DNA_RECOMBINATION	75	0.106444	1.11622	0.339216	0.91764	1	10457	tags=87%, list=76%, signal=360%
GOBP_STEROID_METABOLIC_PROCESS	212	0.0665006	1.11471	0.315068	0.920396	1	2730	tags=26%, list=20%, signal=32%
GOBP_MICROVILLUS_ORGANIZATION	22	0.196835	1.11421	0.327345	0.920111	1	9794	tags=91%, list=71%, signal=316%
GOBP_POSITIVE_REGULATION_OF_COAGULATION	18	0.217536	1.11419	0.302734	0.918391	1	9995	tags=94%, list=73%, signal=346%
GOBP_POSITIVE_REGULATION_OF_LIPID_LOCALIZATION	77	0.10684	1.11413	0.32	0.91678	1	2109	tags=26%, list=15%, signal=31%
GOBP_GLYCOPROTEIN_CATABOLIC_PROCESS	22	0.198292	1.11385	0.320513	0.91588	1	9774	tags=91%, list=71%, signal=314%
GOBP_RNA_CAPPING	32	0.161072	1.11276	0.298	0.917324	1	7670	tags=72%, list=56%, signal=162%
GOBP_NEGATIVE_REGULATION_OF_CELL_SUBSTRATE_JUNCTION_ORGANIZATION	17	0.224874	1.11217	0.325153	0.917275	1	4189	tags=53%, list=30%, signal=76%
GOBP_POSITIVE_REGULATION_OF_DNA_BINDING	41	0.146304	1.1106	0.326886	0.920169	1	4364	tags=46%, list=32%, signal=68%
GOBP_RESPONSE_TO_LEAD_ION	20	0.206863	1.11003	0.324649	0.92006	1	2658	tags=40%, list=19%, signal=50%
GOBP_REGULATION_OF_PROTEIN_POLYUBIQUITINATION	21	0.202321	1.10965	0.315582	0.919416	1	5077	tags=57%, list=37%, signal=90%
GOBP_MITOCHONDRIAL_ATP_SYNTHESIS_COUPLED_PROTON_TRANSPORT	18	0.220255	1.10795	0.332692	0.92266	1	9194	tags=89%, list=67%, signal=268%
GOBP_NOTCH_SIGNALING_PATHWAY	155	0.0768184	1.1067	0.314286	0.924754	1	2591	tags=26%, list=19%, signal=32%
GOBP_POLYOL_CATABOLIC_PROCESS	23	0.189625	1.10588	0.309979	0.925462	1	2178	tags=35%, list=16%, signal=41%
GOBP_REGULATION_OF_BLOOD_PRESSURE	118	0.0870727	1.10444	0.310924	0.928091	1	10811	tags=87%, list=79%, signal=405%
GOBP_APOPTOTIC_PROCESS_INVOLVED_IN_DEVELOPMENT	27	0.175312	1.10366	0.299611	0.928654	1	2685	tags=37%, list=20%, signal=46%
GOBP_CELLULAR_CARBOHYDRATE_CATABOLIC_PROCESS	38	0.154132	1.10279	0.316667	0.929473	1	9100	tags=82%, list=66%, signal=241%
GOBP_EMBRYONIC_PLACENTA_DEVELOPMENT	63	0.11939	1.10221	0.331942	0.929539	1	7093	tags=63%, list=52%, signal=131%
GOBP_POSITIVE_REGULATION_OF_PROTEIN_DEACETYLATION	20	0.20271	1.10035	0.319608	0.933238	1	2715	tags=40%, list=20%, signal=50%
GOBP_POSITIVE_REGULATION_OF_DOUBLE_STRAND_BREAK_REPAIR	35	0.157238	1.10004	0.322709	0.932403	1	4127	tags=46%, list=30%, signal=65%
GOBP_NUCLEAR_EXPORT	182	0.070407	1.09988	0.337945	0.931172	1	5917	tags=50%, list=43%, signal=87%
GOBP_DOPAMINERGIC_NEURON_DIFFERENTIATION	23	0.192609	1.09975	0.330078	0.929817	1	3930	tags=48%, list=29%, signal=67%
GOBP_ICOSANOID_SECRETION	24	0.185851	1.09955	0.335922	0.928596	1	6040	tags=63%, list=44%, signal=111%
GOBP_NUCLEOTIDE_BINDING_OLIGOMERIZATION_DOMAIN_CONTAINING_2_SIGNALING_PATHWAY	15	0.230005	1.09889	0.3286	0.928888	1	4172	tags=53%, list=30%, signal=76%
GOBP_REGULATION_OF_HORMONE_LEVELS	342	0.0519104	1.09852	0.341615	0.928221	1	10718	tags=83%, list=78%, signal=368%
GOBP_T_HELPER_17_TYPE_IMMUNE_RESPONSE	22	0.190006	1.09767	0.307393	0.929054	1	5514	tags=59%, list=40%, signal=99%
GOBP_REGULATION_OF_NATURAL_KILLER_CELL_MEDIATED_IMMUNITY	19	0.203698	1.09602	0.337255	0.932276	1	6608	tags=68%, list=48%, signal=132%
GOBP_NEGATIVE_REGULATION_OF_UBIQUITIN_PROTEIN_TRANSFERASE_ACTIVITY	15	0.240099	1.09577	0.33121	0.931342	1	3117	tags=47%, list=23%, signal=60%
GOBP_REGULATION_OF_BRANCHING_INVOLVED_IN_URETERIC_BUD_MORPHOGENESIS	15	0.240507	1.09508	0.332068	0.931686	1	2195	tags=40%, list=16%, signal=48%
GOBP_REGULATION_OF_GENE_EXPRESSION_EPIGENETIC	123	0.0832916	1.09508	0.323829	0.929973	1	11381	tags=91%, list=83%, signal=525%
GOBP_PEPTIDYL_LYSINE_DIMETHYLATION	19	0.207704	1.09419	0.333984	0.930883	1	6553	tags=68%, list=48%, signal=131%
GOBP_HORMONE_MEDIATED_SIGNALING_PATHWAY	151	0.0756755	1.09288	0.32008	0.932992	1	9439	tags=76%, list=69%, signal=240%
GOBP_NEGATIVE_REGULATION_OF_MAP_KINASE_ACTIVITY	64	0.117243	1.09192	0.331349	0.934202	1	6127	tags=56%, list=45%, signal=101%
GOBP_PROTEIN_PHOSPHOPANTETHEINYLATION	270	0.0576103	1.09153	0.315589	0.933699	1	10474	tags=82%, list=76%, signal=337%
GOBP_DNA_CATABOLIC_PROCESS_ENDONUCLEOLYTIC	23	0.190515	1.09082	0.331237	0.934012	1	6947	tags=70%, list=51%, signal=140%
GOBP_RESPONSE_TO_INTERFERON_BETA	24	0.188675	1.08994	0.331361	0.934972	1	4283	tags=50%, list=31%, signal=73%
GOBP_CYTOSKELETON_DEPENDENT_CYTOKINESIS	76	0.108126	1.08975	0.331407	0.933813	1	6660	tags=59%, list=48%, signal=114%
GOBP_RETROGRADE_TRANSPORT_ENDOSOME_TO_GOLGI	77	0.105677	1.0894	0.352	0.933121	1	7659	tags=66%, list=56%, signal=149%
GOBP_PHOTORECEPTOR_CELL_DIFFERENTIATION	46	0.133948	1.08935	0.3375	0.931568	1	8324	tags=74%, list=61%, signal=187%
GOBP_CELL_CYCLE_G1_S_PHASE_TRANSITION	241	0.061225	1.08908	0.337736	0.930703	1	11150	tags=87%, list=81%, signal=453%
GOBP_RESPONSE_TO_XENOBIOTIC_STIMULUS	69	0.112916	1.08828	0.337474	0.931281	1	2439	tags=29%, list=18%, signal=35%
GOBP_UBIQUINONE_METABOLIC_PROCESS	18	0.21166	1.08619	0.326733	0.93587	1	4730	tags=56%, list=34%, signal=85%
GOBP_OVARIAN_FOLLICLE_DEVELOPMENT	44	0.140368	1.08602	0.360996	0.934644	1	9010	tags=80%, list=66%, signal=230%
GOBP_AXIS_ELONGATION	24	0.185505	1.08589	0.341748	0.933392	1	7763	tags=75%, list=56%, signal=172%
GOBP_NEPHRON_DEVELOPMENT	117	0.0850318	1.08393	0.339768	0.937455	1	4362	tags=40%, list=32%, signal=58%
GOBP_POSITIVE_REGULATION_OF_B_CELL_MEDIATED_IMMUNITY	22	0.194053	1.08215	0.333992	0.940988	1	10457	tags=95%, list=76%, signal=398%
GOBP_ER_NUCLEUS_SIGNALING_PATHWAY	48	0.13408	1.08055	0.357143	0.943888	1	7040	tags=65%, list=51%, signal=132%
GOBP_REGULATION_OF_NON_CANONICAL_WNT_SIGNALING_PATHWAY	23	0.189092	1.07915	0.334016	0.946387	1	990	tags=26%, list=7%, signal=28%
GOBP_POSITIVE_REGULATION_OF_T_HELPER_CELL_DIFFERENTIATION	16	0.226047	1.0779	0.366803	0.948384	1	8064	tags=81%, list=59%, signal=196%
GOBP_PROTEIN_SUMOYLATION	68	0.11082	1.07708	0.342213	0.94919	1	9197	tags=78%, list=67%, signal=234%
GOBP_ZYMOGEN_ACTIVATION	39	0.147752	1.07698	0.361789	0.947814	1	5023	tags=51%, list=37%, signal=81%
GOBP_CELLULAR_RESPONSE_TO_MECHANICAL_STIMULUS	62	0.114028	1.07629	0.349398	0.948126	1	1986	tags=26%, list=14%, signal=30%
GOBP_POSITIVE_REGULATION_OF_INTERLEUKIN_12_PRODUCTION	27	0.175069	1.07619	0.348643	0.946726	1	5743	tags=59%, list=42%, signal=102%
GOBP_CELLULAR_HORMONE_METABOLIC_PROCESS	76	0.101969	1.07604	0.356574	0.945543	1	4212	tags=41%, list=31%, signal=58%
GOBP_ENDODERM_DEVELOPMENT	57	0.120431	1.07589	0.326316	0.944288	1	5344	tags=51%, list=39%, signal=83%
GOBP_NEGATIVE_REGULATION_OF_EPITHELIAL_CELL_DIFFERENTIATION	32	0.1599	1.07405	0.357282	0.948218	1	3820	tags=44%, list=28%, signal=60%
GOBP_REGULATION_OF_GENE_SILENCING	94	0.0943077	1.07404	0.355556	0.946588	1	10264	tags=84%, list=75%, signal=330%
GOBP_REGULATION_OF_SYSTEMIC_ARTERIAL_BLOOD_PRESSURE	61	0.118686	1.07383	0.354709	0.945577	1	9642	tags=82%, list=70%, signal=273%
GOBP_FIBROBLAST_MIGRATION	41	0.141415	1.07323	0.348748	0.945728	1	4431	tags=46%, list=32%, signal=68%
GOBP_ESTABLISHMENT_OF_EPITHELIAL_CELL_APICAL_BASAL_POLARITY	15	0.223028	1.07201	0.337891	0.947564	1	2435	tags=40%, list=18%, signal=49%
GOBP_EMBRYONIC_HINDLIMB_MORPHOGENESIS	22	0.194477	1.07198	0.348269	0.946006	1	4203	tags=50%, list=31%, signal=72%
GOBP_MESENCHYMAL_CELL_PROLIFERATION	33	0.157813	1.07066	0.34357	0.948198	1	3250	tags=39%, list=24%, signal=51%
GOBP_URETER_DEVELOPMENT	15	0.226975	1.06954	0.365112	0.949812	1	5130	tags=60%, list=37%, signal=96%
GOBP_SUPEROXIDE_METABOLIC_PROCESS	47	0.13075	1.06896	0.349398	0.949811	1	1425	tags=23%, list=10%, signal=26%
GOBP_MRNA_CIS_SPLICING_VIA_SPLICEOSOME	20	0.199024	1.06871	0.340122	0.948909	1	1391	tags=30%, list=10%, signal=33%
GOBP_DNA_METHYLATION_OR_DEMETHYLATION	70	0.105426	1.06821	0.358349	0.948777	1	2681	tags=30%, list=20%, signal=37%
GOBP_RESPONSE_TO_TOPOLOGICALLY_INCORRECT_PROTEIN	187	0.0668293	1.06763	0.360161	0.948823	1	9531	tags=76%, list=69%, signal=244%
GOBP_PLASMA_MEMBRANE_TUBULATION	18	0.214137	1.06567	0.375984	0.952821	1	2405	tags=39%, list=17%, signal=47%
GOBP_DNA_TEMPLATED_TRANSCRIPTION_INITIATION	201	0.0645764	1.06557	0.337232	0.95146	1	6647	tags=55%, list=48%, signal=104%
GOBP_KINETOCHORE_ASSEMBLY	15	0.228403	1.06536	0.375954	0.950459	1	8776	tags=87%, list=64%, signal=239%
GOBP_EPITHELIAL_STRUCTURE_MAINTENANCE	17	0.217603	1.06533	0.367304	0.948936	1	5906	tags=65%, list=43%, signal=113%
GOBP_NEGATIVE_REGULATION_OF_CELLULAR_RESPONSE_TO_INSULIN_STIMULUS	34	0.155034	1.06525	0.373494	0.947547	1	10002	tags=88%, list=73%, signal=323%
GOBP_LEUKOCYTE_HOMEOSTASIS	62	0.115162	1.06523	0.386179	0.94598	1	4631	tags=45%, list=34%, signal=68%
GOBP_NEGATIVE_REGULATION_OF_PROTEIN_TYROSINE_KINASE_ACTIVITY	27	0.17072	1.064	0.345382	0.947851	1	7330	tags=70%, list=53%, signal=150%
GOBP_CEREBELLAR_CORTEX_MORPHOGENESIS	30	0.1669	1.06374	0.390782	0.947051	1	9623	tags=87%, list=70%, signal=288%
GOBP_SIGNAL_TRANSDUCTION_IN_RESPONSE_TO_DNA_DAMAGE	119	0.0845424	1.06094	0.35534	0.953608	1	8550	tags=71%, list=62%, signal=185%
GOBP_CELLULAR_RESPONSE_TO_CARBOHYDRATE_STIMULUS	110	0.0874037	1.06054	0.327309	0.953113	1	9679	tags=79%, list=70%, signal=265%
GOBP_NUCLEOTIDE_EXCISION_REPAIR_DNA_INCISION	38	0.147513	1.06023	0.356164	0.952417	1	8829	tags=79%, list=64%, signal=220%
GOBP_FIBROBLAST_APOPTOTIC_PROCESS	19	0.199825	1.05964	0.36699	0.952624	1	11002	tags=100%, list=80%, signal=500%
GOBP_ORGANOPHOSPHATE_CATABOLIC_PROCESS	134	0.0777551	1.05764	0.367793	0.956867	1	6942	tags=58%, list=51%, signal=116%
GOBP_HETEROCHROMATIN_ORGANIZATION	44	0.134582	1.05763	0.34898	0.955308	1	6590	tags=61%, list=48%, signal=117%
GOBP_DNA_MODIFICATION	90	0.0943956	1.0567	0.350598	0.956285	1	2681	tags=29%, list=20%, signal=36%
GOBP_DNA_CONFORMATION_CHANGE	239	0.0591613	1.05629	0.368	0.95588	1	9380	tags=74%, list=68%, signal=229%
GOBP_HINDBRAIN_MORPHOGENESIS	38	0.143339	1.05586	0.378968	0.955529	1	7801	tags=71%, list=57%, signal=164%
GOBP_CARBOHYDRATE_PHOSPHORYLATION	23	0.183956	1.05442	0.387978	0.958118	1	7037	tags=70%, list=51%, signal=142%
GOBP_HOMOLOGOUS_CHROMOSOME_PAIRING_AT_MEIOSIS	29	0.162937	1.05305	0.380256	0.960438	1	5822	tags=59%, list=42%, signal=101%
GOBP_DNA_STRAND_ELONGATION	26	0.171468	1.05208	0.379798	0.961632	1	1876	tags=31%, list=14%, signal=36%
GOBP_WOUND_HEALING_SPREADING_OF_EPIDERMAL_CELLS	15	0.224397	1.05205	0.385069	0.960141	1	4249	tags=53%, list=31%, signal=77%
GOBP_FATTY_ACID_BIOSYNTHETIC_PROCESS	121	0.0820617	1.05103	0.386719	0.961548	1	8878	tags=73%, list=65%, signal=204%
GOBP_EMBRYO_DEVELOPMENT_ENDING_IN_BIRTH_OR_EGG_HATCHING	477	0.0415292	1.051	0.389899	0.960053	1	6076	tags=48%, list=44%, signal=83%
GOBP_NEGATIVE_REGULATION_OF_MITOCHONDRION_ORGANIZATION	43	0.134057	1.05019	0.373518	0.960842	1	10949	tags=93%, list=80%, signal=456%
GOBP_MALE_MEIOSIS_I	17	0.21226	1.04967	0.366667	0.960739	1	2745	tags=41%, list=20%, signal=51%
GOBP_NEGATIVE_REGULATION_OF_TRANSFORMING_GROWTH_FACTOR_BETA_RECEPTOR_SIGNALING_PATHWAY	74	0.105088	1.04936	0.378543	0.960021	1	5621	tags=51%, list=41%, signal=86%
GOBP_NUCLEAR_TRANSCRIBED_MRNA_CATABOLIC_PROCESS_EXONUCLEOLYTIC	34	0.15104	1.049	0.369352	0.959489	1	7631	tags=71%, list=56%, signal=158%
GOBP_BASEMENT_MEMBRANE_ORGANIZATION	27	0.167035	1.04788	0.376782	0.961191	1	4835	tags=52%, list=35%, signal=80%
GOBP_ENDOMEMBRANE_SYSTEM_ORGANIZATION	407	0.0444192	1.04735	0.394737	0.961179	1	9640	tags=74%, list=70%, signal=242%
GOBP_CELLULAR_RESPONSE_TO_STARVATION	134	0.0780874	1.04722	0.381818	0.959987	1	5091	tags=45%, list=37%, signal=70%
GOBP_POSITIVE_REGULATION_OF_RECEPTOR_INTERNALIZATION	21	0.191933	1.04632	0.380198	0.961029	1	9147	tags=86%, list=67%, signal=256%
GOBP_VASCULAR_ASSOCIATED_SMOOTH_MUSCLE_CELL_DIFFERENTIATION	24	0.174556	1.04622	0.388548	0.959745	1	10777	tags=96%, list=78%, signal=443%
GOBP_REGULATION_OF_HOMOTYPIC_CELL_CELL_ADHESION	23	0.178976	1.04554	0.386139	0.960141	1	7703	tags=74%, list=56%, signal=168%
GOBP_LYMPHANGIOGENESIS	17	0.203648	1.04508	0.375734	0.959957	1	5289	tags=59%, list=38%, signal=95%
GOBP_NEGATIVE_REGULATION_OF_CATION_CHANNEL_ACTIVITY	31	0.158828	1.04394	0.373469	0.961848	1	9793	tags=87%, list=71%, signal=302%
GOBP_NEGATIVE_REGULATION_OF_VIRAL_PROCESS	55	0.121626	1.04282	0.37422	0.963552	1	4582	tags=45%, list=33%, signal=68%
GOBP_CELLULAR_RESPONSE_TO_IONIZING_RADIATION	59	0.113504	1.04247	0.403162	0.963008	1	4969	tags=47%, list=36%, signal=74%
GOBP_DEOXYRIBONUCLEOSIDE_MONOPHOSPHATE_METABOLIC_PROCESS	15	0.223873	1.04196	0.383984	0.962959	1	6089	tags=67%, list=44%, signal=120%
GOBP_CHROMATIN_REMODELING_AT_CENTROMERE	29	0.160895	1.04184	0.386667	0.961736	1	9168	tags=83%, list=67%, signal=248%
GOBP_T_CELL_APOPTOTIC_PROCESS	35	0.147117	1.0417	0.370902	0.960584	1	5444	tags=54%, list=40%, signal=90%
GOBP_PROTEIN_KINASE_B_SIGNALING	195	0.0637171	1.04134	0.391753	0.960008	1	8934	tags=71%, list=65%, signal=201%
GOBP_REGULATION_OF_KERATINOCYTE_DIFFERENTIATION	26	0.170515	1.04125	0.382937	0.958686	1	7176	tags=69%, list=52%, signal=145%
GOBP_NEGATIVE_REGULATION_OF_SMALL_MOLECULE_METABOLIC_PROCESS	71	0.105122	1.04103	0.355691	0.957774	1	10565	tags=87%, list=77%, signal=375%
GOBP_DETECTION_OF_TEMPERATURE_STIMULUS	15	0.222635	1.04094	0.386364	0.956483	1	1524	tags=33%, list=11%, signal=37%
GOBP_REGULATION_OF_MESENCHYMAL_CELL_PROLIFERATION	24	0.182718	1.04092	0.389328	0.955026	1	3792	tags=46%, list=28%, signal=63%
GOBP_BILE_ACID_METABOLIC_PROCESS	31	0.15744	1.03944	0.401235	0.957702	1	4491	tags=48%, list=33%, signal=72%
GOBP_STEROID_HORMONE_MEDIATED_SIGNALING_PATHWAY	115	0.084725	1.03865	0.386179	0.958488	1	6255	tags=54%, list=46%, signal=98%
GOBP_CARBOHYDRATE_CATABOLIC_PROCESS	164	0.0704645	1.03833	0.384774	0.957901	1	9100	tags=73%, list=66%, signal=214%
GOBP_POSTREPLICATION_REPAIR	50	0.124536	1.03801	0.387879	0.957262	1	2967	tags=34%, list=22%, signal=43%
GOBP_NEGATIVE_REGULATION_OF_LYMPHOCYTE_MEDIATED_IMMUNITY	24	0.175685	1.03799	0.363289	0.95581	1	452	tags=21%, list=3%, signal=22%
GOBP_TRANSCRIPTION_COUPLED_NUCLEOTIDE_EXCISION_REPAIR	71	0.104651	1.03767	0.376016	0.955176	1	8829	tags=75%, list=64%, signal=208%
GOBP_NON_RECOMBINATIONAL_REPAIR	77	0.102481	1.03738	0.40691	0.954515	1	6096	tags=55%, list=44%, signal=97%
GOBP_MATERNAL_PROCESS_INVOLVED_IN_FEMALE_PREGNANCY	47	0.128733	1.03717	0.394422	0.953662	1	7302	tags=66%, list=53%, signal=140%
GOBP_INTRINSIC_APOPTOTIC_SIGNALING_PATHWAY_IN_RESPONSE_TO_DNA_DAMAGE	94	0.0924765	1.03493	0.382066	0.958666	1	3416	tags=34%, list=25%, signal=45%
GOBP_SPLICEOSOMAL_COMPLEX_ASSEMBLY	55	0.118882	1.03322	0.394841	0.961966	1	3120	tags=35%, list=23%, signal=45%
GOBP_COLLAGEN_METABOLIC_PROCESS	77	0.100003	1.03282	0.400406	0.961593	1	7201	tags=62%, list=52%, signal=130%
GOBP_TEMPERATURE_HOMEOSTASIS	144	0.0732001	1.03251	0.418699	0.960941	1	6640	tags=56%, list=48%, signal=106%
GOBP_ATP_SYNTHESIS_COUPLED_PROTON_TRANSPORT	21	0.188509	1.03208	0.407173	0.960639	1	9194	tags=86%, list=67%, signal=258%
GOBP_NEGATIVE_REGULATION_OF_INTERLEUKIN_1_PRODUCTION	18	0.206099	1.03078	0.405714	0.962902	1	988	tags=28%, list=7%, signal=30%
GOBP_NEGATIVE_REGULATION_OF_ORGANELLE_ASSEMBLY	36	0.144408	1.03048	0.413655	0.962283	1	2983	tags=36%, list=22%, signal=46%
GOBP_NEGATIVE_REGULATION_OF_UBIQUITIN_DEPENDENT_PROTEIN_CATABOLIC_PROCESS	43	0.134174	1.03002	0.375	0.962073	1	8390	tags=74%, list=61%, signal=190%
GOBP_SISTER_CHROMATID_SEGREGATION	162	0.0709822	1.02974	0.402954	0.96139	1	6926	tags=57%, list=50%, signal=114%
GOBP_CELLULAR_GLUCAN_METABOLIC_PROCESS	63	0.11101	1.02972	0.411523	0.959938	1	8735	tags=75%, list=64%, signal=204%
GOBP_CARBOHYDRATE_DERIVATIVE_CATABOLIC_PROCESS	163	0.0691369	1.02915	0.383399	0.960014	1	9264	tags=74%, list=67%, signal=225%
GOBP_MITOTIC_CYTOKINESIS	64	0.109683	1.02885	0.389113	0.959372	1	6660	tags=59%, list=48%, signal=115%
GOBP_METHYLATION	290	0.0531213	1.02841	0.393075	0.959257	1	5304	tags=44%, list=39%, signal=70%
GOBP_KINETOCHORE_ORGANIZATION	19	0.196317	1.02815	0.402724	0.958448	1	1645	tags=32%, list=12%, signal=36%
GOBP_NEGATIVE_REGULATION_OF_RELEASE_OF_CYTOCHROME_C_FROM_MITOCHONDRIA	15	0.220173	1.02794	0.405242	0.957536	1	4307	tags=53%, list=31%, signal=78%
GOBP_REGULATION_OF_BIOLOGICAL_PROCESS_INVOLVED_IN_SYMBIOTIC_INTERACTION	142	0.0739851	1.02764	0.392505	0.956893	1	9060	tags=73%, list=66%, signal=213%
GOBP_INOSITOL_PHOSPHATE_CATABOLIC_PROCESS	17	0.211562	1.0275	0.39596	0.955808	1	1946	tags=35%, list=14%, signal=41%
GOBP_TRNA_WOBBLE_BASE_MODIFICATION	19	0.194956	1.02655	0.385417	0.957047	1	6728	tags=68%, list=49%, signal=134%
GOBP_INNER_EAR_MORPHOGENESIS	64	0.110234	1.02571	0.385827	0.957929	1	5149	tags=48%, list=37%, signal=77%
GOBP_RESPONSE_TO_MURAMYL_DIPEPTIDE	18	0.196678	1.02481	0.40159	0.959042	1	4172	tags=50%, list=30%, signal=72%
GOBP_PRODUCTION_OF_MOLECULAR_MEDIATOR_INVOLVED_IN_INFLAMMATORY_RESPONSE	52	0.118817	1.02444	0.426696	0.958616	1	6831	tags=62%, list=50%, signal=122%
GOBP_REGULATION_OF_SUPEROXIDE_METABOLIC_PROCESS	22	0.179824	1.02417	0.405825	0.957885	1	1280	tags=27%, list=9%, signal=30%
GOBP_POSITIVE_REGULATION_OF_STEROID_METABOLIC_PROCESS	15	0.22214	1.02338	0.42278	0.958678	1	8862	tags=87%, list=64%, signal=244%
GOBP_NAD_BIOSYNTHETIC_PROCESS	21	0.18853	1.02325	0.396304	0.957576	1	2648	tags=38%, list=19%, signal=47%
GOBP_CELL_CHEMOTAXIS	190	0.0645758	1.02187	0.405825	0.960007	1	6286	tags=52%, list=46%, signal=95%
GOBP_RESPIRATORY_SYSTEM_DEVELOPMENT	158	0.0693995	1.02157	0.402464	0.959342	1	6625	tags=55%, list=48%, signal=105%
GOBP_MISMATCH_REPAIR	32	0.149756	1.02071	0.415638	0.960266	1	3100	tags=38%, list=23%, signal=48%
GOBP_REGULATION_OF_FATTY_ACID_METABOLIC_PROCESS	72	0.101732	1.02059	0.419729	0.959152	1	12163	tags=99%, list=88%, signal=852%
GOBP_RIBONUCLEOSIDE_METABOLIC_PROCESS	56	0.116081	1.01926	0.428023	0.961509	1	4301	tags=43%, list=31%, signal=62%
GOBP_NEGATIVE_REGULATION_OF_RNA_SPLICING	25	0.169979	1.01887	0.434524	0.961197	1	7014	tags=68%, list=51%, signal=139%
GOBP_RETINOL_METABOLIC_PROCESS	26	0.166702	1.01822	0.416327	0.9616	1	7757	tags=73%, list=56%, signal=167%
GOBP_REGULATION_OF_PROTEIN_SUMOYLATION	22	0.180374	1.01778	0.424419	0.961428	1	6271	tags=64%, list=46%, signal=117%
GOBP_NON_MOTILE_CILIUM_ASSEMBLY	49	0.12505	1.01778	0.421053	0.959985	1	10349	tags=88%, list=75%, signal=354%
GOBP_REGULATION_OF_INTRINSIC_APOPTOTIC_SIGNALING_PATHWAY_BY_P53_CLASS_MEDIATOR	24	0.17226	1.01554	0.418067	0.964851	1	2790	tags=38%, list=20%, signal=47%
GOBP_MIDBRAIN_DEVELOPMENT	67	0.104239	1.01543	0.441176	0.963672	1	8421	tags=72%, list=61%, signal=184%
GOBP_PEPTIDYL_SERINE_MODIFICATION	276	0.0535248	1.01524	0.390688	0.962799	1	5902	tags=48%, list=43%, signal=83%
GOBP_MITOTIC_CYTOKINETIC_PROCESS	21	0.183357	1.01288	0.407867	0.967921	1	7301	tags=71%, list=53%, signal=152%
GOBP_NITRIC_OXIDE_MEDIATED_SIGNAL_TRANSDUCTION	21	0.184398	1.01247	0.410156	0.967568	1	9905	tags=90%, list=72%, signal=323%
GOBP_POSITIVE_REGULATION_OF_LIPID_BIOSYNTHETIC_PROCESS	61	0.109026	1.01127	0.426667	0.969396	1	5718	tags=52%, list=42%, signal=89%
GOBP_NUCLEAR_ENVELOPE_ORGANIZATION	49	0.121391	1.01106	0.42515	0.968525	1	9277	tags=80%, list=67%, signal=244%
GOBP_POSITIVE_REGULATION_OF_MEMBRANE_PERMEABILITY	61	0.107262	1.01092	0.426667	0.967499	1	3038	tags=33%, list=22%, signal=42%
GOBP_REGULATION_OF_MUSCLE_ADAPTATION	69	0.107702	1.01072	0.424242	0.966614	1	10479	tags=87%, list=76%, signal=364%
GOBP_EPITHELIAL_CELL_CELL_ADHESION	15	0.210546	1.01053	0.437376	0.965688	1	10854	tags=100%, list=79%, signal=475%
GOBP_NEGATIVE_REGULATION_OF_STEM_CELL_DIFFERENTIATION	19	0.189488	1.0093	0.423459	0.96764	1	8250	tags=79%, list=60%, signal=197%
GOBP_NEGATIVE_REGULATION_OF_DNA_DEPENDENT_DNA_REPLICATION	15	0.214842	1.0082	0.412955	0.96938	1	1631	tags=33%, list=12%, signal=38%
GOBP_STEROL_TRANSPORT	80	0.0962224	1.00793	0.431727	0.968721	1	2636	tags=29%, list=19%, signal=35%
GOBP_NEUROTROPHIN_TRK_RECEPTOR_SIGNALING_PATHWAY	29	0.155865	1.00755	0.432749	0.968353	1	8289	tags=76%, list=60%, signal=191%
GOBP_ANTERIOR_POSTERIOR_PATTERN_SPECIFICATION	133	0.0760098	1.0075	0.404943	0.967054	1	2685	tags=27%, list=20%, signal=33%
GOBP_REGULATION_OF_SMOOTH_MUSCLE_CELL_DIFFERENTIATION	29	0.153678	1.0065	0.419417	0.968459	1	11637	tags=100%, list=85%, signal=650%
GOBP_NEGATIVE_REGULATION_OF_DEFENSE_RESPONSE_TO_VIRUS	21	0.179277	1.00604	0.426923	0.968276	1	2775	tags=38%, list=20%, signal=48%
GOBP_NEGATIVE_REGULATION_OF_RESPONSE_TO_ENDOPLASMIC_RETICULUM_STRESS	41	0.131887	1.00594	0.421687	0.967113	1	7579	tags=68%, list=55%, signal=152%
GOBP_DETERMINATION_OF_ADULT_LIFESPAN	15	0.215323	1.00593	0.423459	0.965734	1	9872	tags=93%, list=72%, signal=331%
GOBP_NEGATIVE_REGULATION_OF_PROTEIN_BINDING	77	0.0959238	1.00556	0.424303	0.965363	1	4936	tags=45%, list=36%, signal=71%
GOBP_CHAPERONE_MEDIATED_PROTEIN_COMPLEX_ASSEMBLY	21	0.186042	1.0055	0.440083	0.96412	1	5955	tags=62%, list=43%, signal=109%
GOBP_POSITIVE_REGULATION_OF_B_CELL_ACTIVATION	56	0.114513	1.00501	0.417012	0.964091	1	10950	tags=91%, list=80%, signal=446%
GOBP_LONG_CHAIN_FATTY_ACID_IMPORT_INTO_CELL	16	0.204288	1.00469	0.4334	0.963536	1	10081	tags=94%, list=73%, signal=351%
GOBP_INTRINSIC_APOPTOTIC_SIGNALING_PATHWAY_IN_RESPONSE_TO_OXIDATIVE_STRESS	40	0.137035	1.0042	0.436759	0.963563	1	7743	tags=70%, list=56%, signal=160%
GOBP_POSITIVE_REGULATION_OF_MULTICELLULAR_ORGANISM_GROWTH	22	0.178632	1.00351	0.438735	0.964132	1	9419	tags=86%, list=69%, signal=274%
GOBP_SULFUR_AMINO_ACID_BIOSYNTHETIC_PROCESS	15	0.215658	1.00314	0.436893	0.963741	1	8951	tags=87%, list=65%, signal=248%
GOBP_REGULATION_OF_RESPIRATORY_GASEOUS_EXCHANGE	16	0.206145	1.00268	0.427203	0.963583	1	6619	tags=69%, list=48%, signal=132%
GOBP_ENTEROENDOCRINE_CELL_DIFFERENTIATION	21	0.181327	1.00152	0.449902	0.965392	1	8638	tags=81%, list=63%, signal=218%
GOBP_BILE_ACID_AND_BILE_SALT_TRANSPORT	17	0.197765	1.00102	0.449187	0.965373	1	2944	tags=41%, list=21%, signal=52%
GOBP_MEMBRANE_PROTEIN_ECTODOMAIN_PROTEOLYSIS	36	0.14143	0.999576	0.431818	0.968058	1	2642	tags=33%, list=19%, signal=41%
GOBP_CELL_SUBSTRATE_JUNCTION_ORGANIZATION	101	0.0841377	0.997644	0.442191	0.972123	1	4431	tags=41%, list=32%, signal=59%
GOBP_NEGATIVE_REGULATION_OF_HORMONE_SECRETION	43	0.128195	0.997455	0.462366	0.971247	1	11349	tags=95%, list=83%, signal=545%
GOBP_NUCLEAR_CHROMOSOME_SEGREGATION	209	0.060124	0.995615	0.449304	0.97505	1	6946	tags=56%, list=51%, signal=112%
GOBP_REGULATION_OF_NEUROBLAST_PROLIFERATION	25	0.168469	0.995237	0.434783	0.974686	1	2636	tags=36%, list=19%, signal=44%
GOBP_POSITIVE_REGULATION_OF_LIPID_STORAGE	20	0.184016	0.991757	0.459144	0.983041	1	1597	tags=30%, list=12%, signal=34%
GOBP_POSITIVE_REGULATION_OF_TRANSPORTER_ACTIVITY	90	0.0925991	0.991564	0.473896	0.982142	1	7593	tags=64%, list=55%, signal=143%
GOBP_EMBRYONIC_ORGAN_DEVELOPMENT	306	0.050321	0.991503	0.44668	0.980914	1	6016	tags=49%, list=44%, signal=85%
GOBP_TRANSCRIPTION_ELONGATION_FROM_RNA_POLYMERASE_II_PROMOTER	81	0.0946159	0.991065	0.449136	0.9808	1	9058	tags=75%, list=66%, signal=220%
GOBP_POSITIVE_REGULATION_OF_CATABOLIC_PROCESS	397	0.0439933	0.991051	0.45491	0.979438	1	11288	tags=86%, list=82%, signal=469%
GOBP_MACROMOLECULE_METHYLATION	249	0.0535112	0.990597	0.450617	0.979267	1	6619	tags=53%, list=48%, signal=101%
GOBP_POSITIVE_REGULATION_OF_CHROMOSOME_ORGANIZATION	145	0.0700243	0.990526	0.451362	0.978087	1	9759	tags=78%, list=71%, signal=266%
GOBP_NEGATIVE_REGULATION_OF_INTERLEUKIN_6_PRODUCTION	30	0.1493	0.989521	0.456693	0.979507	1	6657	tags=63%, list=48%, signal=123%
GOBP_ARTERY_MORPHOGENESIS	51	0.11751	0.988706	0.480808	0.980299	1	5667	tags=53%, list=41%, signal=90%
GOBP_GLYCOSYLATION	217	0.0564624	0.988335	0.463918	0.979914	1	8927	tags=71%, list=65%, signal=198%
GOBP_GOLGI_TO_PLASMA_MEMBRANE_PROTEIN_TRANSPORT	38	0.132811	0.988127	0.464789	0.979128	1	2881	tags=34%, list=21%, signal=43%
GOBP_POSITIVE_REGULATION_OF_PROTEIN_DEPHOSPHORYLATION	42	0.12943	0.987153	0.453333	0.980429	1	4771	tags=48%, list=35%, signal=73%
GOBP_CELLULAR_RESPONSE_TO_LIGHT_STIMULUS	98	0.0873433	0.986805	0.455446	0.980018	1	6241	tags=54%, list=45%, signal=98%
GOBP_ROOF_OF_MOUTH_DEVELOPMENT	76	0.097455	0.986017	0.423459	0.980825	1	6625	tags=58%, list=48%, signal=111%
GOBP_EYE_MORPHOGENESIS	118	0.079021	0.984473	0.439271	0.983658	1	7193	tags=60%, list=52%, signal=125%
GOBP_CARBOHYDRATE_HOMEOSTASIS	171	0.064334	0.983353	0.458574	0.985244	1	9817	tags=78%, list=71%, signal=269%
GOBP_BETA_CATENIN_DESTRUCTION_COMPLEX_DISASSEMBLY	17	0.196595	0.981104	0.469758	0.990143	1	7003	tags=71%, list=51%, signal=144%
GOBP_MEMBRANE_RAFT_ORGANIZATION	21	0.178756	0.980948	0.438931	0.989207	1	1473	tags=29%, list=11%, signal=32%
GOBP_CEREBRAL_CORTEX_NEURON_DIFFERENTIATION	17	0.19681	0.979859	0.460123	0.990841	1	11043	tags=100%, list=80%, signal=508%
GOBP_NEGATIVE_REGULATION_OF_NUCLEOTIDE_METABOLIC_PROCESS	16	0.208877	0.979661	0.442424	0.99005	1	10018	tags=94%, list=73%, signal=345%
GOBP_POSITIVE_REGULATION_OF_HEART_GROWTH	28	0.153156	0.979022	0.434156	0.990491	1	4771	tags=50%, list=35%, signal=76%
GOBP_ESTROGEN_METABOLIC_PROCESS	17	0.195563	0.978417	0.463654	0.990772	1	5400	tags=59%, list=39%, signal=97%
GOBP_DNA_REPAIR	485	0.0382509	0.977137	0.466535	0.992912	1	5557	tags=44%, list=40%, signal=71%
GOBP_DNA_DEPENDENT_DNA_REPLICATION	143	0.0698637	0.97705	0.443089	0.991765	1	10776	tags=85%, list=78%, signal=391%
GOBP_REGULATION_OF_TRANSLATIONAL_INITIATION	73	0.0967801	0.976702	0.473684	0.991339	1	8844	tags=74%, list=64%, signal=206%
GOBP_SYNAPTONEMAL_COMPLEX_ORGANIZATION	16	0.202085	0.976	0.46371	0.991887	1	8393	tags=81%, list=61%, signal=208%
GOBP_SUBPALLIUM_DEVELOPMENT	19	0.18705	0.975182	0.474333	0.992777	1	7560	tags=74%, list=55%, signal=164%
GOBP_HYALURONAN_CATABOLIC_PROCESS	15	0.208404	0.975047	0.445759	0.991788	1	5385	tags=60%, list=39%, signal=99%
GOBP_NEGATIVE_REGULATION_OF_LIPID_METABOLIC_PROCESS	74	0.0974788	0.974596	0.473786	0.991668	1	11855	tags=96%, list=86%, signal=694%
GOBP_REGULATION_OF_DNA_TEMPLATED_TRANSCRIPTION_ELONGATION	47	0.121804	0.974445	0.490798	0.990717	1	11199	tags=94%, list=81%, signal=504%
GOBP_MITOTIC_G2_M_TRANSITION_CHECKPOINT	30	0.15175	0.97331	0.475285	0.992527	1	3416	tags=40%, list=25%, signal=53%
GOBP_PYRIMIDINE_NUCLEOTIDE_CATABOLIC_PROCESS	18	0.191846	0.972906	0.476091	0.992292	1	9584	tags=89%, list=70%, signal=293%
GOBP_NEGATIVE_REGULATION_OF_GLIOGENESIS	27	0.153955	0.972161	0.478261	0.992994	1	7560	tags=70%, list=55%, signal=156%
GOBP_REGULATION_OF_CHROMOSOME_ORGANIZATION	237	0.0546302	0.972155	0.479757	0.991653	1	9759	tags=76%, list=71%, signal=259%
GOBP_POSITIVE_REGULATION_OF_ERBB_SIGNALING_PATHWAY	34	0.142584	0.971993	0.44316	0.990753	1	3704	tags=41%, list=27%, signal=56%
GOBP_POSITIVE_REGULATION_OF_APOPTOTIC_SIGNALING_PATHWAY	104	0.0828438	0.971332	0.482402	0.99117	1	8914	tags=73%, list=65%, signal=206%
GOBP_NEURAL_CREST_CELL_DIFFERENTIATION	79	0.0906563	0.971189	0.474088	0.990213	1	2762	tags=29%, list=20%, signal=36%
GOBP_LIPID_TRANSLOCATION	40	0.129545	0.971107	0.47448	0.989081	1	7502	tags=68%, list=55%, signal=148%
GOBP_PURINE_NUCLEOSIDE_MONOPHOSPHATE_METABOLIC_PROCESS	38	0.132827	0.970783	0.473161	0.9886	1	10839	tags=92%, list=79%, signal=434%
GOBP_ACTIN_FILAMENT_BASED_TRANSPORT	20	0.186041	0.970597	0.473461	0.98779	1	5693	tags=60%, list=41%, signal=102%
GOBP_SPINAL_CORD_DEVELOPMENT	73	0.0949707	0.97009	0.47012	0.987849	1	3408	tags=34%, list=25%, signal=45%
GOBP_LABYRINTHINE_LAYER_DEVELOPMENT	37	0.131575	0.970019	0.483051	0.986696	1	5254	tags=51%, list=38%, signal=83%
GOBP_ACTIVATION_OF_NF_KAPPAB_INDUCING_KINASE_ACTIVITY	15	0.209657	0.969643	0.478958	0.986281	1	8117	tags=80%, list=59%, signal=195%
GOBP_STARTLE_RESPONSE	15	0.205593	0.968919	0.455823	0.986935	1	1758	tags=33%, list=13%, signal=38%
GOBP_REGULATION_OF_MORPHOGENESIS_OF_A_BRANCHING_STRUCTURE	39	0.129198	0.968816	0.481328	0.985864	1	3515	tags=38%, list=26%, signal=52%
GOBP_NUCLEOTIDE_EXCISION_REPAIR_PREINCISION_COMPLEX_STABILIZATION	20	0.177823	0.968269	0.486081	0.986001	1	8555	tags=80%, list=62%, signal=212%
GOBP_MITOTIC_CELL_CYCLE_ARREST	16	0.203578	0.967964	0.485207	0.985516	1	4936	tags=56%, list=36%, signal=88%
GOBP_ACTIN_FILAMENT_SEVERING	15	0.203671	0.967301	0.476695	0.985905	1	5450	tags=60%, list=40%, signal=99%
GOBP_POSITIVE_REGULATION_OF_STRESS_FIBER_ASSEMBLY	43	0.12441	0.966974	0.478788	0.985533	1	3409	tags=37%, list=25%, signal=49%
GOBP_ACTIN_FILAMENT_BASED_MOVEMENT	128	0.0737041	0.966816	0.452472	0.984629	1	4687	tags=41%, list=34%, signal=62%
GOBP_NEGATIVE_REGULATION_OF_IMMUNE_RESPONSE	97	0.0842288	0.966637	0.471193	0.983752	1	9336	tags=76%, list=68%, signal=236%
GOBP_NEGATIVE_REGULATION_OF_SMOOTH_MUSCLE_CELL_DIFFERENTIATION	15	0.202535	0.966468	0.478873	0.982885	1	10964	tags=100%, list=80%, signal=494%
GOBP_NEGATIVE_REGULATION_OF_T_CELL_APOPTOTIC_PROCESS	15	0.204108	0.966408	0.474806	0.981741	1	5444	tags=60%, list=40%, signal=99%
GOBP_NEGATIVE_REGULATION_OF_GENE_EXPRESSION_EPIGENETIC	53	0.110901	0.966367	0.482176	0.980533	1	11189	tags=92%, list=81%, signal=495%
GOBP_REGULATION_OF_ENDOPLASMIC_RETICULUM_STRESS_INDUCED_INTRINSIC_APOPTOTIC_SIGNALING_PATHWAY	26	0.158298	0.966246	0.471173	0.979613	1	8401	tags=77%, list=61%, signal=197%
GOBP_RRNA_CATABOLIC_PROCESS	17	0.196437	0.966072	0.490946	0.978768	1	5388	tags=59%, list=39%, signal=97%
GOBP_NEGATIVE_REGULATION_OF_PHOSPHORYLATION	334	0.046555	0.965889	0.499018	0.977946	1	11639	tags=89%, list=85%, signal=568%
GOBP_REGULATION_OF_CHROMATIN_ORGANIZATION	153	0.0649397	0.965113	0.48	0.978762	1	11874	tags=93%, list=86%, signal=674%
GOBP_POSITIVE_REGULATION_OF_NEUROBLAST_PROLIFERATION	19	0.182943	0.964797	0.486034	0.978275	1	3999	tags=47%, list=29%, signal=67%
GOBP_REGULATION_OF_INCLUSION_BODY_ASSEMBLY	15	0.204239	0.963905	0.492	0.979445	1	7275	tags=73%, list=53%, signal=156%
GOBP_REGULATION_OF_ENDOTHELIAL_CELL_DIFFERENTIATION	29	0.152147	0.96354	0.470817	0.979173	1	5496	tags=55%, list=40%, signal=92%
GOBP_POSITIVE_REGULATION_OF_LIPID_TRANSPORT	58	0.105567	0.963532	0.496829	0.977908	1	2109	tags=26%, list=15%, signal=30%
GOBP_SODIUM_ION_HOMEOSTASIS	33	0.141279	0.963526	0.491194	0.976643	1	5976	tags=58%, list=43%, signal=102%
GOBP_CELL_CELL_ADHESION_MEDIATED_BY_CADHERIN	21	0.178454	0.962529	0.491903	0.978096	1	4750	tags=52%, list=35%, signal=80%
GOBP_VIRAL_RELEASE_FROM_HOST_CELL	31	0.148909	0.962012	0.489279	0.978146	1	4608	tags=48%, list=34%, signal=73%
GOBP_RNA_SPLICING_VIA_TRANSESTERIFICATION_REACTIONS	328	0.0461725	0.961892	0.508065	0.977161	1	6462	tags=52%, list=47%, signal=95%
GOBP_PROTEIN_IMPORT	170	0.063055	0.961736	0.507576	0.976301	1	7714	tags=62%, list=56%, signal=140%
GOBP_REGULATION_OF_ACUTE_INFLAMMATORY_RESPONSE	29	0.149523	0.96165	0.50996	0.975255	1	5058	tags=52%, list=37%, signal=82%
GOBP_NEGATIVE_REGULATION_OF_PROTEOLYSIS_INVOLVED_IN_CELLULAR_PROTEIN_CATABOLIC_PROCESS	54	0.111411	0.960753	0.475708	0.976352	1	9674	tags=81%, list=70%, signal=274%
GOBP_INTERLEUKIN_4_PRODUCTION	21	0.17528	0.960164	0.492366	0.97661	1	8721	tags=81%, list=63%, signal=221%
GOBP_REGULATION_OF_NEURON_PROJECTION_REGENERATION	29	0.147919	0.959027	0.505929	0.978399	1	7450	tags=69%, list=54%, signal=150%
GOBP_RIBOSOME_ASSEMBLY	57	0.109785	0.957354	0.488565	0.981562	1	12001	tags=98%, list=87%, signal=771%
GOBP_REGULATION_OF_CARBOHYDRATE_METABOLIC_PROCESS	172	0.0615412	0.956868	0.51462	0.981653	1	10592	tags=83%, list=77%, signal=358%
GOBP_NEUROMUSCULAR_PROCESS	67	0.101563	0.956618	0.485089	0.981003	1	2713	tags=30%, list=20%, signal=37%
GOBP_MONOCARBOXYLIC_ACID_METABOLIC_PROCESS	470	0.0388524	0.956088	0.490909	0.981099	1	5859	tags=46%, list=43%, signal=78%
GOBP_PYRIMIDINE_NUCLEOSIDE_MONOPHOSPHATE_METABOLIC_PROCESS	17	0.18809	0.954982	0.511583	0.982727	1	4694	tags=53%, list=34%, signal=80%
GOBP_PEPTIDYL_PROLINE_HYDROXYLATION	15	0.205273	0.954268	0.480573	0.983338	1	5428	tags=60%, list=39%, signal=99%
GOBP_POSITIVE_REGULATION_OF_CHROMATIN_ORGANIZATION	86	0.0861861	0.953681	0.506641	0.983532	1	11289	tags=91%, list=82%, signal=504%
GOBP_PURINE_NUCLEOBASE_METABOLIC_PROCESS	17	0.19181	0.953474	0.496212	0.982823	1	600	tags=24%, list=4%, signal=25%
GOBP_RELAXATION_OF_CARDIAC_MUSCLE	17	0.190884	0.953378	0.502	0.981784	1	7890	tags=76%, list=57%, signal=179%
GOBP_BLASTOCYST_DEVELOPMENT	78	0.0928784	0.953217	0.490644	0.980945	1	5955	tags=53%, list=43%, signal=92%
GOBP_NUCLEOBASE_CONTAINING_COMPOUND_TRANSPORT	217	0.0560107	0.952657	0.522593	0.981228	1	8363	tags=66%, list=61%, signal=167%
GOBP_VERY_LONG_CHAIN_FATTY_ACID_METABOLIC_PROCESS	30	0.143103	0.952164	0.461386	0.981317	1	2160	tags=30%, list=16%, signal=36%
GOBP_REGULATION_OF_DNA_TEMPLATED_TRANSCRIPTION_IN_RESPONSE_TO_STRESS	110	0.0764247	0.951308	0.490798	0.982317	1	8829	tags=72%, list=64%, signal=199%
GOBP_RESPONSE_TO_TUMOR_NECROSIS_FACTOR	229	0.0531555	0.951199	0.483101	0.981348	1	11886	tags=92%, list=86%, signal=666%
GOBP_NEGATIVE_REGULATION_OF_LIPID_TRANSPORT	25	0.161915	0.950755	0.502947	0.981268	1	9324	tags=84%, list=68%, signal=261%
GOBP_CELLULAR_RESPONSE_TO_LIPID	424	0.0408853	0.950634	0.486081	0.980336	1	10704	tags=82%, list=78%, signal=358%
GOBP_NEURON_FATE_COMMITMENT	37	0.132963	0.95031	0.544555	0.979942	1	5978	tags=57%, list=43%, signal=100%
GOBP_ACTIVATION_OF_CYSTEINE_TYPE_ENDOPEPTIDASE_ACTIVITY	15	0.204443	0.950092	0.499018	0.979296	1	4523	tags=53%, list=33%, signal=79%
GOBP_KIDNEY_MESENCHYME_DEVELOPMENT	16	0.193081	0.949522	0.502066	0.979583	1	4221	tags=50%, list=31%, signal=72%
GOBP_REGULATION_OF_CHONDROCYTE_DIFFERENTIATION	39	0.129878	0.949062	0.500986	0.97943	1	9850	tags=85%, list=72%, signal=298%
GOBP_MOVEMENT_IN_HOST_ENVIRONMENT	139	0.0676577	0.947713	0.501916	0.981717	1	11341	tags=89%, list=83%, signal=505%
GOBP_INFLAMMATORY_RESPONSE	468	0.0386411	0.946769	0.50495	0.982918	1	5654	tags=45%, list=41%, signal=74%
GOBP_IRON_SULFUR_CLUSTER_ASSEMBLY	20	0.173007	0.945639	0.5	0.984607	1	3810	tags=45%, list=28%, signal=62%
GOBP_POSITIVE_REGULATION_OF_TYPE_I_INTERFERON_PRODUCTION	71	0.0969663	0.943744	0.529289	0.988309	1	6030	tags=54%, list=44%, signal=95%
GOBP_MITOTIC_SISTER_CHROMATID_SEGREGATION	139	0.0676234	0.943113	0.503185	0.98873	1	7188	tags=59%, list=52%, signal=122%
GOBP_NEGATIVE_REGULATION_OF_CYCLIN_DEPENDENT_PROTEIN_KINASE_ACTIVITY	28	0.149626	0.94238	0.518	0.989341	1	7765	tags=71%, list=56%, signal=164%
GOBP_NEGATIVE_REGULATION_OF_OXIDATIVE_STRESS_INDUCED_CELL_DEATH	34	0.133168	0.942331	0.531128	0.988238	1	5046	tags=50%, list=37%, signal=79%
GOBP_REGULATION_OF_PROTEIN_CATABOLIC_PROCESS	344	0.0452518	0.942289	0.515748	0.987112	1	11700	tags=90%, list=85%, signal=586%
GOBP_BILE_ACID_BIOSYNTHETIC_PROCESS	25	0.157018	0.942124	0.5074	0.986339	1	6642	tags=64%, list=48%, signal=124%
GOBP_POSITIVE_REGULATION_OF_FIBROBLAST_PROLIFERATION	38	0.126964	0.941501	0.519231	0.986713	1	7302	tags=66%, list=53%, signal=140%
GOBP_REGULATION_OF_RESPONSE_TO_REACTIVE_OXYGEN_SPECIES	27	0.154781	0.940553	0.529412	0.987937	1	4494	tags=48%, list=33%, signal=71%
GOBP_EPIDERMIS_MORPHOGENESIS	23	0.165159	0.940339	0.521739	0.987244	1	5502	tags=57%, list=40%, signal=94%
GOBP_SOMITE_DEVELOPMENT	68	0.0969139	0.939776	0.524366	0.9875	1	6355	tags=56%, list=46%, signal=103%
GOBP_REGULATION_OF_PEPTIDASE_ACTIVITY	302	0.0477403	0.939621	0.521576	0.986684	1	4364	tags=36%, list=32%, signal=52%
GOBP_OOGENESIS	59	0.101877	0.938322	0.534654	0.988842	1	6992	tags=61%, list=51%, signal=124%
GOBP_DETOXIFICATION	89	0.0849291	0.93806	0.541667	0.988281	1	5326	tags=47%, list=39%, signal=77%
GOBP_ANION_HOMEOSTASIS	23	0.160356	0.937462	0.520833	0.98855	1	1982	tags=30%, list=14%, signal=36%
GOBP_DEVELOPMENT_OF_PRIMARY_FEMALE_SEXUAL_CHARACTERISTICS	81	0.0892006	0.936845	0.535294	0.988909	1	9132	tags=75%, list=66%, signal=223%
GOBP_MESONEPHROS_DEVELOPMENT	73	0.0947362	0.936612	0.509203	0.988279	1	2658	tags=29%, list=19%, signal=35%
GOBP_HISTONE_DEUBIQUITINATION	23	0.165425	0.936348	0.499025	0.987772	1	6096	tags=61%, list=44%, signal=109%
GOBP_RESPONSE_TO_PEPTIDE_HORMONE	355	0.0428999	0.935304	0.56	0.98927	1	10189	tags=78%, list=74%, signal=295%
GOBP_REGULATION_OF_SYNCYTIUM_FORMATION_BY_PLASMA_MEMBRANE_FUSION	15	0.199592	0.93491	0.511111	0.989058	1	5506	tags=60%, list=40%, signal=100%
GOBP_REGULATION_OF_HEART_GROWTH	53	0.106084	0.933418	0.507337	0.991819	1	4771	tags=45%, list=35%, signal=69%
GOBP_PLASMA_MEMBRANE_ORGANIZATION	95	0.0803836	0.932738	0.515686	0.992306	1	3966	tags=37%, list=29%, signal=51%
GOBP_GOLGI_TO_PLASMA_MEMBRANE_TRANSPORT	56	0.107427	0.932737	0.513513	0.991093	1	4174	tags=41%, list=30%, signal=59%
GOBP_POLYOL_METABOLIC_PROCESS	108	0.0768604	0.932566	0.515528	0.990326	1	2260	tags=24%, list=16%, signal=29%
GOBP_SKELETAL_MUSCLE_CELL_DIFFERENTIATION	51	0.112858	0.931344	0.526	0.992251	1	3844	tags=39%, list=28%, signal=54%
GOBP_NEGATIVE_REGULATION_OF_PROTEIN_LOCALIZATION_TO_NUCLEUS	25	0.156892	0.930947	0.525194	0.992104	1	2245	tags=32%, list=16%, signal=38%
GOBP_PHOSPHOLIPID_DEPHOSPHORYLATION	40	0.125496	0.930673	0.544355	0.991613	1	4121	tags=43%, list=30%, signal=61%
GOBP_SCHWANN_CELL_DEVELOPMENT	28	0.148715	0.93012	0.536539	0.991877	1	4341	tags=46%, list=32%, signal=68%
GOBP_NEGATIVE_REGULATION_OF_LEUKOCYTE_APOPTOTIC_PROCESS	34	0.133627	0.929815	0.520161	0.991431	1	5444	tags=53%, list=40%, signal=87%
GOBP_INTRINSIC_APOPTOTIC_SIGNALING_PATHWAY_IN_RESPONSE_TO_DNA_DAMAGE_BY_P53_CLASS_MEDIATOR	42	0.119965	0.929758	0.548	0.990356	1	646	tags=17%, list=5%, signal=17%
GOBP_EAR_MORPHOGENESIS	80	0.0883598	0.929181	0.545802	0.990647	1	5149	tags=46%, list=37%, signal=74%
GOBP_NEGATIVE_REGULATION_OF_MUSCLE_HYPERTROPHY	23	0.160055	0.928881	0.537223	0.990243	1	7365	tags=70%, list=54%, signal=150%
GOBP_NEGATIVE_REGULATION_OF_STRIATED_MUSCLE_CELL_DIFFERENTIATION	27	0.149177	0.92874	0.522541	0.989408	1	9662	tags=85%, list=70%, signal=286%
GOBP_SMOOTH_MUSCLE_CELL_PROLIFERATION	110	0.075398	0.928585	0.528112	0.98862	1	8843	tags=72%, list=64%, signal=200%
GOBP_PHOSPHATIDYLINOSITOL_DEPHOSPHORYLATION	27	0.14486	0.927972	0.544492	0.989003	1	4121	tags=44%, list=30%, signal=63%
GOBP_FLUID_TRANSPORT	19	0.174389	0.927819	0.530488	0.988157	1	1946	tags=32%, list=14%, signal=37%
GOBP_NEGATIVE_REGULATION_OF_CATION_TRANSMEMBRANE_TRANSPORT	66	0.0977339	0.927099	0.531828	0.988833	1	10117	tags=83%, list=74%, signal=314%
GOBP_POSITIVE_REGULATION_OF_PROTEIN_DEPOLYMERIZATION	17	0.188857	0.926895	0.530333	0.988164	1	9535	tags=88%, list=69%, signal=288%
GOBP_REGULATION_OF_MICROTUBULE_CYTOSKELETON_ORGANIZATION	127	0.070614	0.926526	0.521008	0.987907	1	11268	tags=89%, list=82%, signal=489%
GOBP_NEGATIVE_REGULATION_OF_ALPHA_BETA_T_CELL_DIFFERENTIATION	19	0.178227	0.926419	0.514228	0.987008	1	10575	tags=95%, list=77%, signal=410%
GOBP_CELLULAR_RESPONSE_TO_INORGANIC_SUBSTANCE	179	0.0591593	0.926295	0.537572	0.986144	1	10485	tags=82%, list=76%, signal=342%
GOBP_REGULATION_OF_TRANSLATIONAL_FIDELITY	15	0.194888	0.926098	0.550201	0.985459	1	11069	tags=100%, list=81%, signal=513%
GOBP_CELLULAR_RESPONSE_TO_OSMOTIC_STRESS	37	0.130459	0.926008	0.542169	0.984506	1	10842	tags=92%, list=79%, signal=434%
GOBP_HEPATICOBILIARY_SYSTEM_DEVELOPMENT	115	0.0727657	0.925363	0.544401	0.984946	1	4386	tags=39%, list=32%, signal=57%
GOBP_POSITIVE_REGULATION_OF_PHOSPHOPROTEIN_PHOSPHATASE_ACTIVITY	19	0.180792	0.924776	0.543825	0.985314	1	4752	tags=53%, list=35%, signal=80%
GOBP_POSITIVE_REGULATION_OF_LEUKOCYTE_ADHESION_TO_VASCULAR_ENDOTHELIAL_CELL	15	0.196024	0.924464	0.525692	0.984851	1	5555	tags=60%, list=40%, signal=101%
GOBP_PANCREAS_DEVELOPMENT	54	0.108027	0.924232	0.534381	0.984266	1	5902	tags=54%, list=43%, signal=94%
GOBP_NEGATIVE_REGULATION_OF_CELL_CYCLE_PHASE_TRANSITION	219	0.0531326	0.924092	0.521415	0.983497	1	7440	tags=59%, list=54%, signal=127%
GOBP_BRANCHING_INVOLVED_IN_SALIVARY_GLAND_MORPHOGENESIS	17	0.183947	0.923531	0.544534	0.983779	1	10411	tags=94%, list=76%, signal=387%
GOBP_REGULATION_OF_GLUCONEOGENESIS	34	0.13346	0.923055	0.54433	0.983786	1	11915	tags=100%, list=87%, signal=749%
GOBP_SENSORY_PERCEPTION_OF_TEMPERATURE_STIMULUS	17	0.183403	0.922969	0.523517	0.982842	1	1524	tags=29%, list=11%, signal=33%
GOBP_INSULIN_SECRETION_INVOLVED_IN_CELLULAR_RESPONSE_TO_GLUCOSE_STIMULUS	53	0.107531	0.922652	0.552	0.982458	1	9679	tags=81%, list=70%, signal=273%
GOBP_G0_TO_G1_TRANSITION	40	0.122103	0.922421	0.503937	0.981879	1	7604	tags=68%, list=55%, signal=151%
GOBP_REGULATION_OF_OXIDATIVE_PHOSPHORYLATION	20	0.170778	0.92202	0.538752	0.981711	1	2466	tags=35%, list=18%, signal=43%
GOBP_POSITIVE_REGULATION_OF_CREB_TRANSCRIPTION_FACTOR_ACTIVITY	17	0.184727	0.921899	0.551148	0.980857	1	3123	tags=41%, list=23%, signal=53%
GOBP_ADAPTIVE_THERMOGENESIS	131	0.0681708	0.921762	0.543825	0.980046	1	1904	tags=21%, list=14%, signal=24%
GOBP_MUSCLE_STRUCTURE_DEVELOPMENT	474	0.0364677	0.92129	0.531568	0.980079	1	8012	tags=62%, list=58%, signal=143%
GOBP_CD4_POSITIVE_ALPHA_BETA_T_CELL_DIFFERENTIATION	55	0.105614	0.92097	0.554192	0.979768	1	5551	tags=51%, list=40%, signal=85%
GOBP_CYTOPLASMIC_PATTERN_RECOGNITION_RECEPTOR_SIGNALING_PATHWAY	65	0.0981878	0.920435	0.529293	0.979907	1	5000	tags=46%, list=36%, signal=72%
GOBP_NEGATIVE_REGULATION_OF_ACTIN_FILAMENT_DEPOLYMERIZATION	37	0.128734	0.919837	0.530534	0.98027	1	6779	tags=62%, list=49%, signal=122%
GOBP_REGULATION_OF_ANOIKIS	19	0.175724	0.918892	0.557114	0.981433	1	6992	tags=68%, list=51%, signal=139%
GOBP_ERROR_PRONE_TRANSLESION_SYNTHESIS	21	0.16587	0.918736	0.541353	0.98066	1	2959	tags=38%, list=22%, signal=48%
GOBP_RESPONSE_TO_FUNGUS	20	0.172272	0.918589	0.537678	0.97987	1	5882	tags=60%, list=43%, signal=105%
GOBP_REGULATION_OF_PRODUCTION_OF_MOLECULAR_MEDIATOR_OF_IMMUNE_RESPONSE	93	0.0825649	0.917625	0.548654	0.981152	1	4784	tags=43%, list=35%, signal=66%
GOBP_RESPONSE_TO_COLD	40	0.122096	0.915844	0.558882	0.984484	1	9666	tags=83%, list=70%, signal=277%
GOBP_GLUTAMINE_FAMILY_AMINO_ACID_CATABOLIC_PROCESS	22	0.166185	0.915342	0.534615	0.984601	1	2092	tags=32%, list=15%, signal=37%
GOBP_RRNA_METHYLATION	22	0.165284	0.914943	0.537678	0.984464	1	3354	tags=41%, list=24%, signal=54%
GOBP_CELLULAR_DEFENSE_RESPONSE	30	0.138349	0.914742	0.550201	0.983793	1	8640	tags=77%, list=63%, signal=206%
GOBP_CONNECTIVE_TISSUE_DEVELOPMENT	189	0.0584177	0.914273	0.55283	0.983848	1	2989	tags=28%, list=22%, signal=35%
GOBP_DNA_TEMPLATED_TRANSCRIPTION_ELONGATION	106	0.0766447	0.914213	0.57	0.982857	1	6864	tags=58%, list=50%, signal=114%
GOBP_G2_DNA_DAMAGE_CHECKPOINT	28	0.147861	0.914052	0.545825	0.982138	1	2389	tags=32%, list=17%, signal=39%
GOBP_NEGATIVE_REGULATION_OF_CELLULAR_RESPONSE_TO_GROWTH_FACTOR_STIMULUS	79	0.0878759	0.913728	0.536145	0.9818	1	6976	tags=59%, list=51%, signal=120%
GOBP_MYOTUBE_DIFFERENTIATION	79	0.0885344	0.913518	0.524655	0.981182	1	3487	tags=34%, list=25%, signal=46%
GOBP_CARBOHYDRATE_TRANSPORT	108	0.075121	0.913171	0.559846	0.980901	1	11575	tags=92%, list=84%, signal=576%
GOBP_DNA_DEPENDENT_DNA_REPLICATION_MAINTENANCE_OF_FIDELITY	43	0.115347	0.912821	0.542406	0.980643	1	9607	tags=81%, list=70%, signal=269%
GOBP_CELLULAR_RESPONSE_TO_INTERFERON_BETA	16	0.188565	0.911976	0.559118	0.981665	1	4283	tags=50%, list=31%, signal=73%
GOBP_POSITIVE_REGULATION_OF_VIRAL_PROCESS	79	0.0881686	0.911463	0.53373	0.981805	1	9060	tags=75%, list=66%, signal=218%
GOBP_POSITIVE_REGULATION_OF_ISOTYPE_SWITCHING	17	0.180597	0.911384	0.55106	0.980888	1	10457	tags=94%, list=76%, signal=393%
GOBP_RESPONSE_TO_ANTIBIOTIC	38	0.122821	0.910095	0.563601	0.982945	1	1571	tags=24%, list=11%, signal=27%
GOBP_CHAPERONE_MEDIATED_PROTEIN_FOLDING	57	0.101826	0.909931	0.561587	0.982239	1	6081	tags=54%, list=44%, signal=97%
GOBP_EPIBOLY	29	0.139389	0.909153	0.559184	0.982905	1	4249	tags=45%, list=31%, signal=65%
GOBP_REGULATION_OF_BIOMINERALIZATION	80	0.0855481	0.908903	0.571138	0.982343	1	10514	tags=85%, list=76%, signal=359%
GOBP_RESPONSE_TO_GROWTH_HORMONE	28	0.14495	0.908701	0.552743	0.981727	1	8811	tags=79%, list=64%, signal=218%
GOBP_ENDOTHELIAL_CELL_PROLIFERATION	121	0.0714789	0.907803	0.522088	0.982818	1	9363	tags=75%, list=68%, signal=234%
GOBP_POSITIVE_REGULATION_OF_GRANULOCYTE_CHEMOTAXIS	18	0.181405	0.907715	0.548319	0.981907	1	8200	tags=78%, list=60%, signal=193%
GOBP_CELLULAR_RESPONSE_TO_GROWTH_HORMONE_STIMULUS	17	0.182696	0.907592	0.553279	0.9811	1	8811	tags=82%, list=64%, signal=229%
GOBP_FATTY_ACYL_COA_BIOSYNTHETIC_PROCESS	27	0.149347	0.906509	0.537255	0.982783	1	2023	tags=30%, list=15%, signal=35%
GOBP_PEPTIDYL_TYROSINE_AUTOPHOSPHORYLATION	18	0.179341	0.906368	0.575693	0.98202	1	2119	tags=33%, list=15%, signal=39%
GOBP_NEGATIVE_REGULATION_OF_CARBOHYDRATE_METABOLIC_PROCESS	38	0.126426	0.905698	0.561616	0.982457	1	10565	tags=89%, list=77%, signal=386%
GOBP_LIPID_HOMEOSTASIS	95	0.0801608	0.905397	0.564612	0.982111	1	10625	tags=85%, list=77%, signal=373%
GOBP_RIBONUCLEOSIDE_MONOPHOSPHATE_BIOSYNTHETIC_PROCESS	30	0.140872	0.904662	0.552521	0.98278	1	9980	tags=87%, list=73%, signal=316%
GOBP_POSITIVE_REGULATION_OF_PROTEIN_CONTAINING_COMPLEX_DISASSEMBLY	30	0.139764	0.904645	0.543569	0.981702	1	9537	tags=83%, list=69%, signal=272%
GOBP_NEURON_MATURATION	43	0.113879	0.90418	0.574	0.981723	1	4832	tags=47%, list=35%, signal=71%
GOBP_BRANCH_ELONGATION_OF_AN_EPITHELIUM	16	0.185397	0.902469	0.552894	0.984788	1	7763	tags=75%, list=56%, signal=172%
GOBP_NEGATIVE_REGULATION_OF_LIPID_STORAGE	16	0.190495	0.902205	0.578838	0.984291	1	7693	tags=75%, list=56%, signal=170%
GOBP_METAPHASE_ANAPHASE_TRANSITION_OF_CELL_CYCLE	56	0.102429	0.902082	0.550584	0.983504	1	7188	tags=63%, list=52%, signal=130%
GOBP_PYRIMIDINE_CONTAINING_COMPOUND_METABOLIC_PROCESS	69	0.0923607	0.900686	0.579143	0.985793	1	8099	tags=68%, list=59%, signal=165%
GOBP_LUNG_EPITHELIUM_DEVELOPMENT	28	0.140347	0.898676	0.571138	0.989729	1	2983	tags=36%, list=22%, signal=46%
GOBP_REGULATION_OF_LIPID_STORAGE	42	0.120007	0.898578	0.554393	0.988864	1	8173	tags=71%, list=59%, signal=176%
GOBP_EPITHELIAL_CELL_DIFFERENTIATION	444	0.0365887	0.89835	0.596154	0.988312	1	5085	tags=41%, list=37%, signal=62%
GOBP_LEUKOCYTE_CHEMOTAXIS	134	0.0656587	0.898149	0.562016	0.987699	1	6286	tags=52%, list=46%, signal=95%
GOBP_FOAM_CELL_DIFFERENTIATION	26	0.146743	0.898075	0.574113	0.986771	1	11203	tags=96%, list=82%, signal=519%
GOBP_REGULATION_OF_EMBRYONIC_DEVELOPMENT	48	0.108447	0.897986	0.589178	0.985859	1	1950	tags=25%, list=14%, signal=29%
GOBP_NEGATIVE_REGULATION_OF_METAPHASE_ANAPHASE_TRANSITION_OF_CELL_CYCLE	36	0.124021	0.897408	0.591171	0.986112	1	2117	tags=28%, list=15%, signal=33%
GOBP_VASCULAR_ENDOTHELIAL_GROWTH_FACTOR_SIGNALING_PATHWAY	38	0.123547	0.897269	0.554902	0.985349	1	3008	tags=34%, list=22%, signal=44%
GOBP_REGULATION_OF_NIK_NF_KAPPAB_SIGNALING	76	0.0863531	0.896905	0.585714	0.985137	1	10575	tags=86%, list=77%, signal=369%
GOBP_REGULATION_OF_CELL_FATE_COMMITMENT	16	0.189448	0.896564	0.59144	0.984855	1	5130	tags=56%, list=37%, signal=90%
GOBP_INSULIN_RECEPTOR_SIGNALING_PATHWAY	124	0.0679072	0.896564	0.578125	0.983764	1	11268	tags=89%, list=82%, signal=488%
GOBP_NEGATIVE_REGULATION_OF_OXIDATIVE_STRESS_INDUCED_INTRINSIC_APOPTOTIC_SIGNALING_PATHWAY	17	0.176449	0.896137	0.578629	0.983746	1	6471	tags=65%, list=47%, signal=122%
GOBP_LIPOPOLYSACCHARIDE_MEDIATED_SIGNALING_PATHWAY	44	0.113855	0.895787	0.573171	0.983498	1	6874	tags=61%, list=50%, signal=122%
GOBP_POSITIVE_REGULATION_OF_OSTEOBLAST_DIFFERENTIATION	53	0.104109	0.895321	0.590196	0.983535	1	11282	tags=92%, list=82%, signal=514%
GOBP_FEMALE_GAMETE_GENERATION	92	0.0787538	0.894431	0.563147	0.98457	1	6992	tags=59%, list=51%, signal=119%
GOBP_RNA_PHOSPHODIESTER_BOND_HYDROLYSIS	132	0.0665291	0.893947	0.544177	0.984654	1	3467	tags=32%, list=25%, signal=42%
GOBP_NEGATIVE_REGULATION_OF_RESPONSE_TO_EXTERNAL_STIMULUS	252	0.0497135	0.893902	0.592357	0.983683	1	8874	tags=69%, list=65%, signal=192%
GOBP_ENDOCARDIAL_CUSHION_MORPHOGENESIS	29	0.138441	0.892453	0.582524	0.986007	1	5210	tags=52%, list=38%, signal=83%
GOBP_SOMITOGENESIS	51	0.106634	0.89238	0.59309	0.985115	1	6355	tags=57%, list=46%, signal=105%
GOBP_CGMP_MEDIATED_SIGNALING	17	0.178981	0.892293	0.564453	0.984236	1	8862	tags=82%, list=64%, signal=231%
GOBP_MITOCHONDRIAL_ELECTRON_TRANSPORT_CYTOCHROME_C_TO_OXYGEN	19	0.17164	0.891664	0.582846	0.98459	1	8495	tags=79%, list=62%, signal=206%
GOBP_NEGATIVE_REGULATION_OF_INTRINSIC_APOPTOTIC_SIGNALING_PATHWAY_BY_P53_CLASS_MEDIATOR	17	0.178159	0.890927	0.59761	0.985261	1	1596	tags=29%, list=12%, signal=33%
GOBP_RESPONSE_TO_ACTIVITY	53	0.103105	0.890586	0.589844	0.985048	1	3515	tags=36%, list=26%, signal=48%
GOBP_KERATINOCYTE_PROLIFERATION	32	0.129835	0.890537	0.607004	0.984086	1	5521	tags=53%, list=40%, signal=89%
GOBP_REGULATION_OF_LEUKOCYTE_ADHESION_TO_VASCULAR_ENDOTHELIAL_CELL	21	0.167494	0.890528	0.576923	0.983033	1	5555	tags=57%, list=40%, signal=96%
GOBP_CELLULAR_RESPONSE_TO_ABIOTIC_STIMULUS	264	0.0477472	0.889352	0.566731	0.984713	1	6020	tags=48%, list=44%, signal=85%
GOBP_CARBOHYDRATE_TRANSMEMBRANE_TRANSPORT	81	0.0842867	0.889169	0.586139	0.984077	1	11575	tags=93%, list=84%, signal=583%
GOBP_T_CELL_DIFFERENTIATION_INVOLVED_IN_IMMUNE_RESPONSE	48	0.108282	0.888311	0.609849	0.985035	1	11689	tags=96%, list=85%, signal=638%
GOBP_NEGATIVE_REGULATION_OF_MUSCLE_CONTRACTION	18	0.175651	0.888288	0.596386	0.984012	1	10570	tags=94%, list=77%, signal=408%
GOBP_PROTEIN_HOMOTETRAMERIZATION	46	0.110933	0.888229	0.588469	0.983064	1	7444	tags=65%, list=54%, signal=142%
GOBP_BARBED_END_ACTIN_FILAMENT_CAPPING	22	0.155673	0.888176	0.580392	0.982114	1	6610	tags=64%, list=48%, signal=122%
GOBP_POSITIVE_REGULATION_OF_CILIUM_ASSEMBLY	19	0.170586	0.887364	0.590631	0.982908	1	7786	tags=74%, list=57%, signal=170%
GOBP_CELLULAR_GLUCOSE_HOMEOSTASIS	115	0.0702963	0.885413	0.601942	0.986418	1	9679	tags=77%, list=70%, signal=259%
GOBP_GLYCOSYLCERAMIDE_METABOLIC_PROCESS	16	0.179525	0.883929	0.605372	0.988807	1	3548	tags=44%, list=26%, signal=59%
GOBP_REGULATION_OF_TOLL_LIKE_RECEPTOR_4_SIGNALING_PATHWAY	18	0.175287	0.883802	0.59481	0.988045	1	10575	tags=94%, list=77%, signal=409%
GOBP_ICOSANOID_TRANSPORT	31	0.132814	0.883489	0.566667	0.987721	1	6159	tags=58%, list=45%, signal=105%
GOBP_REGULATION_OF_SMALL_MOLECULE_METABOLIC_PROCESS	353	0.040676	0.88302	0.581781	0.987735	1	12694	tags=96%, list=92%, signal=1226%
GOBP_AORTA_MORPHOGENESIS	27	0.143499	0.882124	0.596	0.98885	1	5667	tags=56%, list=41%, signal=94%
GOBP_C21_STEROID_HORMONE_BIOSYNTHETIC_PROCESS	21	0.156066	0.881971	0.615385	0.988111	1	2439	tags=33%, list=18%, signal=40%
GOBP_MEGAKARYOCYTE_DEVELOPMENT	15	0.186483	0.881089	0.581345	0.989137	1	5686	tags=60%, list=41%, signal=102%
GOBP_BENZENE_CONTAINING_COMPOUND_METABOLIC_PROCESS	17	0.181419	0.880559	0.57529	0.989295	1	3977	tags=47%, list=29%, signal=66%
GOBP_GLYCOSYL_COMPOUND_METABOLIC_PROCESS	100	0.0756192	0.880485	0.570297	0.988422	1	7902	tags=65%, list=57%, signal=152%
GOBP_INTERFERON_GAMMA_MEDIATED_SIGNALING_PATHWAY	67	0.0908877	0.879392	0.595142	0.989909	1	5321	tags=48%, list=39%, signal=78%
GOBP_STEROID_CATABOLIC_PROCESS	15	0.191916	0.879388	0.617934	0.988857	1	4695	tags=53%, list=34%, signal=81%
GOBP_NEGATIVE_REGULATION_OF_MYOBLAST_DIFFERENTIATION	18	0.176549	0.879351	0.617063	0.987898	1	7503	tags=72%, list=55%, signal=159%
GOBP_NEGATIVE_REGULATION_OF_ATP_METABOLIC_PROCESS	23	0.154926	0.878715	0.60084	0.988276	1	9826	tags=87%, list=71%, signal=304%
GOBP_PEPTIDYL_L_CYSTEINE_S_PALMITOYLATION	21	0.162311	0.877971	0.589796	0.988893	1	8899	tags=81%, list=65%, signal=229%
GOBP_POSITIVE_REGULATION_OF_RNA_SPLICING	32	0.130792	0.877969	0.558763	0.987844	1	6367	tags=59%, list=46%, signal=110%
GOBP_IMPORT_INTO_NUCLEUS	141	0.0640284	0.877551	0.598826	0.987713	1	7317	tags=60%, list=53%, signal=126%
GOBP_LIPID_IMPORT_INTO_CELL	33	0.130301	0.877398	0.587607	0.987009	1	10292	tags=88%, list=75%, signal=349%
GOBP_NEURON_PROJECTION_REGENERATION	51	0.105401	0.876622	0.574953	0.987771	1	7450	tags=65%, list=54%, signal=141%
GOBP_NUCLEAR_TRANSCRIBED_MRNA_CATABOLIC_PROCESS_DEADENYLATION_DEPENDENT_DECAY	69	0.0915119	0.876231	0.554702	0.987614	1	5720	tags=51%, list=42%, signal=86%
GOBP_REGULATION_OF_MEMBRANE_LIPID_DISTRIBUTION	46	0.1067	0.875664	0.600386	0.987865	1	7502	tags=65%, list=55%, signal=143%
GOBP_NEGATIVE_REGULATION_OF_BLOOD_PRESSURE	28	0.136958	0.874765	0.612121	0.98892	1	6466	tags=61%, list=47%, signal=114%
GOBP_POSITIVE_REGULATION_OF_DNA_BINDING_TRANSCRIPTION_FACTOR_ACTIVITY	220	0.0500584	0.874672	0.616601	0.988096	1	9319	tags=73%, list=68%, signal=222%
GOBP_REPLICATIVE_SENESCENCE	15	0.186775	0.874341	0.599585	0.98782	1	10264	tags=93%, list=75%, signal=368%
GOBP_REGULATION_OF_ENDOCRINE_PROCESS	24	0.148393	0.873986	0.617934	0.987586	1	11136	tags=96%, list=81%, signal=504%
GOBP_POSITIVE_REGULATION_OF_MITOCHONDRIAL_FISSION	15	0.184896	0.87375	0.616935	0.987093	1	8457	tags=80%, list=62%, signal=208%
GOBP_REGULATION_OF_MITOCHONDRIAL_MEMBRANE_PERMEABILITY	67	0.0928027	0.8736	0.614458	0.986396	1	3038	tags=31%, list=22%, signal=40%
GOBP_CELLULAR_RESPONSE_TO_TOXIC_SUBSTANCE	83	0.0828488	0.873548	0.589069	0.985482	1	5326	tags=47%, list=39%, signal=76%
GOBP_DENDRITIC_CELL_MIGRATION	20	0.166203	0.87311	0.624288	0.98542	1	5278	tags=55%, list=38%, signal=89%
GOBP_RECEPTOR_CATABOLIC_PROCESS	35	0.126835	0.87288	0.598837	0.984863	1	10435	tags=89%, list=76%, signal=367%
GOBP_PURINE_NUCLEOSIDE_MONOPHOSPHATE_BIOSYNTHETIC_PROCESS	20	0.161642	0.871594	0.597194	0.986885	1	10839	tags=95%, list=79%, signal=449%
GOBP_PURINERGIC_NUCLEOTIDE_RECEPTOR_SIGNALING_PATHWAY	22	0.150215	0.870828	0.63	0.987609	1	9809	tags=86%, list=71%, signal=301%
GOBP_NEPHRON_MORPHOGENESIS	55	0.0994695	0.870026	0.623679	0.988438	1	2636	tags=29%, list=19%, signal=36%
GOBP_SKELETAL_SYSTEM_MORPHOGENESIS	153	0.0602501	0.868317	0.605317	0.991388	1	6637	tags=54%, list=48%, signal=104%
GOBP_TRNA_METHYLATION	36	0.118527	0.86784	0.616142	0.991467	1	2956	tags=33%, list=22%, signal=42%
GOBP_MEMBRANE_PROTEIN_PROTEOLYSIS	51	0.102601	0.867495	0.628803	0.991248	1	4254	tags=41%, list=31%, signal=59%
GOBP_HISTONE_PHOSPHORYLATION	29	0.133776	0.866611	0.640316	0.992205	1	7644	tags=69%, list=56%, signal=155%
GOBP_INTERLEUKIN_6_PRODUCTION	98	0.0748439	0.865819	0.623301	0.992957	1	5570	tags=48%, list=41%, signal=80%
GOBP_POSITIVE_REGULATION_OF_NIK_NF_KAPPAB_SIGNALING	53	0.0989185	0.865744	0.64135	0.992094	1	10575	tags=87%, list=77%, signal=375%
GOBP_STEM_CELL_DIFFERENTIATION	212	0.0517565	0.865638	0.645914	0.991301	1	7598	tags=60%, list=55%, signal=133%
GOBP_RESPONSE_TO_LEPTIN	21	0.156576	0.86553	0.642147	0.990481	1	11596	tags=100%, list=84%, signal=638%
GOBP_CD4_POSITIVE_ALPHA_BETA_T_CELL_ACTIVATION	67	0.0909969	0.865088	0.673913	0.990457	1	5935	tags=52%, list=43%, signal=91%
GOBP_REGULATION_OF_CELL_CYCLE_G1_S_PHASE_TRANSITION	147	0.0604861	0.863899	0.616	0.992164	1	8808	tags=70%, list=64%, signal=193%
GOBP_POSITIVE_REGULATION_OF_HORMONE_SECRETION	83	0.0811637	0.863621	0.611524	0.991759	1	9655	tags=78%, list=70%, signal=262%
GOBP_SMOOTH_MUSCLE_CELL_MIGRATION	59	0.096406	0.863542	0.623984	0.990912	1	5436	tags=49%, list=40%, signal=81%
GOBP_CYCLIC_NUCLEOTIDE_BIOSYNTHETIC_PROCESS	18	0.172907	0.86331	0.614314	0.990437	1	9844	tags=89%, list=72%, signal=313%
GOBP_HISTONE_UBIQUITINATION	45	0.111223	0.862924	0.607884	0.990304	1	8861	tags=76%, list=64%, signal=212%
GOBP_ARTERY_DEVELOPMENT	74	0.0846987	0.862613	0.633266	0.989958	1	5714	tags=50%, list=42%, signal=85%
GOBP_SENSORY_ORGAN_MORPHOGENESIS	190	0.0546202	0.862083	0.608787	0.990121	1	6638	tags=54%, list=48%, signal=102%
GOBP_PYRIMIDINE_DEOXYRIBONUCLEOTIDE_METABOLIC_PROCESS	21	0.157554	0.86066	0.625969	0.992351	1	10928	tags=95%, list=79%, signal=464%
GOBP_DEOXYRIBONUCLEOTIDE_METABOLIC_PROCESS	37	0.119079	0.860649	0.602911	0.991355	1	10998	tags=92%, list=80%, signal=458%
GOBP_POSITIVE_REGULATION_OF_CELL_DIVISION	59	0.0939825	0.860227	0.617822	0.991335	1	7799	tags=66%, list=57%, signal=152%
GOBP_POSITIVE_REGULATION_OF_POTASSIUM_ION_TRANSMEMBRANE_TRANSPORTER_ACTIVITY	19	0.164796	0.859917	0.604508	0.99102	1	7142	tags=68%, list=52%, signal=142%
GOBP_STEROID_HORMONE_SECRETION	15	0.184983	0.859637	0.627572	0.99068	1	6623	tags=67%, list=48%, signal=129%
GOBP_POSITIVE_REGULATION_OF_DEVELOPMENTAL_GROWTH	134	0.0637519	0.859614	0.62963	0.989719	1	9492	tags=75%, list=69%, signal=241%
GOBP_REGULATION_OF_PEPTIDYL_THREONINE_PHOSPHORYLATION	43	0.110967	0.859139	0.608209	0.989796	1	8708	tags=74%, list=63%, signal=202%
GOBP_LIPID_LOCALIZATION	368	0.0393711	0.858527	0.622363	0.990158	1	6420	tags=51%, list=47%, signal=92%
GOBP_OLIGOSACCHARIDE_LIPID_INTERMEDIATE_BIOSYNTHETIC_PROCESS	20	0.159813	0.858282	0.629703	0.989695	1	6053	tags=60%, list=44%, signal=107%
GOBP_MITOTIC_SPINDLE_ASSEMBLY	57	0.0966546	0.857221	0.640471	0.991086	1	4946	tags=46%, list=36%, signal=71%
GOBP_MONOCYTE_DIFFERENTIATION	28	0.137104	0.855492	0.625475	0.993871	1	6464	tags=61%, list=47%, signal=114%
GOBP_REGULATION_OF_DOUBLE_STRAND_BREAK_REPAIR	70	0.0869949	0.85488	0.639847	0.9942	1	6075	tags=53%, list=44%, signal=94%
GOBP_POSITIVE_REGULATION_OF_VIRAL_LIFE_CYCLE	25	0.141083	0.854774	0.628352	0.993414	1	9060	tags=80%, list=66%, signal=234%
GOBP_MUSCLE_SYSTEM_PROCESS	334	0.0407327	0.854529	0.626834	0.992952	1	11429	tags=87%, list=83%, signal=504%
GOBP_REGULATION_OF_RECEPTOR_SIGNALING_PATHWAY_VIA_STAT	61	0.0922082	0.854511	0.625255	0.991992	1	9779	tags=80%, list=71%, signal=277%
GOBP_PURINE_NUCLEOSIDE_BIOSYNTHETIC_PROCESS	18	0.167541	0.854384	0.618952	0.991286	1	4572	tags=50%, list=33%, signal=75%
GOBP_HUMORAL_IMMUNE_RESPONSE	94	0.0742109	0.854368	0.638835	0.990316	1	4689	tags=41%, list=34%, signal=63%
GOBP_GLYCOSYL_COMPOUND_BIOSYNTHETIC_PROCESS	35	0.122121	0.85421	0.618143	0.989642	1	3823	tags=40%, list=28%, signal=55%
GOBP_NUCLEOBASE_METABOLIC_PROCESS	32	0.127014	0.853537	0.637275	0.990156	1	4271	tags=44%, list=31%, signal=63%
GOBP_ONE_CARBON_METABOLIC_PROCESS	32	0.126317	0.853292	0.641732	0.989718	1	10724	tags=91%, list=78%, signal=411%
GOBP_DEOXYRIBOSE_PHOSPHATE_CATABOLIC_PROCESS	25	0.142966	0.853276	0.624046	0.98875	1	9584	tags=84%, list=70%, signal=277%
GOBP_REGULATION_OF_CELLULAR_KETONE_METABOLIC_PROCESS	149	0.0595295	0.852983	0.62069	0.988371	1	6939	tags=56%, list=50%, signal=113%
GOBP_COPPER_ION_TRANSPORT	15	0.185973	0.851849	0.65	0.989882	1	1111	tags=27%, list=8%, signal=29%
GOBP_CILIARY_BASAL_BODY_PLASMA_MEMBRANE_DOCKING	92	0.0766028	0.85115	0.658052	0.990465	1	5079	tags=45%, list=37%, signal=70%
GOBP_NEGATIVE_REGULATION_OF_WOUND_HEALING	49	0.103418	0.851048	0.644898	0.989682	1	7840	tags=67%, list=57%, signal=156%
GOBP_POSITIVE_REGULATION_OF_INTERLEUKIN_4_PRODUCTION	16	0.178196	0.850624	0.641434	0.98958	1	8721	tags=81%, list=63%, signal=222%
GOBP_PROTEIN_K48_LINKED_DEUBIQUITINATION	29	0.132901	0.850298	0.639113	0.98932	1	6708	tags=62%, list=49%, signal=121%
GOBP_COLUMNAR_CUBOIDAL_EPITHELIAL_CELL_DIFFERENTIATION	57	0.0962509	0.850092	0.653768	0.988814	1	5675	tags=51%, list=41%, signal=86%
GOBP_POSITIVE_REGULATION_OF_CARDIAC_MUSCLE_CELL_PROLIFERATION	18	0.16572	0.848833	0.641975	0.990529	1	4597	tags=50%, list=33%, signal=75%
GOBP_NEGATIVE_REGULATION_OF_POTASSIUM_ION_TRANSMEMBRANE_TRANSPORT	17	0.170065	0.848821	0.641079	0.989569	1	9793	tags=88%, list=71%, signal=306%
GOBP_SKIN_DEVELOPMENT	186	0.0540465	0.848607	0.672917	0.989029	1	7765	tags=62%, list=56%, signal=140%
GOBP_CORPUS_CALLOSUM_DEVELOPMENT	15	0.185784	0.848409	0.625	0.988465	1	6612	tags=67%, list=48%, signal=128%
GOBP_REGULATION_OF_CILIUM_ASSEMBLY	49	0.104569	0.846729	0.664694	0.991116	1	10349	tags=86%, list=75%, signal=346%
GOBP_REGULATION_OF_OXIDATIVE_STRESS_INDUCED_INTRINSIC_APOPTOTIC_SIGNALING_PATHWAY	24	0.145223	0.846457	0.659574	0.990715	1	7743	tags=71%, list=56%, signal=162%
GOBP_NEGATIVE_REGULATION_OF_INTERLEUKIN_1_BETA_PRODUCTION	16	0.178259	0.846362	0.659319	0.989927	1	988	tags=25%, list=7%, signal=27%
GOBP_INTRINSIC_APOPTOTIC_SIGNALING_PATHWAY_BY_P53_CLASS_MEDIATOR	69	0.0872522	0.845611	0.652174	0.990579	1	2790	tags=29%, list=20%, signal=36%
GOBP_DENDRITIC_CELL_DIFFERENTIATION	31	0.127776	0.845324	0.638211	0.990215	1	4011	tags=42%, list=29%, signal=59%
GOBP_CILIUM_ORGANIZATION	340	0.0409689	0.844601	0.636917	0.990789	1	10487	tags=80%, list=76%, signal=330%
GOBP_POSITIVE_REGULATION_OF_P38MAPK_CASCADE	22	0.150665	0.844156	0.665984	0.990803	1	2305	tags=32%, list=17%, signal=38%
GOBP_SPERM_MOTILITY	48	0.10351	0.844047	0.666667	0.990077	1	9177	tags=77%, list=67%, signal=231%
GOBP_INTERMEDIATE_FILAMENT_BASED_PROCESS	37	0.11502	0.844042	0.63843	0.989115	1	6967	tags=62%, list=51%, signal=126%
GOBP_DICARBOXYLIC_ACID_CATABOLIC_PROCESS	16	0.17165	0.84271	0.658683	0.990923	1	2797	tags=38%, list=20%, signal=47%
GOBP_NEGATIVE_REGULATION_OF_TOLL_LIKE_RECEPTOR_SIGNALING_PATHWAY	33	0.122724	0.841959	0.679134	0.991568	1	2065	tags=27%, list=15%, signal=32%
GOBP_POSITIVE_CHEMOTAXIS	44	0.105701	0.841941	0.659533	0.990632	1	2612	tags=30%, list=19%, signal=36%
GOBP_POSITIVE_REGULATION_OF_MRNA_CATABOLIC_PROCESS	50	0.0984813	0.841877	0.660886	0.98978	1	9647	tags=80%, list=70%, signal=267%
GOBP_HISTONE_MRNA_METABOLIC_PROCESS	22	0.147744	0.840444	0.671488	0.991854	1	6094	tags=59%, list=44%, signal=106%
GOBP_NEGATIVE_REGULATION_OF_DNA_REPLICATION	28	0.131543	0.840015	0.664122	0.991833	1	1631	tags=25%, list=12%, signal=28%
GOBP_TERMINATION_OF_RNA_POLYMERASE_I_TRANSCRIPTION	26	0.138955	0.839496	0.64271	0.991986	1	7609	tags=69%, list=55%, signal=155%
GOBP_NEGATIVE_REGULATION_OF_GENE_SILENCING	22	0.150129	0.839158	0.643725	0.99176	1	10435	tags=91%, list=76%, signal=377%
GOBP_RIBONUCLEOSIDE_MONOPHOSPHATE_METABOLIC_PROCESS	49	0.103036	0.838968	0.674	0.991192	1	10370	tags=86%, list=75%, signal=348%
GOBP_THIOESTER_BIOSYNTHETIC_PROCESS	48	0.103117	0.838968	0.672655	0.990222	1	2023	tags=25%, list=15%, signal=29%
GOBP_REGULATION_OF_GENE_SILENCING_BY_RNA	85	0.0772444	0.837951	0.657143	0.991386	1	10264	tags=82%, list=75%, signal=323%
GOBP_REGULATION_OF_SIGNAL_TRANSDUCTION_BY_P53_CLASS_MEDIATOR	161	0.0580628	0.837168	0.655738	0.992055	1	8175	tags=65%, list=59%, signal=159%
GOBP_REGULATION_OF_DEFENSE_RESPONSE_TO_VIRUS	49	0.100709	0.83665	0.638384	0.992212	1	11524	tags=94%, list=84%, signal=579%
GOBP_APOPTOTIC_CELL_CLEARANCE	40	0.110247	0.836174	0.652174	0.99229	1	11203	tags=93%, list=82%, signal=499%
GOBP_ESTABLISHMENT_OF_PROTEIN_LOCALIZATION_TO_PLASMA_MEMBRANE	56	0.0944981	0.836162	0.68472	0.991341	1	4351	tags=41%, list=32%, signal=60%
GOBP_EYE_PHOTORECEPTOR_CELL_DIFFERENTIATION	33	0.121935	0.835195	0.675944	0.992395	1	8324	tags=73%, list=61%, signal=184%
GOBP_REGULATION_OF_SENSORY_PERCEPTION	24	0.144239	0.834714	0.673077	0.992493	1	8902	tags=79%, list=65%, signal=224%
GOBP_RENAL_TUBULE_DEVELOPMENT	73	0.0825735	0.834515	0.645793	0.991947	1	2636	tags=27%, list=19%, signal=34%
GOBP_POSITIVE_REGULATION_OF_EPITHELIAL_CELL_APOPTOTIC_PROCESS	25	0.143444	0.834445	0.651303	0.991144	1	780	tags=20%, list=6%, signal=21%
GOBP_DNA_METHYLATION_DEPENDENT_HETEROCHROMATIN_ASSEMBLY	16	0.171149	0.834303	0.680233	0.9905	1	3663	tags=44%, list=27%, signal=60%
GOBP_TETRAPYRROLE_BIOSYNTHETIC_PROCESS	27	0.135506	0.834032	0.68476	0.990142	1	2722	tags=33%, list=20%, signal=41%
GOBP_REGULATION_OF_TRIGLYCERIDE_BIOSYNTHETIC_PROCESS	16	0.171495	0.833679	0.663347	0.989967	1	8813	tags=81%, list=64%, signal=226%
GOBP_ORGANISM_EMERGENCE_FROM_PROTECTIVE_STRUCTURE	19	0.161526	0.83226	0.67623	0.992101	1	4293	tags=47%, list=31%, signal=69%
GOBP_NEGATIVE_REGULATION_OF_BLOOD_CIRCULATION	20	0.154765	0.832191	0.660079	0.991287	1	5435	tags=55%, list=40%, signal=91%
GOBP_NEGATIVE_REGULATION_OF_CELL_CELL_ADHESION	129	0.0631393	0.831976	0.686047	0.990755	1	7877	tags=64%, list=57%, signal=147%
GOBP_NEGATIVE_REGULATION_OF_PEPTIDYL_TYROSINE_PHOSPHORYLATION	49	0.0996896	0.82965	0.678639	0.994722	1	7330	tags=63%, list=53%, signal=135%
GOBP_POSITIVE_REGULATION_OF_NOTCH_SIGNALING_PATHWAY	46	0.104605	0.829533	0.696154	0.994006	1	1853	tags=24%, list=13%, signal=28%
GOBP_BRANCHING_INVOLVED_IN_BLOOD_VESSEL_MORPHOGENESIS	28	0.133172	0.829245	0.654762	0.993668	1	6027	tags=57%, list=44%, signal=102%
GOBP_ORGANIC_HYDROXY_COMPOUND_METABOLIC_PROCESS	406	0.036389	0.827964	0.668016	0.995454	1	2730	tags=23%, list=20%, signal=28%
GOBP_POSITIVE_REGULATION_OF_NUCLEAR_DIVISION	44	0.108601	0.827503	0.67562	0.995462	1	6946	tags=61%, list=51%, signal=124%
GOBP_PROTEIN_AUTOUBIQUITINATION	63	0.0909262	0.827168	0.674242	0.995201	1	4646	tags=43%, list=34%, signal=64%
GOBP_RESPONSE_TO_IONIZING_RADIATION	127	0.062999	0.827134	0.667319	0.994317	1	11047	tags=87%, list=80%, signal=437%
GOBP_REGULATION_OF_CELL_MATURATION	15	0.1725	0.826403	0.667331	0.994961	1	1296	tags=27%, list=9%, signal=29%
GOBP_RESPONSE_TO_RADIATION	359	0.0384916	0.825155	0.69574	0.996663	1	3619	tags=30%, list=26%, signal=40%
GOBP_HEAD_MORPHOGENESIS	31	0.125977	0.825116	0.661386	0.995796	1	2262	tags=29%, list=16%, signal=35%
GOBP_APOPTOTIC_DNA_FRAGMENTATION	18	0.161422	0.824665	0.652263	0.995773	1	6947	tags=67%, list=51%, signal=135%
GOBP_RNA_MODIFICATION	143	0.0586224	0.82457	0.665966	0.995027	1	6411	tags=52%, list=47%, signal=97%
GOBP_CARDIAC_EPITHELIAL_TO_MESENCHYMAL_TRANSITION	29	0.12962	0.82452	0.681909	0.994176	1	6279	tags=59%, list=46%, signal=108%
GOBP_FATTY_ACID_DERIVATIVE_METABOLIC_PROCESS	61	0.0890876	0.823882	0.70099	0.994596	1	2160	tags=25%, list=16%, signal=29%
GOBP_ENERGY_RESERVE_METABOLIC_PROCESS	74	0.0835679	0.823018	0.676471	0.99547	1	6844	tags=58%, list=50%, signal=115%
GOBP_REGIONALIZATION	225	0.048101	0.822831	0.676892	0.994912	1	8757	tags=68%, list=64%, signal=185%
GOBP_CELLULAR_COMPONENT_ASSEMBLY_INVOLVED_IN_MORPHOGENESIS	76	0.079958	0.822528	0.682785	0.994558	1	1619	tags=20%, list=12%, signal=22%
GOBP_NEGATIVE_REGULATION_OF_SMOOTH_MUSCLE_CELL_PROLIFERATION	37	0.113676	0.822409	0.667335	0.993864	1	8843	tags=76%, list=64%, signal=212%
GOBP_HEART_FORMATION	17	0.165382	0.819581	0.677932	0.998804	1	2580	tags=35%, list=19%, signal=43%
GOBP_POSITIVE_REGULATION_OF_VASCULAR_ASSOCIATED_SMOOTH_MUSCLE_CELL_PROLIFERATION	30	0.124132	0.818807	0.676056	0.999437	1	6544	tags=60%, list=48%, signal=114%
GOBP_NUCLEOTIDE_EXCISION_REPAIR	101	0.0710245	0.81867	0.68677	0.998768	1	8829	tags=71%, list=64%, signal=198%
GOBP_NEGATIVE_REGULATION_OF_PRODUCTION_OF_MOLECULAR_MEDIATOR_OF_IMMUNE_RESPONSE	20	0.15212	0.817761	0.680769	0.999663	1	4784	tags=50%, list=35%, signal=77%
GOBP_POSITIVE_REGULATION_OF_OXIDOREDUCTASE_ACTIVITY	42	0.108352	0.817705	0.679842	0.998833	1	4078	tags=40%, list=30%, signal=57%
GOBP_NEGATIVE_REGULATION_OF_KINASE_ACTIVITY	221	0.048185	0.81472	0.695473	1	1	6127	tags=49%, list=45%, signal=88%
GOBP_MULTICELLULAR_ORGANISM_GROWTH	109	0.0673512	0.814069	0.697479	1	1	9926	tags=79%, list=72%, signal=282%
GOBP_CARDIAC_MUSCLE_CELL_DIFFERENTIATION	79	0.0769005	0.813935	0.702041	1	1	12520	tags=99%, list=91%, signal=1101%
GOBP_NUCLEOSIDE_MONOPHOSPHATE_BIOSYNTHETIC_PROCESS	37	0.112037	0.813302	0.69899	1	1	9980	tags=84%, list=73%, signal=305%
GOBP_RRNA_CONTAINING_RIBONUCLEOPROTEIN_COMPLEX_EXPORT_FROM_NUCLEUS	15	0.175588	0.812717	0.687747	1	1	11334	tags=100%, list=82%, signal=569%
GOBP_C21_STEROID_HORMONE_METABOLIC_PROCESS	26	0.13882	0.812313	0.7173	1	1	3910	tags=42%, list=28%, signal=59%
GOBP_REGULATION_OF_GOLGI_ORGANIZATION	16	0.172223	0.812138	0.685039	1	1	8803	tags=81%, list=64%, signal=226%
GOBP_POSITIVE_REGULATION_OF_PHAGOCYTOSIS	42	0.104693	0.811776	0.705305	1	1	5110	tags=48%, list=37%, signal=76%
GOBP_PLATELET_MORPHOGENESIS	19	0.15523	0.811525	0.701149	1	1	2209	tags=32%, list=16%, signal=38%
GOBP_REGULATION_OF_HISTONE_DEACETYLATION	23	0.142706	0.811272	0.709981	1	1	11189	tags=96%, list=81%, signal=513%
GOBP_PROTEIN_LOCALIZATION_TO_NUCLEUS	241	0.0460352	0.81112	0.705757	1	1	6564	tags=52%, list=48%, signal=98%
GOBP_REGULATION_OF_PROTEIN_DEACETYLATION	37	0.110797	0.810657	0.71831	1	1	9997	tags=84%, list=73%, signal=306%
GOBP_PYRIMIDINE_RIBONUCLEOSIDE_TRIPHOSPHATE_METABOLIC_PROCESS	16	0.167343	0.810538	0.676471	1	1	8870	tags=81%, list=65%, signal=229%
GOBP_ATTACHMENT_OF_SPINDLE_MICROTUBULES_TO_KINETOCHORE	27	0.135416	0.810346	0.703252	1	1	1705	tags=26%, list=12%, signal=30%
GOBP_TRIGLYCERIDE_BIOSYNTHETIC_PROCESS	30	0.126276	0.809877	0.684959	1	1	5140	tags=50%, list=37%, signal=80%
GOBP_ESTABLISHMENT_OF_CELL_POLARITY	126	0.0601497	0.809545	0.717435	1	1	12053	tags=94%, list=88%, signal=753%
GOBP_VASCULAR_ASSOCIATED_SMOOTH_MUSCLE_CELL_MIGRATION	19	0.155656	0.809009	0.718623	1	1	6544	tags=63%, list=48%, signal=120%
GOBP_NCRNA_CATABOLIC_PROCESS	30	0.122791	0.808546	0.72179	1	1	5646	tags=53%, list=41%, signal=90%
GOBP_EXECUTION_PHASE_OF_APOPTOSIS	66	0.0831738	0.808114	0.715164	1	1	1777	tags=21%, list=13%, signal=24%
GOBP_RNA_DESTABILIZATION	35	0.113254	0.807418	0.689162	1	1	7872	tags=69%, list=57%, signal=160%
GOBP_NEGATIVE_REGULATION_OF_ENDOPLASMIC_RETICULUM_STRESS_INDUCED_INTRINSIC_APOPTOTIC_SIGNALING_PATHWAY	15	0.176287	0.807115	0.712598	1	1	1244	tags=27%, list=9%, signal=29%
GOBP_BONE_MORPHOGENESIS	73	0.0800377	0.806769	0.720157	1	1	6625	tags=56%, list=48%, signal=108%
GOBP_RESPONSE_TO_MANGANESE_ION	17	0.161145	0.806571	0.691849	1	1	1021	tags=24%, list=7%, signal=25%
GOBP_REGULATION_OF_EPITHELIAL_CELL_APOPTOTIC_PROCESS	62	0.0867908	0.80651	0.705521	0.999228	1	9010	tags=74%, list=66%, signal=214%
GOBP_I_KAPPAB_PHOSPHORYLATION	18	0.15404	0.806385	0.721881	0.99857	1	5521	tags=56%, list=40%, signal=93%
GOBP_HISTONE_H2A_MONOUBIQUITINATION	16	0.167462	0.806239	0.699234	0.997962	1	6291	tags=63%, list=46%, signal=115%
GOBP_VIRION_ASSEMBLY	39	0.108069	0.805325	0.72379	0.998891	1	9444	tags=79%, list=69%, signal=253%
GOBP_NEURAL_CREST_CELL_MIGRATION	47	0.0985877	0.805203	0.701128	0.998197	1	2743	tags=30%, list=20%, signal=37%
GOBP_REGULATION_OF_INTRINSIC_APOPTOTIC_SIGNALING_PATHWAY_IN_RESPONSE_TO_DNA_DAMAGE	34	0.115266	0.803452	0.710692	1	1	3270	tags=35%, list=24%, signal=46%
GOBP_TRANSCYTOSIS	16	0.164457	0.801906	0.697395	1	1	11487	tags=100%, list=84%, signal=608%
GOBP_PROTEIN_DNA_COMPLEX_DISASSEMBLY	16	0.166916	0.80162	0.715768	1	1	9735	tags=88%, list=71%, signal=300%
GOBP_RESPONSE_TO_PLATELET_DERIVED_GROWTH_FACTOR	17	0.165091	0.801311	0.710084	1	1	2584	tags=35%, list=19%, signal=43%
GOBP_ENDODERMAL_CELL_DIFFERENTIATION	34	0.11506	0.800144	0.677755	1	1	11763	tags=97%, list=86%, signal=671%
GOBP_POSITIVE_REGULATION_OF_MRNA_METABOLIC_PROCESS	77	0.0750585	0.800144	0.715499	1	1	7899	tags=65%, list=57%, signal=152%
GOBP_POSITIVE_REGULATION_OF_PROTEIN_CATABOLIC_PROCESS	204	0.0485657	0.799826	0.702259	1	1	11268	tags=87%, list=82%, signal=474%
GOBP_POSITIVE_REGULATION_OF_BIOMINERALIZATION	40	0.104483	0.798543	0.694915	1	1	11282	tags=93%, list=82%, signal=515%
GOBP_PROTEIN_CONTAINING_COMPLEX_REMODELING	16	0.164667	0.798259	0.720388	1	1	10625	tags=94%, list=77%, signal=412%
GOBP_PYRIMIDINE_NUCLEOTIDE_BIOSYNTHETIC_PROCESS	27	0.128216	0.798196	0.719536	1	1	7404	tags=67%, list=54%, signal=144%
GOBP_ACTOMYOSIN_STRUCTURE_ORGANIZATION	158	0.0544598	0.797873	0.708502	1	1	3609	tags=32%, list=26%, signal=42%
GOBP_GLUTAMINE_METABOLIC_PROCESS	19	0.152462	0.797123	0.725207	1	1	2247	tags=32%, list=16%, signal=38%
GOBP_CHROMATIN_DISASSEMBLY	16	0.166916	0.796953	0.71173	1	1	9735	tags=88%, list=71%, signal=300%
GOBP_MITOTIC_SPINDLE_ORGANIZATION	106	0.0660848	0.795222	0.749465	1	1	6619	tags=55%, list=48%, signal=105%
GOBP_RNA_METHYLATION	73	0.0793705	0.795101	0.715415	1	1	3433	tags=33%, list=25%, signal=44%
GOBP_MICROTUBULE_CYTOSKELETON_ORGANIZATION_INVOLVED_IN_MITOSIS	130	0.0594787	0.793872	0.712302	1	1	458	tags=9%, list=3%, signal=9%
GOBP_TISSUE_HOMEOSTASIS	190	0.0503751	0.793807	0.750507	1	1	3874	tags=33%, list=28%, signal=46%
GOBP_NECROTIC_CELL_DEATH	49	0.096145	0.793131	0.712062	1	1	2329	tags=27%, list=17%, signal=32%
GOBP_NUCLEOBASE_CONTAINING_SMALL_MOLECULE_INTERCONVERSION	26	0.129951	0.792482	0.73029	1	1	10376	tags=88%, list=75%, signal=360%
GOBP_NEGATIVE_REGULATION_OF_AXON_EXTENSION_INVOLVED_IN_AXON_GUIDANCE	25	0.133363	0.792326	0.693416	1	1	2018	tags=28%, list=15%, signal=33%
GOBP_ENDODERM_FORMATION	41	0.103307	0.792289	0.724753	1	1	4618	tags=44%, list=34%, signal=66%
GOBP_TRANSCRIPTION_BY_RNA_POLYMERASE_I	55	0.0916873	0.792249	0.732106	1	1	11490	tags=93%, list=84%, signal=563%
GOBP_NEGATIVE_REGULATION_OF_INTRINSIC_APOPTOTIC_SIGNALING_PATHWAY	83	0.0745095	0.791778	0.7375	1	1	8421	tags=69%, list=61%, signal=176%
GOBP_GLUCAN_BIOSYNTHETIC_PROCESS	40	0.105136	0.791322	0.732535	1	1	5431	tags=50%, list=40%, signal=82%
GOBP_FATTY_ACID_TRANSMEMBRANE_TRANSPORT	49	0.096358	0.790369	0.717602	1	1	10742	tags=88%, list=78%, signal=400%
GOBP_NUCLEOTIDE_EXCISION_REPAIR_DNA_GAP_FILLING	23	0.140475	0.789539	0.72379	1	1	8829	tags=78%, list=64%, signal=218%
GOBP_REGULATION_OF_FATTY_ACID_TRANSPORT	37	0.107042	0.789492	0.747573	1	1	10420	tags=86%, list=76%, signal=356%
GOBP_SPHINGOLIPID_MEDIATED_SIGNALING_PATHWAY	15	0.164489	0.788607	0.738462	1	1	10570	tags=93%, list=77%, signal=404%
GOBP_STRIATED_MUSCLE_CELL_DEVELOPMENT	76	0.0776421	0.787506	0.727459	1	1	9428	tags=76%, list=69%, signal=242%
GOBP_BONE_MINERALIZATION	95	0.0670929	0.786555	0.744376	1	1	10514	tags=83%, list=76%, signal=351%
GOBP_CELL_DIFFERENTIATION_INVOLVED_IN_EMBRYONIC_PLACENTA_DEVELOPMENT	15	0.169063	0.785795	0.716	1	1	7758	tags=73%, list=56%, signal=168%
GOBP_MESENCHYME_DEVELOPMENT	229	0.0454992	0.785563	0.744141	1	1	6287	tags=50%, list=46%, signal=91%
GOBP_REGULATION_OF_RESPONSE_TO_CYTOKINE_STIMULUS	139	0.0564822	0.785269	0.737475	1	1	6054	tags=50%, list=44%, signal=88%
GOBP_REGULATION_OF_TRANSCRIPTION_ELONGATION_FROM_RNA_POLYMERASE_II_PROMOTER	29	0.121528	0.784838	0.732943	1	1	6864	tags=62%, list=50%, signal=124%
GOBP_CORONARY_VASCULATURE_DEVELOPMENT	36	0.109956	0.784764	0.711656	1	1	6510	tags=58%, list=47%, signal=111%
GOBP_RESPONSE_TO_STARVATION	165	0.0524221	0.784652	0.747368	1	1	5202	tags=43%, list=38%, signal=68%
GOBP_TRNA_TRANSPORT	32	0.116897	0.784024	0.737452	1	1	6128	tags=56%, list=45%, signal=101%
GOBP_REGULATION_OF_T_HELPER_CELL_DIFFERENTIATION	25	0.130387	0.78373	0.736842	1	1	1509	tags=24%, list=11%, signal=27%
GOBP_NEUROTRANSMITTER_METABOLIC_PROCESS	22	0.140345	0.78345	0.757937	1	1	8070	tags=73%, list=59%, signal=176%
GOBP_REGULATION_OF_CYTOKINESIS	71	0.0790009	0.783419	0.734774	1	1	10535	tags=85%, list=77%, signal=360%
GOBP_REGULATION_OF_PLATELET_AGGREGATION	17	0.156873	0.783164	0.73706	1	1	4314	tags=47%, list=31%, signal=68%
GOBP_NCRNA_EXPORT_FROM_NUCLEUS	34	0.113228	0.782961	0.72479	1	1	6128	tags=56%, list=45%, signal=101%
GOBP_REGULATION_OF_EXTRACELLULAR_MATRIX_ASSEMBLY	15	0.168684	0.782905	0.763779	1	1	5014	tags=53%, list=36%, signal=84%
GOBP_NEGATIVE_REGULATION_OF_STRESS_ACTIVATED_PROTEIN_KINASE_SIGNALING_CASCADE	36	0.109385	0.78256	0.754386	1	1	6136	tags=56%, list=45%, signal=100%
GOBP_NEGATIVE_REGULATION_OF_CELLULAR_PROTEIN_LOCALIZATION	98	0.0692484	0.78253	0.705996	1	1	2280	tags=23%, list=17%, signal=28%
GOBP_POSITIVE_REGULATION_OF_SMOOTH_MUSCLE_CELL_MIGRATION	32	0.116542	0.782519	0.736538	1	1	6992	tags=63%, list=51%, signal=127%
GOBP_BODY_MORPHOGENESIS	43	0.100669	0.781831	0.747036	1	1	4054	tags=40%, list=29%, signal=56%
GOBP_BLASTOCYST_FORMATION	30	0.115952	0.780418	0.744681	1	1	6198	tags=57%, list=45%, signal=103%
GOBP_CELLULAR_RESPONSE_TO_LEPTIN_STIMULUS	17	0.15653	0.779746	0.755694	1	1	11596	tags=100%, list=84%, signal=639%
GOBP_MELANOCYTE_DIFFERENTIATION	20	0.143312	0.779667	0.746063	1	1	9716	tags=85%, list=71%, signal=290%
GOBP_CELLULAR_KETONE_METABOLIC_PROCESS	196	0.0475811	0.779649	0.759036	1	1	7139	tags=57%, list=52%, signal=116%
GOBP_MRNA_MODIFICATION	21	0.146001	0.778833	0.763949	1	1	5850	tags=57%, list=43%, signal=99%
GOBP_POSITIVE_REGULATION_OF_ALPHA_BETA_T_CELL_ACTIVATION	50	0.0923657	0.778819	0.741617	1	1	8906	tags=74%, list=65%, signal=209%
GOBP_CELL_AGING	92	0.0684033	0.776225	0.771825	1	1	10271	tags=82%, list=75%, signal=320%
GOBP_REGULATION_OF_MACROPHAGE_DERIVED_FOAM_CELL_DIFFERENTIATION	21	0.144554	0.776172	0.761815	1	1	11761	tags=100%, list=86%, signal=691%
GOBP_UDP_N_ACETYLGLUCOSAMINE_METABOLIC_PROCESS	15	0.165523	0.776113	0.743952	1	1	8723	tags=80%, list=63%, signal=219%
GOBP_REGULATION_OF_KETONE_BIOSYNTHETIC_PROCESS	17	0.155424	0.77589	0.746124	1	1	9994	tags=88%, list=73%, signal=323%
GOBP_CELL_CYCLE_DNA_REPLICATION	60	0.0836768	0.775264	0.757895	1	1	10767	tags=87%, list=78%, signal=398%
GOBP_POSITIVE_REGULATION_OF_ORGAN_GROWTH	35	0.110268	0.775236	0.733333	1	1	4771	tags=46%, list=35%, signal=70%
GOBP_DNA_DEALKYLATION	23	0.137734	0.774084	0.718367	1	1	6476	tags=61%, list=47%, signal=115%
GOBP_POSITIVE_REGULATION_OF_BINDING	145	0.0554518	0.773407	0.748479	1	1	4364	tags=37%, list=32%, signal=54%
GOBP_NUCLEOSIDE_MONOPHOSPHATE_METABOLIC_PROCESS	66	0.0841242	0.772958	0.742331	1	1	10928	tags=88%, list=79%, signal=427%
GOBP_NEGATIVE_REGULATION_OF_FATTY_ACID_METABOLIC_PROCESS	22	0.137715	0.771716	0.74739	1	1	11855	tags=100%, list=86%, signal=726%
GOBP_REPRODUCTIVE_SYSTEM_DEVELOPMENT	307	0.0386126	0.77111	0.774319	1	1	6868	tags=54%, list=50%, signal=105%
GOBP_REGULATION_OF_DNA_DEPENDENT_DNA_REPLICATION	40	0.102448	0.770939	0.751553	1	1	2375	tags=28%, list=17%, signal=33%
GOBP_CELL_FATE_SPECIFICATION	51	0.0901746	0.770654	0.771825	1	1	2807	tags=29%, list=20%, signal=37%
GOBP_TRNA_MODIFICATION	81	0.0739413	0.769979	0.73922	1	1	3910	tags=36%, list=28%, signal=50%
GOBP_NEGATIVE_REGULATION_OF_ACTIN_FILAMENT_POLYMERIZATION	52	0.0918482	0.769707	0.753061	1	1	7729	tags=65%, list=56%, signal=149%
GOBP_POLYAMINE_METABOLIC_PROCESS	15	0.166237	0.769235	0.763527	1	1	10546	tags=93%, list=77%, signal=400%
GOBP_POSITIVE_REGULATION_OF_MICROTUBULE_POLYMERIZATION_OR_DEPOLYMERIZATION	30	0.117162	0.768297	0.771255	1	1	9847	tags=83%, list=72%, signal=293%
GOBP_PROTEIN_MANNOSYLATION	19	0.146726	0.768243	0.755647	1	1	8837	tags=79%, list=64%, signal=221%
GOBP_POSITIVE_REGULATION_OF_MITOCHONDRIAL_TRANSLATION	16	0.160069	0.768144	0.765531	1	1	2956	tags=38%, list=22%, signal=48%
GOBP_RENAL_SYSTEM_PROCESS	87	0.0699905	0.767918	0.750507	1	1	5205	tags=45%, list=38%, signal=72%
GOBP_NEUROTROPHIN_SIGNALING_PATHWAY	35	0.111485	0.766345	0.759494	1	1	8289	tags=71%, list=60%, signal=179%
GOBP_TYPE_B_PANCREATIC_CELL_DEVELOPMENT	18	0.1495	0.76525	0.75	1	1	8638	tags=78%, list=63%, signal=209%
GOBP_CELLULAR_SENESCENCE	60	0.0869502	0.764785	0.743697	1	1	10264	tags=83%, list=75%, signal=328%
GOBP_VIRAL_RNA_GENOME_REPLICATION	23	0.132567	0.764697	0.775194	1	1	2961	tags=35%, list=22%, signal=44%
GOBP_REGULATION_OF_NUCLEOTIDE_METABOLIC_PROCESS	96	0.064098	0.764662	0.753535	1	1	9004	tags=72%, list=66%, signal=207%
GOBP_REGULATION_OF_PROTEIN_MODIFICATION_BY_SMALL_PROTEIN_CONJUGATION_OR_REMOVAL	213	0.0458608	0.764408	0.75813	1	1	5122	tags=42%, list=37%, signal=66%
GOBP_REGULATION_OF_MYELINATION	38	0.10547	0.764297	0.760077	1	1	4341	tags=42%, list=32%, signal=61%
GOBP_RESPONSE_TO_X_RAY	28	0.121149	0.763728	0.770791	1	1	5701	tags=54%, list=41%, signal=91%
GOBP_CELL_DEATH_IN_RESPONSE_TO_OXIDATIVE_STRESS	69	0.0788757	0.763425	0.758763	1	1	7885	tags=65%, list=57%, signal=152%
GOBP_CELL_SUBSTRATE_ADHESION	303	0.0378444	0.763141	0.769068	1	1	11966	tags=91%, list=87%, signal=685%
GOBP_REGULATION_OF_SUPEROXIDE_ANION_GENERATION	16	0.156992	0.762902	0.751515	1	1	1280	tags=25%, list=9%, signal=28%
GOBP_DNA_REPLICATION	250	0.0417493	0.762728	0.757322	1	1	11642	tags=89%, list=85%, signal=570%
GOBP_POSITIVE_REGULATION_OF_DEPHOSPHORYLATION	51	0.0899513	0.762225	0.772277	1	1	11435	tags=92%, list=83%, signal=546%
GOBP_REGULATION_OF_SPHINGOLIPID_BIOSYNTHETIC_PROCESS	15	0.161751	0.762065	0.781008	1	1	6942	tags=67%, list=51%, signal=135%
GOBP_CELLULAR_RESPONSE_TO_GLUCOSE_STARVATION	45	0.0965477	0.761826	0.78629	1	1	5091	tags=47%, list=37%, signal=74%
GOBP_REGULATION_OF_VOLTAGE_GATED_CALCIUM_CHANNEL_ACTIVITY	27	0.123227	0.761578	0.775862	1	1	10018	tags=85%, list=73%, signal=313%
GOBP_MICROTUBULE_NUCLEATION	30	0.116769	0.761429	0.756917	1	1	4354	tags=43%, list=32%, signal=63%
GOBP_KETONE_BIOSYNTHETIC_PROCESS	36	0.106492	0.761348	0.765625	1	1	9994	tags=83%, list=73%, signal=305%
GOBP_OLEFINIC_COMPOUND_BIOSYNTHETIC_PROCESS	17	0.155424	0.761322	0.772917	0.999234	1	9994	tags=88%, list=73%, signal=323%
GOBP_GLANDULAR_EPITHELIAL_CELL_DIFFERENTIATION	34	0.108411	0.760514	0.784861	0.999819	1	3364	tags=35%, list=24%, signal=47%
GOBP_LYMPHOCYTE_APOPTOTIC_PROCESS	50	0.0885222	0.759093	0.770791	1	1	4285	tags=40%, list=31%, signal=58%
GOBP_RESPONSE_TO_FATTY_ACID	48	0.0903691	0.759019	0.756539	1	1	11648	tags=94%, list=85%, signal=612%
GOBP_WALKING_BEHAVIOR	21	0.140755	0.758499	0.762452	1	1	10504	tags=90%, list=76%, signal=383%
GOBP_NEGATIVE_REGULATION_OF_CELLULAR_SENESCENCE	17	0.155386	0.758246	0.783838	1	1	5143	tags=53%, list=37%, signal=84%
GOBP_NEGATIVE_REGULATION_OF_TRANSFERASE_ACTIVITY	248	0.0411662	0.756977	0.770492	1	1	8866	tags=69%, list=64%, signal=190%
GOBP_KERATINOCYTE_DIFFERENTIATION	90	0.0688196	0.756816	0.783109	1	1	7765	tags=63%, list=56%, signal=145%
GOBP_MITOCHONDRIAL_TRANSCRIPTION	15	0.160658	0.756479	0.813906	1	1	2375	tags=33%, list=17%, signal=40%
GOBP_OOCYTE_DIFFERENTIATION	33	0.109631	0.756236	0.767258	1	1	10992	tags=91%, list=80%, signal=453%
GOBP_TRANSCRIPTION_ELONGATION_FROM_RNA_POLYMERASE_I_PROMOTER	25	0.130323	0.755429	0.750507	1	1	11407	tags=96%, list=83%, signal=563%
GOBP_VENTRICULAR_SEPTUM_DEVELOPMENT	52	0.0879948	0.75443	0.773279	1	1	5667	tags=50%, list=41%, signal=85%
GOBP_P38MAPK_CASCADE	38	0.102549	0.754129	0.797619	1	1	5828	tags=53%, list=42%, signal=91%
GOBP_POSITIVE_REGULATION_OF_JUN_KINASE_ACTIVITY	62	0.0816235	0.753975	0.772532	1	1	1986	tags=23%, list=14%, signal=26%
GOBP_POSITIVE_REGULATION_OF_VIRAL_TRANSCRIPTION	26	0.123671	0.752836	0.753321	1	1	7290	tags=65%, list=53%, signal=139%
GOBP_BLOOD_VESSEL_MORPHOGENESIS	491	0.0296491	0.752062	0.78252	1	1	6493	tags=50%, list=47%, signal=92%
GOBP_NEGATIVE_REGULATION_OF_LEUKOCYTE_MIGRATION	30	0.113809	0.751498	0.767486	1	1	5311	tags=50%, list=39%, signal=81%
GOBP_PYRIDINE_CONTAINING_COMPOUND_METABOLIC_PROCESS	33	0.110585	0.751215	0.774257	1	1	2648	tags=30%, list=19%, signal=37%
GOBP_VASCULOGENESIS	70	0.0769774	0.751165	0.780156	1	1	6212	tags=53%, list=45%, signal=96%
GOBP_TYPE_I_INTERFERON_PRODUCTION	113	0.0627758	0.75101	0.784114	1	1	6077	tags=50%, list=44%, signal=90%
GOBP_REGULATION_OF_DNA_BINDING_TRANSCRIPTION_FACTOR_ACTIVITY	351	0.0355057	0.750402	0.781008	1	1	4732	tags=38%, list=34%, signal=56%
GOBP_CAMERA_TYPE_EYE_MORPHOGENESIS	99	0.0648872	0.749232	0.77521	1	1	6889	tags=57%, list=50%, signal=113%
GOBP_APOPTOTIC_SIGNALING_PATHWAY	495	0.0292525	0.749229	0.788	1	1	9303	tags=71%, list=68%, signal=210%
GOBP_PHOSPHATIDYLCHOLINE_ACYL_CHAIN_REMODELING	21	0.133604	0.749175	0.777328	1	1	4711	tags=48%, list=34%, signal=72%
GOBP_STRIATUM_DEVELOPMENT	15	0.15942	0.749004	0.779923	1	1	6974	tags=67%, list=51%, signal=135%
GOBP_REGULATION_OF_NOTCH_SIGNALING_PATHWAY	91	0.0670849	0.748835	0.796371	1	1	1953	tags=21%, list=14%, signal=24%
GOBP_IMMUNOGLOBULIN_PRODUCTION	69	0.0783353	0.748761	0.816206	0.99931	1	5701	tags=49%, list=41%, signal=84%
GOBP_PROTEIN_TARGETING_TO_VACUOLE	39	0.101638	0.748432	0.76699	0.999066	1	6360	tags=56%, list=46%, signal=105%
GOBP_GLIOGENESIS	243	0.0409475	0.748058	0.787755	0.998873	1	3123	tags=27%, list=23%, signal=34%
GOBP_REGULATION_OF_ORGAN_GROWTH	71	0.075771	0.748007	0.812371	0.998147	1	4771	tags=42%, list=35%, signal=64%
GOBP_REGULATION_OF_ORGANIC_ACID_TRANSPORT	46	0.0929483	0.746955	0.807054	0.999047	1	10081	tags=83%, list=73%, signal=309%
GOBP_CELLULAR_RESPONSE_TO_PEPTIDE_HORMONE_STIMULUS	268	0.0391705	0.745394	0.80396	1	1	11268	tags=86%, list=82%, signal=467%
GOBP_ARGININE_METABOLIC_PROCESS	15	0.159537	0.745287	0.791411	1	1	10638	tags=93%, list=77%, signal=412%
GOBP_EXTRACELLULAR_MATRIX_ASSEMBLY	43	0.0938837	0.745078	0.783133	0.999758	1	5106	tags=47%, list=37%, signal=74%
GOBP_POSITIVE_REGULATION_OF_SPROUTING_ANGIOGENESIS	16	0.156009	0.744544	0.807851	0.9998	1	11603	tags=100%, list=84%, signal=641%
GOBP_POSITIVE_REGULATION_OF_EXTRINSIC_APOPTOTIC_SIGNALING_PATHWAY	45	0.0958422	0.744364	0.801484	0.999253	1	2046	tags=24%, list=15%, signal=29%
GOBP_POSITIVE_REGULATION_OF_GLUCOSE_IMPORT	28	0.116911	0.744348	0.802682	0.998453	1	6741	tags=61%, list=49%, signal=119%
GOBP_REGULATION_OF_GLUCOSE_METABOLIC_PROCESS	95	0.0663912	0.744222	0.784274	0.997825	1	12694	tags=99%, list=92%, signal=1284%
GOBP_DNA_BIOSYNTHETIC_PROCESS	168	0.0487264	0.744084	0.806653	0.997225	1	5474	tags=45%, list=40%, signal=73%
GOBP_DNA_TEMPLATED_TRANSCRIPTION_TERMINATION	68	0.0767914	0.74367	0.789366	0.997093	1	2183	tags=24%, list=16%, signal=28%
GOBP_REGULATION_OF_CELL_AGING	42	0.0943625	0.742483	0.822222	0.998251	1	4597	tags=43%, list=33%, signal=64%
GOBP_REGULATION_OF_FIBROBLAST_MIGRATION	33	0.110088	0.742189	0.796715	0.997963	1	4321	tags=42%, list=31%, signal=62%
GOBP_SUPEROXIDE_ANION_GENERATION	22	0.134297	0.741341	0.747368	0.998565	1	1280	tags=23%, list=9%, signal=25%
GOBP_NEGATIVE_REGULATION_OF_RNA_CATABOLIC_PROCESS	54	0.0865793	0.740673	0.817048	0.998847	1	7723	tags=65%, list=56%, signal=147%
GOBP_POSITIVE_REGULATION_OF_TRIGLYCERIDE_METABOLIC_PROCESS	15	0.158969	0.740649	0.816532	0.998073	1	8813	tags=80%, list=64%, signal=223%
GOBP_CHOLESTEROL_STORAGE	16	0.149199	0.740322	0.803536	0.9978	1	8260	tags=75%, list=60%, signal=188%
GOBP_POLYOL_BIOSYNTHETIC_PROCESS	53	0.0867555	0.739307	0.7625	0.998642	1	1664	tags=21%, list=12%, signal=24%
GOBP_NEGATIVE_REGULATION_OF_B_CELL_ACTIVATION	27	0.118919	0.739269	0.806773	0.997883	1	9568	tags=81%, list=70%, signal=268%
GOBP_NEGATIVE_REGULATION_OF_INTRACELLULAR_PROTEIN_TRANSPORT	37	0.103185	0.739175	0.792157	0.997219	1	442	tags=14%, list=3%, signal=14%
GOBP_AORTIC_VALVE_MORPHOGENESIS	25	0.122726	0.738902	0.801636	0.996858	1	5463	tags=52%, list=40%, signal=86%
GOBP_SYNAPTIC_TRANSMISSION_CHOLINERGIC	18	0.146222	0.73858	0.785047	0.996558	1	4101	tags=44%, list=30%, signal=63%
GOBP_NUCLEOSIDE_METABOLIC_PROCESS	84	0.0683439	0.73802	0.827778	0.996646	1	7902	tags=64%, list=57%, signal=150%
GOBP_PROTEIN_TETRAMERIZATION	70	0.0741048	0.737852	0.819277	0.996106	1	8215	tags=67%, list=60%, signal=166%
GOBP_REGULATION_OF_LIPID_BIOSYNTHETIC_PROCESS	154	0.0507212	0.737396	0.8083	0.996039	1	12163	tags=94%, list=88%, signal=803%
GOBP_REGULATION_OF_B_CELL_ACTIVATION	88	0.0681469	0.736962	0.803758	0.995892	1	11096	tags=88%, list=81%, signal=451%
GOBP_ENDOTHELIUM_DEVELOPMENT	113	0.0587947	0.73679	0.82	0.995357	1	3820	tags=34%, list=28%, signal=46%
GOBP_POSITIVE_REGULATION_OF_SMALL_MOLECULE_METABOLIC_PROCESS	106	0.0599914	0.736624	0.799197	0.994813	1	5535	tags=46%, list=40%, signal=77%
GOBP_REGULATION_OF_VIRAL_LIFE_CYCLE	100	0.0612722	0.736329	0.82	0.994498	1	9060	tags=72%, list=66%, signal=210%
GOBP_SYMPATHETIC_NERVOUS_SYSTEM_DEVELOPMENT	15	0.158634	0.735469	0.783838	0.995051	1	9734	tags=87%, list=71%, signal=297%
GOBP_OSSIFICATION	329	0.0352868	0.734687	0.800789	0.99551	1	10514	tags=80%, list=76%, signal=332%
GOBP_POSITIVE_REGULATION_OF_TRANSCRIPTION_BY_RNA_POLYMERASE_I	21	0.137538	0.734654	0.79572	0.994763	1	9239	tags=81%, list=67%, signal=247%
GOBP_GLOMERULUS_DEVELOPMENT	55	0.0835824	0.734589	0.813163	0.994067	1	4603	tags=42%, list=33%, signal=63%
GOBP_RECOMBINATIONAL_REPAIR	122	0.0561978	0.734561	0.792899	0.993309	1	5543	tags=46%, list=40%, signal=76%
GOBP_REGULATION_OF_VASCULAR_ASSOCIATED_SMOOTH_MUSCLE_CELL_DIFFERENTIATION	15	0.153521	0.734462	0.806841	0.992686	1	11637	tags=100%, list=85%, signal=651%
GOBP_ACTIN_MEDIATED_CELL_CONTRACTION	99	0.0634527	0.734455	0.809717	0.991901	1	4687	tags=40%, list=34%, signal=61%
GOBP_MEMBRANE_INVAGINATION	59	0.0803497	0.734391	0.780335	0.991192	1	2394	tags=25%, list=17%, signal=31%
GOBP_DNA_RECOMBINATION	230	0.041348	0.733908	0.829026	0.991181	1	10676	tags=82%, list=78%, signal=360%
GOBP_B_CELL_DIFFERENTIATION	94	0.0650563	0.733653	0.778846	0.990766	1	9201	tags=73%, list=67%, signal=220%
GOBP_REGULATION_OF_CENTROSOME_CYCLE	44	0.0968306	0.733379	0.812	0.990409	1	4608	tags=43%, list=34%, signal=65%
GOBP_COVALENT_CHROMATIN_MODIFICATION	408	0.0318473	0.733109	0.80888	0.990024	1	6144	tags=48%, list=45%, signal=84%
GOBP_PROTEIN_O_LINKED_MANNOSYLATION	15	0.157221	0.733076	0.833017	0.989286	1	8837	tags=80%, list=64%, signal=224%
GOBP_NEGATIVE_REGULATION_OF_CELL_DIFFERENTIATION	486	0.0290821	0.732748	0.797619	0.989036	1	10135	tags=77%, list=74%, signal=281%
GOBP_PYRIMIDINE_NUCLEOSIDE_TRIPHOSPHATE_METABOLIC_PROCESS	22	0.12758	0.732582	0.809426	0.988506	1	8870	tags=77%, list=65%, signal=217%
GOBP_REGULATION_OF_CELLULAR_RESPONSE_TO_TRANSFORMING_GROWTH_FACTOR_BETA_STIMULUS	111	0.0597409	0.73142	0.821012	0.989543	1	5624	tags=47%, list=41%, signal=79%
GOBP_POSITIVE_REGULATION_OF_BONE_RESORPTION	16	0.148325	0.729777	0.823647	0.991375	1	1399	tags=25%, list=10%, signal=28%
GOBP_LONG_CHAIN_FATTY_ACYL_COA_BIOSYNTHETIC_PROCESS	17	0.147057	0.729725	0.79148	0.990669	1	2023	tags=29%, list=15%, signal=34%
GOBP_NUCLEOTIDE_TRANSPORT	24	0.123196	0.728684	0.830078	0.991514	1	4036	tags=42%, list=29%, signal=59%
GOBP_POSITIVE_REGULATION_OF_CALCIUM_ION_TRANSPORT_INTO_CYTOSOL	38	0.100928	0.728144	0.795635	0.99151	1	11638	tags=95%, list=85%, signal=616%
GOBP_STRESS_FIBER_ASSEMBLY	89	0.0661224	0.728095	0.816367	0.990794	1	3575	tags=33%, list=26%, signal=44%
GOBP_NEGATIVE_REGULATION_OF_EPITHELIAL_CELL_APOPTOTIC_PROCESS	34	0.105464	0.728017	0.811688	0.990126	1	11086	tags=91%, list=81%, signal=470%
GOBP_REGULATION_OF_MYELOID_LEUKOCYTE_MEDIATED_IMMUNITY	36	0.0995381	0.727018	0.807771	0.990907	1	1689	tags=22%, list=12%, signal=25%
GOBP_PROTEIN_LIPID_COMPLEX_SUBUNIT_ORGANIZATION	33	0.106137	0.726724	0.819734	0.990586	1	11873	tags=97%, list=86%, signal=710%
GOBP_POSITIVE_REGULATION_OF_MUSCLE_HYPERTROPHY	24	0.125984	0.725491	0.810924	0.991698	1	10298	tags=88%, list=75%, signal=348%
GOBP_DEVELOPMENTAL_INDUCTION	23	0.125768	0.725256	0.784585	0.991277	1	1859	tags=26%, list=14%, signal=30%
GOBP_INTERLEUKIN_17_PRODUCTION	22	0.129693	0.724616	0.816532	0.991459	1	8841	tags=77%, list=64%, signal=216%
GOBP_POSITIVE_REGULATION_OF_LIPID_METABOLIC_PROCESS	108	0.0607046	0.72458	0.827184	0.990729	1	5535	tags=46%, list=40%, signal=77%
GOBP_HEME_METABOLIC_PROCESS	30	0.110834	0.724198	0.821501	0.990534	1	3519	tags=37%, list=26%, signal=49%
GOBP_POSITIVE_REGULATION_OF_EPITHELIAL_CELL_PROLIFERATION	148	0.0519433	0.723941	0.799163	0.990161	1	8209	tags=65%, list=60%, signal=159%
GOBP_REGULATION_OF_CELLULAR_RESPONSE_TO_HEAT	75	0.071948	0.723646	0.830303	0.989816	1	11845	tags=93%, list=86%, signal=671%
GOBP_REPLICATION_FORK_PROCESSING	35	0.101291	0.723078	0.830303	0.9899	1	9607	tags=80%, list=70%, signal=265%
GOBP_DETECTION_OF_LIGHT_STIMULUS	44	0.0926474	0.722719	0.830339	0.989678	1	604	tags=14%, list=4%, signal=14%
GOBP_ALPHA_BETA_T_CELL_ACTIVATION	108	0.0599387	0.722666	0.821359	0.988983	1	5800	tags=48%, list=42%, signal=83%
GOBP_CELLULAR_RESPONSE_TO_ARSENIC_CONTAINING_SUBSTANCE	18	0.141268	0.722104	0.839768	0.989057	1	1878	tags=28%, list=14%, signal=32%
GOBP_POSITIVE_REGULATION_OF_ENDOCYTOSIS	86	0.0674776	0.721683	0.810445	0.988939	1	9147	tags=73%, list=67%, signal=218%
GOBP_PHOSPHOLIPID_TRANSPORT	66	0.0756513	0.720994	0.812379	0.989213	1	11877	tags=94%, list=86%, signal=688%
GOBP_EMBRYONIC_CAMERA_TYPE_EYE_DEVELOPMENT	31	0.106361	0.720467	0.840077	0.989251	1	10956	tags=90%, list=80%, signal=444%
GOBP_NEGATIVE_REGULATION_OF_PROTEIN_LOCALIZATION_TO_MEMBRANE	25	0.121017	0.719868	0.806084	0.989312	1	10435	tags=88%, list=76%, signal=365%
GOBP_TRANSCRIPTION_PREINITIATION_COMPLEX_ASSEMBLY	33	0.104712	0.719281	0.825397	0.98943	1	2312	tags=27%, list=17%, signal=33%
GOBP_VIRAL_LIFE_CYCLE	270	0.0379275	0.718366	0.842105	0.990062	1	11452	tags=87%, list=83%, signal=511%
GOBP_GENETIC_IMPRINTING	19	0.137612	0.718332	0.815175	0.989345	1	11856	tags=100%, list=86%, signal=726%
GOBP_GLUTAMINE_FAMILY_AMINO_ACID_METABOLIC_PROCESS	57	0.0801412	0.717014	0.809615	0.99054	1	6619	tags=56%, list=48%, signal=108%
GOBP_DIOL_BIOSYNTHETIC_PROCESS	18	0.14139	0.717001	0.815686	0.989788	1	7222	tags=67%, list=53%, signal=140%
GOBP_PEPTIDYL_GLUTAMIC_ACID_MODIFICATION	25	0.121414	0.716798	0.815324	0.989354	1	5481	tags=52%, list=40%, signal=86%
GOBP_REGULATION_OF_TRANSCRIPTION_BY_RNA_POLYMERASE_I	27	0.116829	0.716186	0.827789	0.989489	1	11124	tags=93%, list=81%, signal=484%
GOBP_PROTEIN_LOCALIZATION_TO_VACUOLE	67	0.0749258	0.716153	0.832285	0.988767	1	6360	tags=54%, list=46%, signal=100%
GOBP_3_UTR_MEDIATED_MRNA_STABILIZATION	17	0.144152	0.715856	0.813861	0.988443	1	7723	tags=71%, list=56%, signal=161%
GOBP_NEGATIVE_REGULATION_OF_GROWTH	200	0.0435856	0.715355	0.8	0.988375	1	7450	tags=58%, list=54%, signal=126%
GOBP_NEGATIVE_REGULATION_OF_LYMPHOCYTE_APOPTOTIC_PROCESS	23	0.125834	0.715308	0.821074	0.987673	1	5444	tags=52%, list=40%, signal=86%
GOBP_REGULATION_OF_RESPONSE_TO_OXIDATIVE_STRESS	68	0.0737294	0.71435	0.821643	0.98834	1	7885	tags=65%, list=57%, signal=151%
GOBP_MITOTIC_DNA_REPLICATION	15	0.154293	0.714163	0.839104	0.987847	1	1546	tags=27%, list=11%, signal=30%
GOBP_CAMERA_TYPE_EYE_DEVELOPMENT	250	0.0380854	0.713201	0.8361	0.9885	1	6358	tags=50%, list=46%, signal=91%
GOBP_DNA_DOUBLE_STRAND_BREAK_PROCESSING	23	0.126272	0.712543	0.830677	0.988717	1	5438	tags=52%, list=40%, signal=86%
GOBP_REGULATION_OF_VIRAL_TRANSCRIPTION	41	0.0933948	0.711192	0.817248	0.989947	1	7436	tags=63%, list=54%, signal=138%
GOBP_RIBONUCLEOPROTEIN_COMPLEX_SUBUNIT_ORGANIZATION	185	0.0454359	0.711116	0.821888	0.989284	1	11940	tags=91%, list=87%, signal=686%
GOBP_ESTABLISHMENT_OF_PROTEIN_LOCALIZATION_TO_VACUOLE	51	0.0865881	0.708513	0.814978	0.992291	1	6360	tags=55%, list=46%, signal=102%
GOBP_HOMEOSTASIS_OF_NUMBER_OF_CELLS	200	0.0436646	0.708328	0.820513	0.991796	1	4631	tags=38%, list=34%, signal=56%
GOBP_ACTIN_FILAMENT_DEPOLYMERIZATION	51	0.0850289	0.708165	0.830867	0.991251	1	7729	tags=65%, list=56%, signal=147%
GOBP_DETECTION_OF_STIMULUS_INVOLVED_IN_SENSORY_PERCEPTION_OF_PAIN	19	0.135381	0.705956	0.843137	0.993623	1	1758	tags=26%, list=13%, signal=30%
GOBP_STEROL_HOMEOSTASIS	49	0.0844189	0.70504	0.857414	0.994182	1	10625	tags=86%, list=77%, signal=376%
GOBP_BLOOD_VESSEL_ENDOTHELIAL_CELL_MIGRATION	106	0.0575762	0.704601	0.835227	0.994046	1	2715	tags=25%, list=20%, signal=31%
GOBP_NEGATIVE_REGULATION_OF_PROTEIN_SERINE_THREONINE_KINASE_ACTIVITY	120	0.0546749	0.704032	0.865191	0.994087	1	6127	tags=50%, list=45%, signal=89%
GOBP_SPROUTING_ANGIOGENESIS	108	0.0572787	0.704011	0.863354	0.993353	1	5709	tags=47%, list=42%, signal=80%
GOBP_POSITIVE_REGULATION_OF_MONOOXYGENASE_ACTIVITY	25	0.11526	0.703748	0.828685	0.992961	1	10514	tags=88%, list=76%, signal=374%
GOBP_PURINE_NUCLEOSIDE_METABOLIC_PROCESS	53	0.0827347	0.703746	0.841418	0.992204	1	4572	tags=42%, list=33%, signal=62%
GOBP_POSITIVE_REGULATION_OF_MRNA_PROCESSING	28	0.10947	0.701913	0.831068	0.993972	1	7334	tags=64%, list=53%, signal=138%
GOBP_T_CELL_ACTIVATION_INVOLVED_IN_IMMUNE_RESPONSE	66	0.0741694	0.701858	0.853707	0.993273	1	11689	tags=92%, list=85%, signal=615%
GOBP_NEGATIVE_REGULATION_OF_LIPID_BIOSYNTHETIC_PROCESS	43	0.0912684	0.701647	0.827309	0.992821	1	11855	tags=95%, list=86%, signal=691%
GOBP_CHROMATIN_SILENCING	35	0.100487	0.701118	0.843299	0.992757	1	11189	tags=91%, list=81%, signal=490%
GOBP_POSITIVE_REGULATION_OF_CHONDROCYTE_DIFFERENTIATION	15	0.150186	0.70068	0.821946	0.992639	1	9850	tags=87%, list=72%, signal=305%
GOBP_REGULATION_OF_CELLULAR_RESPONSE_TO_GROWTH_FACTOR_STIMULUS	234	0.0400176	0.700043	0.835729	0.992741	1	6625	tags=52%, list=48%, signal=99%
GOBP_DNA_PACKAGING	136	0.0513755	0.699984	0.863039	0.992057	1	6476	tags=52%, list=47%, signal=98%
GOBP_REGULATION_OF_PROTEIN_TARGETING_TO_MITOCHONDRION	42	0.0920378	0.699772	0.852941	0.991606	1	8229	tags=69%, list=60%, signal=172%
GOBP_THIOESTER_METABOLIC_PROCESS	87	0.0639139	0.699623	0.846307	0.991057	1	1496	tags=17%, list=11%, signal=19%
GOBP_SPINDLE_ORGANIZATION	162	0.0480876	0.699282	0.857715	0.990787	1	4946	tags=41%, list=36%, signal=63%
GOBP_NEGATIVE_REGULATION_OF_TYPE_I_INTERFERON_PRODUCTION	38	0.0948505	0.69924	0.851779	0.990091	1	6657	tags=58%, list=48%, signal=112%
GOBP_STEROID_HORMONE_BIOSYNTHETIC_PROCESS	33	0.100674	0.698595	0.852814	0.990264	1	3617	tags=36%, list=26%, signal=49%
GOBP_REGULATION_OF_VIRAL_INDUCED_CYTOPLASMIC_PATTERN_RECOGNITION_RECEPTOR_SIGNALING_PATHWAY	18	0.136364	0.698289	0.862903	0.989926	1	5000	tags=50%, list=36%, signal=78%
GOBP_RESPONSE_TO_CAFFEINE	16	0.142298	0.697408	0.864372	0.990365	1	10073	tags=88%, list=73%, signal=327%
GOBP_TOLL_LIKE_RECEPTOR_3_SIGNALING_PATHWAY	18	0.135077	0.697187	0.847059	0.989903	1	1963	tags=28%, list=14%, signal=32%
GOBP_HISTONE_MONOUBIQUITINATION	28	0.112074	0.697078	0.853061	0.989305	1	9262	tags=79%, list=67%, signal=240%
GOBP_CELLULAR_RESPONSE_TO_INSULIN_STIMULUS	195	0.0423369	0.696656	0.869388	0.989134	1	11268	tags=86%, list=82%, signal=471%
GOBP_REGULATION_OF_MONOCYTE_DIFFERENTIATION	16	0.143236	0.696219	0.850688	0.988983	1	9201	tags=81%, list=67%, signal=245%
GOBP_REGULATION_OF_CLATHRIN_DEPENDENT_ENDOCYTOSIS	19	0.13257	0.695531	0.830578	0.989196	1	3967	tags=42%, list=29%, signal=59%
GOBP_ORGANOPHOSPHATE_ESTER_TRANSPORT	94	0.061238	0.695472	0.864245	0.988518	1	3550	tags=32%, list=26%, signal=43%
GOBP_HISTONE_H4_K5_ACETYLATION	16	0.146977	0.695122	0.837782	0.988246	1	11727	tags=100%, list=85%, signal=680%
GOBP_MYD88_INDEPENDENT_TOLL_LIKE_RECEPTOR_SIGNALING_PATHWAY	32	0.103444	0.695064	0.871648	0.987572	1	9749	tags=81%, list=71%, signal=279%
GOBP_CELLULAR_RESPONSE_TO_ESTRADIOL_STIMULUS	27	0.112302	0.694868	0.841463	0.987083	1	10677	tags=89%, list=78%, signal=397%
GOBP_REGULATION_OF_DIGESTIVE_SYSTEM_PROCESS	20	0.131211	0.694579	0.841584	0.986746	1	11944	tags=100%, list=87%, signal=762%
GOBP_GLANDULAR_EPITHELIAL_CELL_DEVELOPMENT	22	0.124904	0.693681	0.854932	0.987247	1	11406	tags=95%, list=83%, signal=560%
GOBP_REGULATION_OF_KERATINOCYTE_PROLIFERATION	25	0.118499	0.693288	0.846899	0.987053	1	5521	tags=52%, list=40%, signal=87%
GOBP_POSITIVE_REGULATION_OF_GLUCOSE_TRANSMEMBRANE_TRANSPORT	32	0.103521	0.691459	0.826172	0.988734	1	6741	tags=59%, list=49%, signal=116%
GOBP_NEGATIVE_REGULATION_OF_DNA_RECOMBINATION	24	0.118478	0.691393	0.830339	0.988079	1	5819	tags=54%, list=42%, signal=94%
GOBP_AORTA_DEVELOPMENT	46	0.0845256	0.690787	0.859649	0.988149	1	5714	tags=50%, list=42%, signal=85%
GOBP_AUTOPHAGOSOME_MATURATION	38	0.0944588	0.690417	0.846	0.987882	1	9918	tags=82%, list=72%, signal=292%
GOBP_REGULATION_OF_CHROMATIN_BINDING	20	0.128566	0.690133	0.859073	0.987504	1	11293	tags=95%, list=82%, signal=532%
GOBP_INCLUSION_BODY_ASSEMBLY	20	0.125878	0.689296	0.864198	0.987901	1	9268	tags=80%, list=67%, signal=245%
GOBP_LENS_DEVELOPMENT_IN_CAMERA_TYPE_EYE	58	0.0778054	0.689168	0.867679	0.98733	1	8414	tags=69%, list=61%, signal=177%
GOBP_EXTRINSIC_APOPTOTIC_SIGNALING_PATHWAY	184	0.0434767	0.688302	0.854123	0.987696	1	4340	tags=36%, list=32%, signal=52%
GOBP_ACTIN_CYTOSKELETON_REORGANIZATION	97	0.0585006	0.687819	0.87885	0.987626	1	3877	tags=34%, list=28%, signal=47%
GOBP_REGULATION_OF_VASCULAR_ENDOTHELIAL_GROWTH_FACTOR_RECEPTOR_SIGNALING_PATHWAY	26	0.111931	0.687573	0.859961	0.987217	1	5865	tags=54%, list=43%, signal=94%
GOBP_POSITIVE_REGULATION_OF_GLIAL_CELL_DIFFERENTIATION	39	0.0929733	0.68687	0.861111	0.987349	1	4364	tags=41%, list=32%, signal=60%
GOBP_ANATOMICAL_STRUCTURE_HOMEOSTASIS	363	0.0313331	0.686709	0.876984	0.986806	1	6358	tags=49%, list=46%, signal=89%
GOBP_REGULATION_OF_IMMUNOGLOBULIN_PRODUCTION	42	0.0898591	0.686078	0.849095	0.98693	1	4986	tags=45%, list=36%, signal=71%
GOBP_PYRIMIDINE_NUCLEOTIDE_METABOLIC_PROCESS	46	0.0856014	0.68565	0.865672	0.986723	1	9584	tags=78%, list=70%, signal=258%
GOBP_POSITIVE_REGULATION_OF_ERYTHROCYTE_DIFFERENTIATION	27	0.11133	0.683703	0.869565	0.988534	1	4581	tags=44%, list=33%, signal=67%
GOBP_ACTIVATION_OF_MAPKK_ACTIVITY	48	0.0826581	0.683702	0.878728	0.9878	1	5167	tags=46%, list=38%, signal=73%
GOBP_ANIMAL_ORGAN_MATURATION	20	0.127787	0.683274	0.871287	0.987612	1	5118	tags=50%, list=37%, signal=80%
GOBP_REGULATION_OF_MUSCLE_HYPERTROPHY	48	0.0843919	0.682651	0.874517	0.987664	1	10298	tags=83%, list=75%, signal=331%
GOBP_MALE_MEIOTIC_NUCLEAR_DIVISION	32	0.100891	0.681492	0.865347	0.988392	1	2911	tags=31%, list=21%, signal=40%
GOBP_EMBRYONIC_FORELIMB_MORPHOGENESIS	21	0.122925	0.681212	0.855372	0.988029	1	4203	tags=43%, list=31%, signal=62%
GOBP_POSITIVE_REGULATION_OF_STEM_CELL_PROLIFERATION	19	0.129591	0.680782	0.891945	0.987852	1	1114	tags=21%, list=8%, signal=23%
GOBP_LYSOSOME_LOCALIZATION	63	0.07316	0.680271	0.882012	0.987761	1	11653	tags=92%, list=85%, signal=602%
GOBP_PRODUCTION_OF_MOLECULAR_MEDIATOR_OF_IMMUNE_RESPONSE	126	0.0529159	0.679846	0.869748	0.987567	1	5824	tags=48%, list=42%, signal=82%
GOBP_MORPHOGENESIS_OF_AN_EPITHELIAL_SHEET	49	0.081801	0.678322	0.851464	0.988787	1	2806	tags=29%, list=20%, signal=36%
GOBP_FORELIMB_MORPHOGENESIS	27	0.109532	0.677564	0.860996	0.988989	1	10715	tags=89%, list=78%, signal=402%
GOBP_CHONDROCYTE_DEVELOPMENT	26	0.109234	0.67651	0.868952	0.989619	1	5902	tags=54%, list=43%, signal=94%
GOBP_NEGATIVE_REGULATION_OF_CELL_GROWTH	161	0.0448549	0.674981	0.846154	0.990774	1	4427	tags=37%, list=32%, signal=53%
GOBP_EPITHELIAL_CELL_APOPTOTIC_PROCESS	80	0.063669	0.674043	0.900204	0.991195	1	10813	tags=85%, list=79%, signal=396%
GOBP_REGULATION_OF_CELLULAR_RESPONSE_TO_INSULIN_STIMULUS	56	0.0761792	0.673627	0.868	0.990965	1	10002	tags=80%, list=73%, signal=294%
GOBP_METANEPHRIC_EPITHELIUM_DEVELOPMENT	19	0.12951	0.673448	0.873494	0.990456	1	4009	tags=42%, list=29%, signal=59%
GOBP_MEMBRANE_FUSION	137	0.0482806	0.673421	0.902913	0.989753	1	1449	tags=15%, list=11%, signal=17%
GOBP_PORPHYRIN_CONTAINING_COMPOUND_METABOLIC_PROCESS	34	0.0971069	0.673385	0.86255	0.989071	1	3519	tags=35%, list=26%, signal=47%
GOBP_CHROMOSOME_ORGANIZATION_INVOLVED_IN_MEIOTIC_CELL_CYCLE	41	0.088846	0.673352	0.910828	0.98839	1	5822	tags=51%, list=42%, signal=89%
GOBP_POSITIVE_REGULATION_OF_DNA_METABOLIC_PROCESS	172	0.0430097	0.67251	0.87269	0.98868	1	5489	tags=44%, list=40%, signal=73%
GOBP_FATTY_ACYL_COA_METABOLIC_PROCESS	36	0.0930343	0.671479	0.89	0.989237	1	2160	tags=25%, list=16%, signal=30%
GOBP_SENSORY_PERCEPTION_OF_TASTE	19	0.131086	0.671052	0.860279	0.989029	1	370	tags=16%, list=3%, signal=16%
GOBP_REGULATION_OF_ANDROGEN_RECEPTOR_SIGNALING_PATHWAY	23	0.119086	0.66996	0.866667	0.989644	1	3146	tags=35%, list=23%, signal=45%
GOBP_NEGATIVE_REGULATION_OF_HEMOPOIESIS	75	0.0652213	0.669717	0.875764	0.989185	1	10654	tags=84%, list=78%, signal=371%
GOBP_REGULATION_OF_T_CELL_MEDIATED_IMMUNITY	43	0.0880778	0.669357	0.871795	0.988896	1	9661	tags=79%, list=70%, signal=265%
GOBP_REGULATION_OF_INSULIN_RECEPTOR_SIGNALING_PATHWAY	56	0.0761792	0.669192	0.90081	0.988367	1	10002	tags=80%, list=73%, signal=294%
GOBP_PROTEIN_K63_LINKED_UBIQUITINATION	54	0.0774012	0.669116	0.896208	0.98773	1	11667	tags=93%, list=85%, signal=610%
GOBP_REGULATION_OF_GLIOGENESIS	72	0.0658244	0.668064	0.873706	0.988262	1	8072	tags=65%, list=59%, signal=157%
GOBP_EXTRACELLULAR_MATRIX_DISASSEMBLY	52	0.0786448	0.666424	0.869739	0.989453	1	11875	tags=94%, list=86%, signal=690%
GOBP_REGULATION_OF_APOPTOTIC_SIGNALING_PATHWAY	291	0.0343995	0.665823	0.894523	0.989442	1	9267	tags=71%, list=67%, signal=213%
GOBP_TRANSCRIPTION_INITIATION_FROM_RNA_POLYMERASE_I_PROMOTER	31	0.0994061	0.663893	0.871795	0.991009	1	2183	tags=26%, list=16%, signal=31%
GOBP_RESPONSE_TO_METAL_ION	291	0.0329997	0.661937	0.905263	0.992605	1	10514	tags=80%, list=76%, signal=332%
GOBP_NEGATIVE_REGULATION_OF_DEFENSE_RESPONSE	137	0.0476847	0.660859	0.898969	0.993104	1	10688	tags=82%, list=78%, signal=367%
GOBP_CARDIAC_CELL_DEVELOPMENT	61	0.0730475	0.660416	0.905405	0.99291	1	12520	tags=98%, list=91%, signal=1098%
GOBP_CELL_MATURATION	122	0.0506218	0.659548	0.896552	0.993176	1	6295	tags=51%, list=46%, signal=93%
GOBP_POSITIVE_REGULATION_OF_DEFENSE_RESPONSE_TO_VIRUS_BY_HOST	20	0.123663	0.6583	0.884861	0.993883	1	3800	tags=40%, list=28%, signal=55%
GOBP_REGULATION_OF_HISTONE_METHYLATION	49	0.081421	0.658146	0.890909	0.993336	1	10105	tags=82%, list=74%, signal=307%
GOBP_REGULATION_OF_OXIDATIVE_STRESS_INDUCED_CELL_DEATH	49	0.0796509	0.657901	0.900794	0.992892	1	7885	tags=65%, list=57%, signal=153%
GOBP_POSITIVE_REGULATION_OF_CARTILAGE_DEVELOPMENT	24	0.1115	0.656998	0.879142	0.993229	1	760	tags=17%, list=6%, signal=18%
GOBP_RESPONSE_TO_PAIN	17	0.13563	0.656486	0.866142	0.993064	1	7840	tags=71%, list=57%, signal=164%
GOBP_FATTY_ACID_DERIVATIVE_BIOSYNTHETIC_PROCESS	48	0.0822109	0.656183	0.878	0.99268	1	2023	tags=23%, list=15%, signal=27%
GOBP_NEGATIVE_REGULATION_OF_TOR_SIGNALING	37	0.0905028	0.656045	0.878613	0.992132	1	4331	tags=41%, list=32%, signal=59%
GOBP_DETECTION_OF_STIMULUS	184	0.041792	0.655024	0.898	0.99256	1	1524	tags=15%, list=11%, signal=17%
GOBP_PRIMARY_ALCOHOL_METABOLIC_PROCESS	59	0.0724788	0.654719	0.88998	0.992182	1	12520	tags=98%, list=91%, signal=1097%
GOBP_ALPHA_BETA_T_CELL_DIFFERENTIATION	77	0.0639916	0.652959	0.897541	0.993438	1	5551	tags=47%, list=40%, signal=78%
GOBP_LUNG_ALVEOLUS_DEVELOPMENT	28	0.104243	0.65269	0.906883	0.993029	1	5442	tags=50%, list=40%, signal=83%
GOBP_NEURAL_TUBE_PATTERNING	27	0.104664	0.652266	0.876984	0.99276	1	2636	tags=30%, list=19%, signal=37%
GOBP_BONE_MATURATION	18	0.127768	0.651154	0.888016	0.993252	1	5118	tags=50%, list=37%, signal=80%
GOBP_RESPONSE_TO_LIGHT_STIMULUS	251	0.0361149	0.650901	0.891949	0.99281	1	3619	tags=30%, list=26%, signal=40%
GOBP_RELEASE_OF_CYTOCHROME_C_FROM_MITOCHONDRIA	51	0.0775466	0.650029	0.900391	0.99306	1	3519	tags=33%, list=26%, signal=45%
GOBP_POSITIVE_REGULATION_OF_LYMPHOCYTE_DIFFERENTIATION	77	0.0624315	0.649873	0.901923	0.992516	1	7179	tags=58%, list=52%, signal=122%
GOBP_RESPONSE_TO_EPIDERMAL_GROWTH_FACTOR	44	0.0846592	0.648696	0.903846	0.993017	1	5712	tags=50%, list=42%, signal=85%
GOBP_REGULATION_OF_BICELLULAR_TIGHT_JUNCTION_ASSEMBLY	19	0.122586	0.648132	0.903491	0.992944	1	5551	tags=53%, list=40%, signal=88%
GOBP_TOLL_LIKE_RECEPTOR_9_SIGNALING_PATHWAY	22	0.115405	0.646769	0.89002	0.993677	1	5913	tags=55%, list=43%, signal=96%
GOBP_INTERLEUKIN_1_PRODUCTION	67	0.0679252	0.646718	0.908537	0.993024	1	506	tags=10%, list=4%, signal=11%
GOBP_REGULATION_OF_TRANSLATION_IN_RESPONSE_TO_STRESS	21	0.116846	0.64577	0.904	0.99333	1	359	tags=14%, list=3%, signal=15%
GOBP_ERYTHROCYTE_HOMEOSTASIS	102	0.0555987	0.645353	0.921905	0.993078	1	4631	tags=39%, list=34%, signal=59%
GOBP_POSITIVE_REGULATION_OF_DNA_REPAIR	65	0.0663323	0.64485	0.928983	0.992871	1	3744	tags=34%, list=27%, signal=46%
GOBP_REGULATION_OF_VASCULAR_ASSOCIATED_SMOOTH_MUSCLE_CELL_PROLIFERATION	47	0.0790304	0.644773	0.916505	0.992241	1	6813	tags=57%, list=50%, signal=114%
GOBP_REGULATION_OF_LIPID_KINASE_ACTIVITY	61	0.0686811	0.643957	0.90795	0.992361	1	10777	tags=85%, list=78%, signal=393%
GOBP_REGENERATION	153	0.0447693	0.643441	0.904669	0.992213	1	10531	tags=81%, list=77%, signal=343%
GOBP_FATTY_ACID_TRANSPORT	119	0.0488576	0.643044	0.914172	0.991944	1	6495	tags=52%, list=47%, signal=98%
GOBP_TRANSMEMBRANE_RECEPTOR_PROTEIN_SERINE_THREONINE_KINASE_SIGNALING_PATHWAY	293	0.032317	0.643008	0.898785	0.991273	1	5194	tags=41%, list=38%, signal=64%
GOBP_SMOOTH_MUSCLE_CELL_APOPTOTIC_PROCESS	19	0.121673	0.642868	0.91498	0.990721	1	6287	tags=58%, list=46%, signal=107%
GOBP_POSITIVE_REGULATION_OF_CALCIUM_ION_TRANSMEMBRANE_TRANSPORT	50	0.0757886	0.642472	0.92437	0.990411	1	12707	tags=100%, list=92%, signal=1318%
GOBP_PROTEIN_LOCALIZATION_TO_CILIUM	51	0.0747117	0.63979	0.907336	0.992387	1	9757	tags=78%, list=71%, signal=269%
GOBP_FEMALE_SEX_DIFFERENTIATION	93	0.0561569	0.639429	0.934959	0.992035	1	10909	tags=85%, list=79%, signal=409%
GOBP_METANEPHROS_DEVELOPMENT	67	0.0683846	0.639252	0.893411	0.991519	1	4603	tags=40%, list=33%, signal=60%
GOBP_NUCLEIC_ACID_PHOSPHODIESTER_BOND_HYDROLYSIS	255	0.0345355	0.638449	0.913319	0.9916	1	11608	tags=88%, list=84%, signal=554%
GOBP_REGULATION_OF_POTASSIUM_ION_TRANSMEMBRANE_TRANSPORTER_ACTIVITY	46	0.0809585	0.638434	0.888412	0.990915	1	7257	tags=61%, list=53%, signal=129%
GOBP_INTERLEUKIN_6_MEDIATED_SIGNALING_PATHWAY	20	0.117565	0.63381	0.921687	0.994719	1	11444	tags=95%, list=83%, signal=566%
GOBP_FAT_CELL_DIFFERENTIATION	184	0.0400848	0.632661	0.938462	0.995124	1	4386	tags=36%, list=32%, signal=52%
GOBP_CHAPERONE_COFACTOR_DEPENDENT_PROTEIN_REFOLDING	30	0.0979149	0.632433	0.932171	0.994652	1	5529	tags=50%, list=40%, signal=83%
GOBP_REGULATION_OF_RUFFLE_ASSEMBLY	25	0.106465	0.632425	0.926878	0.993957	1	9535	tags=80%, list=69%, signal=261%
GOBP_POSITIVE_REGULATION_OF_TRANSLATIONAL_INITIATION	23	0.109068	0.631221	0.926247	0.994439	1	9260	tags=78%, list=67%, signal=239%
GOBP_REGULATION_OF_B_CELL_MEDIATED_IMMUNITY	33	0.0919698	0.631182	0.911243	0.99378	1	4986	tags=45%, list=36%, signal=71%
GOBP_REGULATION_OF_LYMPHOCYTE_MEDIATED_IMMUNITY	84	0.0591422	0.630649	0.918447	0.993578	1	10646	tags=83%, list=77%, signal=367%
GOBP_CELLULAR_RESPONSE_TO_EXTERNAL_STIMULUS	251	0.0350072	0.630546	0.925311	0.992971	1	1991	tags=18%, list=14%, signal=21%
GOBP_SEMAPHORIN_PLEXIN_SIGNALING_PATHWAY	39	0.0841288	0.630476	0.934694	0.992341	1	2018	tags=23%, list=15%, signal=27%
GOBP_PHOSPHATIDIC_ACID_METABOLIC_PROCESS	40	0.084992	0.628513	0.9	0.993519	1	7769	tags=65%, list=57%, signal=149%
GOBP_INTERMEMBRANE_LIPID_TRANSFER	33	0.0892252	0.628099	0.901639	0.993219	1	3774	tags=36%, list=27%, signal=50%
GOBP_OVULATION_CYCLE_PROCESS	34	0.089548	0.626459	0.94347	0.994076	1	6857	tags=59%, list=50%, signal=117%
GOBP_RESPONSE_TO_ZINC_ION	37	0.0867255	0.626094	0.902439	0.993735	1	10327	tags=84%, list=75%, signal=336%
GOBP_EPITHELIAL_CELL_PROLIFERATION	305	0.0315697	0.624792	0.923529	0.994255	1	6335	tags=49%, list=46%, signal=89%
GOBP_NEGATIVE_REGULATION_OF_ADAPTIVE_IMMUNE_RESPONSE	32	0.0936406	0.623666	0.901186	0.994581	1	10313	tags=84%, list=75%, signal=337%
GOBP_REGULATION_OF_RELEASE_OF_CYTOCHROME_C_FROM_MITOCHONDRIA	41	0.0830656	0.623479	0.912525	0.994052	1	1878	tags=22%, list=14%, signal=25%
GOBP_RNA_PHOSPHODIESTER_BOND_HYDROLYSIS_EXONUCLEOLYTIC	41	0.0823911	0.621703	0.911885	0.994959	1	6581	tags=56%, list=48%, signal=107%
GOBP_VENTRICULAR_SEPTUM_MORPHOGENESIS	32	0.0929388	0.620982	0.922269	0.994867	1	6027	tags=53%, list=44%, signal=94%
GOBP_POSITIVE_REGULATION_OF_MYELOID_LEUKOCYTE_CYTOKINE_PRODUCTION_INVOLVED_IN_IMMUNE_RESPONSE	15	0.13176	0.620929	0.92766	0.994224	1	5521	tags=53%, list=40%, signal=89%
GOBP_ISOPRENOID_BIOSYNTHETIC_PROCESS	22	0.108443	0.620926	0.918288	0.993533	1	1010	tags=18%, list=7%, signal=20%
GOBP_RESPONSE_TO_FLUID_SHEAR_STRESS	28	0.100806	0.620145	0.925156	0.993513	1	6471	tags=57%, list=47%, signal=108%
GOBP_POSITIVE_REGULATION_OF_NF_KAPPAB_TRANSCRIPTION_FACTOR_ACTIVITY	131	0.0466358	0.619656	0.922631	0.993257	1	5555	tags=45%, list=40%, signal=75%
GOBP_POSITIVE_REGULATION_OF_IMMUNOGLOBULIN_PRODUCTION	28	0.0965364	0.61947	0.927308	0.992712	1	10457	tags=86%, list=76%, signal=358%
GOBP_LABYRINTHINE_LAYER_MORPHOGENESIS	15	0.130391	0.619312	0.930328	0.99216	1	8289	tags=73%, list=60%, signal=185%
GOBP_NEUTRAL_LIPID_BIOSYNTHETIC_PROCESS	37	0.0856904	0.619249	0.928571	0.991517	1	5140	tags=46%, list=37%, signal=73%
GOBP_RESPONSE_TO_INSULIN	237	0.0347176	0.618619	0.942308	0.991382	1	3822	tags=31%, list=28%, signal=43%
GOBP_MESENCHYMAL_CELL_DIFFERENTIATION	191	0.0396322	0.617934	0.919386	0.991297	1	1261	tags=13%, list=9%, signal=14%
GOBP_ECTODERM_DEVELOPMENT	15	0.132314	0.617379	0.928287	0.991075	1	4597	tags=47%, list=33%, signal=70%
GOBP_TUBE_FORMATION	123	0.0483758	0.617064	0.925403	0.990646	1	8951	tags=70%, list=65%, signal=199%
GOBP_NUCLEUS_LOCALIZATION	22	0.108947	0.61622	0.929134	0.990688	1	11625	tags=95%, list=85%, signal=618%
GOBP_POSITIVE_REGULATION_OF_CATION_CHANNEL_ACTIVITY	53	0.0704616	0.615026	0.963391	0.990988	1	7593	tags=62%, list=55%, signal=139%
GOBP_REGULATION_OF_DNA_REPLICATION	91	0.055502	0.614966	0.923913	0.990348	1	1658	tags=18%, list=12%, signal=20%
GOBP_MITOCHONDRIAL_CALCIUM_ION_TRANSMEMBRANE_TRANSPORT	23	0.106673	0.613574	0.923695	0.990864	1	3914	tags=39%, list=28%, signal=55%
GOBP_PORE_COMPLEX_ASSEMBLY	20	0.115088	0.613062	0.916667	0.990622	1	4605	tags=45%, list=34%, signal=68%
GOBP_POSITIVE_REGULATION_OF_GLIOGENESIS	50	0.0729673	0.612119	0.922764	0.990727	1	8072	tags=66%, list=59%, signal=159%
GOBP_MUSCLE_CELL_PROLIFERATION	152	0.0412798	0.611753	0.947154	0.990354	1	8843	tags=68%, list=64%, signal=190%
GOBP_EMBRYONIC_EYE_MORPHOGENESIS	27	0.0983065	0.610866	0.94012	0.990404	1	6287	tags=56%, list=46%, signal=102%
GOBP_ANOIKIS	29	0.093242	0.610856	0.945155	0.98973	1	8200	tags=69%, list=60%, signal=171%
GOBP_RENAL_FILTRATION	21	0.11159	0.609551	0.93083	0.99007	1	3704	tags=38%, list=27%, signal=52%
GOBP_EXTERNAL_ENCAPSULATING_STRUCTURE_ORGANIZATION	324	0.0290844	0.609426	0.942116	0.989487	1	5124	tags=40%, list=37%, signal=62%
GOBP_EMBRYONIC_PLACENTA_MORPHOGENESIS	18	0.119294	0.609239	0.922772	0.988959	1	8289	tags=72%, list=60%, signal=182%
GOBP_MUSCLE_HYPERTROPHY	68	0.0634918	0.60849	0.929435	0.988873	1	6610	tags=54%, list=48%, signal=104%
GOBP_NEGATIVE_REGULATION_OF_LIPID_CATABOLIC_PROCESS	18	0.120022	0.607405	0.920893	0.989078	1	10570	tags=89%, list=77%, signal=384%
GOBP_BROWN_FAT_CELL_DIFFERENTIATION	38	0.0834856	0.606816	0.94636	0.988872	1	1025	tags=16%, list=7%, signal=17%
GOBP_POSITIVE_REGULATION_OF_IMMUNE_EFFECTOR_PROCESS	133	0.0451432	0.606398	0.948	0.988512	1	418	tags=8%, list=3%, signal=8%
GOBP_ARACHIDONIC_ACID_SECRETION	16	0.125219	0.606264	0.928429	0.987953	1	6871	tags=63%, list=50%, signal=125%
GOBP_REGULATION_OF_EXTRINSIC_APOPTOTIC_SIGNALING_PATHWAY	131	0.0454376	0.604004	0.95098	0.989059	1	4522	tags=37%, list=33%, signal=55%
GOBP_RESPONSE_TO_INTERLEUKIN_4	27	0.0957553	0.603142	0.934354	0.989006	1	10904	tags=89%, list=79%, signal=429%
GOBP_ENDOPLASMIC_RETICULUM_TO_CYTOSOL_TRANSPORT	27	0.0964275	0.601585	0.928	0.989519	1	7331	tags=63%, list=53%, signal=135%
GOBP_REGULATION_OF_SPROUTING_ANGIOGENESIS	31	0.0915174	0.60076	0.940816	0.989481	1	11603	tags=94%, list=84%, signal=599%
GOBP_POSITIVE_REGULATION_OF_CALCIUM_ION_TRANSMEMBRANE_TRANSPORTER_ACTIVITY	30	0.0919365	0.600468	0.930556	0.989039	1	12484	tags=100%, list=91%, signal=1087%
GOBP_NEGATIVE_REGULATION_OF_DNA_REPAIR	24	0.102518	0.598831	0.944444	0.989625	1	6038	tags=54%, list=44%, signal=96%
GOBP_LONG_CHAIN_FATTY_ACID_BIOSYNTHETIC_PROCESS	22	0.107496	0.598769	0.936884	0.988997	1	1023	tags=18%, list=7%, signal=20%
GOBP_INTRACILIARY_TRANSPORT	49	0.0741246	0.598297	0.952282	0.988677	1	10766	tags=86%, list=78%, signal=394%
GOBP_NEUTRAL_AMINO_ACID_TRANSPORT	37	0.0841842	0.598184	0.93159	0.988092	1	1074	tags=16%, list=8%, signal=18%
GOBP_RESPIRATORY_GASEOUS_EXCHANGE_BY_RESPIRATORY_SYSTEM	51	0.0705711	0.598085	0.951219	0.98749	1	12509	tags=98%, list=91%, signal=1085%
GOBP_VENTRAL_SPINAL_CORD_DEVELOPMENT	27	0.0965814	0.597594	0.94152	0.987189	1	3256	tags=33%, list=24%, signal=44%
GOBP_PHAGOLYSOSOME_ASSEMBLY	15	0.12656	0.597044	0.943089	0.986907	1	4676	tags=47%, list=34%, signal=71%
GOBP_FACE_DEVELOPMENT	41	0.0795099	0.596181	0.960152	0.986877	1	2262	tags=24%, list=16%, signal=29%
GOBP_REGULATION_OF_HISTONE_MODIFICATION	121	0.0456046	0.595385	0.949597	0.986762	1	11874	tags=91%, list=86%, signal=662%
GOBP_CELLULAR_RESPONSE_TO_PH	17	0.119948	0.591058	0.934132	0.989155	1	778	tags=18%, list=6%, signal=19%
GOBP_RUFFLE_ASSEMBLY	38	0.078813	0.5875	0.962818	0.990922	1	2536	tags=26%, list=18%, signal=32%
GOBP_POSITIVE_REGULATION_OF_AXON_EXTENSION	38	0.0814123	0.586202	0.949318	0.991146	1	5756	tags=50%, list=42%, signal=86%
GOBP_CHROMATIN_ASSEMBLY_OR_DISASSEMBLY	126	0.0452486	0.584313	0.939394	0.991763	1	11165	tags=86%, list=81%, signal=452%
GOBP_PHOTORECEPTOR_CELL_DEVELOPMENT	32	0.0863625	0.58407	0.947047	0.991251	1	8265	tags=69%, list=60%, signal=172%
GOBP_SALIVARY_GLAND_DEVELOPMENT	27	0.0941922	0.584024	0.954365	0.990608	1	4307	tags=41%, list=31%, signal=59%
GOBP_RESPONSE_TO_TRANSFORMING_GROWTH_FACTOR_BETA	219	0.0345002	0.582401	0.961771	0.990993	1	6625	tags=52%, list=48%, signal=98%
GOBP_REGULATION_OF_TORC1_SIGNALING	33	0.08304	0.582237	0.963489	0.990437	1	5525	tags=48%, list=40%, signal=81%
GOBP_GOLGI_ORGANIZATION	120	0.0457215	0.581977	0.955513	0.98995	1	8540	tags=67%, list=62%, signal=174%
GOBP_MUSCLE_CELL_DIFFERENTIATION	270	0.0299842	0.577876	0.960474	0.991892	1	12730	tags=96%, list=93%, signal=1267%
GOBP_MANNOSYLATION	30	0.0905804	0.575867	0.948827	0.992462	1	8837	tags=73%, list=64%, signal=205%
GOBP_NEURAL_NUCLEUS_DEVELOPMENT	50	0.0684346	0.575583	0.94902	0.991969	1	8409	tags=68%, list=61%, signal=175%
GOBP_POSITIVE_REGULATION_OF_INSULIN_SECRETION	52	0.0670254	0.573625	0.98	0.992551	1	9655	tags=77%, list=70%, signal=257%
GOBP_RESPIRATORY_SYSTEM_PROCESS	26	0.0955091	0.572965	0.95279	0.992266	1	6619	tags=58%, list=48%, signal=111%
GOBP_REGULATION_OF_MITOTIC_SISTER_CHROMATID_SEGREGATION	39	0.0769062	0.572061	0.966038	0.992157	1	2117	tags=23%, list=15%, signal=27%
GOBP_POSITIVE_REGULATION_OF_ALPHA_BETA_T_CELL_DIFFERENTIATION	37	0.0795532	0.570683	0.977778	0.992303	1	1509	tags=19%, list=11%, signal=21%
GOBP_ASTROCYTE_DEVELOPMENT	32	0.0847309	0.570338	0.966926	0.991861	1	5710	tags=50%, list=42%, signal=85%
GOBP_ACTIN_NUCLEATION	44	0.0724613	0.569011	0.963983	0.99196	1	8066	tags=66%, list=59%, signal=159%
GOBP_RESPONSE_TO_AUDITORY_STIMULUS	18	0.110917	0.567715	0.964567	0.992038	1	6113	tags=56%, list=44%, signal=100%
GOBP_NEGATIVE_REGULATION_OF_JNK_CASCADE	28	0.0894393	0.561734	0.96281	0.994653	1	6136	tags=54%, list=45%, signal=97%
GOBP_LAMELLIPODIUM_MORPHOGENESIS	15	0.117093	0.561624	0.967181	0.994044	1	9388	tags=80%, list=68%, signal=252%
GOBP_RESPONSE_TO_INORGANIC_SUBSTANCE	436	0.0237439	0.561327	0.958743	0.993524	1	6020	tags=46%, list=44%, signal=79%
GOBP_REGULATION_OF_LEUKOCYTE_MEDIATED_IMMUNITY	122	0.0446006	0.560634	0.977459	0.993258	1	5701	tags=46%, list=41%, signal=78%
GOBP_NEGATIVE_REGULATION_OF_PROTEIN_MATURATION	16	0.117216	0.559824	0.966337	0.993008	1	7840	tags=69%, list=57%, signal=160%
GOBP_NEGATIVE_REGULATION_OF_CANONICAL_WNT_SIGNALING_PATHWAY	161	0.0377654	0.558112	0.955769	0.993231	1	11439	tags=87%, list=83%, signal=512%
GOBP_REGULATION_OF_FAT_CELL_DIFFERENTIATION	108	0.0456364	0.558064	0.97619	0.992595	1	4595	tags=38%, list=33%, signal=57%
GOBP_MORPHOGENESIS_OF_A_BRANCHING_STRUCTURE	150	0.0392115	0.556081	0.97451	0.992927	1	9363	tags=72%, list=68%, signal=223%
GOBP_NEPHRON_EPITHELIUM_DEVELOPMENT	88	0.0517612	0.555527	0.962302	0.992546	1	4603	tags=39%, list=33%, signal=58%
GOBP_NEGATIVE_REGULATION_OF_EPITHELIAL_TO_MESENCHYMAL_TRANSITION	29	0.0859517	0.554852	0.953061	0.992238	1	4982	tags=45%, list=36%, signal=70%
GOBP_PYRIMIDINE_NUCLEOSIDE_TRIPHOSPHATE_BIOSYNTHETIC_PROCESS	17	0.108491	0.551607	0.969262	0.993188	1	7404	tags=65%, list=54%, signal=140%
GOBP_AUTONOMIC_NERVOUS_SYSTEM_DEVELOPMENT	33	0.0798645	0.551073	0.972222	0.992782	1	9734	tags=79%, list=71%, signal=269%
GOBP_NEGATIVE_REGULATION_OF_LEUKOCYTE_CELL_CELL_ADHESION	87	0.0490519	0.548674	0.973948	0.993229	1	12759	tags=98%, list=93%, signal=1352%
GOBP_TRANSFORMING_GROWTH_FACTOR_BETA_RECEPTOR_SIGNALING_PATHWAY	174	0.0356617	0.547415	0.964775	0.993111	1	6625	tags=52%, list=48%, signal=99%
GOBP_PROTEIN_METHYLATION	143	0.0403849	0.543092	0.983673	0.9944	1	11177	tags=85%, list=81%, signal=452%
GOBP_POST_GOLGI_VESICLE_MEDIATED_TRANSPORT	98	0.0469442	0.542347	0.98	0.994061	1	3426	tags=30%, list=25%, signal=39%
GOBP_NEGATIVE_REGULATION_OF_LYMPHOCYTE_ACTIVATION	103	0.045942	0.541846	0.986111	0.993595	1	10716	tags=83%, list=78%, signal=372%
GOBP_POSITIVE_REGULATION_OF_ALCOHOL_BIOSYNTHETIC_PROCESS	17	0.109056	0.541527	0.976331	0.993071	1	9822	tags=82%, list=71%, signal=288%
GOBP_GENE_SILENCING	183	0.0344609	0.541142	0.985537	0.992572	1	7644	tags=59%, list=56%, signal=131%
GOBP_POST_EMBRYONIC_DEVELOPMENT	68	0.0557142	0.532245	0.986084	0.995527	1	2067	tags=21%, list=15%, signal=24%
GOBP_DORSAL_VENTRAL_NEURAL_TUBE_PATTERNING	17	0.102407	0.523368	0.97551	0.998128	1	2636	tags=29%, list=19%, signal=36%
GOBP_REGULATION_OF_VIRAL_GENOME_REPLICATION	57	0.0583334	0.521634	0.98583	0.998061	1	3059	tags=28%, list=22%, signal=36%
GOBP_REGULATION_OF_MUSCLE_CELL_DIFFERENTIATION	114	0.0412729	0.52094	0.985417	0.997627	1	11856	tags=90%, list=86%, signal=652%
GOBP_AMELOGENESIS	15	0.110771	0.520916	0.989626	0.99698	1	3060	tags=33%, list=22%, signal=43%
GOBP_FAT_SOLUBLE_VITAMIN_METABOLIC_PROCESS	26	0.0819915	0.514491	0.983471	0.998342	1	11034	tags=88%, list=80%, signal=448%
GOBP_COLUMNAR_CUBOIDAL_EPITHELIAL_CELL_DEVELOPMENT	32	0.0765869	0.512389	0.982922	0.998291	1	11406	tags=91%, list=83%, signal=531%
GOBP_TOLL_LIKE_RECEPTOR_4_SIGNALING_PATHWAY	31	0.0756789	0.509523	0.995851	0.998454	1	2065	tags=23%, list=15%, signal=27%
GOBP_VESICLE_MEDIATED_TRANSPORT_TO_THE_PLASMA_MEMBRANE	85	0.0468987	0.507887	0.982422	0.998236	1	4695	tags=39%, list=34%, signal=59%
GOBP_BONE_DEVELOPMENT	155	0.0345153	0.503029	0.988095	0.998825	1	1747	tags=16%, list=13%, signal=18%
GOBP_TETRAPYRROLE_METABOLIC_PROCESS	48	0.0618612	0.502932	0.992233	0.998192	1	4020	tags=35%, list=29%, signal=50%
GOBP_REGULATION_OF_PROTEIN_SERINE_THREONINE_KINASE_ACTIVITY	416	0.0210673	0.50205	0.990584	0.997757	1	13332	tags=99%, list=97%, signal=3189%
GOBP_REGULATION_OF_PLATELET_ACTIVATION	28	0.0791088	0.500473	0.990291	0.997501	1	4314	tags=39%, list=31%, signal=57%
GOBP_TELOMERE_MAINTENANCE_VIA_SEMI_CONSERVATIVE_REPLICATION	27	0.0840278	0.499406	0.989754	0.997093	1	11574	tags=93%, list=84%, signal=585%
GOBP_GLUTAMATE_METABOLIC_PROCESS	23	0.0894563	0.497186	0.995984	0.996952	1	1162	tags=17%, list=8%, signal=19%
GOBP_NUCLEOSIDE_BISPHOSPHATE_BIOSYNTHETIC_PROCESS	62	0.0526233	0.492426	0.980695	0.997353	1	1496	tags=16%, list=11%, signal=18%
GOBP_POSITIVE_REGULATION_OF_PRODUCTION_OF_MOLECULAR_MEDIATOR_OF_IMMUNE_RESPONSE	63	0.0526723	0.490913	0.982456	0.99701	1	5824	tags=48%, list=42%, signal=82%
GOBP_PROTEIN_ADP_RIBOSYLATION	28	0.0770104	0.489779	0.990329	0.996608	1	9743	tags=79%, list=71%, signal=269%
GOBP_CELLULAR_SODIUM_ION_HOMEOSTASIS	15	0.105251	0.486678	0.988593	0.996558	1	1303	tags=20%, list=9%, signal=22%
GOBP_POSITIVE_REGULATION_OF_CYTOKINE_PRODUCTION_INVOLVED_IN_IMMUNE_RESPONSE	36	0.0646001	0.472296	0.997904	0.998322	1	9041	tags=72%, list=66%, signal=210%
GOBP_PEPTIDYL_LYSINE_MODIFICATION	339	0.0223394	0.469548	0.995807	0.998074	1	11783	tags=88%, list=86%, signal=600%
GOBP_TETRAHYDROFOLATE_METABOLIC_PROCESS	16	0.0971868	0.467157	0.993927	0.997764	1	1242	tags=19%, list=9%, signal=21%
GOBP_LIPID_STORAGE	66	0.0479067	0.458998	0.994071	0.998055	1	385	tags=8%, list=3%, signal=8%
GOBP_POSITIVE_REGULATION_OF_HEART_RATE	21	0.0862972	0.456029	0.996269	0.997738	1	7324	tags=62%, list=53%, signal=132%
GOBP_RESPONSE_TO_FOOD	22	0.0770449	0.441132	0.995943	0.998404	1	11438	tags=91%, list=83%, signal=541%
GOBP_REGULATION_OF_CENTRIOLE_REPLICATION	20	0.0784059	0.418511	1	0.999009	1	1672	tags=20%, list=12%, signal=23%

## Sheet: Shank3-HT-CTX; C5 BP - Down
Supplementary Table 7. Results of GSEA for the cortical, hippocampal, and striatal transcripts of Shank3-HT and Shank3-HM mice, performed using gene sets of the CC, BP, and MF domains.
NAME	SIZE	ES	NES	NOM p-val	FDR q-val	FWER p-val	RANK AT MAX	LEADING EDGE
GOBP_COGNITION	229	-0.189752	-3.39234	0	0	0	6320	tags=65%, list=46%, signal=118%
GOBP_BEHAVIOR	430	-0.139656	-3.35323	0	0	0	6325	tags=60%, list=46%, signal=107%
GOBP_REGULATION_OF_TRANS_SYNAPTIC_SIGNALING	361	-0.145819	-3.20716	0	0.000380072	0.001	8254	tags=74%, list=60%, signal=181%
GOBP_PRESYNAPSE_ORGANIZATION	45	-0.381461	-3.03917	0	0.000285054	0.001	4855	tags=73%, list=35%, signal=113%
GOBP_SYNAPSE_ORGANIZATION	378	-0.134881	-3.00751	0	0.000461804	0.002	7471	tags=67%, list=54%, signal=144%
GOBP_SYNAPTIC_TRANSMISSION_GABAERGIC	39	-0.386978	-2.82852	0	0.00366655	0.018	5623	tags=79%, list=41%, signal=134%
GOBP_REGULATION_OF_SYNAPSE_STRUCTURE_OR_ACTIVITY	198	-0.169042	-2.76603	0	0.00562143	0.032	6250	tags=62%, list=45%, signal=112%
GOBP_SYNAPTIC_TRANSMISSION_GLUTAMATERGIC	77	-0.268799	-2.74748	0	0.00520805	0.034	7395	tags=81%, list=54%, signal=173%
GOBP_REGULATION_OF_TRANSMEMBRANE_TRANSPORT	454	-0.111381	-2.72946	0	0.00501123	0.037	8391	tags=72%, list=61%, signal=178%
GOBP_GLUTAMATE_RECEPTOR_SIGNALING_PATHWAY	49	-0.324828	-2.72438	0	0.00473981	0.039	6212	tags=78%, list=45%, signal=141%
GOBP_SYNAPSE_ASSEMBLY	154	-0.182308	-2.61297	0	0.0141528	0.127	6092	tags=62%, list=44%, signal=111%
GOBP_REGULATION_OF_SYNAPTIC_PLASTICITY	165	-0.172388	-2.5739	0	0.0169308	0.163	9573	tags=87%, list=70%, signal=282%
GOMF_PROTON_TRANSMEMBRANE_TRANSPORTER_ACTIVITY	111	-0.205076	-2.51302	0	0.027082	0.261	7731	tags=77%, list=56%, signal=174%
GOBP_SYNAPTIC_MEMBRANE_ADHESION	25	-0.411177	-2.50529	0	0.0262234	0.271	2057	tags=56%, list=15%, signal=66%
GOBP_DENDRITE_DEVELOPMENT	224	-0.14055	-2.46316	0.00204499	0.0324853	0.343	6569	tags=62%, list=48%, signal=116%
GOBP_AMINOGLYCAN_BIOSYNTHETIC_PROCESS	106	-0.203176	-2.44214	0.00212314	0.0352913	0.376	3973	tags=49%, list=29%, signal=68%
GOBP_REGULATION_OF_NMDA_RECEPTOR_ACTIVITY	33	-0.34758	-2.43257	0	0.0355925	0.396	7731	tags=91%, list=56%, signal=207%
GOBP_AMINOGLYCAN_METABOLIC_PROCESS	149	-0.169254	-2.42003	0	0.0368863	0.427	3973	tags=46%, list=29%, signal=63%
GOBP_POSITIVE_REGULATION_OF_NEURON_DEATH	80	-0.231917	-2.41795	0	0.0351842	0.429	6282	tags=69%, list=46%, signal=126%
GOBP_CELL_CELL_SIGNALING_BY_WNT	464	-0.096898	-2.39397	0	0.0392474	0.48	7483	tags=64%, list=54%, signal=135%
GOBP_VESICLE_MEDIATED_TRANSPORT_IN_SYNAPSE	177	-0.152921	-2.37615	0	0.0435388	0.541	7323	tags=68%, list=53%, signal=144%
GOBP_REGULATION_OF_MACROPHAGE_DIFFERENTIATION	18	-0.455347	-2.35033	0.00211864	0.0500636	0.617	5205	tags=83%, list=38%, signal=134%
GOBP_MATING_BEHAVIOR	15	-0.501988	-2.32568	0.00197239	0.0578507	0.695	4105	tags=80%, list=30%, signal=114%
GOBP_REGULATION_OF_PRESYNAPSE_ORGANIZATION	29	-0.371801	-2.32554	0	0.0554403	0.695	4855	tags=72%, list=35%, signal=112%
GOBP_PROTEOGLYCAN_METABOLIC_PROCESS	81	-0.218504	-2.31797	0	0.0561203	0.713	3973	tags=51%, list=29%, signal=71%
GOBP_CELL_CELL_ADHESION_VIA_PLASMA_MEMBRANE_ADHESION_MOLECULES	218	-0.13565	-2.2954	0.00204499	0.062383	0.76	2832	tags=34%, list=21%, signal=42%
GOBP_NEURON_DEATH	289	-0.11645	-2.26988	0	0.0717414	0.82	6282	tags=57%, list=46%, signal=103%
GOBP_MATING	25	-0.376914	-2.24942	0.00195695	0.0791356	0.859	6376	tags=84%, list=46%, signal=156%
GOBP_MEMORY	94	-0.199168	-2.24777	0.00392157	0.0771999	0.861	6056	tags=64%, list=44%, signal=113%
GOBP_AMYLOID_BETA_METABOLIC_PROCESS	50	-0.262225	-2.24743	0	0.0749356	0.864	5207	tags=64%, list=38%, signal=103%
GOBP_CALCIUM_MEDIATED_SIGNALING	145	-0.160032	-2.23398	0	0.0790339	0.886	7020	tags=67%, list=51%, signal=135%
GOBP_RESPONSE_TO_ISOQUINOLINE_ALKALOID	22	-0.398095	-2.22543	0.00392927	0.0805628	0.899	3285	tags=64%, list=24%, signal=83%
GOBP_PROTEOGLYCAN_BIOSYNTHETIC_PROCESS	58	-0.254383	-2.22201	0.00205761	0.079976	0.904	1496	tags=36%, list=11%, signal=40%
GOBP_POSTSYNAPTIC_SPECIALIZATION_ASSEMBLY	21	-0.406755	-2.22123	0.00197628	0.0779968	0.905	5546	tags=81%, list=40%, signal=135%
GOBP_REGULATION_OF_SYNAPTIC_TRANSMISSION_GLUTAMATERGIC	57	-0.253154	-2.21814	0.00194175	0.0773175	0.91	7870	tags=82%, list=57%, signal=192%
GOBP_REGULATION_OF_CAMP_DEPENDENT_PROTEIN_KINASE_ACTIVITY	15	-0.473061	-2.21081	0.002079	0.0792375	0.919	6335	tags=93%, list=46%, signal=173%
GOBP_REGULATION_OF_NEUROTRANSMITTER_RECEPTOR_ACTIVITY	73	-0.221143	-2.20784	0	0.078498	0.922	8652	tags=85%, list=63%, signal=228%
GOBP_REGULATION_OF_CELL_JUNCTION_ASSEMBLY	176	-0.13975	-2.19284	0	0.0838713	0.934	5290	tags=52%, list=38%, signal=84%
GOBP_DENDRITE_MORPHOGENESIS	135	-0.15942	-2.17844	0	0.0897881	0.952	8217	tags=76%, list=60%, signal=186%
GOBP_REGULATION_OF_SIGNALING_RECEPTOR_ACTIVITY	143	-0.158547	-2.17719	0.00190114	0.0880332	0.953	8322	tags=76%, list=61%, signal=191%
GOBP_REGULATION_OF_POSTSYNAPTIC_MEMBRANE_POTENTIAL	117	-0.170733	-2.17685	0	0.0861664	0.954	7543	tags=72%, list=55%, signal=158%
GOBP_MUCOPOLYSACCHARIDE_METABOLIC_PROCESS	102	-0.184015	-2.1452	0.00376648	0.104345	0.975	3959	tags=47%, list=29%, signal=66%
GOBP_POSTSYNAPSE_ORGANIZATION	148	-0.154442	-2.14336	0.00199203	0.102995	0.975	7746	tags=72%, list=56%, signal=162%
GOBP_REPRODUCTIVE_BEHAVIOR	22	-0.377931	-2.14031	0.00204082	0.102415	0.975	6061	tags=82%, list=44%, signal=146%
GOBP_EPHRIN_RECEPTOR_SIGNALING_PATHWAY	83	-0.197931	-2.13571	0.00189036	0.103135	0.977	7896	tags=77%, list=57%, signal=180%
GOBP_HEPARAN_SULFATE_PROTEOGLYCAN_BIOSYNTHETIC_PROCESS	24	-0.366874	-2.13537	0.00198807	0.100994	0.977	5849	tags=79%, list=43%, signal=138%
GOBP_REGULATION_OF_DENDRITIC_SPINE_DEVELOPMENT	57	-0.242492	-2.13355	0.00201207	0.100119	0.979	6569	tags=72%, list=48%, signal=137%
GOBP_POSTSYNAPSE_ASSEMBLY	27	-0.340606	-2.11112	0.004	0.113177	0.989	3474	tags=59%, list=25%, signal=79%
GOBP_NEURON_MIGRATION	121	-0.166223	-2.10565	0.00189036	0.114773	0.99	4098	tags=46%, list=30%, signal=65%
GOBP_MAINTENANCE_OF_SYNAPSE_STRUCTURE	16	-0.440477	-2.09568	0.00775194	0.120265	0.996	5981	tags=88%, list=44%, signal=155%
GOBP_FEAR_RESPONSE	33	-0.303839	-2.08491	0.00205339	0.126009	0.997	5415	tags=70%, list=39%, signal=115%
GOBP_MACROPHAGE_DIFFERENTIATION	37	-0.288483	-2.07855	0.00411523	0.129113	0.999	4591	tags=62%, list=33%, signal=93%
GOBP_CELLULAR_ION_HOMEOSTASIS	486	-0.0823856	-2.07621	0.0019305	0.128202	0.999	8016	tags=66%, list=58%, signal=153%
GOBP_IMPORT_INTO_CELL	186	-0.130973	-2.05698	0.00607287	0.141086	0.999	7389	tags=67%, list=54%, signal=142%
GOBP_VISUAL_BEHAVIOR	36	-0.29194	-2.05025	0.00582524	0.144123	0.999	6308	tags=75%, list=46%, signal=138%
GOBP_FC_RECEPTOR_SIGNALING_PATHWAY	165	-0.140782	-2.04855	0.00186916	0.142985	0.999	9669	tags=84%, list=70%, signal=281%
GOBP_FOREBRAIN_DEVELOPMENT	298	-0.102981	-2.04687	0	0.141857	0.999	7980	tags=68%, list=58%, signal=159%
GOBP_POSITIVE_REGULATION_OF_SYNAPTIC_TRANSMISSION	124	-0.158582	-2.04078	0.00197628	0.145485	0.999	8372	tags=77%, list=61%, signal=194%
GOBP_NEGATIVE_REGULATION_OF_CALCIUM_MEDIATED_SIGNALING	16	-0.423653	-2.03939	0.004	0.144564	0.999	6212	tags=88%, list=45%, signal=159%
GOBP_REGULATION_OF_MEMBRANE_POTENTIAL	360	-0.0926465	-2.02902	0	0.152063	0.999	7543	tags=64%, list=55%, signal=138%
GOBP_POSITIVE_REGULATION_OF_SYNAPTIC_TRANSMISSION_GLUTAMATERGIC	24	-0.344811	-2.02739	0.00386847	0.15129	0.999	7870	tags=92%, list=57%, signal=214%
GOBP_CELL_JUNCTION_ASSEMBLY	368	-0.0921747	-2.02272	0.00412371	0.153356	0.999	5230	tags=47%, list=38%, signal=74%
GOBP_NEUROTRANSMITTER_TRANSPORT	178	-0.133031	-2.0206	0	0.152975	1	7463	tags=67%, list=54%, signal=146%
GOBP_REGULATION_OF_SYNAPSE_ASSEMBLY	87	-0.181126	-2.00536	0.00204082	0.16576	1	7323	tags=71%, list=53%, signal=152%
GOBP_POSITIVE_REGULATION_OF_EXCITATORY_POSTSYNAPTIC_POTENTIAL	27	-0.319452	-1.99747	0.00399202	0.17109	1	7328	tags=85%, list=53%, signal=182%
GOBP_ANTIGEN_PROCESSING_AND_PRESENTATION	200	-0.119532	-1.99663	0.00792079	0.169374	1	9791	tags=83%, list=71%, signal=284%
GOBP_REGULATION_OF_POSTSYNAPSE_ORGANIZATION	81	-0.190633	-1.98958	0.00619835	0.173879	1	6560	tags=67%, list=48%, signal=127%
GOBP_REGULATION_OF_CATION_TRANSMEMBRANE_TRANSPORT	279	-0.104103	-1.9813	0.00595238	0.179843	1	8305	tags=71%, list=60%, signal=175%
GOBP_INOSITOL_PHOSPHATE_MEDIATED_SIGNALING	44	-0.253739	-1.97603	0	0.182971	1	7771	tags=82%, list=57%, signal=188%
GOBP_REGULATION_OF_SYNAPTIC_TRANSMISSION_GABAERGIC	26	-0.322387	-1.96143	0.00417537	0.19683	1	5623	tags=73%, list=41%, signal=123%
GOBP_NEGATIVE_REGULATION_OF_HISTONE_METHYLATION	18	-0.381167	-1.95995	0.00393701	0.195702	1	4696	tags=72%, list=34%, signal=110%
GOBP_IONOTROPIC_GLUTAMATE_RECEPTOR_SIGNALING_PATHWAY	25	-0.319726	-1.95606	0.00398406	0.197709	1	6061	tags=76%, list=44%, signal=136%
GOBP_FC_RECEPTOR_MEDIATED_STIMULATORY_SIGNALING_PATHWAY	78	-0.190208	-1.94699	0.00623701	0.205714	1	8680	tags=82%, list=63%, signal=221%
GOBP_INTERSTRAND_CROSS_LINK_REPAIR	52	-0.232761	-1.94624	0.00364964	0.203714	1	5537	tags=63%, list=40%, signal=106%
GOBP_REGULATION_OF_DEFENSE_RESPONSE_TO_VIRUS_BY_VIRUS	27	-0.320707	-1.94492	0.00604839	0.202532	1	3747	tags=59%, list=27%, signal=81%
GOBP_POSITIVE_REGULATION_OF_AMINE_TRANSPORT	25	-0.327113	-1.94418	0.00198413	0.200736	1	8159	tags=92%, list=59%, signal=226%
GOBP_DENDRITIC_SPINE_DEVELOPMENT	95	-0.171495	-1.9359	0.011811	0.207539	1	6631	tags=65%, list=48%, signal=125%
GOBP_MANGANESE_ION_TRANSPORT	15	-0.41139	-1.92146	0.00604839	0.2234	1	5349	tags=80%, list=39%, signal=131%
GOBP_REGULATION_OF_CATION_CHANNEL_ACTIVITY	148	-0.134486	-1.91389	0.0119284	0.229908	1	8296	tags=74%, list=60%, signal=184%
GOBP_POSTSYNAPTIC_SPECIALIZATION_ORGANIZATION	30	-0.297259	-1.91336	0.010101	0.227699	1	5546	tags=70%, list=40%, signal=117%
GOBP_RESPONSE_TO_AMYLOID_BETA	37	-0.263686	-1.9104	0.00201207	0.228846	1	6417	tags=73%, list=47%, signal=136%
GOBP_SYNAPTIC_VESICLE_EXOCYTOSIS	94	-0.167317	-1.90978	0.0123203	0.2268	1	7222	tags=69%, list=53%, signal=145%
GOBP_NAD_METABOLIC_PROCESS	45	-0.23499	-1.90231	0.00594059	0.233644	1	5029	tags=60%, list=37%, signal=94%
GOBP_SPECIFICATION_OF_SYMMETRY	93	-0.165177	-1.90092	0.0102881	0.232691	1	6023	tags=60%, list=44%, signal=106%
GOBP_DOPAMINE_TRANSPORT	37	-0.259204	-1.8963	0.0135135	0.236121	1	8336	tags=86%, list=61%, signal=219%
GOBP_CELLULAR_RESPONSE_TO_AMYLOID_BETA	32	-0.283907	-1.89305	0.00606061	0.237403	1	6417	tags=75%, list=47%, signal=140%
GOBP_REGULATION_OF_AUTOPHAGY	295	-0.0952636	-1.88926	0.00594059	0.239337	1	7107	tags=61%, list=52%, signal=124%
GOBP_POSITIVE_REGULATION_OF_INTERLEUKIN_10_PRODUCTION	23	-0.32632	-1.88031	0.0100604	0.249273	1	5683	tags=74%, list=41%, signal=126%
GOBP_REGULATION_OF_MACROAUTOPHAGY	147	-0.133179	-1.87967	0.00414079	0.247263	1	8289	tags=73%, list=60%, signal=183%
GOBP_GAMMA_AMINOBUTYRIC_ACID_SIGNALING_PATHWAY	23	-0.333556	-1.87559	0.00613497	0.25007	1	6779	tags=83%, list=49%, signal=163%
GOBP_NEGATIVE_REGULATION_OF_HISTONE_MODIFICATION	37	-0.253724	-1.86908	0.0115385	0.25619	1	4696	tags=59%, list=34%, signal=90%
GOBP_POSITIVE_REGULATION_OF_POSTTRANSCRIPTIONAL_GENE_SILENCING	28	-0.302387	-1.86774	0.01	0.25506	1	8617	tags=93%, list=63%, signal=248%
GOBP_SPERM_EGG_RECOGNITION	29	-0.284829	-1.85915	0.0114068	0.265476	1	6522	tags=76%, list=47%, signal=144%
GOBP_ATP_DEPENDENT_CHROMATIN_REMODELING	69	-0.185786	-1.85499	0.0122951	0.268827	1	6624	tags=67%, list=48%, signal=128%
GOBP_REGULATION_OF_CALCIUM_ION_IMPORT	24	-0.321509	-1.85112	0.00609756	0.271375	1	3035	tags=54%, list=22%, signal=69%
GOBP_CALCIUM_ION_TRANSMEMBRANE_TRANSPORT	240	-0.103733	-1.84592	0.01	0.275815	1	8394	tags=71%, list=61%, signal=180%
GOBP_ASSOCIATIVE_LEARNING	57	-0.208708	-1.84552	0.0117417	0.273459	1	6308	tags=67%, list=46%, signal=123%
GOBP_HEPARAN_SULFATE_PROTEOGLYCAN_METABOLIC_PROCESS	30	-0.278317	-1.84283	0.0177165	0.274422	1	3973	tags=57%, list=29%, signal=80%
GOBP_CALCINEURIN_MEDIATED_SIGNALING	36	-0.261938	-1.84079	0.0164609	0.274771	1	7483	tags=81%, list=54%, signal=176%
GOBP_MICROTUBULE_BASED_MOVEMENT	278	-0.0940209	-1.82725	0.00992064	0.292591	1	7190	tags=62%, list=52%, signal=126%
GOBP_REGULATION_OF_WNT_SIGNALING_PATHWAY	328	-0.0866324	-1.82281	0.0111111	0.297226	1	7346	tags=62%, list=53%, signal=130%
GOBP_DIVALENT_INORGANIC_CATION_HOMEOSTASIS	353	-0.0825684	-1.82178	0.0178926	0.296021	1	4892	tags=44%, list=36%, signal=66%
GOBP_ANTIGEN_PROCESSING_AND_PRESENTATION_OF_PEPTIDE_ANTIGEN	168	-0.122625	-1.81782	0.0104603	0.299414	1	9791	tags=83%, list=71%, signal=286%
GOBP_REGULATION_OF_ANION_TRANSMEMBRANE_TRANSPORT	85	-0.164752	-1.81632	0.0120724	0.299042	1	9394	tags=85%, list=68%, signal=266%
GOBP_SIGNAL_RELEASE	370	-0.0816311	-1.81629	0.0122449	0.29626	1	8457	tags=69%, list=62%, signal=176%
GOBP_ACIDIC_AMINO_ACID_TRANSPORT	61	-0.194085	-1.81183	0.0155642	0.300554	1	5232	tags=57%, list=38%, signal=92%
GOBP_SMALL_GTPASE_MEDIATED_SIGNAL_TRANSDUCTION	455	-0.0734148	-1.81059	0.0155945	0.299546	1	7152	tags=59%, list=52%, signal=119%
GOBP_AMINE_TRANSPORT	74	-0.178386	-1.80885	0.0236686	0.299552	1	8336	tags=78%, list=61%, signal=198%
GOBP_AMYLOID_PRECURSOR_PROTEIN_METABOLIC_PROCESS	68	-0.186239	-1.80855	0.0163934	0.297228	1	8976	tags=84%, list=65%, signal=240%
GOBP_PROSTANOID_METABOLIC_PROCESS	34	-0.260064	-1.80249	0.0164948	0.30396	1	3308	tags=50%, list=24%, signal=66%
GOBP_NEUROTRANSMITTER_SECRETION	136	-0.132584	-1.80098	0.0141414	0.303778	1	7091	tags=65%, list=52%, signal=132%
GOBP_MONOAMINE_TRANSPORT	60	-0.197881	-1.7922	0.0137525	0.315274	1	6915	tags=70%, list=50%, signal=140%
GOBP_POSITIVE_REGULATION_OF_MITOCHONDRION_ORGANIZATION	78	-0.173105	-1.78201	0.0223124	0.329901	1	6799	tags=67%, list=49%, signal=131%
GOBP_POSITIVE_REGULATION_OF_CYCLASE_ACTIVITY	17	-0.349496	-1.77567	0.0137795	0.338171	1	6523	tags=82%, list=47%, signal=157%
GOBP_GLYCOSPHINGOLIPID_BIOSYNTHETIC_PROCESS	28	-0.286225	-1.77498	0.0222222	0.336546	1	6875	tags=79%, list=50%, signal=157%
GOBP_CELLULAR_COMPONENT_MAINTENANCE	56	-0.200295	-1.77238	0.0181452	0.33785	1	7323	tags=73%, list=53%, signal=156%
GOBP_REGULATION_OF_SMALL_GTPASE_MEDIATED_SIGNAL_TRANSDUCTION	291	-0.0908036	-1.76932	0.022869	0.340584	1	7896	tags=66%, list=57%, signal=153%
GOBP_REGULATION_OF_CYCLASE_ACTIVITY	32	-0.261603	-1.76884	0.0155642	0.338519	1	7582	tags=81%, list=55%, signal=181%
GOBP_NADH_METABOLIC_PROCESS	40	-0.231373	-1.76625	0.0157171	0.34021	1	6452	tags=70%, list=47%, signal=132%
GOBP_REGULATION_OF_PROTEIN_CONTAINING_COMPLEX_ASSEMBLY	374	-0.0807678	-1.76427	0.0136719	0.341076	1	8330	tags=68%, list=61%, signal=169%
GOBP_AMYLOID_PRECURSOR_PROTEIN_CATABOLIC_PROCESS	51	-0.203715	-1.76187	0.0219124	0.342705	1	9879	tags=92%, list=72%, signal=326%
GOBP_POSITIVE_REGULATION_OF_MACROPHAGE_MIGRATION	19	-0.336019	-1.76082	0.023301	0.341844	1	8411	tags=95%, list=61%, signal=244%
GOBP_CENTRAL_NERVOUS_SYSTEM_NEURON_AXONOGENESIS	34	-0.252347	-1.75923	0.0177866	0.34172	1	5031	tags=62%, list=37%, signal=97%
GOBP_SECOND_MESSENGER_MEDIATED_SIGNALING	228	-0.10261	-1.7586	0.0264228	0.339855	1	6753	tags=59%, list=49%, signal=114%
GOBP_NEURON_APOPTOTIC_PROCESS	196	-0.106189	-1.75552	0.0241935	0.342422	1	6417	tags=57%, list=47%, signal=106%
GOBP_CALCIUM_MEDIATED_SIGNALING_USING_INTRACELLULAR_CALCIUM_SOURCE	16	-0.365659	-1.75511	0.017094	0.340418	1	5290	tags=75%, list=38%, signal=122%
GOBP_BINDING_OF_SPERM_TO_ZONA_PELLUCIDA	23	-0.308733	-1.75507	0.0135659	0.337837	1	6522	tags=78%, list=47%, signal=149%
GOBP_REGULATION_OF_LONG_TERM_NEURONAL_SYNAPTIC_PLASTICITY	20	-0.319678	-1.75105	0.0286299	0.34251	1	4548	tags=65%, list=33%, signal=97%
GOBP_CATECHOLAMINE_SECRETION	42	-0.228494	-1.74946	0.0160643	0.342439	1	8652	tags=86%, list=63%, signal=231%
GOBP_LONG_TERM_SYNAPTIC_POTENTIATION	75	-0.173731	-1.74527	0.0239521	0.347277	1	8806	tags=81%, list=64%, signal=225%
GOBP_POSITIVE_REGULATION_OF_SUBSTRATE_ADHESION_DEPENDENT_CELL_SPREADING	37	-0.242338	-1.74214	0.0198413	0.350085	1	2623	tags=43%, list=19%, signal=53%
GOBP_BIOLOGICAL_PROCESS_INVOLVED_IN_INTRASPECIES_INTERACTION_BETWEEN_ORGANISMS	41	-0.233499	-1.74023	0.0222672	0.35088	1	3171	tags=46%, list=23%, signal=60%
GOBP_RETROGRADE_VESICLE_MEDIATED_TRANSPORT_GOLGI_TO_ENDOPLASMIC_RETICULUM	81	-0.165858	-1.7321	0.0297619	0.3634	1	4353	tags=48%, list=32%, signal=70%
GOBP_RESPONSE_TO_CATECHOLAMINE	74	-0.171959	-1.73187	0.0176125	0.361212	1	5266	tags=55%, list=38%, signal=89%
GOBP_VESICLE_DOCKING_INVOLVED_IN_EXOCYTOSIS	44	-0.220416	-1.73027	0.0163265	0.361314	1	8540	tags=84%, list=62%, signal=221%
GOBP_REGULATION_OF_NEURON_PROJECTION_DEVELOPMENT	398	-0.0743909	-1.72793	0.0240964	0.362988	1	7228	tags=60%, list=53%, signal=122%
GOBP_REGULATION_OF_MITOCHONDRION_ORGANIZATION	141	-0.123747	-1.72323	0.0215264	0.36941	1	6799	tags=62%, list=49%, signal=121%
GOBP_REGULATION_OF_TRANSPORTER_ACTIVITY	237	-0.0951218	-1.71881	0.0194384	0.37486	1	8518	tags=71%, list=62%, signal=184%
GOBP_REGULATION_OF_POSTSYNAPTIC_MEMBRANE_NEUROTRANSMITTER_RECEPTOR_LEVELS	56	-0.19359	-1.7182	0.0221328	0.373349	1	5942	tags=63%, list=43%, signal=110%
GOBP_METAL_ION_TRANSPORT	373	-0.0779063	-1.71801	0.0208333	0.370953	1	8246	tags=68%, list=60%, signal=164%
GOBP_GLYCOLYTIC_PROCESS_THROUGH_FRUCTOSE_6_PHOSPHATE	26	-0.27583	-1.7123	0.036961	0.379074	1	4147	tags=58%, list=30%, signal=82%
GOBP_RESPONSE_TO_MISFOLDED_PROTEIN	23	-0.294447	-1.71226	0.0293542	0.376461	1	8511	tags=91%, list=62%, signal=239%
GOBP_MACROAUTOPHAGY	287	-0.0868768	-1.70277	0.0301811	0.392149	1	6495	tags=56%, list=47%, signal=103%
GOBP_RESPONSE_TO_DOPAMINE	59	-0.194448	-1.70172	0.0204082	0.391476	1	5494	tags=59%, list=40%, signal=98%
GOBP_SODIUM_ION_TRANSMEMBRANE_TRANSPORT	130	-0.126786	-1.69987	0.032	0.392391	1	9060	tags=78%, list=66%, signal=228%
GOBP_GLYCOLIPID_BIOSYNTHETIC_PROCESS	65	-0.177691	-1.69548	0.0273973	0.398262	1	6875	tags=68%, list=50%, signal=135%
GOBP_EMBRYONIC_PATTERN_SPECIFICATION	50	-0.202719	-1.69413	0.0335968	0.398451	1	6022	tags=64%, list=44%, signal=113%
GOBP_CELLULAR_MONOVALENT_INORGANIC_CATION_HOMEOSTASIS	93	-0.14976	-1.69207	0.0234834	0.400118	1	8894	tags=80%, list=65%, signal=224%
GOBP_SYNAPTIC_VESICLE_RECYCLING	66	-0.178103	-1.69197	0.0373444	0.397641	1	6312	tags=64%, list=46%, signal=117%
GOBP_PROTEIN_KINASE_A_SIGNALING	24	-0.289717	-1.69019	0.0383065	0.398376	1	6335	tags=75%, list=46%, signal=139%
GOBP_RESPONSE_TO_ACETYLCHOLINE	26	-0.277388	-1.68719	0.0338645	0.401666	1	5183	tags=65%, list=38%, signal=105%
GOBP_ANTIGEN_PROCESSING_AND_PRESENTATION_OF_PEPTIDE_OR_POLYSACCHARIDE_ANTIGEN_VIA_MHC_CLASS_II	88	-0.156139	-1.68679	0.0179283	0.399729	1	9740	tags=86%, list=71%, signal=294%
GOBP_POSITIVE_REGULATION_OF_MACROAUTOPHAGY	53	-0.196637	-1.68193	0.027833	0.406851	1	6386	tags=66%, list=46%, signal=123%
GOBP_RECEPTOR_CLUSTERING	49	-0.205461	-1.67534	0.0292969	0.417793	1	3639	tags=47%, list=26%, signal=64%
GOBP_REGULATION_OF_EXOCYTOSIS	167	-0.112405	-1.67503	0.027027	0.4157	1	9669	tags=81%, list=70%, signal=271%
GOBP_REGULATION_OF_VESICLE_MEDIATED_TRANSPORT	429	-0.0701884	-1.67136	0.0402414	0.420647	1	7237	tags=59%, list=53%, signal=122%
GOBP_PH_REDUCTION	48	-0.205176	-1.66827	0.0456349	0.424734	1	7500	tags=75%, list=55%, signal=164%
GOBP_REGULATION_OF_DENDRITE_DEVELOPMENT	93	-0.147672	-1.66622	0.0383142	0.426549	1	10844	tags=94%, list=79%, signal=440%
GOBP_EXOCYTIC_PROCESS	74	-0.160755	-1.66593	0.0292398	0.424684	1	7091	tags=68%, list=52%, signal=139%
GOBP_CELLULAR_ALDEHYDE_METABOLIC_PROCESS	51	-0.200855	-1.65984	0.0368217	0.435274	1	8301	tags=80%, list=60%, signal=202%
GOBP_MICROTUBULE_BASED_TRANSPORT	169	-0.109112	-1.65943	0.0311891	0.433495	1	7060	tags=62%, list=51%, signal=126%
GOBP_POSITIVE_REGULATION_OF_PEPTIDYL_TYROSINE_PHOSPHORYLATION	140	-0.120877	-1.65869	0.0334029	0.432351	1	3462	tags=37%, list=25%, signal=49%
GOBP_ANAPHASE_PROMOTING_COMPLEX_DEPENDENT_CATABOLIC_PROCESS	76	-0.160374	-1.65813	0.0280899	0.430953	1	9746	tags=87%, list=71%, signal=297%
GOBP_CELL_CELL_RECOGNITION	42	-0.216746	-1.65641	0.0396825	0.431897	1	6522	tags=69%, list=47%, signal=131%
GOBP_POSITIVE_REGULATION_OF_B_CELL_PROLIFERATION	29	-0.256106	-1.65619	0.0307377	0.429706	1	6916	tags=76%, list=50%, signal=152%
GOBP_CARBOHYDRATE_BIOSYNTHETIC_PROCESS	175	-0.108435	-1.65509	0.043222	0.429612	1	5913	tags=54%, list=43%, signal=93%
GOBP_SINGLE_FERTILIZATION	81	-0.156867	-1.65427	0.0316832	0.428651	1	6682	tags=64%, list=49%, signal=124%
GOBP_REGULATION_OF_NEUROTRANSMITTER_LEVELS	179	-0.107712	-1.65322	0.0247423	0.428213	1	8446	tags=72%, list=61%, signal=184%
GOBP_REGULATION_OF_CALCIUM_MEDIATED_SIGNALING	51	-0.197264	-1.6505	0.0397727	0.431043	1	6733	tags=69%, list=49%, signal=134%
GOBP_MODULATION_BY_VIRUS_OF_HOST_CELLULAR_PROCESS	16	-0.342944	-1.65037	0.0216535	0.428834	1	6461	tags=81%, list=47%, signal=153%
GOBP_ORGANELLE_TRANSPORT_ALONG_MICROTUBULE	76	-0.164879	-1.64931	0.037037	0.428582	1	7514	tags=71%, list=55%, signal=156%
GOBP_POSITIVE_REGULATION_OF_G_PROTEIN_COUPLED_RECEPTOR_SIGNALING_PATHWAY	15	-0.34618	-1.64901	0.0455446	0.426733	1	5328	tags=73%, list=39%, signal=120%
GOBP_MEMBRANE_DEPOLARIZATION	77	-0.159451	-1.64847	0.0307692	0.425456	1	7283	tags=69%, list=53%, signal=146%
GOBP_CHONDROCYTE_PROLIFERATION	15	-0.346078	-1.64838	0.0414938	0.423257	1	4413	tags=67%, list=32%, signal=98%
GOBP_POSITIVE_REGULATION_OF_ERK1_AND_ERK2_CASCADE	132	-0.122768	-1.64159	0.0180723	0.435396	1	6244	tags=58%, list=45%, signal=104%
GOBP_POSTSYNAPTIC_NEUROTRANSMITTER_RECEPTOR_INTERNALIZATION	16	-0.337901	-1.63932	0.0430328	0.437771	1	4812	tags=69%, list=35%, signal=106%
GOBP_POSITIVE_REGULATION_OF_NEURON_APOPTOTIC_PROCESS	45	-0.210423	-1.6377	0.0409836	0.438718	1	6282	tags=67%, list=46%, signal=122%
GOBP_MAINTENANCE_OF_LOCATION_IN_CELL	165	-0.109879	-1.63501	0.0410678	0.44176	1	5590	tags=52%, list=41%, signal=86%
GOBP_TRANSPORT_ALONG_MICROTUBULE	147	-0.11453	-1.63355	0.0338266	0.442272	1	7514	tags=66%, list=55%, signal=144%
GOBP_PRESYNAPTIC_ENDOCYTOSIS	54	-0.189778	-1.63307	0.0540541	0.440902	1	6312	tags=65%, list=46%, signal=119%
GOBP_CALCIUM_ION_IMPORT	61	-0.177979	-1.63015	0.03	0.444828	1	3875	tags=46%, list=28%, signal=64%
GOBP_REGULATION_OF_ADENYLATE_CYCLASE_ACTIVITY	23	-0.287166	-1.63003	0.0374016	0.442668	1	5025	tags=65%, list=37%, signal=103%
GOBP_METAL_ION_HOMEOSTASIS	467	-0.0662417	-1.62995	0.0424242	0.440482	1	8305	tags=67%, list=60%, signal=163%
GOBP_KERATAN_SULFATE_METABOLIC_PROCESS	31	-0.237821	-1.62656	0.0456349	0.445221	1	3834	tags=52%, list=28%, signal=71%
GOBP_NEURAL_RETINA_DEVELOPMENT	59	-0.182234	-1.62501	0.0419048	0.446094	1	7991	tags=76%, list=58%, signal=181%
GOBP_NEGATIVE_REGULATION_OF_PROTEIN_DEPHOSPHORYLATION	50	-0.187062	-1.62367	0.0416667	0.446463	1	4312	tags=50%, list=31%, signal=73%
GOBP_CELL_JUNCTION_MAINTENANCE	29	-0.255158	-1.62308	0.0395833	0.445416	1	5981	tags=69%, list=44%, signal=122%
GOBP_REGULATION_OF_LONG_TERM_SYNAPTIC_POTENTIATION	39	-0.218799	-1.62141	0.0375783	0.446636	1	10043	tags=95%, list=73%, signal=351%
GOBP_ACTIVATED_T_CELL_PROLIFERATION	28	-0.262267	-1.61891	0.037037	0.449674	1	4749	tags=61%, list=35%, signal=93%
GOBP_POSITIVE_REGULATION_OF_CELL_JUNCTION_ASSEMBLY	88	-0.150287	-1.61772	0.0528455	0.449986	1	5290	tags=53%, list=38%, signal=86%
GOBP_CARDIAC_MUSCLE_TISSUE_DEVELOPMENT	153	-0.112177	-1.61643	0.0383065	0.450314	1	6023	tags=55%, list=44%, signal=97%
GOBP_REGULATION_OF_HISTONE_H3_K9_METHYLATION	15	-0.346763	-1.61421	0.0393701	0.452831	1	5320	tags=73%, list=39%, signal=120%
GOBP_DICARBOXYLIC_ACID_TRANSPORT	79	-0.151972	-1.61121	0.0416667	0.457313	1	5232	tags=53%, list=38%, signal=85%
GOBP_DOPAMINE_SECRETION	28	-0.251297	-1.60885	0.0412371	0.460294	1	8336	tags=86%, list=61%, signal=217%
GOBP_REGULATION_OF_NEURONAL_SYNAPTIC_PLASTICITY	42	-0.209053	-1.60411	0.0337553	0.468464	1	9573	tags=90%, list=70%, signal=297%
GOBP_TRANSFORMING_GROWTH_FACTOR_BETA_PRODUCTION	28	-0.25717	-1.59968	0.0411523	0.475987	1	4328	tags=57%, list=31%, signal=83%
GOBP_POSTSYNAPTIC_SIGNAL_TRANSDUCTION	30	-0.23921	-1.59557	0.0416667	0.482836	1	3593	tags=50%, list=26%, signal=68%
GOBP_AMINO_ACID_TRANSPORT	126	-0.120558	-1.59457	0.0438413	0.482705	1	5232	tags=50%, list=38%, signal=80%
GOBP_PROTEIN_LOCALIZATION_TO_CELL_CELL_JUNCTION	19	-0.306162	-1.59409	0.0316456	0.481247	1	4480	tags=63%, list=33%, signal=94%
GOBP_LONG_TERM_MEMORY	28	-0.249573	-1.59208	0.062	0.483591	1	5905	tags=68%, list=43%, signal=119%
GOBP_MUSCLE_CELL_CELLULAR_HOMEOSTASIS	17	-0.317533	-1.58839	0.0407725	0.489659	1	8579	tags=94%, list=62%, signal=250%
GOBP_CELL_RECOGNITION	106	-0.135662	-1.5882	0.0439331	0.487704	1	6061	tags=58%, list=44%, signal=102%
GOBP_PLATELET_ACTIVATION	131	-0.120353	-1.5863	0.0480962	0.489601	1	5078	tags=49%, list=37%, signal=77%
GOBP_REGULATION_OF_AUTOPHAGY_OF_MITOCHONDRION	30	-0.240828	-1.58317	0.0468165	0.494138	1	6320	tags=70%, list=46%, signal=129%
GOBP_NEGATIVE_REGULATION_OF_AUTOPHAGY	73	-0.153974	-1.58303	0.0517928	0.492094	1	9947	tags=88%, list=72%, signal=316%
GOBP_MESODERM_MORPHOGENESIS	48	-0.190082	-1.58146	0.0375494	0.493151	1	9425	tags=88%, list=69%, signal=277%
GOBP_NOREPINEPHRINE_TRANSPORT	16	-0.320512	-1.57946	0.0465116	0.495517	1	6769	tags=81%, list=49%, signal=160%
GOBP_CYTOSKELETON_DEPENDENT_INTRACELLULAR_TRANSPORT	183	-0.0998196	-1.57926	0.0476191	0.493584	1	7060	tags=61%, list=51%, signal=124%
GOBP_ADULT_BEHAVIOR	91	-0.143148	-1.57834	0.048913	0.49331	1	5448	tags=54%, list=40%, signal=89%
GOBP_FEEDING_BEHAVIOR	51	-0.187922	-1.57583	0.0386847	0.49687	1	7400	tags=73%, list=54%, signal=157%
GOBP_DEVELOPMENTAL_CELL_GROWTH	201	-0.0964083	-1.57525	0.0509554	0.495939	1	6423	tags=56%, list=47%, signal=104%
GOBP_TRANSFERRIN_TRANSPORT	32	-0.236259	-1.57458	0.0654762	0.495179	1	7500	tags=78%, list=55%, signal=172%
GOBP_PITUITARY_GLAND_DEVELOPMENT	24	-0.26902	-1.5727	0.0530452	0.497289	1	4328	tags=58%, list=31%, signal=85%
GOBP_NEUROTRANSMITTER_RECEPTOR_LOCALIZATION_TO_POSTSYNAPTIC_SPECIALIZATION_MEMBRANE	20	-0.287061	-1.56964	0.0626263	0.501973	1	5683	tags=70%, list=41%, signal=119%
GOBP_POSITIVE_REGULATION_OF_STRIATED_MUSCLE_CELL_DIFFERENTIATION	30	-0.236337	-1.5689	0.0606061	0.50153	1	5007	tags=60%, list=36%, signal=94%
GOBP_GLUTAMATE_SECRETION	35	-0.223222	-1.56889	0.0481172	0.499241	1	5188	tags=60%, list=38%, signal=96%
GOBP_CARDIAC_CHAMBER_DEVELOPMENT	120	-0.121375	-1.56855	0.0338983	0.497694	1	6022	tags=56%, list=44%, signal=98%
GOBP_PROTEIN_QUALITY_CONTROL_FOR_MISFOLDED_OR_INCOMPLETELY_SYNTHESIZED_PROTEINS	27	-0.256335	-1.56482	0.0611111	0.504062	1	8703	tags=89%, list=63%, signal=242%
GOBP_REGULATION_OF_MACROPHAGE_MIGRATION	27	-0.254149	-1.55981	0.0715746	0.513752	1	8733	tags=89%, list=64%, signal=243%
GOBP_CENTRAL_NERVOUS_SYSTEM_NEURON_DEVELOPMENT	73	-0.155449	-1.55904	0.0553191	0.51344	1	5031	tags=52%, list=37%, signal=82%
GOBP_REGULATION_OF_GTPASE_ACTIVITY	401	-0.0693883	-1.55702	0.0562249	0.515821	1	7542	tags=62%, list=55%, signal=132%
GOBP_GRANULOCYTE_CHEMOTAXIS	64	-0.160542	-1.55169	0.0558882	0.526225	1	10047	tags=89%, list=73%, signal=329%
GOBP_AXO_DENDRITIC_TRANSPORT	68	-0.162891	-1.55081	0.0466926	0.526079	1	6061	tags=60%, list=44%, signal=107%
GOBP_METAL_ION_EXPORT	36	-0.216326	-1.55047	0.0653061	0.524529	1	8872	tags=86%, list=65%, signal=242%
GOBP_NEGATIVE_REGULATION_OF_G_PROTEIN_COUPLED_RECEPTOR_SIGNALING_PATHWAY	39	-0.205066	-1.54703	0.0558882	0.530577	1	3182	tags=44%, list=23%, signal=57%
GOBP_PRODUCTION_OF_SMALL_RNA_INVOLVED_IN_GENE_SILENCING_BY_RNA	49	-0.184225	-1.54681	0.0534653	0.528729	1	5052	tags=55%, list=37%, signal=87%
GOBP_N_ACETYLGLUCOSAMINE_METABOLIC_PROCESS	16	-0.311043	-1.54584	0.0562852	0.528793	1	6899	tags=81%, list=50%, signal=163%
GOBP_MYELOID_LEUKOCYTE_MIGRATION	130	-0.116424	-1.54386	0.0564972	0.531118	1	10047	tags=85%, list=73%, signal=311%
GOBP_RAS_PROTEIN_SIGNAL_TRANSDUCTION	305	-0.0763909	-1.54276	0.046332	0.531108	1	7988	tags=66%, list=58%, signal=153%
GOBP_ANTIGEN_PROCESSING_AND_PRESENTATION_OF_PEPTIDE_ANTIGEN_VIA_MHC_CLASS_I	90	-0.135423	-1.54201	0.0598456	0.530536	1	8843	tags=78%, list=64%, signal=217%
GOBP_NEUROTRANSMITTER_REUPTAKE	21	-0.272475	-1.54168	0.0623742	0.529016	1	7389	tags=81%, list=54%, signal=175%
GOBP_FOREBRAIN_CELL_MIGRATION	47	-0.18621	-1.53928	0.0596708	0.532799	1	3007	tags=40%, list=22%, signal=52%
GOBP_ADRENERGIC_RECEPTOR_SIGNALING_PATHWAY	23	-0.264668	-1.53509	0.0643863	0.540967	1	8322	tags=87%, list=61%, signal=220%
GOBP_STEROL_BIOSYNTHETIC_PROCESS	63	-0.165419	-1.53394	0.0737052	0.541327	1	6247	tags=62%, list=45%, signal=113%
GOBP_CHLORIDE_TRANSPORT	76	-0.148452	-1.53203	0.0491803	0.543642	1	5749	tags=57%, list=42%, signal=97%
GOBP_PROTEIN_AUTOPHOSPHORYLATION	207	-0.0915252	-1.53167	0.0560166	0.542181	1	7461	tags=63%, list=54%, signal=136%
GOBP_INORGANIC_ANION_TRANSPORT	123	-0.118967	-1.5295	0.0570265	0.545262	1	6315	tags=58%, list=46%, signal=106%
GOBP_REGULATION_OF_AMPA_RECEPTOR_ACTIVITY	26	-0.254682	-1.52835	0.0606061	0.545795	1	8138	tags=85%, list=59%, signal=207%
GOBP_REGULATION_OF_NEUROTRANSMITTER_TRANSPORT	85	-0.14104	-1.52544	0.0753564	0.550581	1	6807	tags=64%, list=50%, signal=125%
GOBP_POSITIVE_REGULATION_OF_WNT_SIGNALING_PATHWAY	166	-0.0993932	-1.5236	0.0600414	0.552665	1	7346	tags=63%, list=53%, signal=134%
GOBP_GLYCOPROTEIN_BIOSYNTHETIC_PROCESS	280	-0.0778076	-1.52329	0.060241	0.55125	1	8870	tags=72%, list=65%, signal=199%
GOBP_POSITIVE_REGULATION_OF_PROTEIN_CONTAINING_COMPLEX_ASSEMBLY	212	-0.0913304	-1.52239	0.0593047	0.551248	1	8037	tags=67%, list=58%, signal=160%
GOBP_REGULATION_OF_CALCIUM_ION_DEPENDENT_EXOCYTOSIS	37	-0.213567	-1.52187	0.0413386	0.550309	1	4875	tags=57%, list=35%, signal=88%
GOBP_REGULATION_OF_OSTEOBLAST_PROLIFERATION	21	-0.274702	-1.52175	0.0622407	0.548379	1	8013	tags=86%, list=58%, signal=205%
GOBP_POSITIVE_REGULATION_OF_BEHAVIOR	15	-0.324477	-1.52139	0.0665323	0.547163	1	5626	tags=73%, list=41%, signal=124%
GOBP_PIGMENT_GRANULE_LOCALIZATION	22	-0.261234	-1.5206	0.0500963	0.546972	1	9537	tags=95%, list=69%, signal=311%
GOBP_SEROTONIN_RECEPTOR_SIGNALING_PATHWAY	17	-0.306654	-1.51986	0.0584795	0.546543	1	5494	tags=71%, list=40%, signal=117%
GOBP_PROTEIN_KINASE_C_SIGNALING	22	-0.270217	-1.51927	0.0662526	0.545876	1	5040	tags=64%, list=37%, signal=100%
GOBP_POSITIVE_REGULATION_OF_CELLULAR_COMPONENT_BIOGENESIS	452	-0.0615575	-1.51891	0.0657371	0.544546	1	6968	tags=57%, list=51%, signal=111%
GOBP_WOUND_HEALING	390	-0.0675847	-1.51749	0.0749507	0.545694	1	4491	tags=39%, list=33%, signal=57%
GOBP_CARDIAC_CHAMBER_MORPHOGENESIS	87	-0.137565	-1.51573	0.0587084	0.547601	1	6022	tags=57%, list=44%, signal=102%
GOBP_REGULATION_OF_INTRACELLULAR_ESTROGEN_RECEPTOR_SIGNALING_PATHWAY	34	-0.219533	-1.515	0.0767754	0.546962	1	8311	tags=82%, list=60%, signal=208%
GOBP_TRANSLATIONAL_TERMINATION	103	-0.127174	-1.51477	0.0607843	0.545367	1	7341	tags=66%, list=53%, signal=141%
GOBP_RESPONSE_TO_COCAINE	35	-0.216877	-1.51296	0.0699433	0.547551	1	5275	tags=60%, list=38%, signal=97%
GOBP_MACROPHAGE_MIGRATION	32	-0.219256	-1.51179	0.0715746	0.548355	1	9881	tags=94%, list=72%, signal=333%
GOBP_NEGATIVE_REGULATION_OF_RHO_PROTEIN_SIGNAL_TRANSDUCTION	20	-0.27826	-1.50884	0.0562249	0.55353	1	8553	tags=90%, list=62%, signal=238%
GOBP_POSITIVE_REGULATION_OF_GTPASE_ACTIVITY	330	-0.0724237	-1.50877	0.0674847	0.551475	1	7152	tags=59%, list=52%, signal=120%
GOBP_B_CELL_PROLIFERATION	55	-0.173213	-1.50861	0.0731225	0.549741	1	6377	tags=64%, list=46%, signal=118%
GOBP_NEGATIVE_REGULATION_OF_PROTEIN_ACETYLATION	19	-0.290426	-1.50737	0.0793319	0.550831	1	4696	tags=63%, list=34%, signal=96%
GOBP_TRANSCRIPTION_BY_RNA_POLYMERASE_III	45	-0.192443	-1.50726	0.0770713	0.548974	1	5001	tags=56%, list=36%, signal=87%
GOBP_RESPONSE_TO_DRUG	277	-0.0785459	-1.50613	0.0607843	0.549727	1	6089	tags=52%, list=44%, signal=91%
GOBP_STRESS_GRANULE_ASSEMBLY	21	-0.269258	-1.50495	0.0636183	0.550528	1	6124	tags=71%, list=45%, signal=129%
GOBP_INTERFERON_GAMMA_PRODUCTION	60	-0.172169	-1.50493	0.0709939	0.5485	1	5205	tags=55%, list=38%, signal=88%
GOBP_CARDIAC_VENTRICLE_DEVELOPMENT	88	-0.134575	-1.50368	0.0708661	0.549299	1	5817	tags=56%, list=42%, signal=96%
GOBP_RESPONSE_TO_ALKALOID	84	-0.140996	-1.50361	0.0574257	0.547331	1	5275	tags=52%, list=38%, signal=84%
GOBP_POSITIVE_REGULATION_OF_EXOCYTOSIS	71	-0.15337	-1.50048	0.0657371	0.552889	1	9520	tags=85%, list=69%, signal=273%
GOBP_PROSTANOID_BIOSYNTHETIC_PROCESS	23	-0.264472	-1.49866	0.0660194	0.555157	1	9520	tags=96%, list=69%, signal=311%
GOBP_ADENYLATE_CYCLASE_ACTIVATING_ADRENERGIC_RECEPTOR_SIGNALING_PATHWAY	19	-0.289798	-1.49826	0.0703934	0.554141	1	8322	tags=89%, list=61%, signal=226%
GOBP_CELLULAR_RESPONSE_TO_ORGANIC_CYCLIC_COMPOUND	448	-0.0621978	-1.49791	0.0641822	0.552966	1	8747	tags=70%, list=64%, signal=185%
GOBP_STRIATED_MUSCLE_CELL_APOPTOTIC_PROCESS	29	-0.232485	-1.49742	0.0667903	0.552129	1	6766	tags=72%, list=49%, signal=142%
GOBP_MAINTENANCE_OF_LOCATION	253	-0.0810671	-1.49513	0.0736196	0.555842	1	5590	tags=49%, list=41%, signal=80%
GOBP_DEPHOSPHORYLATION	424	-0.0632331	-1.49241	0.0634921	0.560549	1	10927	tags=86%, list=79%, signal=405%
GOBP_RESPONSE_TO_ETHANOL	96	-0.12745	-1.49154	0.0633397	0.560498	1	6423	tags=59%, list=47%, signal=111%
GOBP_INTERLEUKIN_10_PRODUCTION	36	-0.210284	-1.49039	0.0708502	0.561196	1	6282	tags=67%, list=46%, signal=122%
GOBP_AUTOPHAGY_OF_MITOCHONDRION	70	-0.15538	-1.48807	0.0794574	0.56499	1	6320	tags=61%, list=46%, signal=113%
GOBP_AMYLOID_FIBRIL_FORMATION	21	-0.273849	-1.48791	0.0571429	0.563311	1	6061	tags=71%, list=44%, signal=128%
GOBP_NEGATIVE_REGULATION_OF_PEPTIDYL_LYSINE_ACETYLATION	17	-0.305883	-1.48699	0.0919765	0.563416	1	4696	tags=65%, list=34%, signal=98%
GOBP_NEURON_PROJECTION_ORGANIZATION	88	-0.134874	-1.4865	0.0722656	0.56277	1	8937	tags=78%, list=65%, signal=223%
GOBP_GLUCOSE_CATABOLIC_PROCESS	32	-0.228503	-1.48622	0.0718336	0.561404	1	5029	tags=59%, list=37%, signal=93%
GOBP_PROTEIN_INSERTION_INTO_MITOCHONDRIAL_MEMBRANE_INVOLVED_IN_APOPTOTIC_SIGNALING_PATHWAY	29	-0.233287	-1.48382	0.0761523	0.565299	1	6755	tags=72%, list=49%, signal=142%
GOBP_GLIAL_CELL_PROLIFERATION	36	-0.211318	-1.48156	0.0715706	0.56898	1	8177	tags=81%, list=59%, signal=198%
GOBP_POSITIVE_REGULATION_OF_NEURON_PROJECTION_DEVELOPMENT	138	-0.108197	-1.48098	0.0561122	0.568302	1	7095	tags=62%, list=52%, signal=128%
GOBP_REGULATION_OF_B_CELL_PROLIFERATION	43	-0.19523	-1.47994	0.0735587	0.568907	1	6916	tags=70%, list=50%, signal=140%
GOBP_RECEPTOR_RECYCLING	30	-0.222587	-1.47965	0.085389	0.56757	1	8403	tags=83%, list=61%, signal=214%
GOBP_REGULATION_OF_ALCOHOL_BIOSYNTHETIC_PROCESS	64	-0.157029	-1.47938	0.0758483	0.566303	1	6229	tags=61%, list=45%, signal=111%
GOBP_REGULATION_OF_T_HELPER_1_TYPE_IMMUNE_RESPONSE	19	-0.279089	-1.47615	0.0770791	0.572402	1	8469	tags=89%, list=62%, signal=233%
GOBP_NEGATIVE_REGULATION_OF_SYNAPTIC_TRANSMISSION	54	-0.170716	-1.47603	0.0770751	0.570753	1	6573	tags=65%, list=48%, signal=124%
GOBP_RAC_PROTEIN_SIGNAL_TRANSDUCTION	38	-0.206499	-1.47517	0.0792683	0.570974	1	5852	tags=63%, list=43%, signal=110%
GOBP_REGULATION_OF_RECEPTOR_INTERNALIZATION	46	-0.18715	-1.47379	0.0817996	0.572458	1	6103	tags=63%, list=44%, signal=113%
GOBP_RESPONSE_TO_INTERLEUKIN_1	151	-0.104164	-1.47354	0.0700389	0.571077	1	9873	tags=82%, list=72%, signal=288%
GOBP_REGULATION_OF_CALCIUM_ION_TRANSMEMBRANE_TRANSPORT	110	-0.122199	-1.47294	0.0650407	0.57055	1	7582	tags=67%, list=55%, signal=149%
GOBP_MITOCHONDRIAL_TRANSLATIONAL_TERMINATION	89	-0.133318	-1.47125	0.0823755	0.572742	1	6675	tags=62%, list=49%, signal=119%
GOBP_SULFUR_COMPOUND_METABOLIC_PROCESS	310	-0.0727334	-1.46933	0.074364	0.575602	1	3724	tags=34%, list=27%, signal=46%
GOBP_REGULATION_OF_MONONUCLEAR_CELL_MIGRATION	71	-0.145912	-1.46867	0.0741483	0.575351	1	3233	tags=38%, list=24%, signal=49%
GOBP_RESPONSE_TO_VIRUS	242	-0.0806116	-1.46771	0.0887097	0.575673	1	5047	tags=45%, list=37%, signal=69%
GOBP_TELOMERE_MAINTENANCE_VIA_TELOMERE_LENGTHENING	73	-0.147625	-1.46674	0.0888889	0.575967	1	8904	tags=79%, list=65%, signal=224%
GOBP_ATP_BIOSYNTHETIC_PROCESS	43	-0.191168	-1.46541	0.0807087	0.577263	1	7611	tags=74%, list=55%, signal=166%
GOBP_POSITIVE_REGULATION_OF_LEUKOCYTE_MIGRATION	90	-0.132118	-1.46521	0.0678643	0.575837	1	10110	tags=87%, list=74%, signal=326%
GOBP_LAMELLIPODIUM_ORGANIZATION	81	-0.138201	-1.463	0.0995851	0.579435	1	8125	tags=73%, list=59%, signal=177%
GOBP_GLIAL_CELL_MIGRATION	42	-0.189444	-1.46073	0.107724	0.583293	1	7878	tags=76%, list=57%, signal=178%
GOBP_TRANSITION_METAL_ION_TRANSPORT	102	-0.122032	-1.46037	0.085595	0.582317	1	7500	tags=67%, list=55%, signal=146%
GOBP_MITOPHAGY	23	-0.254859	-1.45979	0.0974659	0.581942	1	6066	tags=70%, list=44%, signal=124%
GOBP_LOCALIZATION_WITHIN_MEMBRANE	70	-0.146526	-1.45448	0.0890688	0.593406	1	4281	tags=46%, list=31%, signal=66%
GOBP_MODULATION_BY_SYMBIONT_OF_HOST_CELLULAR_PROCESS	22	-0.25773	-1.45419	0.0846774	0.592171	1	6461	tags=73%, list=47%, signal=137%
GOBP_GERM_CELL_DEVELOPMENT	165	-0.0969188	-1.45375	0.083499	0.591338	1	9265	tags=77%, list=67%, signal=233%
GOBP_VASCULAR_PROCESS_IN_CIRCULATORY_SYSTEM	202	-0.0865628	-1.45324	0.0860656	0.590805	1	4885	tags=44%, list=36%, signal=67%
GOBP_POSITIVE_REGULATION_OF_COLLAGEN_METABOLIC_PROCESS	19	-0.278153	-1.45314	0.0889328	0.589121	1	4141	tags=58%, list=30%, signal=83%
GOBP_REGULATION_OF_PROTEIN_LOCALIZATION_TO_MEMBRANE	172	-0.0940469	-1.45287	0.071291	0.587932	1	5997	tags=53%, list=44%, signal=93%
GOBP_ESTABLISHMENT_OF_MITOCHONDRION_LOCALIZATION	24	-0.247595	-1.44722	0.104331	0.600467	1	6913	tags=75%, list=50%, signal=151%
GOBP_IMMUNE_RESPONSE_REGULATING_SIGNALING_PATHWAY	299	-0.0735744	-1.44654	0.0888889	0.600217	1	8712	tags=71%, list=63%, signal=189%
GOBP_SUBSTRATE_ADHESION_DEPENDENT_CELL_SPREADING	98	-0.124487	-1.44597	0.0778443	0.599717	1	5175	tags=50%, list=38%, signal=80%
GOBP_ALCOHOL_BIOSYNTHETIC_PROCESS	130	-0.109497	-1.44551	0.0869565	0.599126	1	6229	tags=56%, list=45%, signal=102%
GOBP_AXONAL_FASCICULATION	19	-0.272644	-1.44524	0.0985626	0.597869	1	7834	tags=84%, list=57%, signal=196%
GOBP_RNA_DEPENDENT_DNA_BIOSYNTHETIC_PROCESS	65	-0.148617	-1.44421	0.0933063	0.598643	1	9599	tags=85%, list=70%, signal=279%
GOBP_RETROGRADE_AXONAL_TRANSPORT	20	-0.267485	-1.44414	0.0847108	0.596921	1	6639	tags=75%, list=48%, signal=145%
GOBP_REGULATION_OF_BODY_FLUID_LEVELS	363	-0.0642199	-1.4436	0.0873016	0.596443	1	3307	tags=30%, list=24%, signal=39%
GOBP_REGULATION_OF_RELEASE_OF_SEQUESTERED_CALCIUM_ION_INTO_CYTOSOL	60	-0.157336	-1.44273	0.0646465	0.59685	1	5408	tags=55%, list=39%, signal=90%
GOBP_MEMBRANE_DEPOLARIZATION_DURING_ACTION_POTENTIAL	31	-0.216697	-1.43934	0.0952381	0.603366	1	10775	tags=100%, list=78%, signal=462%
GOBP_MITOCHONDRION_LOCALIZATION	43	-0.182995	-1.43859	0.0978474	0.603432	1	7723	tags=74%, list=56%, signal=169%
GOBP_KERATAN_SULFATE_BIOSYNTHETIC_PROCESS	26	-0.236152	-1.43819	0.0956341	0.60243	1	3634	tags=50%, list=26%, signal=68%
GOBP_POSITIVE_REGULATION_OF_PHOSPHATIDYLINOSITOL_3_KINASE_SIGNALING	73	-0.143475	-1.43751	0.109091	0.602258	1	3500	tags=40%, list=25%, signal=53%
GOBP_NEGATIVE_REGULATION_OF_RECEPTOR_MEDIATED_ENDOCYTOSIS	24	-0.249198	-1.43648	0.0947581	0.603032	1	4600	tags=58%, list=33%, signal=88%
GOBP_NEUROMUSCULAR_SYNAPTIC_TRANSMISSION	19	-0.279572	-1.43497	0.0961924	0.604933	1	4845	tags=63%, list=35%, signal=97%
GOBP_RESPONSE_TO_TYPE_I_INTERFERON	72	-0.144733	-1.43465	0.0938697	0.603921	1	2413	tags=32%, list=18%, signal=39%
GOBP_CALCIUM_ION_TRANSPORT	310	-0.0701683	-1.43287	0.0874752	0.606514	1	8237	tags=67%, list=60%, signal=163%
GOBP_PEPTIDE_SECRETION	301	-0.0706303	-1.43213	0.093254	0.606601	1	11062	tags=87%, list=80%, signal=438%
GOBP_CHONDROITIN_SULFATE_PROTEOGLYCAN_METABOLIC_PROCESS	39	-0.195627	-1.43137	0.0878906	0.6067	1	2254	tags=36%, list=16%, signal=43%
GOBP_REGULATION_OF_LAMELLIPODIUM_ASSEMBLY	35	-0.206337	-1.42943	0.0912548	0.609814	1	6205	tags=66%, list=45%, signal=119%
GOBP_REGULATION_OF_BEHAVIOR	42	-0.186598	-1.42666	0.0888031	0.614879	1	5626	tags=60%, list=41%, signal=100%
GOBP_NATURAL_KILLER_CELL_DIFFERENTIATION	15	-0.307844	-1.42625	0.104839	0.614139	1	4938	tags=67%, list=36%, signal=104%
GOBP_REGULATION_OF_PH	83	-0.132149	-1.42423	0.0873181	0.617515	1	9126	tags=80%, list=66%, signal=235%
GOBP_VASCULAR_TRANSPORT	82	-0.13649	-1.42385	0.0907258	0.616687	1	5009	tags=50%, list=36%, signal=78%
GOBP_MYELOID_CELL_DIFFERENTIATION	317	-0.069547	-1.4215	0.10142	0.620846	1	6352	tags=53%, list=46%, signal=96%
GOBP_POSITIVE_REGULATION_OF_EPITHELIAL_CELL_MIGRATION	135	-0.108551	-1.42104	0.0909091	0.62016	1	6262	tags=56%, list=46%, signal=102%
GOBP_PROTEIN_LOCALIZATION_TO_CELL_JUNCTION	103	-0.116654	-1.4206	0.0921053	0.619295	1	2947	tags=33%, list=21%, signal=42%
GOBP_REGULATION_OF_DENDRITIC_SPINE_MORPHOGENESIS	44	-0.183716	-1.42011	0.104508	0.618721	1	6856	tags=68%, list=50%, signal=136%
GOBP_GLUCOSE_6_PHOSPHATE_METABOLIC_PROCESS	22	-0.256743	-1.41976	0.109405	0.617857	1	8349	tags=86%, list=61%, signal=220%
GOBP_INTRACELLULAR_ESTROGEN_RECEPTOR_SIGNALING_PATHWAY	47	-0.174781	-1.41968	0.0946746	0.616221	1	8428	tags=79%, list=61%, signal=203%
GOBP_REGULATION_OF_CYTOSOLIC_CALCIUM_ION_CONCENTRATION	242	-0.0808105	-1.41919	0.0958084	0.615602	1	7998	tags=66%, list=58%, signal=155%
GOBP_REACTIVE_NITROGEN_SPECIES_METABOLIC_PROCESS	59	-0.158876	-1.41879	0.102362	0.614898	1	4117	tags=46%, list=30%, signal=65%
GOBP_FC_EPSILON_RECEPTOR_SIGNALING_PATHWAY	106	-0.118335	-1.41779	0.0894309	0.615607	1	9669	tags=82%, list=70%, signal=275%
GOBP_POSITIVE_REGULATION_OF_NEUROTRANSMITTER_TRANSPORT	16	-0.297342	-1.41716	0.102161	0.615427	1	6228	tags=75%, list=45%, signal=137%
GOBP_REGULATION_OF_MEMBRANE_REPOLARIZATION	23	-0.251146	-1.41698	0.0996016	0.614026	1	4324	tags=57%, list=31%, signal=82%
GOBP_EMBRYONIC_DIGIT_MORPHOGENESIS	43	-0.182258	-1.41431	0.0891473	0.619131	1	3897	tags=47%, list=28%, signal=65%
GOBP_NEGATIVE_REGULATION_OF_CATABOLIC_PROCESS	257	-0.0763348	-1.41341	0.124736	0.619698	1	10043	tags=81%, list=73%, signal=293%
GOBP_EMBRYONIC_AXIS_SPECIFICATION	26	-0.228409	-1.41299	0.10223	0.619038	1	5855	tags=65%, list=43%, signal=114%
GOBP_RRNA_TRANSCRIPTION	27	-0.225332	-1.41103	0.0848861	0.622359	1	7601	tags=78%, list=55%, signal=174%
GOBP_PHOSPHOLIPASE_C_ACTIVATING_G_PROTEIN_COUPLED_RECEPTOR_SIGNALING_PATHWAY	68	-0.14539	-1.41068	0.116935	0.621427	1	8524	tags=76%, list=62%, signal=200%
GOBP_HEART_DEVELOPMENT	455	-0.0583456	-1.41054	0.10099	0.619977	1	6023	tags=49%, list=44%, signal=85%
GOBP_MODULATION_OF_PROCESS_OF_OTHER_ORGANISM_INVOLVED_IN_SYMBIOTIC_INTERACTION	77	-0.136002	-1.41009	0.0977012	0.619299	1	7425	tags=68%, list=54%, signal=146%
GOBP_CEREBRAL_CORTEX_CELL_MIGRATION	36	-0.198505	-1.40972	0.0954357	0.618438	1	3007	tags=42%, list=22%, signal=53%
GOBP_REGULATION_OF_NEURON_MIGRATION	34	-0.205273	-1.40854	0.094	0.619724	1	10528	tags=97%, list=77%, signal=414%
GOBP_REGULATION_OF_T_CELL_MIGRATION	27	-0.228248	-1.40717	0.0936255	0.62158	1	2979	tags=44%, list=22%, signal=57%
GOBP_L_GLUTAMATE_TRANSMEMBRANE_TRANSPORT	24	-0.24488	-1.40706	0.108216	0.620111	1	5232	tags=63%, list=38%, signal=101%
GOBP_POSITIVE_REGULATION_OF_CELLULAR_PROTEIN_LOCALIZATION	268	-0.0743655	-1.40651	0.0965909	0.619782	1	8744	tags=71%, list=64%, signal=191%
GOBP_LAMELLIPODIUM_ASSEMBLY	66	-0.147501	-1.40406	0.113208	0.624263	1	7772	tags=71%, list=57%, signal=163%
GOBP_CELLULAR_RESPONSE_TO_CALCIUM_ION	73	-0.139932	-1.40081	0.108317	0.63085	1	10139	tags=88%, list=74%, signal=332%
GOBP_CELLULAR_PROTEIN_COMPLEX_DISASSEMBLY	203	-0.0856531	-1.40043	0.0948617	0.630082	1	7373	tags=62%, list=54%, signal=132%
GOBP_ANION_TRANSMEMBRANE_TRANSPORT	421	-0.0584123	-1.39991	0.11412	0.629685	1	8822	tags=70%, list=64%, signal=189%
GOBP_EMBRYONIC_DIGESTIVE_TRACT_DEVELOPMENT	25	-0.229995	-1.39981	0.11875	0.628199	1	4543	tags=56%, list=33%, signal=83%
GOBP_NEGATIVE_REGULATION_OF_DEPHOSPHORYLATION	90	-0.124844	-1.39765	0.11619	0.631838	1	4100	tags=42%, list=30%, signal=60%
GOBP_CALCIUM_ION_IMPORT_INTO_CYTOSOL	16	-0.295639	-1.39728	0.101562	0.63102	1	3674	tags=56%, list=27%, signal=77%
GOBP_POSITIVE_REGULATION_OF_CALCIUM_ION_DEPENDENT_EXOCYTOSIS	16	-0.29116	-1.39717	0.0989474	0.62952	1	7172	tags=81%, list=52%, signal=170%
GOBP_VESICLE_BUDDING_FROM_MEMBRANE	100	-0.121747	-1.39564	0.106299	0.631757	1	7412	tags=66%, list=54%, signal=142%
GOBP_ORGANELLE_FUSION	130	-0.107102	-1.39367	0.102128	0.635151	1	4887	tags=46%, list=36%, signal=71%
GOBP_RECEPTOR_METABOLIC_PROCESS	150	-0.100353	-1.39278	0.120902	0.63571	1	6426	tags=57%, list=47%, signal=105%
GOBP_ESTABLISHMENT_OF_PIGMENT_GRANULE_LOCALIZATION	20	-0.256644	-1.39195	0.109562	0.636118	1	9537	tags=95%, list=69%, signal=310%
GOBP_RESPONSE_TO_MUSCLE_ACTIVITY	17	-0.281555	-1.39076	0.10978	0.637489	1	5030	tags=65%, list=37%, signal=102%
GOBP_MYELOID_LEUKOCYTE_DIFFERENTIATION	156	-0.0945945	-1.39075	0.118577	0.635777	1	5236	tags=47%, list=38%, signal=76%
GOBP_SCF_DEPENDENT_PROTEASOMAL_UBIQUITIN_DEPENDENT_PROTEIN_CATABOLIC_PROCESS	87	-0.125192	-1.38802	0.0940695	0.641075	1	8877	tags=77%, list=65%, signal=216%
GOBP_REGULATION_OF_NUCLEOTIDE_BIOSYNTHETIC_PROCESS	29	-0.215645	-1.38705	0.124481	0.641724	1	6523	tags=69%, list=47%, signal=131%
GOBP_REGULATION_OF_MEMBRANE_DEPOLARIZATION	38	-0.185577	-1.38704	0.0934394	0.640014	1	7224	tags=71%, list=53%, signal=149%
GOBP_REGULATION_OF_ARP2_3_COMPLEX_MEDIATED_ACTIN_NUCLEATION	20	-0.255901	-1.38564	0.0961538	0.641963	1	6798	tags=75%, list=49%, signal=148%
GOBP_ENDOCYTOSIS	475	-0.0553025	-1.38345	0.122288	0.646006	1	6415	tags=52%, list=47%, signal=94%
GOBP_RESPONSE_TO_CARBOHYDRATE	171	-0.0910148	-1.38323	0.116142	0.644887	1	7206	tags=61%, list=52%, signal=127%
GOBP_REGULATION_OF_PHOSPHOLIPID_METABOLIC_PROCESS	26	-0.229183	-1.38175	0.11	0.647268	1	4787	tags=58%, list=35%, signal=88%
GOBP_ESTABLISHMENT_OF_ENDOTHELIAL_BARRIER	43	-0.176885	-1.38162	0.106509	0.645841	1	5569	tags=58%, list=41%, signal=97%
GOBP_PEPTIDE_CROSS_LINKING	20	-0.25601	-1.38116	0.115304	0.645235	1	10233	tags=100%, list=74%, signal=391%
GOBP_REGULATION_OF_RECEPTOR_LOCALIZATION_TO_SYNAPSE	16	-0.293409	-1.37934	0.130785	0.648442	1	6282	tags=75%, list=46%, signal=138%
GOBP_POSITIVE_REGULATION_OF_SYNAPSE_ASSEMBLY	54	-0.159339	-1.37849	0.11609	0.649006	1	3165	tags=39%, list=23%, signal=50%
GOBP_NEGATIVE_REGULATION_OF_NEURON_PROJECTION_DEVELOPMENT	124	-0.107156	-1.37773	0.104294	0.64919	1	7188	tags=63%, list=52%, signal=131%
GOBP_REGULATION_OF_RHO_PROTEIN_SIGNAL_TRANSDUCTION	71	-0.140498	-1.37627	0.0991735	0.651342	1	8728	tags=77%, list=63%, signal=211%
GOBP_POSITIVE_REGULATION_OF_INTRACELLULAR_PROTEIN_TRANSPORT	168	-0.0912663	-1.3759	0.10978	0.650636	1	8744	tags=73%, list=64%, signal=197%
GOBP_RELEASE_OF_SEQUESTERED_CALCIUM_ION_INTO_CYTOSOL_BY_ENDOPLASMIC_RETICULUM	27	-0.223469	-1.37437	0.128049	0.652894	1	5081	tags=59%, list=37%, signal=94%
GOBP_GANGLIOSIDE_BIOSYNTHETIC_PROCESS	15	-0.300255	-1.37412	0.123047	0.651853	1	6875	tags=80%, list=50%, signal=160%
GOBP_SPERMATID_DIFFERENTIATION	95	-0.120072	-1.37237	0.116732	0.654953	1	9214	tags=79%, list=67%, signal=238%
GOBP_CARDIAC_MUSCLE_CELL_PROLIFERATION	40	-0.179221	-1.3712	0.121756	0.656449	1	3043	tags=40%, list=22%, signal=51%
GOBP_POSITIVE_REGULATION_OF_ORGANIC_ACID_TRANSPORT	25	-0.227922	-1.37098	0.10978	0.655351	1	9520	tags=92%, list=69%, signal=299%
GOBP_HIPPO_SIGNALING	43	-0.17268	-1.36952	0.124736	0.657469	1	7225	tags=70%, list=53%, signal=147%
GOBP_SNARE_COMPLEX_ASSEMBLY	16	-0.290113	-1.36903	0.12395	0.657092	1	4609	tags=63%, list=34%, signal=94%
GOBP_REGULATION_OF_SODIUM_ION_TRANSMEMBRANE_TRANSPORT	57	-0.152966	-1.3684	0.125249	0.657028	1	8518	tags=77%, list=62%, signal=202%
GOBP_NEGATIVE_REGULATION_OF_MICROTUBULE_POLYMERIZATION_OR_DEPOLYMERIZATION	34	-0.199486	-1.36808	0.125514	0.656181	1	7373	tags=74%, list=54%, signal=158%
GOBP_RESPONSE_TO_NERVE_GROWTH_FACTOR	46	-0.169838	-1.36599	0.127049	0.66015	1	6639	tags=65%, list=48%, signal=126%
GOBP_APICAL_JUNCTION_ASSEMBLY	61	-0.145071	-1.36503	0.120332	0.660948	1	4100	tags=44%, list=30%, signal=63%
GOBP_VESICLE_TARGETING_TO_FROM_OR_WITHIN_GOLGI	70	-0.137883	-1.36493	0.133205	0.659523	1	8523	tags=76%, list=62%, signal=198%
GOBP_SYNAPSE_MATURATION	24	-0.229139	-1.36261	0.109504	0.663959	1	5448	tags=63%, list=40%, signal=103%
GOBP_CHONDROITIN_SULFATE_PROTEOGLYCAN_BIOSYNTHETIC_PROCESS	28	-0.215145	-1.36054	0.134122	0.66772	1	8341	tags=82%, list=61%, signal=208%
GOBP_RESPONSE_TO_MONOSACCHARIDE	151	-0.0927605	-1.36052	0.122288	0.666077	1	7206	tags=62%, list=52%, signal=128%
GOBP_CEREBRAL_CORTEX_DEVELOPMENT	96	-0.12272	-1.36036	0.126609	0.664822	1	3767	tags=40%, list=27%, signal=54%
GOBP_PROTEIN_LOCALIZATION_TO_MITOCHONDRION	137	-0.0986536	-1.35649	0.128459	0.673684	1	8692	tags=73%, list=63%, signal=197%
GOBP_SEQUESTERING_OF_CALCIUM_ION	90	-0.118536	-1.35557	0.108268	0.674435	1	5408	tags=51%, list=39%, signal=84%
GOBP_REGULATION_OF_HEMATOPOIETIC_STEM_CELL_DIFFERENTIATION	69	-0.136052	-1.35538	0.106509	0.673261	1	11687	tags=99%, list=85%, signal=655%
GOBP_SELECTIVE_AUTOPHAGY	55	-0.157076	-1.35519	0.122244	0.672068	1	6348	tags=62%, list=46%, signal=114%
GOBP_REGULATION_OF_REGULATED_SECRETORY_PATHWAY	115	-0.108532	-1.35471	0.118852	0.671701	1	4020	tags=40%, list=29%, signal=56%
GOBP_EMBRYONIC_APPENDAGE_MORPHOGENESIS	90	-0.121348	-1.35456	0.146535	0.670422	1	3995	tags=41%, list=29%, signal=58%
GOBP_REGULATION_OF_ACTIN_FILAMENT_BASED_PROCESS	327	-0.0645415	-1.35418	0.0943775	0.669792	1	2666	tags=26%, list=19%, signal=31%
GOBP_GAMETE_GENERATION	445	-0.0553502	-1.35316	0.129436	0.671007	1	9304	tags=73%, list=68%, signal=219%
GOBP_OSTEOCLAST_DIFFERENTIATION	68	-0.139279	-1.35313	0.120482	0.669455	1	7799	tags=71%, list=57%, signal=162%
GOBP_REGULATION_OF_ORGANELLE_ASSEMBLY	166	-0.0921146	-1.3528	0.132924	0.668676	1	6948	tags=60%, list=51%, signal=119%
GOBP_NEGATIVE_REGULATION_OF_DNA_BIOSYNTHETIC_PROCESS	31	-0.204445	-1.35216	0.132505	0.668658	1	5622	tags=61%, list=41%, signal=103%
GOBP_CHONDROITIN_SULFATE_BIOSYNTHETIC_PROCESS	23	-0.227783	-1.352	0.133595	0.667443	1	2254	tags=39%, list=16%, signal=47%
GOBP_ENDOCYTIC_RECYCLING	46	-0.166753	-1.35171	0.141667	0.666627	1	10566	tags=93%, list=77%, signal=403%
GOBP_NEUROTRANSMITTER_RECEPTOR_INTERNALIZATION	23	-0.232659	-1.35018	0.140625	0.669249	1	5773	tags=65%, list=42%, signal=112%
GOBP_HETEROPHILIC_CELL_CELL_ADHESION_VIA_PLASMA_MEMBRANE_CELL_ADHESION_MOLECULES	35	-0.189345	-1.35001	0.12381	0.668074	1	4867	tags=54%, list=35%, signal=84%
GOBP_HISTONE_H2A_ACETYLATION	16	-0.278733	-1.34862	0.133612	0.670179	1	9920	tags=100%, list=72%, signal=359%
GOBP_LIPOSACCHARIDE_METABOLIC_PROCESS	105	-0.110294	-1.34835	0.117647	0.669261	1	6875	tags=61%, list=50%, signal=121%
GOBP_COAGULATION	245	-0.0746908	-1.34572	0.129032	0.674849	1	4491	tags=40%, list=33%, signal=58%
GOBP_CHEMICAL_SYNAPTIC_TRANSMISSION_POSTSYNAPTIC	89	-0.121832	-1.34557	0.116232	0.673668	1	7913	tags=70%, list=58%, signal=163%
GOBP_PROXIMAL_DISTAL_PATTERN_FORMATION	20	-0.250627	-1.34544	0.152941	0.672361	1	8245	tags=85%, list=60%, signal=212%
GOBP_AXON_DEVELOPMENT	451	-0.0569745	-1.34462	0.14375	0.67293	1	5065	tags=42%, list=37%, signal=65%
GOBP_ADENYLATE_CYCLASE_MODULATING_G_PROTEIN_COUPLED_RECEPTOR_SIGNALING_PATHWAY	157	-0.0925871	-1.34312	0.137652	0.675544	1	2245	tags=25%, list=16%, signal=30%
GOBP_DEFENSE_RESPONSE_TO_VIRUS	173	-0.0884564	-1.34311	0.122873	0.673971	1	4998	tags=45%, list=36%, signal=70%
GOBP_NEGATIVE_REGULATION_OF_NEURON_DEATH	160	-0.09055	-1.34124	0.127615	0.677366	1	6417	tags=56%, list=47%, signal=103%
GOBP_GRANULOCYTE_MIGRATION	79	-0.13068	-1.33924	0.138211	0.680929	1	10047	tags=86%, list=73%, signal=318%
GOBP_REGULATION_OF_CELLULAR_AMINO_ACID_METABOLIC_PROCESS	55	-0.153501	-1.33829	0.126923	0.681925	1	9646	tags=85%, list=70%, signal=285%
GOBP_GANGLIOSIDE_METABOLIC_PROCESS	25	-0.220328	-1.33798	0.152542	0.681137	1	6875	tags=72%, list=50%, signal=144%
GOBP_NEUTROPHIL_MIGRATION	63	-0.14284	-1.33785	0.124272	0.67993	1	10047	tags=87%, list=73%, signal=323%
GOBP_NEGATIVE_REGULATION_OF_TELOMERE_MAINTENANCE_VIA_TELOMERE_LENGTHENING	23	-0.228335	-1.33722	0.110883	0.679925	1	6430	tags=70%, list=47%, signal=130%
GOBP_REGULATION_OF_PRODUCTION_OF_SMALL_RNA_INVOLVED_IN_GENE_SILENCING_BY_RNA	22	-0.237215	-1.33618	0.136622	0.681144	1	8617	tags=86%, list=63%, signal=231%
GOBP_REGULATION_OF_AMYLOID_PRECURSOR_PROTEIN_CATABOLIC_PROCESS	39	-0.179336	-1.33579	0.145669	0.680645	1	9879	tags=90%, list=72%, signal=318%
GOBP_NUCLEOSIDE_TRIPHOSPHATE_METABOLIC_PROCESS	92	-0.120164	-1.33478	0.139535	0.681716	1	6578	tags=60%, list=48%, signal=114%
GOBP_REGULATION_OF_FEEDING_BEHAVIOR	15	-0.282121	-1.33336	0.130952	0.683812	1	7124	tags=80%, list=52%, signal=166%
GOBP_RESPONSE_TO_ISCHEMIA	46	-0.166982	-1.33235	0.146939	0.684919	1	5184	tags=54%, list=38%, signal=87%
GOBP_LYMPHOCYTE_COSTIMULATION	39	-0.182613	-1.33184	0.130952	0.684731	1	5957	tags=62%, list=43%, signal=108%
GOBP_VESICLE_DOCKING	61	-0.145181	-1.33073	0.148305	0.686249	1	7704	tags=70%, list=56%, signal=160%
GOBP_REGULATION_OF_ATP_BIOSYNTHETIC_PROCESS	15	-0.280125	-1.32979	0.114458	0.687203	1	1653	tags=40%, list=12%, signal=45%
GOBP_NEGATIVE_REGULATION_OF_SECRETION	117	-0.106603	-1.32979	0.148073	0.685647	1	8652	tags=74%, list=63%, signal=197%
GOBP_REGULATION_OF_NITRIC_OXIDE_METABOLIC_PROCESS	45	-0.168513	-1.32964	0.138132	0.684479	1	8689	tags=80%, list=63%, signal=217%
GOBP_POSITIVE_REGULATION_OF_ESTABLISHMENT_OF_PROTEIN_LOCALIZATION_TO_MITOCHONDRION	56	-0.154085	-1.32852	0.149057	0.685894	1	8692	tags=79%, list=63%, signal=213%
GOBP_RESPONSE_TO_ACIDIC_PH	18	-0.259834	-1.32768	0.124752	0.686631	1	3307	tags=50%, list=24%, signal=66%
GOBP_REGULATION_OF_SYNAPTIC_VESICLE_EXOCYTOSIS	50	-0.158373	-1.32746	0.158215	0.685637	1	4430	tags=48%, list=32%, signal=71%
GOBP_SPHINGOLIPID_METABOLIC_PROCESS	147	-0.0925428	-1.32563	0.15213	0.688913	1	7813	tags=66%, list=57%, signal=151%
GOBP_MULTICELLULAR_ORGANISMAL_RESPONSE_TO_STRESS	54	-0.150786	-1.32557	0.149402	0.68753	1	5064	tags=52%, list=37%, signal=82%
GOBP_B_CELL_ACTIVATION_INVOLVED_IN_IMMUNE_RESPONSE	55	-0.154311	-1.32414	0.143737	0.68972	1	5886	tags=58%, list=43%, signal=101%
GOBP_DEVELOPMENTAL_MATURATION	211	-0.0781474	-1.32328	0.150685	0.690575	1	3699	tags=35%, list=27%, signal=47%
GOBP_REGULATION_OF_CHOLESTEROL_BIOSYNTHETIC_PROCESS	41	-0.170719	-1.32323	0.155009	0.689159	1	6043	tags=61%, list=44%, signal=108%
GOBP_ASYMMETRIC_CELL_DIVISION	15	-0.278887	-1.32308	0.149701	0.688027	1	6252	tags=73%, list=45%, signal=134%
GOBP_NEGATIVE_REGULATION_OF_INTERFERON_GAMMA_PRODUCTION	21	-0.240833	-1.32196	0.130261	0.689558	1	5205	tags=62%, list=38%, signal=99%
GOBP_POSITIVE_REGULATION_OF_INTRACELLULAR_TRANSPORT	204	-0.0808465	-1.32106	0.139293	0.690415	1	8744	tags=72%, list=64%, signal=194%
GOBP_PROTEIN_TRIMERIZATION	15	-0.283665	-1.32001	0.154902	0.69165	1	5270	tags=67%, list=38%, signal=108%
GOBP_REGULATION_OF_CALCINEURIN_MEDIATED_SIGNALING	27	-0.214382	-1.31972	0.151579	0.69089	1	6733	tags=70%, list=49%, signal=138%
GOBP_POSITIVE_REGULATION_OF_DENDRITIC_SPINE_DEVELOPMENT	40	-0.178104	-1.31856	0.148221	0.692704	1	9244	tags=85%, list=67%, signal=259%
GOBP_NEGATIVE_REGULATION_OF_LYMPHOCYTE_DIFFERENTIATION	38	-0.18072	-1.31783	0.145038	0.693161	1	9461	tags=87%, list=69%, signal=278%
GOBP_REGULATION_OF_PHOSPHOLIPASE_ACTIVITY	53	-0.154837	-1.31712	0.171134	0.69363	1	6699	tags=64%, list=49%, signal=125%
GOBP_INTESTINAL_ABSORPTION	21	-0.24025	-1.31629	0.153061	0.694451	1	5213	tags=62%, list=38%, signal=100%
GOBP_DIGESTIVE_SYSTEM_DEVELOPMENT	101	-0.112799	-1.31592	0.158215	0.693957	1	5539	tags=51%, list=40%, signal=86%
GOBP_ICOSANOID_BIOSYNTHETIC_PROCESS	34	-0.190331	-1.31542	0.151052	0.693838	1	9520	tags=88%, list=69%, signal=286%
GOBP_TISSUE_REMODELING	130	-0.0994249	-1.31403	0.13556	0.696052	1	7635	tags=65%, list=56%, signal=146%
GOBP_MITOCHONDRIAL_FUSION	27	-0.209086	-1.31356	0.155789	0.69574	1	8333	tags=81%, list=61%, signal=207%
GOBP_ERBB_SIGNALING_PATHWAY	130	-0.0988995	-1.3133	0.14876	0.69495	1	4470	tags=42%, list=33%, signal=62%
GOBP_NEGATIVE_REGULATION_OF_AMYLOID_PRECURSOR_PROTEIN_CATABOLIC_PROCESS	21	-0.237169	-1.31325	0.139216	0.693585	1	2637	tags=43%, list=19%, signal=53%
GOBP_RESPONSE_TO_AMINO_ACID_STARVATION	47	-0.16125	-1.31321	0.155303	0.69222	1	2764	tags=36%, list=20%, signal=45%
GOBP_PATTERN_SPECIFICATION_PROCESS	300	-0.0650647	-1.31194	0.14914	0.694176	1	9344	tags=74%, list=68%, signal=227%
GOBP_SYNAPTIC_VESICLE_LOCALIZATION	52	-0.155489	-1.31181	0.154472	0.693005	1	3423	tags=40%, list=25%, signal=54%
GOBP_CIRCULATORY_SYSTEM_PROCESS	473	-0.0515007	-1.30992	0.146535	0.696593	1	5275	tags=43%, list=38%, signal=68%
GOBP_IMMUNOGLOBULIN_PRODUCTION_INVOLVED_IN_IMMUNOGLOBULIN_MEDIATED_IMMUNE_RESPONSE	36	-0.183467	-1.3098	0.155819	0.695389	1	5886	tags=61%, list=43%, signal=107%
GOBP_RESPONSE_TO_DSRNA	34	-0.191974	-1.30915	0.168582	0.695681	1	7476	tags=74%, list=54%, signal=161%
GOBP_APPENDAGE_MORPHOGENESIS	109	-0.104769	-1.30865	0.14881	0.695549	1	3995	tags=39%, list=29%, signal=55%
GOBP_REGULATION_OF_STEM_CELL_DIFFERENTIATION	98	-0.111475	-1.30858	0.142857	0.694268	1	11384	tags=94%, list=83%, signal=542%
GOBP_GLUCOCORTICOID_METABOLIC_PROCESS	15	-0.281829	-1.30856	0.155378	0.69281	1	7128	tags=80%, list=52%, signal=166%
GOBP_POSITIVE_REGULATION_OF_ESTABLISHMENT_OF_PROTEIN_LOCALIZATION	285	-0.0671061	-1.30741	0.171717	0.694392	1	8744	tags=70%, list=64%, signal=189%
GOBP_PYRUVATE_METABOLIC_PROCESS	128	-0.0981743	-1.30738	0.147638	0.693011	1	8544	tags=72%, list=62%, signal=188%
GOBP_POSITIVE_REGULATION_OF_NUCLEOCYTOPLASMIC_TRANSPORT	58	-0.143922	-1.30629	0.155279	0.69443	1	3956	tags=43%, list=29%, signal=60%
GOBP_RNA_INTERFERENCE	16	-0.270302	-1.30588	0.144603	0.694088	1	4881	tags=63%, list=36%, signal=97%
GOBP_BIOLOGICAL_PROCESS_INVOLVED_IN_INTERACTION_WITH_SYMBIONT	54	-0.145673	-1.30532	0.132196	0.694113	1	7425	tags=69%, list=54%, signal=148%
GOBP_REGULATION_OF_DENDRITE_MORPHOGENESIS	62	-0.140008	-1.30509	0.151277	0.693281	1	11166	tags=95%, list=81%, signal=505%
GOBP_PROTEIN_LOCALIZATION_TO_SYNAPSE	77	-0.128232	-1.30445	0.163306	0.693472	1	10209	tags=87%, list=74%, signal=336%
GOBP_FORMATION_OF_CYTOPLASMIC_TRANSLATION_INITIATION_COMPLEX	15	-0.278698	-1.30358	0.178368	0.694292	1	7171	tags=80%, list=52%, signal=167%
GOBP_REGULATION_OF_COLLAGEN_METABOLIC_PROCESS	30	-0.199256	-1.30264	0.172023	0.69529	1	4141	tags=50%, list=30%, signal=71%
GOBP_PROTEIN_DNA_COMPLEX_SUBUNIT_ORGANIZATION	186	-0.0814802	-1.30224	0.164948	0.694885	1	9686	tags=78%, list=70%, signal=262%
GOBP_REGULATION_OF_CELLULAR_AMINE_METABOLIC_PROCESS	67	-0.137317	-1.30014	0.172888	0.6989	1	9817	tags=85%, list=71%, signal=296%
GOBP_POSITIVE_REGULATION_OF_LEUKOCYTE_APOPTOTIC_PROCESS	16	-0.270311	-1.29828	0.170874	0.702325	1	5740	tags=69%, list=42%, signal=118%
GOBP_SARCOPLASMIC_RETICULUM_CALCIUM_ION_TRANSPORT	30	-0.197536	-1.29709	0.152778	0.703992	1	5081	tags=57%, list=37%, signal=90%
GOBP_MAMMARY_GLAND_DEVELOPMENT	108	-0.106235	-1.29645	0.143145	0.70425	1	3516	tags=36%, list=26%, signal=48%
GOBP_CELLULAR_RESPONSE_TO_OXYGEN_LEVELS	200	-0.0787354	-1.29637	0.156313	0.703014	1	8213	tags=68%, list=60%, signal=165%
GOBP_HISTONE_H4_ACETYLATION	66	-0.134144	-1.29584	0.169231	0.703088	1	5872	tags=56%, list=43%, signal=97%
GOBP_DENDRITIC_SPINE_MORPHOGENESIS	59	-0.145563	-1.29552	0.172277	0.702492	1	7328	tags=68%, list=53%, signal=145%
GOBP_NUCLEOSOME_ASSEMBLY	62	-0.145444	-1.2931	0.176707	0.707366	1	6214	tags=60%, list=45%, signal=108%
GOBP_REGULATION_OF_LYMPHOCYTE_DIFFERENTIATION	128	-0.0992173	-1.29295	0.159923	0.706286	1	10785	tags=88%, list=78%, signal=406%
GOBP_RECEPTOR_LOCALIZATION_TO_SYNAPSE	51	-0.149166	-1.29285	0.167689	0.705151	1	10087	tags=88%, list=73%, signal=330%
GOBP_POSITIVE_REGULATION_OF_LEUKOCYTE_PROLIFERATION	104	-0.106557	-1.29201	0.149515	0.706	1	5156	tags=48%, list=38%, signal=76%
GOBP_CENTRAL_NERVOUS_SYSTEM_PROJECTION_NEURON_AXONOGENESIS	26	-0.211398	-1.29198	0.180747	0.704643	1	5031	tags=58%, list=37%, signal=91%
GOBP_MYELOID_DENDRITIC_CELL_ACTIVATION	16	-0.269428	-1.29198	0.175542	0.703214	1	4893	tags=63%, list=36%, signal=97%
GOBP_REGULATION_OF_MYELOID_CELL_DIFFERENTIATION	182	-0.0817832	-1.29128	0.145833	0.703621	1	5236	tags=46%, list=38%, signal=74%
GOBP_PROTEASOMAL_UBIQUITIN_INDEPENDENT_PROTEIN_CATABOLIC_PROCESS	21	-0.232048	-1.29123	0.169388	0.702308	1	9253	tags=90%, list=67%, signal=276%
GOBP_LEUKOCYTE_TETHERING_OR_ROLLING	21	-0.234796	-1.29106	0.158635	0.701366	1	2015	tags=38%, list=15%, signal=45%
GOBP_VESICLE_TRANSPORT_ALONG_MICROTUBULE	43	-0.161411	-1.28811	0.16946	0.707871	1	3863	tags=44%, list=28%, signal=61%
GOBP_POSITIVE_REGULATION_OF_CANONICAL_WNT_SIGNALING_PATHWAY	139	-0.0941898	-1.28657	0.16309	0.710565	1	8213	tags=69%, list=60%, signal=170%
GOBP_NEGATIVE_REGULATION_OF_AMINE_TRANSPORT	22	-0.234665	-1.28651	0.16441	0.70929	1	8652	tags=86%, list=63%, signal=233%
GOBP_INHIBITORY_SYNAPSE_ASSEMBLY	16	-0.267835	-1.28641	0.172888	0.708128	1	5774	tags=69%, list=42%, signal=118%
GOBP_EXCITATORY_SYNAPSE_ASSEMBLY	26	-0.212396	-1.28631	0.156	0.707039	1	5546	tags=62%, list=40%, signal=103%
GOBP_VESICLE_ORGANIZATION	300	-0.0650424	-1.28446	0.170588	0.710549	1	8657	tags=69%, list=63%, signal=183%
GOBP_NEGATIVE_REGULATION_OF_CARDIAC_MUSCLE_TISSUE_GROWTH	21	-0.234837	-1.28445	0.16318	0.70916	1	2669	tags=43%, list=19%, signal=53%
GOBP_POSITIVE_REGULATION_OF_LEUKOCYTE_CHEMOTAXIS	62	-0.140114	-1.28434	0.181637	0.708041	1	10056	tags=87%, list=73%, signal=323%
GOBP_POSITIVE_REGULATION_OF_MAPK_CASCADE	400	-0.0558362	-1.28432	0.181641	0.706735	1	6335	tags=52%, list=46%, signal=93%
GOBP_POSITIVE_REGULATION_OF_RESPONSE_TO_CYTOKINE_STIMULUS	46	-0.16173	-1.28368	0.170254	0.706977	1	3463	tags=41%, list=25%, signal=55%
GOBP_BETA_CATENIN_TCF_COMPLEX_ASSEMBLY	31	-0.191935	-1.28349	0.157464	0.706075	1	6237	tags=65%, list=45%, signal=118%
GOBP_POSITIVE_REGULATION_OF_TELOMERE_CAPPING	16	-0.268818	-1.28241	0.170588	0.707578	1	2324	tags=44%, list=17%, signal=53%
GOBP_MEMBRANE_LIPID_METABOLIC_PROCESS	190	-0.0801657	-1.28215	0.165957	0.706863	1	7813	tags=65%, list=57%, signal=148%
GOBP_BODY_FLUID_SECRETION	66	-0.136071	-1.28183	0.166667	0.706301	1	2305	tags=30%, list=17%, signal=36%
GOBP_NUCLEOSIDE_TRIPHOSPHATE_BIOSYNTHETIC_PROCESS	69	-0.130886	-1.2817	0.164	0.705298	1	6578	tags=61%, list=48%, signal=116%
GOBP_CELLULAR_RESPONSE_TO_LIPOPROTEIN_PARTICLE_STIMULUS	26	-0.209733	-1.28053	0.180645	0.706894	1	8226	tags=81%, list=60%, signal=201%
GOBP_MONOVALENT_INORGANIC_CATION_HOMEOSTASIS	122	-0.100504	-1.28029	0.165992	0.706163	1	4040	tags=39%, list=29%, signal=55%
GOBP_ERK1_AND_ERK2_CASCADE	217	-0.0764809	-1.27948	0.188525	0.706922	1	6061	tags=52%, list=44%, signal=91%
GOBP_MODULATION_OF_PROCESS_OF_OTHER_ORGANISM	83	-0.123311	-1.2784	0.188462	0.708381	1	7425	tags=66%, list=54%, signal=143%
GOBP_POSITIVE_REGULATION_OF_LONG_TERM_SYNAPTIC_POTENTIATION	20	-0.239742	-1.27747	0.189394	0.709516	1	9769	tags=95%, list=71%, signal=328%
GOBP_NEGATIVE_REGULATION_OF_TELOMERE_MAINTENANCE_VIA_TELOMERASE	17	-0.256816	-1.27735	0.190083	0.708489	1	8604	tags=88%, list=63%, signal=236%
GOBP_REGULATION_OF_DNA_TEMPLATED_TRANSCRIPTION_INITIATION	38	-0.176677	-1.2768	0.169072	0.708548	1	7346	tags=71%, list=53%, signal=152%
GOBP_MYELOID_LEUKOCYTE_ACTIVATION	498	-0.0489003	-1.27672	0.177264	0.707383	1	4294	tags=36%, list=31%, signal=50%
GOBP_NEGATIVE_REGULATION_OF_MITOTIC_CELL_CYCLE	271	-0.0664834	-1.27666	0.167665	0.706147	1	8844	tags=71%, list=64%, signal=195%
GOBP_GLYCOPROTEIN_METABOLIC_PROCESS	342	-0.0604677	-1.27625	0.188605	0.705834	1	8877	tags=70%, list=65%, signal=194%
GOBP_REGULATION_OF_PROTEIN_LOCALIZATION_TO_SYNAPSE	25	-0.210646	-1.27554	0.169661	0.706309	1	6458	tags=68%, list=47%, signal=128%
GOBP_REGULATION_OF_RAS_PROTEIN_SIGNAL_TRANSDUCTION	171	-0.0840683	-1.27537	0.166023	0.705392	1	7863	tags=65%, list=57%, signal=151%
GOBP_VASOCONSTRICTION	59	-0.142068	-1.2753	0.174664	0.704248	1	5046	tags=51%, list=37%, signal=80%
GOBP_POSITIVE_REGULATION_OF_ANION_TRANSPORT	387	-0.0566775	-1.2744	0.172211	0.705319	1	8692	tags=69%, list=63%, signal=182%
GOBP_POSITIVE_REGULATION_OF_PROTEIN_MODIFICATION_BY_SMALL_PROTEIN_CONJUGATION_OR_REMOVAL	121	-0.0979756	-1.27323	0.187879	0.707	1	9572	tags=79%, list=70%, signal=259%
GOBP_POSITIVE_REGULATION_OF_G1_S_TRANSITION_OF_MITOTIC_CELL_CYCLE	31	-0.189063	-1.273	0.174897	0.706257	1	11154	tags=100%, list=81%, signal=529%
GOBP_MESENCHYME_MORPHOGENESIS	41	-0.168174	-1.27232	0.16996	0.706661	1	3731	tags=44%, list=27%, signal=60%
GOBP_POSITIVE_REGULATION_OF_TOLL_LIKE_RECEPTOR_SIGNALING_PATHWAY	24	-0.219283	-1.27231	0.160569	0.705338	1	6156	tags=67%, list=45%, signal=121%
GOBP_POSITIVE_REGULATION_OF_MITOTIC_CELL_CYCLE	94	-0.110599	-1.27058	0.179381	0.708604	1	10921	tags=90%, list=79%, signal=437%
GOBP_MITOCHONDRIAL_GENE_EXPRESSION	159	-0.0859743	-1.27024	0.189899	0.708124	1	5922	tags=52%, list=43%, signal=90%
GOBP_NUCLEOTIDE_EXCISION_REPAIR_DNA_DAMAGE_RECOGNITION	23	-0.22112	-1.27017	0.175299	0.707034	1	6529	tags=70%, list=47%, signal=132%
GOBP_CELLULAR_PROCESS_INVOLVED_IN_REPRODUCTION_IN_MULTICELLULAR_ORGANISM	225	-0.0739353	-1.26944	0.159309	0.707562	1	9265	tags=75%, list=67%, signal=225%
GOBP_NEURON_PROJECTION_EXTENSION	154	-0.0895437	-1.26866	0.177043	0.708369	1	6371	tags=55%, list=46%, signal=102%
GOBP_PROTEIN_DEPHOSPHORYLATION	284	-0.0656621	-1.26858	0.1643	0.707263	1	10927	tags=86%, list=79%, signal=410%
GOBP_NEGATIVE_REGULATION_OF_SMALL_GTPASE_MEDIATED_SIGNAL_TRANSDUCTION	51	-0.147177	-1.26839	0.153398	0.706475	1	7958	tags=73%, list=58%, signal=172%
GOBP_IMPORT_ACROSS_PLASMA_MEMBRANE	131	-0.0957448	-1.26802	0.16568	0.7061	1	3944	tags=38%, list=29%, signal=53%
GOBP_POSITIVE_REGULATION_OF_TRANSMEMBRANE_TRANSPORT	157	-0.0884178	-1.26798	0.190661	0.704888	1	8518	tags=71%, list=62%, signal=184%
GOBP_REGULATION_OF_BLOOD_CIRCULATION	228	-0.072677	-1.26791	0.168317	0.70375	1	10775	tags=86%, list=78%, signal=389%
GOBP_COCHLEA_MORPHOGENESIS	17	-0.256036	-1.26627	0.172619	0.706664	1	2146	tags=41%, list=16%, signal=49%
GOBP_POSITIVE_REGULATION_OF_ENDOTHELIAL_CELL_MIGRATION	99	-0.107838	-1.26613	0.174897	0.705745	1	6166	tags=56%, list=45%, signal=100%
GOBP_CARDIOCYTE_DIFFERENTIATION	101	-0.108409	-1.26578	0.17364	0.705292	1	5735	tags=52%, list=42%, signal=89%
GOBP_POSITIVE_REGULATION_OF_EPITHELIAL_TO_MESENCHYMAL_TRANSITION	43	-0.164939	-1.26486	0.192469	0.706351	1	4454	tags=49%, list=32%, signal=72%
GOBP_MAINTENANCE_OF_PROTEIN_LOCALIZATION_IN_ORGANELLE	40	-0.168302	-1.26374	0.2	0.707956	1	2849	tags=38%, list=21%, signal=47%
GOBP_HEART_VALVE_DEVELOPMENT	52	-0.152161	-1.26337	0.195876	0.707585	1	5319	tags=54%, list=39%, signal=88%
GOBP_POSITIVE_REGULATION_OF_CELL_PROJECTION_ORGANIZATION	308	-0.0621469	-1.26311	0.185039	0.706954	1	9520	tags=75%, list=69%, signal=240%
GOBP_NEGATIVE_REGULATION_OF_SUPRAMOLECULAR_FIBER_ORGANIZATION	133	-0.0956428	-1.26285	0.207171	0.70635	1	8931	tags=74%, list=65%, signal=210%
GOBP_MACROPHAGE_ACTIVATION	72	-0.127066	-1.26207	0.182195	0.707254	1	6282	tags=58%, list=46%, signal=107%
GOBP_PEPTIDYL_ASPARAGINE_MODIFICATION	28	-0.201878	-1.26186	0.177291	0.706447	1	8523	tags=82%, list=62%, signal=216%
GOBP_LACTATION	38	-0.174977	-1.26124	0.191617	0.706733	1	2305	tags=34%, list=17%, signal=41%
GOBP_CELLULAR_PIGMENTATION	46	-0.15331	-1.26089	0.189922	0.70636	1	4176	tags=46%, list=30%, signal=65%
GOBP_REGULATION_OF_CELL_DEVELOPMENT	412	-0.0530161	-1.25956	0.187867	0.708501	1	6801	tags=55%, list=49%, signal=105%
GOBP_REGULATION_OF_GRANULOCYTE_CHEMOTAXIS	34	-0.181383	-1.25886	0.18664	0.708924	1	10047	tags=91%, list=73%, signal=338%
GOBP_PROTEIN_POLYMERIZATION	250	-0.0682181	-1.25826	0.183128	0.709235	1	10517	tags=83%, list=77%, signal=348%
GOBP_REGULATION_OF_ANTIGEN_PROCESSING_AND_PRESENTATION	17	-0.253628	-1.25815	0.183299	0.708181	1	6222	tags=71%, list=45%, signal=129%
GOBP_STORE_OPERATED_CALCIUM_ENTRY	15	-0.268822	-1.25793	0.202811	0.707503	1	8223	tags=87%, list=60%, signal=215%
GOBP_POSITIVE_REGULATION_OF_LIPASE_ACTIVITY	54	-0.147045	-1.2579	0.188825	0.706299	1	4097	tags=44%, list=30%, signal=63%
GOBP_RESPONSE_TO_INTERFERON_ALPHA	17	-0.25044	-1.25604	0.165049	0.709865	1	3840	tags=53%, list=28%, signal=73%
GOBP_SYNAPTIC_TRANSMISSION_DOPAMINERGIC	17	-0.249403	-1.25535	0.18	0.710419	1	6280	tags=71%, list=46%, signal=130%
GOBP_ARP2_3_COMPLEX_MEDIATED_ACTIN_NUCLEATION	35	-0.176232	-1.25397	0.179798	0.712705	1	7796	tags=74%, list=57%, signal=171%
GOBP_POSITIVE_REGULATION_OF_LOCOMOTION	435	-0.051927	-1.25335	0.194561	0.713008	1	10433	tags=81%, list=76%, signal=325%
GOBP_POSITIVE_REGULATION_OF_PROTEIN_LOCALIZATION_TO_MEMBRANE	114	-0.0999622	-1.25322	0.204499	0.712107	1	5029	tags=46%, list=37%, signal=73%
GOBP_RESPONSE_TO_NUTRIENT	124	-0.0939254	-1.25297	0.180198	0.711506	1	4486	tags=42%, list=33%, signal=62%
GOBP_REGULATION_OF_SUBSTRATE_ADHESION_DEPENDENT_CELL_SPREADING	50	-0.149798	-1.25029	0.20198	0.71728	1	2623	tags=34%, list=19%, signal=42%
GOBP_POSITIVE_REGULATION_OF_DNA_TEMPLATED_TRANSCRIPTION_INITIATION	32	-0.184843	-1.24962	0.185687	0.717729	1	7346	tags=72%, list=53%, signal=154%
GOBP_REGULATION_OF_MRNA_METABOLIC_PROCESS	302	-0.0631981	-1.24909	0.205821	0.717926	1	11896	tags=93%, list=87%, signal=674%
GOBP_PEPTIDYL_TYROSINE_MODIFICATION	296	-0.0632297	-1.24877	0.200795	0.717466	1	6070	tags=50%, list=44%, signal=88%
GOBP_CELL_GROWTH	404	-0.0541931	-1.24875	0.173828	0.716257	1	3463	tags=30%, list=25%, signal=40%
GOBP_REGULATION_OF_PROTEIN_POLYMERIZATION	192	-0.0779405	-1.24789	0.188433	0.717227	1	8037	tags=66%, list=58%, signal=157%
GOBP_NEGATIVE_REGULATION_OF_CARTILAGE_DEVELOPMENT	20	-0.227845	-1.24728	0.201961	0.717622	1	9245	tags=90%, list=67%, signal=274%
GOBP_REGULATION_OF_T_CELL_DIFFERENTIATION	106	-0.102256	-1.2471	0.190476	0.716812	1	10018	tags=83%, list=73%, signal=304%
GOBP_REGULATION_OF_RECEPTOR_RECYCLING	23	-0.215215	-1.24629	0.198842	0.717654	1	8403	tags=83%, list=61%, signal=212%
GOBP_REGULATION_OF_HIPPO_SIGNALING	17	-0.249896	-1.24553	0.18146	0.718368	1	8699	tags=88%, list=63%, signal=240%
GOBP_NEGATIVE_REGULATION_OF_CELL_PROJECTION_ORGANIZATION	160	-0.0843396	-1.24544	0.204819	0.717339	1	3924	tags=37%, list=29%, signal=51%
GOBP_LUNG_MORPHOGENESIS	40	-0.16847	-1.24385	0.208	0.720253	1	3534	tags=43%, list=26%, signal=57%
GOBP_DOPAMINE_METABOLIC_PROCESS	28	-0.196114	-1.24324	0.170254	0.720591	1	2220	tags=36%, list=16%, signal=43%
GOBP_REGULATION_OF_LYASE_ACTIVITY	33	-0.18862	-1.24303	0.188	0.719958	1	6995	tags=70%, list=51%, signal=142%
GOBP_REGULATION_OF_METAL_ION_TRANSPORT	185	-0.0807032	-1.24179	0.203557	0.722032	1	7600	tags=63%, list=55%, signal=140%
GOBP_TELENCEPHALON_GLIAL_CELL_MIGRATION	20	-0.231655	-1.24166	0.200418	0.721141	1	3007	tags=45%, list=22%, signal=58%
GOBP_REGULATION_OF_TRANSCRIPTION_INITIATION_FROM_RNA_POLYMERASE_II_PROMOTER	32	-0.184843	-1.2411	0.222917	0.721357	1	7346	tags=72%, list=53%, signal=154%
GOBP_NEUTROPHIL_CHEMOTAXIS	50	-0.149714	-1.24105	0.190855	0.720246	1	10047	tags=88%, list=73%, signal=326%
GOBP_SEROTONIN_TRANSPORT	16	-0.257939	-1.24058	0.194981	0.72025	1	6769	tags=75%, list=49%, signal=148%
GOBP_REGULATION_OF_MRNA_POLYADENYLATION	16	-0.255708	-1.24038	0.2	0.71953	1	9377	tags=94%, list=68%, signal=295%
GOBP_REGULATION_OF_POSTSYNAPTIC_NEUROTRANSMITTER_RECEPTOR_ACTIVITY	16	-0.256965	-1.24024	0.191579	0.718689	1	4205	tags=56%, list=31%, signal=81%
GOBP_NEGATIVE_CHEMOTAXIS	44	-0.156357	-1.23916	0.204545	0.720327	1	5044	tags=52%, list=37%, signal=82%
GOBP_POSITIVE_REGULATION_OF_UBIQUITIN_PROTEIN_TRANSFERASE_ACTIVITY	28	-0.196983	-1.23857	0.204918	0.720687	1	9572	tags=89%, list=70%, signal=293%
GOBP_MITOCHONDRIAL_OUTER_MEMBRANE_PERMEABILIZATION	52	-0.143816	-1.23619	0.198795	0.72562	1	6755	tags=63%, list=49%, signal=124%
GOBP_LEUKOCYTE_MIGRATION	294	-0.0618268	-1.23609	0.19375	0.72467	1	10110	tags=80%, list=74%, signal=294%
GOBP_INORGANIC_ANION_TRANSMEMBRANE_TRANSPORT	86	-0.112763	-1.2357	0.194118	0.724439	1	5973	tags=55%, list=43%, signal=96%
GOBP_REGULATION_OF_LIPASE_ACTIVITY	70	-0.125515	-1.23543	0.192817	0.724009	1	9674	tags=83%, list=70%, signal=278%
GOBP_METANEPHROS_MORPHOGENESIS	26	-0.213579	-1.2354	0.192607	0.722874	1	3415	tags=46%, list=25%, signal=61%
GOBP_RECEPTOR_INTERNALIZATION	96	-0.109139	-1.23366	0.20202	0.726266	1	5957	tags=54%, list=43%, signal=95%
GOBP_REGULATION_OF_CELL_CYCLE_G2_M_PHASE_TRANSITION	197	-0.0753082	-1.23325	0.202756	0.726101	1	11680	tags=92%, list=85%, signal=606%
GOBP_BICARBONATE_TRANSPORT	30	-0.191032	-1.23303	0.196687	0.725438	1	9294	tags=87%, list=68%, signal=267%
GOBP_RESPONSE_TO_VITAMIN_D	26	-0.199804	-1.23289	0.228457	0.724586	1	10477	tags=96%, list=76%, signal=404%
GOBP_REGULATION_OF_MRNA_CATABOLIC_PROCESS	189	-0.077267	-1.23288	0.195736	0.723382	1	11754	tags=93%, list=86%, signal=634%
GOBP_SYNAPTIC_VESICLE_CYTOSKELETAL_TRANSPORT	19	-0.231971	-1.23249	0.218814	0.72313	1	3328	tags=47%, list=24%, signal=62%
GOBP_POSITIVE_REGULATION_OF_CELL_CYCLE_PHASE_TRANSITION	80	-0.118778	-1.2315	0.194059	0.724541	1	10921	tags=91%, list=79%, signal=441%
GOBP_CELL_ADHESION_MEDIATED_BY_INTEGRIN	61	-0.135129	-1.23083	0.218688	0.725061	1	10095	tags=87%, list=73%, signal=326%
GOBP_VOCALIZATION_BEHAVIOR	16	-0.257511	-1.23055	0.216797	0.724566	1	7634	tags=81%, list=56%, signal=183%
GOBP_PALLIUM_DEVELOPMENT	136	-0.090446	-1.23039	0.216842	0.723778	1	4228	tags=40%, list=31%, signal=57%
GOBP_REGULATION_OF_ACTIN_FILAMENT_BASED_MOVEMENT	32	-0.181548	-1.22948	0.204981	0.724866	1	2666	tags=38%, list=19%, signal=46%
GOBP_POSITIVE_REGULATION_OF_EXTRACELLULAR_MATRIX_ORGANIZATION	20	-0.231211	-1.22944	0.194499	0.723752	1	5075	tags=60%, list=37%, signal=95%
GOBP_CRANIAL_SKELETAL_SYSTEM_DEVELOPMENT	50	-0.144597	-1.22726	0.185417	0.728257	1	3519	tags=40%, list=26%, signal=54%
GOBP_NON_CANONICAL_WNT_SIGNALING_PATHWAY	145	-0.087273	-1.22492	0.211066	0.733388	1	7346	tags=62%, list=53%, signal=132%
GOBP_REGULATION_OF_LAMELLIPODIUM_ORGANIZATION	46	-0.153732	-1.22414	0.191235	0.734361	1	6262	tags=61%, list=46%, signal=111%
GOBP_REGULATION_OF_SECRETION	473	-0.0494354	-1.22319	0.221344	0.735623	1	10795	tags=83%, list=79%, signal=375%
GOBP_POSITIVE_REGULATION_OF_ATPASE_ACTIVITY	52	-0.143437	-1.22291	0.213675	0.735192	1	9668	tags=85%, list=70%, signal=284%
GOBP_REGULATION_OF_G_PROTEIN_COUPLED_RECEPTOR_SIGNALING_PATHWAY	109	-0.0994966	-1.22004	0.200364	0.741443	1	5328	tags=49%, list=39%, signal=79%
GOBP_MITOCHONDRIAL_TRANSLATION	132	-0.0911094	-1.22002	0.240891	0.740259	1	6675	tags=58%, list=49%, signal=111%
GOBP_HISTONE_EXCHANGE	38	-0.166587	-1.21959	0.214844	0.740227	1	9293	tags=84%, list=68%, signal=259%
GOBP_NADPH_REGENERATION	17	-0.242861	-1.2184	0.221748	0.742107	1	7987	tags=82%, list=58%, signal=196%
GOBP_EPITHELIAL_CELL_DEVELOPMENT	173	-0.0797243	-1.21801	0.217391	0.741956	1	6070	tags=52%, list=44%, signal=92%
GOBP_REGULATION_OF_LYMPHOCYTE_MIGRATION	37	-0.170742	-1.21647	0.234496	0.744865	1	3233	tags=41%, list=24%, signal=53%
GOBP_POSITIVE_REGULATION_OF_LAMELLIPODIUM_ASSEMBLY	26	-0.202899	-1.21625	0.213611	0.744269	1	6205	tags=65%, list=45%, signal=119%
GOBP_POSITIVE_REGULATION_OF_PEPTIDYL_THREONINE_PHOSPHORYLATION	28	-0.192698	-1.21568	0.217391	0.744553	1	8158	tags=79%, list=59%, signal=193%
GOBP_POSITIVE_REGULATION_OF_DENDRITE_DEVELOPMENT	15	-0.252946	-1.21506	0.218814	0.744935	1	8441	tags=87%, list=61%, signal=224%
GOBP_INTRACELLULAR_STEROID_HORMONE_RECEPTOR_SIGNALING_PATHWAY	96	-0.105783	-1.21468	0.214286	0.744759	1	8437	tags=72%, list=61%, signal=185%
GOBP_DEVELOPMENTAL_GROWTH_INVOLVED_IN_MORPHOGENESIS	209	-0.0735966	-1.21426	0.211066	0.744689	1	6371	tags=54%, list=46%, signal=98%
GOBP_MEMBRANE_LIPID_CATABOLIC_PROCESS	29	-0.186848	-1.21398	0.220676	0.744236	1	10710	tags=97%, list=78%, signal=436%
GOBP_CELL_CELL_SIGNALING_INVOLVED_IN_CARDIAC_CONDUCTION	29	-0.188963	-1.21379	0.221294	0.743555	1	2623	tags=38%, list=19%, signal=47%
GOBP_REGULATION_OF_SYSTEM_PROCESS	448	-0.0488624	-1.21291	0.204918	0.744689	1	10796	tags=83%, list=79%, signal=375%
GOBP_RESPONSE_TO_STEROL_DEPLETION	17	-0.247411	-1.21258	0.212425	0.744445	1	3073	tags=47%, list=22%, signal=61%
GOBP_RETINA_MORPHOGENESIS_IN_CAMERA_TYPE_EYE	49	-0.148069	-1.21248	0.221557	0.743476	1	8072	tags=73%, list=59%, signal=177%
GOBP_SKELETAL_MUSCLE_TISSUE_REGENERATION	27	-0.200452	-1.21164	0.221797	0.744469	1	6415	tags=67%, list=47%, signal=125%
GOBP_NEGATIVE_REGULATION_OF_ANION_TRANSPORT	157	-0.0822771	-1.21154	0.21165	0.743541	1	8689	tags=71%, list=63%, signal=192%
GOBP_PLASMA_LIPOPROTEIN_PARTICLE_CLEARANCE	37	-0.170275	-1.21088	0.214429	0.744114	1	5840	tags=59%, list=42%, signal=103%
GOBP_MODULATION_OF_EXCITATORY_POSTSYNAPTIC_POTENTIAL	42	-0.157931	-1.20988	0.227823	0.745425	1	7328	tags=69%, list=53%, signal=147%
GOBP_SYNAPTIC_VESICLE_TRANSPORT	41	-0.163802	-1.20828	0.246	0.748492	1	5132	tags=54%, list=37%, signal=85%
GOBP_REGULATION_OF_PHOSPHOLIPASE_C_ACTIVITY	38	-0.162959	-1.20794	0.231092	0.748208	1	2108	tags=32%, list=15%, signal=37%
GOBP_POSITIVE_REGULATION_OF_DNA_REPLICATION	33	-0.180028	-1.20634	0.221328	0.751186	1	4197	tags=48%, list=31%, signal=70%
GOBP_CELLULAR_RESPONSE_TO_NUTRIENT	32	-0.183234	-1.2056	0.211577	0.752068	1	10375	tags=94%, list=75%, signal=381%
GOBP_CELL_CELL_JUNCTION_ORGANIZATION	167	-0.0796827	-1.20552	0.208092	0.751069	1	2623	tags=27%, list=19%, signal=33%
GOBP_3_UTR_MEDIATED_MRNA_DESTABILIZATION	16	-0.253168	-1.20525	0.242739	0.750598	1	10271	tags=100%, list=75%, signal=395%
GOBP_PATHWAY_RESTRICTED_SMAD_PROTEIN_PHOSPHORYLATION	51	-0.139793	-1.20443	0.208589	0.751538	1	11563	tags=98%, list=84%, signal=615%
GOBP_REGULATION_OF_SMOOTHENED_SIGNALING_PATHWAY	68	-0.125825	-1.20406	0.225681	0.751432	1	6568	tags=60%, list=48%, signal=115%
GOBP_TRANSEPITHELIAL_TRANSPORT	23	-0.206695	-1.20404	0.236948	0.750312	1	4934	tags=57%, list=36%, signal=88%
GOBP_REGULATION_OF_NEURAL_PRECURSOR_CELL_PROLIFERATION	68	-0.125076	-1.20377	0.218688	0.749758	1	2131	tags=28%, list=16%, signal=33%
GOBP_NEGATIVE_REGULATION_OF_OSTEOBLAST_DIFFERENTIATION	40	-0.163753	-1.2035	0.234127	0.749321	1	3255	tags=40%, list=24%, signal=52%
GOBP_OSTEOBLAST_PROLIFERATION	25	-0.201283	-1.20336	0.248	0.748482	1	8236	tags=80%, list=60%, signal=199%
GOBP_BONE_REMODELING	71	-0.121321	-1.20301	0.238189	0.748246	1	7635	tags=68%, list=56%, signal=151%
GOBP_REGULATION_OF_NITRIC_OXIDE_SYNTHASE_ACTIVITY	38	-0.163681	-1.20213	0.227723	0.749413	1	4992	tags=53%, list=36%, signal=82%
GOBP_REGULATION_OF_PEPTIDYL_TYROSINE_PHOSPHORYLATION	196	-0.0758295	-1.2021	0.222004	0.748312	1	3462	tags=33%, list=25%, signal=43%
GOBP_DETECTION_OF_EXTERNAL_BIOTIC_STIMULUS	17	-0.240376	-1.20101	0.228346	0.750066	1	2361	tags=41%, list=17%, signal=50%
GOBP_PULMONARY_VALVE_DEVELOPMENT	20	-0.22386	-1.2005	0.242718	0.750196	1	3114	tags=45%, list=23%, signal=58%
GOBP_GOLGI_TO_VACUOLE_TRANSPORT	19	-0.22941	-1.20015	0.234	0.749978	1	7704	tags=79%, list=56%, signal=179%
GOBP_REGULATION_OF_LEUKOCYTE_APOPTOTIC_PROCESS	55	-0.137865	-1.19749	0.239845	0.755998	1	10110	tags=87%, list=74%, signal=329%
GOBP_POSITIVE_REGULATION_OF_TRANSCRIPTION_INITIATION_FROM_RNA_POLYMERASE_II_PROMOTER	26	-0.196804	-1.19675	0.24898	0.756787	1	7346	tags=73%, list=53%, signal=157%
GOBP_CELLULAR_COMPONENT_DISASSEMBLY	486	-0.0459071	-1.19535	0.236581	0.759355	1	8330	tags=65%, list=61%, signal=159%
GOBP_REGULATION_OF_HEMOPOIESIS	295	-0.0611059	-1.19535	0.243028	0.758192	1	8312	tags=66%, list=60%, signal=164%
GOBP_MAINTENANCE_OF_PROTEIN_LOCATION_IN_CELL	59	-0.132364	-1.19483	0.244	0.758431	1	2849	tags=34%, list=21%, signal=43%
GOBP_WNT_SIGNALING_PATHWAY_CALCIUM_MODULATING_PATHWAY	34	-0.176239	-1.19309	0.238289	0.761885	1	5266	tags=56%, list=38%, signal=90%
GOBP_REGULATION_OF_SUPRAMOLECULAR_FIBER_ORGANIZATION	312	-0.0592713	-1.19226	0.237828	0.762977	1	7796	tags=63%, list=57%, signal=141%
GOBP_NEGATIVE_REGULATION_OF_SMOOTHENED_SIGNALING_PATHWAY	29	-0.180287	-1.19111	0.227969	0.765005	1	2268	tags=34%, list=16%, signal=41%
GOBP_CHAPERONE_MEDIATED_AUTOPHAGY	16	-0.244774	-1.19082	0.230769	0.764618	1	8668	tags=88%, list=63%, signal=237%
GOBP_REGULATION_OF_NUCLEOCYTOPLASMIC_TRANSPORT	97	-0.104772	-1.19023	0.232653	0.765049	1	3956	tags=39%, list=29%, signal=55%
GOBP_DIGESTION	68	-0.121436	-1.18981	0.251984	0.765014	1	5213	tags=50%, list=38%, signal=80%
GOBP_PHAGOSOME_ACIDIFICATION	22	-0.2065	-1.18968	0.254335	0.764209	1	4040	tags=50%, list=29%, signal=71%
GOBP_MODIFIED_AMINO_ACID_TRANSPORT	23	-0.201769	-1.18914	0.230143	0.764378	1	2611	tags=39%, list=19%, signal=48%
GOBP_CAMERA_TYPE_EYE_PHOTORECEPTOR_CELL_DIFFERENTIATION	20	-0.219059	-1.18866	0.23622	0.764428	1	7991	tags=80%, list=58%, signal=191%
GOBP_TELENCEPHALON_DEVELOPMENT	199	-0.0740055	-1.18783	0.251509	0.765484	1	8669	tags=70%, list=63%, signal=188%
GOBP_REGULATION_OF_DNA_BIOSYNTHETIC_PROCESS	95	-0.102522	-1.18704	0.238477	0.766364	1	11624	tags=95%, list=85%, signal=609%
GOBP_REGULATION_OF_PEPTIDE_TRANSPORT	478	-0.0473881	-1.1868	0.239686	0.765843	1	11134	tags=86%, list=81%, signal=435%
GOBP_REGULATION_OF_CALCIUM_ION_TRANSMEMBRANE_TRANSPORTER_ACTIVITY	67	-0.120724	-1.18655	0.248544	0.765398	1	7582	tags=67%, list=55%, signal=149%
GOBP_CELL_MIGRATION_INVOLVED_IN_SPROUTING_ANGIOGENESIS	50	-0.141425	-1.18551	0.255274	0.767022	1	1638	tags=26%, list=12%, signal=29%
GOBP_REGULATION_OF_NERVOUS_SYSTEM_DEVELOPMENT	372	-0.0532726	-1.18492	0.240557	0.767481	1	6568	tags=53%, list=48%, signal=99%
GOBP_ATRIAL_CARDIAC_MUSCLE_CELL_TO_AV_NODE_CELL_SIGNALING	16	-0.247041	-1.18464	0.233266	0.767061	1	2623	tags=44%, list=19%, signal=54%
GOBP_ORGANIC_HYDROXY_COMPOUND_BIOSYNTHETIC_PROCESS	192	-0.07267	-1.18246	0.240602	0.771742	1	6247	tags=53%, list=45%, signal=95%
GOBP_NEGATIVE_REGULATION_OF_CALCIUM_ION_TRANSMEMBRANE_TRANSPORT	30	-0.182225	-1.18214	0.252941	0.771409	1	7582	tags=73%, list=55%, signal=163%
GOBP_REGULATION_OF_MICROTUBULE_POLYMERIZATION	47	-0.147902	-1.18111	0.245714	0.773107	1	6164	tags=60%, list=45%, signal=108%
GOBP_NUCLEOSOME_ORGANIZATION	94	-0.104658	-1.18105	0.24558	0.772088	1	9686	tags=81%, list=70%, signal=272%
GOBP_POSITIVE_REGULATION_OF_PROTEIN_IMPORT	38	-0.160091	-1.18083	0.237911	0.771497	1	3956	tags=45%, list=29%, signal=63%
GOBP_L_AMINO_ACID_TRANSPORT	54	-0.137274	-1.18051	0.256566	0.771192	1	7540	tags=69%, list=55%, signal=151%
GOBP_LYSOSOMAL_TRANSPORT	105	-0.0966749	-1.17976	0.267748	0.772069	1	8239	tags=70%, list=60%, signal=172%
GOBP_CELLULAR_RESPONSE_TO_LOW_DENSITY_LIPOPROTEIN_PARTICLE_STIMULUS	16	-0.244547	-1.17846	0.253061	0.774475	1	7812	tags=81%, list=57%, signal=188%
GOBP_POSITIVE_REGULATION_OF_PROTEIN_TYROSINE_KINASE_ACTIVITY	49	-0.14379	-1.17791	0.245779	0.774794	1	2520	tags=33%, list=18%, signal=40%
GOBP_SYNAPTIC_VESICLE_PRIMING	19	-0.228911	-1.17698	0.271984	0.776143	1	3370	tags=47%, list=25%, signal=63%
GOBP_ORGANELLE_DISASSEMBLY	98	-0.0987391	-1.17674	0.244306	0.775653	1	6368	tags=56%, list=46%, signal=104%
GOBP_CARDIAC_MUSCLE_CELL_ACTION_POTENTIAL	64	-0.123031	-1.17665	0.252101	0.774735	1	10775	tags=91%, list=78%, signal=417%
GOBP_REGULATION_OF_DNA_DAMAGE_CHECKPOINT	15	-0.25433	-1.17629	0.24498	0.774556	1	8422	tags=87%, list=61%, signal=224%
GOBP_REGULATION_OF_PROTEIN_ACETYLATION	66	-0.119458	-1.17557	0.234086	0.775411	1	6906	tags=62%, list=50%, signal=124%
GOBP_TUMOR_NECROSIS_FACTOR_SUPERFAMILY_CYTOKINE_PRODUCTION	111	-0.0961496	-1.1755	0.241935	0.774462	1	3272	tags=33%, list=24%, signal=43%
GOBP_TRANSITION_METAL_ION_HOMEOSTASIS	103	-0.0991803	-1.17546	0.256	0.773428	1	7456	tags=64%, list=54%, signal=139%
GOBP_HEART_MORPHOGENESIS	188	-0.0735532	-1.17519	0.252941	0.772999	1	6023	tags=51%, list=44%, signal=90%
GOBP_NEGATIVE_REGULATION_OF_CELLULAR_CATABOLIC_PROCESS	209	-0.0706142	-1.1749	0.238281	0.772585	1	11673	tags=92%, list=85%, signal=600%
GOBP_ACTIVATION_OF_IMMUNE_RESPONSE	327	-0.0559976	-1.1745	0.241779	0.772543	1	10053	tags=79%, list=73%, signal=286%
GOBP_RESPONSE_TO_WOUNDING	485	-0.048008	-1.17433	0.262	0.771865	1	4551	tags=38%, list=33%, signal=54%
GOBP_POSITIVE_REGULATION_OF_PROTEIN_ACETYLATION	38	-0.155998	-1.17374	0.236948	0.772336	1	6906	tags=66%, list=50%, signal=132%
GOBP_T_CELL_RECEPTOR_SIGNALING_PATHWAY	154	-0.0825638	-1.17172	0.263692	0.776501	1	9947	tags=81%, list=72%, signal=288%
GOBP_PEPTIDYL_TYROSINE_DEPHOSPHORYLATION	91	-0.105297	-1.17071	0.255859	0.778066	1	11856	tags=97%, list=86%, signal=699%
GOBP_CALCIUM_ION_REGULATED_EXOCYTOSIS	55	-0.130917	-1.17019	0.244444	0.778215	1	7206	tags=65%, list=52%, signal=137%
GOBP_FERTILIZATION	103	-0.099166	-1.16987	0.257692	0.778008	1	6522	tags=57%, list=47%, signal=108%
GOBP_NEGATIVE_REGULATION_OF_ORGANELLE_ORGANIZATION	295	-0.0596747	-1.16977	0.271579	0.777161	1	6281	tags=52%, list=46%, signal=93%
GOBP_RESPONSE_TO_EXTRACELLULAR_STIMULUS	364	-0.0530206	-1.16923	0.248521	0.777442	1	4163	tags=35%, list=30%, signal=49%
GOBP_SMOOTH_MUSCLE_CONTRACTION	74	-0.115529	-1.16882	0.247036	0.777416	1	5666	tags=53%, list=41%, signal=89%
GOBP_CENTRAL_NERVOUS_SYSTEM_NEURON_DIFFERENTIATION	142	-0.0856645	-1.16881	0.263672	0.77635	1	5031	tags=45%, list=37%, signal=70%
GOBP_REGULATION_OF_PROTEIN_IMPORT	55	-0.130986	-1.1687	0.267823	0.775496	1	3956	tags=42%, list=29%, signal=58%
GOBP_REGULATION_OF_CELL_CYCLE_PHASE_TRANSITION	396	-0.0503745	-1.16779	0.248485	0.776868	1	9638	tags=75%, list=70%, signal=244%
GOBP_PATTERN_RECOGNITION_RECEPTOR_SIGNALING_PATHWAY	164	-0.0803772	-1.1677	0.234801	0.775973	1	2262	tags=24%, list=16%, signal=29%
GOBP_COENZYME_A_METABOLIC_PROCESS	15	-0.247469	-1.1675	0.250482	0.775408	1	10349	tags=100%, list=75%, signal=404%
GOBP_REGULATION_OF_ESTABLISHMENT_OF_PROTEIN_LOCALIZATION_TO_MITOCHONDRION	69	-0.121979	-1.1674	0.245681	0.774587	1	8692	tags=75%, list=63%, signal=204%
GOBP_COPII_COATED_VESICLE_BUDDING	68	-0.123236	-1.1672	0.265347	0.773981	1	7412	tags=66%, list=54%, signal=143%
GOBP_STEROID_BIOSYNTHETIC_PROCESS	135	-0.0872105	-1.16704	0.253937	0.773318	1	6247	tags=54%, list=45%, signal=98%
GOBP_POSITIVE_REGULATION_OF_MITOCHONDRIAL_OUTER_MEMBRANE_PERMEABILIZATION_INVOLVED_IN_APOPTOTIC_SIGNALING_PATHWAY	34	-0.168363	-1.16667	0.289017	0.773124	1	5374	tags=56%, list=39%, signal=92%
GOBP_ADAPTATION_OF_SIGNALING_PATHWAY	15	-0.249858	-1.16622	0.278132	0.773206	1	2985	tags=47%, list=22%, signal=60%
GOBP_DERMATAN_SULFATE_PROTEOGLYCAN_METABOLIC_PROCESS	16	-0.240322	-1.16579	0.258964	0.773228	1	997	tags=31%, list=7%, signal=34%
GOBP_NEGATIVE_REGULATION_OF_REGULATED_SECRETORY_PATHWAY	18	-0.229191	-1.16534	0.254582	0.773372	1	7546	tags=78%, list=55%, signal=172%
GOBP_ORGANELLE_MEMBRANE_FUSION	98	-0.100635	-1.16335	0.255533	0.777568	1	5220	tags=48%, list=38%, signal=77%
GOBP_PEPTIDYL_LYSINE_TRIMETHYLATION	37	-0.164487	-1.1633	0.288719	0.776557	1	10006	tags=89%, list=73%, signal=327%
GOBP_CELLULAR_RESPONSE_TO_MOLECULE_OF_BACTERIAL_ORIGIN	134	-0.0860961	-1.16317	0.246704	0.775811	1	10626	tags=86%, list=77%, signal=374%
GOBP_MAINTENANCE_OF_PROTEIN_LOCATION	85	-0.111147	-1.16228	0.286573	0.777146	1	2849	tags=32%, list=21%, signal=40%
GOBP_RESPONSE_TO_ELECTRICAL_STIMULUS	30	-0.180884	-1.16121	0.278	0.778797	1	6684	tags=67%, list=49%, signal=129%
GOBP_GRANULOCYTE_DIFFERENTIATION	26	-0.189773	-1.15995	0.283401	0.780994	1	4799	tags=54%, list=35%, signal=83%
GOBP_CELLULAR_TRANSITION_METAL_ION_HOMEOSTASIS	86	-0.10652	-1.15993	0.251953	0.779936	1	8296	tags=71%, list=60%, signal=178%
GOBP_TOXIN_TRANSPORT	34	-0.170568	-1.15985	0.294243	0.779029	1	2918	tags=38%, list=21%, signal=48%
GOBP_VESICLE_CARGO_LOADING	19	-0.224636	-1.15938	0.271255	0.77923	1	8493	tags=84%, list=62%, signal=220%
GOBP_REGULATION_OF_HEART_CONTRACTION	197	-0.0700035	-1.15766	0.254032	0.782659	1	10775	tags=85%, list=78%, signal=389%
GOBP_EMBRYONIC_SKELETAL_SYSTEM_DEVELOPMENT	76	-0.112879	-1.15754	0.272358	0.781909	1	3884	tags=39%, list=28%, signal=55%
GOBP_NEGATIVE_REGULATION_OF_I_KAPPAB_KINASE_NF_KAPPAB_SIGNALING	38	-0.160298	-1.15718	0.282609	0.781828	1	8294	tags=76%, list=60%, signal=192%
GOBP_LIMBIC_SYSTEM_DEVELOPMENT	84	-0.108173	-1.15709	0.269547	0.780978	1	8669	tags=74%, list=63%, signal=199%
GOBP_NEGATIVE_REGULATION_OF_ION_TRANSPORT	235	-0.0656468	-1.15633	0.25947	0.782002	1	8707	tags=70%, list=63%, signal=187%
GOBP_REGULATION_OF_MRNA_PROCESSING	128	-0.0876127	-1.15445	0.279835	0.785821	1	9010	tags=74%, list=66%, signal=213%
GOBP_EXPORT_ACROSS_PLASMA_MEMBRANE	47	-0.142369	-1.15418	0.270217	0.785462	1	8872	tags=79%, list=65%, signal=221%
GOBP_REGULATION_OF_T_CELL_DIFFERENTIATION_IN_THYMUS	18	-0.222198	-1.15285	0.275934	0.787954	1	9933	tags=94%, list=72%, signal=340%
GOBP_NADP_METABOLIC_PROCESS	32	-0.169425	-1.15283	0.276265	0.786908	1	7987	tags=75%, list=58%, signal=179%
GOBP_NEGATIVE_REGULATION_OF_CHROMATIN_ORGANIZATION	45	-0.147819	-1.15217	0.27668	0.78755	1	4696	tags=49%, list=34%, signal=74%
GOBP_MESODERMAL_CELL_DIFFERENTIATION	20	-0.214731	-1.15212	0.272549	0.786607	1	9425	tags=90%, list=69%, signal=286%
GOBP_NEGATIVE_REGULATION_OF_INTERLEUKIN_2_PRODUCTION	18	-0.229992	-1.15205	0.279762	0.785721	1	7535	tags=78%, list=55%, signal=172%
GOBP_ENDOPLASMIC_RETICULUM_TUBULAR_NETWORK_ORGANIZATION	18	-0.223922	-1.15163	0.270992	0.785719	1	8382	tags=83%, list=61%, signal=213%
GOBP_RIG_I_SIGNALING_PATHWAY	21	-0.207036	-1.15147	0.258947	0.785068	1	2396	tags=38%, list=17%, signal=46%
GOBP_POSITIVE_REGULATION_OF_RESPONSE_TO_BIOTIC_STIMULUS	181	-0.072584	-1.15087	0.258517	0.785576	1	10560	tags=84%, list=77%, signal=358%
GOBP_POSITIVE_REGULATION_OF_ACTIN_FILAMENT_BUNDLE_ASSEMBLY	52	-0.134481	-1.1503	0.273786	0.786057	1	3182	tags=37%, list=23%, signal=47%
GOBP_POSITIVE_REGULATION_OF_ANION_TRANSMEMBRANE_TRANSPORT	46	-0.14324	-1.15007	0.288306	0.785638	1	9394	tags=83%, list=68%, signal=260%
GOBP_POSITIVE_REGULATION_OF_TOR_SIGNALING	38	-0.155526	-1.14983	0.28629	0.785224	1	6189	tags=61%, list=45%, signal=110%
GOBP_PROCESS_UTILIZING_AUTOPHAGIC_MECHANISM	486	-0.046193	-1.14961	0.273973	0.784706	1	7110	tags=56%, list=52%, signal=112%
GOBP_MUSCLE_CELL_APOPTOTIC_PROCESS	54	-0.133379	-1.14952	0.27112	0.783847	1	6066	tags=57%, list=44%, signal=102%
GOBP_REGULATION_OF_CARDIOCYTE_DIFFERENTIATION	21	-0.207567	-1.14845	0.286885	0.785587	1	5007	tags=57%, list=36%, signal=90%
GOBP_REGULATION_OF_INTRACELLULAR_TRANSPORT	319	-0.0556681	-1.14791	0.275247	0.785923	1	1839	tags=19%, list=13%, signal=21%
GOBP_PROTEIN_K63_LINKED_DEUBIQUITINATION	30	-0.178376	-1.14771	0.268994	0.785382	1	8093	tags=77%, list=59%, signal=186%
GOBP_SECONDARY_METABOLITE_BIOSYNTHETIC_PROCESS	15	-0.244629	-1.14696	0.252988	0.786347	1	1224	tags=33%, list=9%, signal=37%
GOBP_REGULATION_OF_TRANSCRIPTION_BY_RNA_POLYMERASE_III	22	-0.205234	-1.14598	0.263383	0.787813	1	5307	tags=59%, list=39%, signal=96%
GOBP_REGULATION_OF_VASOCONSTRICTION	47	-0.144115	-1.14589	0.259332	0.787038	1	5046	tags=51%, list=37%, signal=80%
GOBP_NCRNA_TRANSCRIPTION	97	-0.101776	-1.145	0.29386	0.788285	1	5414	tags=49%, list=39%, signal=81%
GOBP_NEGATIVE_REGULATION_OF_TRANSPORT	332	-0.0547208	-1.14421	0.30888	0.789284	1	8707	tags=69%, list=63%, signal=183%
GOBP_POSITIVE_REGULATION_OF_IMMUNE_RESPONSE	440	-0.0475267	-1.14405	0.299376	0.788669	1	10053	tags=78%, list=73%, signal=280%
GOBP_PROTEIN_MATURATION	222	-0.0661686	-1.14318	0.28252	0.78983	1	2264	tags=23%, list=16%, signal=27%
GOBP_POSITIVE_REGULATION_OF_CELL_ADHESION_MEDIATED_BY_INTEGRIN	16	-0.240978	-1.14308	0.271255	0.789054	1	988	tags=31%, list=7%, signal=34%
GOBP_AMINO_ACID_TRANSMEMBRANE_TRANSPORT	78	-0.110201	-1.14271	0.28976	0.789013	1	5544	tags=51%, list=40%, signal=85%
GOBP_FOREBRAIN_GENERATION_OF_NEURONS	47	-0.13976	-1.14238	0.282744	0.78886	1	6568	tags=62%, list=48%, signal=118%
GOBP_NOTOCHORD_DEVELOPMENT	15	-0.238977	-1.14078	0.282243	0.791995	1	2218	tags=40%, list=16%, signal=48%
GOBP_POSITIVE_REGULATION_OF_MUSCLE_CONTRACTION	24	-0.195125	-1.14043	0.260784	0.791882	1	9924	tags=92%, list=72%, signal=329%
GOBP_POSITIVE_REGULATION_OF_CELLULAR_CARBOHYDRATE_METABOLIC_PROCESS	44	-0.142113	-1.14023	0.278351	0.791357	1	5864	tags=57%, list=43%, signal=99%
GOBP_L_ALPHA_AMINO_ACID_TRANSMEMBRANE_TRANSPORT	52	-0.134674	-1.13975	0.289628	0.791606	1	9788	tags=85%, list=71%, signal=293%
GOBP_REGULATION_OF_RYANODINE_SENSITIVE_CALCIUM_RELEASE_CHANNEL_ACTIVITY	24	-0.195307	-1.13945	0.288235	0.791282	1	4194	tags=50%, list=31%, signal=72%
GOBP_REGULATION_OF_MRNA_3_END_PROCESSING	27	-0.181678	-1.13902	0.294	0.791388	1	8709	tags=81%, list=63%, signal=222%
GOBP_REGULATION_OF_LEUKOCYTE_DIFFERENTIATION	206	-0.0672929	-1.13895	0.284823	0.790545	1	10100	tags=80%, list=73%, signal=297%
GOBP_POSITIVE_REGULATION_OF_AMYLOID_PRECURSOR_PROTEIN_CATABOLIC_PROCESS	21	-0.205527	-1.13833	0.29207	0.791127	1	9617	tags=90%, list=70%, signal=301%
GOBP_NEURON_PROJECTION_GUIDANCE	243	-0.06281	-1.13774	0.299389	0.791681	1	6337	tags=52%, list=46%, signal=95%
GOBP_RESPONSE_TO_PH	32	-0.16613	-1.13755	0.271484	0.79113	1	3307	tags=41%, list=24%, signal=53%
GOBP_MODULATION_BY_VIRUS_OF_HOST_PROCESS	26	-0.18424	-1.13748	0.285714	0.790272	1	6461	tags=65%, list=47%, signal=123%
GOBP_REGULATION_OF_AUTOPHAGOSOME_ASSEMBLY	36	-0.158619	-1.13689	0.322581	0.790701	1	10045	tags=89%, list=73%, signal=329%
GOBP_REGULATION_OF_MUSCLE_CONTRACTION	117	-0.0887587	-1.13661	0.309771	0.790379	1	10775	tags=87%, list=78%, signal=400%
GOBP_REGULATION_OF_TELOMERE_CAPPING	25	-0.191353	-1.13574	0.301031	0.791717	1	2324	tags=36%, list=17%, signal=43%
GOBP_REGULATION_OF_RECEPTOR_MEDIATED_ENDOCYTOSIS	86	-0.106626	-1.13508	0.290526	0.792429	1	5897	tags=53%, list=43%, signal=93%
GOBP_EXTRACELLULAR_VESICLE_BIOGENESIS	20	-0.216844	-1.13444	0.284836	0.793138	1	9396	tags=90%, list=68%, signal=284%
GOBP_HEART_GROWTH	70	-0.115982	-1.13335	0.286538	0.794939	1	2735	tags=31%, list=20%, signal=39%
GOBP_POSITIVE_REGULATION_OF_BLOOD_PRESSURE	23	-0.199449	-1.13334	0.301811	0.793937	1	9217	tags=87%, list=67%, signal=263%
GOBP_MITOCHONDRIAL_FISSION	38	-0.157346	-1.1331	0.281496	0.793547	1	7611	tags=71%, list=55%, signal=159%
GOBP_TYPE_2_IMMUNE_RESPONSE	24	-0.192556	-1.13285	0.288889	0.793175	1	8241	tags=79%, list=60%, signal=197%
GOBP_CYTOSOLIC_CALCIUM_ION_TRANSPORT	134	-0.0834108	-1.13266	0.273663	0.792637	1	8098	tags=67%, list=59%, signal=162%
GOBP_PROTEIN_CONTAINING_COMPLEX_DISASSEMBLY	298	-0.0563742	-1.13245	0.272	0.792156	1	8330	tags=66%, list=61%, signal=164%
GOBP_EPIDERMAL_GROWTH_FACTOR_RECEPTOR_SIGNALING_PATHWAY	109	-0.091431	-1.13189	0.30083	0.792591	1	4303	tags=40%, list=31%, signal=58%
GOBP_SEMI_LUNAR_VALVE_DEVELOPMENT	35	-0.159536	-1.13163	0.271654	0.792252	1	3312	tags=40%, list=24%, signal=53%
GOBP_NEGATIVE_REGULATION_OF_INTRINSIC_APOPTOTIC_SIGNALING_PATHWAY_IN_RESPONSE_TO_DNA_DAMAGE	28	-0.179753	-1.13045	0.300395	0.794327	1	5390	tags=57%, list=39%, signal=94%
GOBP_PROTEIN_MODIFICATION_BY_SMALL_PROTEIN_REMOVAL	257	-0.0618048	-1.12967	0.29697	0.795314	1	8260	tags=66%, list=60%, signal=163%
GOBP_NEUROTRANSMITTER_RECEPTOR_TRANSPORT	43	-0.146792	-1.12861	0.291417	0.796988	1	4383	tags=47%, list=32%, signal=68%
GOBP_SULFUR_COMPOUND_BIOSYNTHETIC_PROCESS	168	-0.0760869	-1.12773	0.286837	0.79836	1	3959	tags=36%, list=29%, signal=50%
GOBP_RESPONSE_TO_MOLECULE_OF_BACTERIAL_ORIGIN	231	-0.0636147	-1.12754	0.288382	0.797775	1	10626	tags=84%, list=77%, signal=362%
GOBP_TELOMERE_CAPPING	38	-0.154274	-1.12737	0.282051	0.797189	1	10547	tags=92%, list=77%, signal=395%
GOBP_DENDRITE_EXTENSION	32	-0.167821	-1.12727	0.304951	0.796449	1	8009	tags=75%, list=58%, signal=179%
GOBP_RESPONSE_TO_INTERLEUKIN_6	36	-0.159421	-1.12585	0.300738	0.799167	1	5452	tags=56%, list=40%, signal=92%
GOBP_PROTEIN_CONTAINING_COMPLEX_LOCALIZATION	262	-0.0621104	-1.12542	0.290984	0.799264	1	11388	tags=89%, list=83%, signal=509%
GOBP_CELLULAR_RESPONSE_TO_VITAMIN	22	-0.200174	-1.12488	0.333333	0.799645	1	10375	tags=95%, list=75%, signal=389%
GOBP_PHENOL_CONTAINING_COMPOUND_METABOLIC_PROCESS	70	-0.11791	-1.12482	0.315895	0.798791	1	2905	tags=33%, list=21%, signal=41%
GOBP_REGULATION_OF_PEPTIDYL_LYSINE_ACETYLATION	56	-0.128391	-1.12444	0.31524	0.798771	1	3889	tags=41%, list=28%, signal=57%
GOBP_VESICLE_CYTOSKELETAL_TRAFFICKING	66	-0.11353	-1.12409	0.317907	0.798613	1	3863	tags=39%, list=28%, signal=55%
GOBP_APPENDAGE_DEVELOPMENT	133	-0.0862168	-1.12219	0.316456	0.802426	1	3995	tags=38%, list=29%, signal=52%
GOBP_NEGATIVE_REGULATION_OF_T_CELL_RECEPTOR_SIGNALING_PATHWAY	16	-0.233485	-1.12142	0.319018	0.803357	1	8823	tags=88%, list=64%, signal=244%
GOBP_NEURON_CELLULAR_HOMEOSTASIS	26	-0.185933	-1.12098	0.325153	0.803558	1	11196	tags=100%, list=81%, signal=538%
GOBP_POSITIVE_REGULATION_OF_LAMELLIPODIUM_ORGANIZATION	34	-0.162571	-1.12002	0.308617	0.805007	1	6262	tags=62%, list=46%, signal=113%
GOBP_UROGENITAL_SYSTEM_DEVELOPMENT	274	-0.0597861	-1.11981	0.293774	0.804555	1	3510	tags=31%, list=26%, signal=41%
GOBP_RIBOSE_PHOSPHATE_BIOSYNTHETIC_PROCESS	167	-0.0738367	-1.11965	0.29845	0.803902	1	7888	tags=65%, list=57%, signal=150%
GOBP_POSITIVE_REGULATION_OF_LYASE_ACTIVITY	17	-0.231704	-1.11783	0.318458	0.807693	1	6523	tags=71%, list=47%, signal=134%
GOBP_RNA_POLYADENYLATION	42	-0.143754	-1.1176	0.300195	0.807283	1	9486	tags=83%, list=69%, signal=268%
GOBP_REGULATION_OF_LEUKOCYTE_MIGRATION	138	-0.0842727	-1.11721	0.298947	0.807249	1	10110	tags=82%, list=74%, signal=306%
GOBP_REGULATION_OF_CELL_MORPHOGENESIS	270	-0.0585304	-1.11686	0.32563	0.807201	1	6798	tags=55%, list=49%, signal=107%
GOBP_REGULATION_OF_MICROTUBULE_BASED_PROCESS	190	-0.0695113	-1.11639	0.316008	0.807438	1	7451	tags=61%, list=54%, signal=131%
GOBP_NEGATIVE_REGULATION_OF_INTRACELLULAR_TRANSPORT	49	-0.132843	-1.11588	0.316372	0.807741	1	3231	tags=37%, list=24%, signal=48%
GOBP_CELLULAR_CARBOHYDRATE_BIOSYNTHETIC_PROCESS	74	-0.108832	-1.11585	0.31746	0.806827	1	10773	tags=89%, list=78%, signal=410%
GOBP_NEGATIVE_REGULATION_OF_CHONDROCYTE_DIFFERENTIATION	18	-0.216686	-1.11553	0.321721	0.806652	1	9245	tags=89%, list=67%, signal=271%
GOBP_MONOSACCHARIDE_CATABOLIC_PROCESS	53	-0.131333	-1.11545	0.295146	0.805871	1	8577	tags=75%, list=62%, signal=200%
GOBP_INTRA_GOLGI_VESICLE_MEDIATED_TRANSPORT	30	-0.17333	-1.11531	0.328155	0.805227	1	7704	tags=73%, list=56%, signal=166%
GOBP_REGULATION_OF_CELL_SIZE	160	-0.0768714	-1.11506	0.302144	0.804829	1	8407	tags=69%, list=61%, signal=175%
GOBP_NEGATIVE_REGULATION_OF_CELL_CYCLE_G2_M_PHASE_TRANSITION	95	-0.098004	-1.11494	0.311741	0.804138	1	8213	tags=69%, list=60%, signal=171%
GOBP_PROTEIN_IMPORT_INTO_MITOCHONDRIAL_MATRIX	18	-0.219818	-1.11462	0.326733	0.803958	1	9202	tags=89%, list=67%, signal=269%
GOBP_DOPAMINE_RECEPTOR_SIGNALING_PATHWAY	33	-0.162825	-1.11386	0.30426	0.804852	1	5266	tags=55%, list=38%, signal=88%
GOBP_LIPID_DROPLET_ORGANIZATION	22	-0.19653	-1.11367	0.305147	0.804353	1	10425	tags=95%, list=76%, signal=394%
GOBP_PROTEIN_LOCALIZATION_TO_MICROTUBULE_ORGANIZING_CENTER	35	-0.155846	-1.11354	0.298137	0.803651	1	8861	tags=80%, list=64%, signal=225%
GOBP_ENDOPLASMIC_RETICULUM_TO_GOLGI_VESICLE_MEDIATED_TRANSPORT	179	-0.0707208	-1.11341	0.292731	0.803004	1	7412	tags=61%, list=54%, signal=130%
GOBP_MEMBRANE_DEPOLARIZATION_DURING_CARDIAC_MUSCLE_CELL_ACTION_POTENTIAL	19	-0.216508	-1.11336	0.332618	0.802137	1	10775	tags=100%, list=78%, signal=462%
GOBP_REGULATION_OF_FILOPODIUM_ASSEMBLY	40	-0.149456	-1.11324	0.323194	0.801443	1	2420	tags=33%, list=18%, signal=39%
GOBP_GLAND_DEVELOPMENT	318	-0.0544188	-1.11215	0.318637	0.803275	1	3420	tags=30%, list=25%, signal=39%
GOBP_NUCLEOTIDE_SUGAR_METABOLIC_PROCESS	34	-0.162455	-1.1121	0.306122	0.802396	1	5455	tags=56%, list=40%, signal=92%
GOBP_ENDOSOMAL_TRANSPORT	216	-0.0654123	-1.11208	0.328	0.801466	1	11271	tags=88%, list=82%, signal=483%
GOBP_MYELOID_LEUKOCYTE_MEDIATED_IMMUNITY	429	-0.0461905	-1.11199	0.292783	0.80069	1	3295	tags=28%, list=24%, signal=36%
GOBP_PULMONARY_VALVE_MORPHOGENESIS	16	-0.22693	-1.11116	0.32996	0.801895	1	2040	tags=38%, list=15%, signal=44%
GOBP_POSITIVE_REGULATION_OF_PATHWAY_RESTRICTED_SMAD_PROTEIN_PHOSPHORYLATION	36	-0.1593	-1.11107	0.325536	0.801112	1	11563	tags=100%, list=84%, signal=628%
GOBP_POSITIVE_REGULATION_OF_RESPONSE_TO_EXTERNAL_STIMULUS	351	-0.0510313	-1.11032	0.310976	0.802091	1	3312	tags=29%, list=24%, signal=37%
GOBP_POSITIVE_REGULATION_OF_MYELOID_LEUKOCYTE_DIFFERENTIATION	42	-0.145296	-1.1098	0.323829	0.802481	1	1610	tags=26%, list=12%, signal=30%
GOBP_NEGATIVE_REGULATION_OF_NEURON_APOPTOTIC_PROCESS	115	-0.0905251	-1.10973	0.307229	0.801679	1	6417	tags=56%, list=47%, signal=104%
GOBP_POSITIVE_REGULATION_OF_CARBOHYDRATE_METABOLIC_PROCESS	65	-0.115536	-1.10929	0.29697	0.801869	1	6245	tags=57%, list=45%, signal=104%
GOBP_NEURON_RECOGNITION	46	-0.136588	-1.1092	0.320158	0.80116	1	7991	tags=72%, list=58%, signal=171%
GOBP_WATER_SOLUBLE_VITAMIN_METABOLIC_PROCESS	63	-0.120156	-1.10903	0.34981	0.800602	1	5339	tags=51%, list=39%, signal=83%
GOBP_POSITIVE_REGULATION_OF_TRANSMEMBRANE_RECEPTOR_PROTEIN_SERINE_THREONINE_KINASE_SIGNALING_PATHWAY	87	-0.102057	-1.10881	0.298969	0.800208	1	11563	tags=94%, list=84%, signal=590%
GOBP_REGULATION_OF_LEUKOCYTE_CHEMOTAXIS	79	-0.104558	-1.10863	0.3	0.799691	1	10056	tags=84%, list=73%, signal=309%
GOBP_REGULATION_OF_HEART_RATE_BY_CARDIAC_CONDUCTION	31	-0.168255	-1.10833	0.323413	0.79955	1	2571	tags=35%, list=19%, signal=44%
GOBP_REGULATION_OF_PEPTIDE_SECRETION	225	-0.0630279	-1.10775	0.300191	0.800041	1	11062	tags=87%, list=80%, signal=437%
GOBP_VESICLE_LOCALIZATION	205	-0.0668204	-1.1075	0.332661	0.799748	1	7612	tags=62%, list=55%, signal=137%
GOBP_BIOLOGICAL_PROCESS_INVOLVED_IN_INTERACTION_WITH_HOST	176	-0.0738352	-1.10694	0.287698	0.800164	1	7356	tags=61%, list=54%, signal=129%
GOBP_REGULATION_OF_MONOOXYGENASE_ACTIVITY	46	-0.137372	-1.10591	0.332075	0.801802	1	4992	tags=50%, list=36%, signal=78%
GOBP_POSITIVE_REGULATION_OF_REGULATED_SECRETORY_PATHWAY	41	-0.147087	-1.10521	0.283784	0.802735	1	4020	tags=44%, list=29%, signal=62%
GOBP_POSITIVE_REGULATION_OF_SMOOTH_MUSCLE_CELL_PROLIFERATION	69	-0.114041	-1.10476	0.318533	0.8029	1	9199	tags=78%, list=67%, signal=235%
GOBP_HYPOTHALAMUS_DEVELOPMENT	15	-0.237579	-1.10372	0.330661	0.804542	1	8652	tags=87%, list=63%, signal=234%
GOBP_REGULATION_OF_CYTOPLASMIC_TRANSLATION	19	-0.208026	-1.10329	0.333333	0.804632	1	8721	tags=84%, list=63%, signal=230%
GOBP_POLYSACCHARIDE_BIOSYNTHETIC_PROCESS	71	-0.110536	-1.10215	0.311508	0.806565	1	11461	tags=94%, list=83%, signal=565%
GOBP_POSITIVE_REGULATION_OF_PEPTIDYL_LYSINE_ACETYLATION	29	-0.171831	-1.10159	0.300207	0.807051	1	6176	tags=62%, list=45%, signal=112%
GOBP_RESPONSE_TO_ALCOHOL	179	-0.0715975	-1.10146	0.333333	0.806434	1	6325	tags=53%, list=46%, signal=97%
GOBP_DNA_DAMAGE_RESPONSE_DETECTION_OF_DNA_DAMAGE	37	-0.154452	-1.10145	0.309859	0.805516	1	8286	tags=76%, list=60%, signal=190%
GOBP_SOMATIC_RECOMBINATION_OF_IMMUNOGLOBULIN_GENE_SEGMENTS	40	-0.147304	-1.10053	0.312757	0.806882	1	5886	tags=58%, list=43%, signal=100%
GOBP_REGULATION_OF_MUSCLE_ORGAN_DEVELOPMENT	29	-0.170883	-1.09915	0.327766	0.809532	1	7137	tags=69%, list=52%, signal=143%
GOBP_REGULATION_OF_CELLULAR_PROTEIN_LOCALIZATION	492	-0.043639	-1.0991	0.310062	0.808681	1	6575	tags=52%, list=48%, signal=96%
GOBP_AXIS_SPECIFICATION	60	-0.12374	-1.09852	0.334	0.809176	1	8617	tags=75%, list=63%, signal=200%
GOBP_REGULATION_OF_POTASSIUM_ION_TRANSPORT	77	-0.105651	-1.09835	0.316667	0.808655	1	4448	tags=43%, list=32%, signal=63%
GOBP_NUCLEAR_ENVELOPE_REASSEMBLY	18	-0.223922	-1.09768	0.333945	0.809412	1	8382	tags=83%, list=61%, signal=213%
GOBP_REGULATION_OF_JNK_CASCADE	106	-0.0922025	-1.09729	0.316008	0.809511	1	5357	tags=48%, list=39%, signal=78%
GOBP_SKELETAL_MUSCLE_ADAPTATION	17	-0.224231	-1.09691	0.314741	0.809598	1	5817	tags=65%, list=42%, signal=112%
GOBP_NIK_NF_KAPPAB_SIGNALING	146	-0.0775171	-1.09637	0.331395	0.809992	1	10339	tags=83%, list=75%, signal=331%
GOBP_T_CELL_PROLIFERATION	135	-0.0803615	-1.09602	0.333984	0.809949	1	5322	tags=47%, list=39%, signal=75%
GOBP_RENAL_VESICLE_DEVELOPMENT	15	-0.236079	-1.09593	0.328063	0.809235	1	5007	tags=60%, list=36%, signal=94%
GOBP_PROTEIN_LOCALIZATION_TO_CHROMOSOME_CENTROMERIC_REGION	20	-0.205457	-1.09475	0.323045	0.811331	1	1992	tags=35%, list=14%, signal=41%
GOBP_LONG_TERM_SYNAPTIC_DEPRESSION	28	-0.173302	-1.09431	0.331301	0.811522	1	8915	tags=82%, list=65%, signal=233%
GOBP_POSITIVE_REGULATION_OF_DENDRITE_MORPHOGENESIS	34	-0.158745	-1.09405	0.332689	0.81122	1	11166	tags=97%, list=81%, signal=516%
GOBP_SNRNA_METABOLIC_PROCESS	33	-0.161168	-1.09381	0.32613	0.810914	1	3206	tags=39%, list=23%, signal=51%
GOBP_PHOTOTRANSDUCTION	31	-0.16571	-1.09345	0.338086	0.81088	1	4823	tags=52%, list=35%, signal=79%
GOBP_CARBOHYDRATE_DERIVATIVE_TRANSPORT	67	-0.113001	-1.09343	0.34879	0.809981	1	5636	tags=52%, list=41%, signal=88%
GOBP_REGULATION_OF_CARDIAC_MUSCLE_CONTRACTION_BY_REGULATION_OF_THE_RELEASE_OF_SEQUESTERED_CALCIUM_ION	19	-0.209675	-1.09251	0.322	0.811385	1	5081	tags=58%, list=37%, signal=92%
GOBP_RESPONSE_TO_INCREASED_OXYGEN_LEVELS	25	-0.186071	-1.09233	0.333333	0.810926	1	4046	tags=48%, list=29%, signal=68%
GOBP_PREASSEMBLY_OF_GPI_ANCHOR_IN_ER_MEMBRANE	17	-0.224124	-1.09147	0.334719	0.812292	1	10670	tags=100%, list=78%, signal=446%
GOBP_NEGATIVE_REGULATION_OF_EXOCYTOSIS	26	-0.182227	-1.09087	0.330116	0.81287	1	7546	tags=73%, list=55%, signal=162%
GOBP_CD8_POSITIVE_ALPHA_BETA_T_CELL_ACTIVATION	19	-0.211282	-1.09041	0.334623	0.813104	1	3612	tags=47%, list=26%, signal=64%
GOBP_HOMOTYPIC_CELL_CELL_ADHESION	70	-0.10966	-1.08974	0.347573	0.813972	1	7338	tags=64%, list=53%, signal=137%
GOBP_NEGATIVE_REGULATION_OF_NIK_NF_KAPPAB_SIGNALING	20	-0.202652	-1.08869	0.326693	0.815775	1	5467	tags=60%, list=40%, signal=99%
GOBP_POSITIVE_REGULATION_OF_CELL_MORPHOGENESIS_INVOLVED_IN_DIFFERENTIATION	73	-0.107378	-1.08848	0.344622	0.815389	1	9266	tags=78%, list=67%, signal=238%
GOBP_NEGATIVE_REGULATION_OF_CELLULAR_AMIDE_METABOLIC_PROCESS	145	-0.0781707	-1.08748	0.330769	0.816928	1	9745	tags=79%, list=71%, signal=267%
GOBP_REGULATION_OF_PLASMA_LIPOPROTEIN_PARTICLE_LEVELS	61	-0.116723	-1.08736	0.337349	0.816297	1	5840	tags=54%, list=42%, signal=94%
GOBP_HEMATOPOIETIC_STEM_CELL_DIFFERENTIATION	81	-0.101075	-1.08703	0.352031	0.816194	1	11687	tags=95%, list=85%, signal=631%
GOBP_PHENOL_CONTAINING_COMPOUND_BIOSYNTHETIC_PROCESS	29	-0.169789	-1.08645	0.330661	0.816757	1	2412	tags=34%, list=18%, signal=42%
GOBP_CHONDROCYTE_DIFFERENTIATION	87	-0.0982502	-1.08573	0.338809	0.817679	1	9245	tags=77%, list=67%, signal=234%
GOBP_HOMOPHILIC_CELL_ADHESION_VIA_PLASMA_MEMBRANE_ADHESION_MOLECULES	143	-0.0769627	-1.08571	0.331373	0.816796	1	4241	tags=38%, list=31%, signal=55%
GOBP_REGULATION_OF_STEROID_BIOSYNTHETIC_PROCESS	69	-0.111739	-1.08552	0.337786	0.816327	1	6043	tags=55%, list=44%, signal=98%
GOBP_AXONEMAL_DYNEIN_COMPLEX_ASSEMBLY	21	-0.194275	-1.08552	0.345776	0.815398	1	1262	tags=29%, list=9%, signal=31%
GOBP_REGULATION_OF_HEMATOPOIETIC_PROGENITOR_CELL_DIFFERENTIATION	83	-0.102287	-1.08507	0.339921	0.815594	1	11687	tags=95%, list=85%, signal=632%
GOBP_MEMBRANE_LIPID_BIOSYNTHETIC_PROCESS	136	-0.0802697	-1.08495	0.337255	0.814988	1	7803	tags=65%, list=57%, signal=148%
GOBP_EPITHELIAL_CELL_MORPHOGENESIS	24	-0.186762	-1.08443	0.332016	0.815383	1	4884	tags=54%, list=36%, signal=84%
GOBP_PROTEIN_PROCESSING	163	-0.071527	-1.08343	0.348089	0.817116	1	3752	tags=34%, list=27%, signal=47%
GOBP_MODULATION_BY_HOST_OF_VIRAL_PROCESS	21	-0.201603	-1.08299	0.348697	0.817294	1	6398	tags=67%, list=47%, signal=125%
GOBP_REGULATION_OF_MACROPHAGE_CHEMOTAXIS	18	-0.209596	-1.08245	0.339731	0.817704	1	3233	tags=44%, list=24%, signal=58%
GOBP_POSITIVE_REGULATION_OF_ATP_METABOLIC_PROCESS	33	-0.154611	-1.08126	0.340122	0.819809	1	8711	tags=79%, list=63%, signal=215%
GOBP_INTERLEUKIN_1_MEDIATED_SIGNALING_PATHWAY	92	-0.0976987	-1.0806	0.354565	0.820548	1	9873	tags=82%, list=72%, signal=287%
GOBP_POSITIVE_REGULATION_OF_DENDRITIC_SPINE_MORPHOGENESIS	18	-0.213942	-1.08013	0.327835	0.82078	1	6228	tags=67%, list=45%, signal=122%
GOBP_REGULATION_OF_PROTEIN_KINASE_A_SIGNALING	16	-0.226976	-1.07947	0.326044	0.821537	1	6335	tags=69%, list=46%, signal=127%
GOBP_INORGANIC_ION_IMPORT_ACROSS_PLASMA_MEMBRANE	76	-0.104772	-1.07867	0.345489	0.822564	1	9240	tags=78%, list=67%, signal=236%
GOBP_ACTION_POTENTIAL	114	-0.0861363	-1.07847	0.348361	0.822173	1	6785	tags=58%, list=49%, signal=113%
GOBP_CILIUM_MOVEMENT	89	-0.0980277	-1.07803	0.347744	0.822348	1	8547	tags=72%, list=62%, signal=189%
GOBP_NEGATIVE_REGULATION_OF_PROTEASOMAL_UBIQUITIN_DEPENDENT_PROTEIN_CATABOLIC_PROCESS	32	-0.160889	-1.07734	0.353175	0.823271	1	11111	tags=97%, list=81%, signal=504%
GOBP_NATURAL_KILLER_CELL_ACTIVATION	40	-0.143933	-1.07713	0.349495	0.822855	1	10056	tags=88%, list=73%, signal=325%
GOBP_INTERLEUKIN_2_PRODUCTION	46	-0.133342	-1.07713	0.329389	0.821945	1	7139	tags=65%, list=52%, signal=135%
GOBP_REGULATION_OF_MACROPHAGE_ACTIVATION	39	-0.144553	-1.07638	0.345833	0.822954	1	8241	tags=74%, list=60%, signal=185%
GOBP_NEGATIVE_REGULATION_OF_CALCIUM_ION_TRANSMEMBRANE_TRANSPORTER_ACTIVITY	26	-0.179603	-1.07637	0.352697	0.82204	1	7582	tags=73%, list=55%, signal=163%
GOBP_DEVELOPMENTAL_PIGMENTATION	36	-0.149915	-1.07634	0.330153	0.821205	1	8637	tags=78%, list=63%, signal=209%
GOBP_POSITIVE_REGULATION_OF_AUTOPHAGY	105	-0.0896625	-1.07498	0.366936	0.823749	1	7811	tags=66%, list=57%, signal=151%
GOBP_RIBONUCLEOSIDE_TRIPHOSPHATE_METABOLIC_PROCESS	71	-0.108872	-1.07485	0.363813	0.82318	1	6450	tags=58%, list=47%, signal=108%
GOBP_REGULATION_OF_NEUROGENESIS	308	-0.0526618	-1.07457	0.3361	0.822943	1	6568	tags=53%, list=48%, signal=99%
GOBP_POSITIVE_REGULATION_OF_REPRODUCTIVE_PROCESS	49	-0.133365	-1.07433	0.341463	0.822683	1	9115	tags=80%, list=66%, signal=235%
GOBP_CALCIUM_ION_TRANSPORT_INTO_CYTOSOL	116	-0.084336	-1.07418	0.369942	0.822151	1	6554	tags=56%, list=48%, signal=106%
GOBP_AMYLOID_BETA_CLEARANCE	30	-0.163327	-1.07292	0.377176	0.824524	1	9674	tags=87%, list=70%, signal=292%
GOBP_HOMOLOGOUS_RECOMBINATION	43	-0.13944	-1.07272	0.364754	0.824143	1	1287	tags=23%, list=9%, signal=26%
GOBP_MUSCLE_HYPERTROPHY_IN_RESPONSE_TO_STRESS	17	-0.215589	-1.07045	0.339785	0.829015	1	9170	tags=88%, list=67%, signal=265%
GOBP_RESPONSE_TO_COPPER_ION	28	-0.166554	-1.07027	0.347737	0.828565	1	6062	tags=61%, list=44%, signal=108%
GOBP_NEGATIVE_REGULATION_OF_ANION_TRANSMEMBRANE_TRANSPORT	26	-0.175987	-1.07011	0.345833	0.828062	1	8689	tags=81%, list=63%, signal=219%
GOBP_AMINOGLYCAN_CATABOLIC_PROCESS	56	-0.12231	-1.06924	0.363825	0.829453	1	2254	tags=29%, list=16%, signal=34%
GOBP_LIVER_REGENERATION	25	-0.178728	-1.0683	0.340637	0.830965	1	10195	tags=92%, list=74%, signal=355%
GOBP_VACUOLAR_ACIDIFICATION	22	-0.191668	-1.06788	0.350294	0.831101	1	6118	tags=64%, list=45%, signal=114%
GOBP_ACETYL_COA_BIOSYNTHETIC_PROCESS	21	-0.188426	-1.06781	0.343811	0.830368	1	7888	tags=76%, list=57%, signal=179%
GOBP_ADRENAL_GLAND_DEVELOPMENT	16	-0.22094	-1.06696	0.392638	0.831634	1	7277	tags=75%, list=53%, signal=159%
GOBP_REACTIVE_OXYGEN_SPECIES_METABOLIC_PROCESS	202	-0.0628776	-1.06552	0.359081	0.834403	1	4117	tags=36%, list=30%, signal=51%
GOBP_POSITIVE_REGULATION_OF_MUSCLE_CELL_DIFFERENTIATION	59	-0.117017	-1.06545	0.375262	0.833679	1	3758	tags=39%, list=27%, signal=53%
GOBP_REGULATION_OF_POSITIVE_CHEMOTAXIS	20	-0.197006	-1.06544	0.362573	0.832777	1	2108	tags=35%, list=15%, signal=41%
GOBP_CELLULAR_RESPONSE_TO_CAMP	44	-0.135309	-1.06452	0.351515	0.834126	1	11893	tags=100%, list=87%, signal=739%
GOBP_POSITIVE_REGULATION_OF_INTERFERON_BETA_PRODUCTION	32	-0.15816	-1.0628	0.37605	0.837691	1	4705	tags=50%, list=34%, signal=76%
GOBP_REGULATION_OF_LEUKOCYTE_PROLIFERATION	164	-0.0712313	-1.06278	0.383333	0.836825	1	5236	tags=45%, list=38%, signal=72%
GOBP_CELL_FATE_COMMITMENT_INVOLVED_IN_FORMATION_OF_PRIMARY_GERM_LAYER	17	-0.21406	-1.06264	0.368421	0.83625	1	9191	tags=88%, list=67%, signal=266%
GOBP_MITOCHONDRIAL_RNA_METABOLIC_PROCESS	42	-0.13998	-1.06195	0.346743	0.837047	1	7574	tags=69%, list=55%, signal=153%
GOBP_REGULATION_OF_PROTEIN_CONTAINING_COMPLEX_DISASSEMBLY	104	-0.0914328	-1.06191	0.374031	0.836242	1	8931	tags=74%, list=65%, signal=210%
GOBP_REGULATION_OF_CALCIUM_ION_TRANSPORT_INTO_CYTOSOL	75	-0.103185	-1.0616	0.356137	0.836134	1	5555	tags=51%, list=40%, signal=85%
GOBP_POSITIVE_REGULATION_OF_CELL_ACTIVATION	236	-0.0602655	-1.0611	0.351129	0.836541	1	3497	tags=31%, list=25%, signal=41%
GOBP_REGULATION_OF_INTRACELLULAR_STEROID_HORMONE_RECEPTOR_SIGNALING_PATHWAY	65	-0.109891	-1.05949	0.370518	0.839778	1	8437	tags=72%, list=61%, signal=186%
GOBP_RIBONUCLEOSIDE_TRIPHOSPHATE_BIOSYNTHETIC_PROCESS	58	-0.117548	-1.05823	0.369048	0.842081	1	6450	tags=59%, list=47%, signal=110%
GOBP_REGULATION_OF_CELL_ACTIVATION	390	-0.0461619	-1.05817	0.37182	0.841326	1	3614	tags=31%, list=26%, signal=41%
GOBP_PROTEIN_ACYLATION	214	-0.0615958	-1.05808	0.366	0.840637	1	8931	tags=71%, list=65%, signal=200%
GOBP_MONOSACCHARIDE_METABOLIC_PROCESS	225	-0.0596455	-1.05807	0.362403	0.839734	1	4082	tags=36%, list=30%, signal=50%
GOBP_ESTABLISHMENT_OF_PROTEIN_LOCALIZATION_TO_MITOCHONDRIAL_MEMBRANE	52	-0.12533	-1.05805	0.361616	0.838873	1	10709	tags=90%, list=78%, signal=408%
GOBP_HETEROTYPIC_CELL_CELL_ADHESION	38	-0.144829	-1.05724	0.370902	0.840081	1	3080	tags=37%, list=22%, signal=47%
GOBP_NEGATIVE_REGULATION_OF_ORGAN_GROWTH	26	-0.176088	-1.05649	0.371245	0.841114	1	2872	tags=38%, list=21%, signal=49%
GOBP_REGULATION_OF_ATPASE_ACTIVITY	72	-0.102835	-1.05583	0.360465	0.841929	1	9668	tags=81%, list=70%, signal=270%
GOBP_CARDIAC_VENTRICLE_MORPHOGENESIS	50	-0.125202	-1.05545	0.380658	0.842005	1	5984	tags=56%, list=44%, signal=99%
GOBP_POSTSYNAPTIC_MEMBRANE_ORGANIZATION	32	-0.158424	-1.05529	0.379447	0.84153	1	8997	tags=81%, list=65%, signal=235%
GOBP_VACUOLE_ORGANIZATION	162	-0.0712412	-1.05514	0.384921	0.840954	1	5482	tags=47%, list=40%, signal=77%
GOBP_NUCLEOSIDE_PHOSPHATE_BIOSYNTHETIC_PROCESS	219	-0.0613234	-1.05445	0.380457	0.841805	1	6578	tags=54%, list=48%, signal=102%
GOBP_MEIOTIC_CHROMOSOME_SEGREGATION	57	-0.117459	-1.05362	0.364	0.842993	1	1287	tags=21%, list=9%, signal=23%
GOBP_POSITIVE_REGULATION_OF_T_CELL_PROLIFERATION	66	-0.11345	-1.05297	0.363636	0.843775	1	5322	tags=50%, list=39%, signal=81%
GOBP_NEGATIVE_REGULATION_OF_AXONOGENESIS	64	-0.110359	-1.05264	0.351967	0.843716	1	8371	tags=72%, list=61%, signal=183%
GOBP_PHAGOCYTOSIS	218	-0.0621592	-1.05248	0.349705	0.843196	1	5907	tags=49%, list=43%, signal=85%
GOBP_MODULATION_BY_HOST_OF_SYMBIONT_PROCESS	46	-0.134278	-1.05248	0.377823	0.842294	1	7425	tags=67%, list=54%, signal=146%
GOBP_GLYCOSPHINGOLIPID_METABOLIC_PROCESS	64	-0.115206	-1.05247	0.394683	0.841422	1	7016	tags=63%, list=51%, signal=127%
GOBP_NEGATIVE_REGULATION_OF_LYASE_ACTIVITY	15	-0.224776	-1.05238	0.386064	0.840717	1	6995	tags=73%, list=51%, signal=149%
GOBP_MYD88_DEPENDENT_TOLL_LIKE_RECEPTOR_SIGNALING_PATHWAY	31	-0.158454	-1.05214	0.356574	0.840409	1	2262	tags=32%, list=16%, signal=39%
GOBP_CELL_KILLING	71	-0.105238	-1.05211	0.369697	0.83961	1	9791	tags=82%, list=71%, signal=282%
GOBP_CELLULAR_RESPONSE_TO_BIOTIC_STIMULUS	155	-0.0710617	-1.05182	0.380282	0.839498	1	10032	tags=80%, list=73%, signal=293%
GOBP_REGULATION_OF_CELL_MATRIX_ADHESION	102	-0.088951	-1.0501	0.392781	0.842931	1	7008	tags=60%, list=51%, signal=121%
GOBP_REGULATION_OF_ACTION_POTENTIAL	43	-0.135258	-1.04985	0.383298	0.842681	1	2623	tags=33%, list=19%, signal=40%
GOBP_REGULATION_OF_NUCLEOBASE_CONTAINING_COMPOUND_TRANSPORT	16	-0.218572	-1.04905	0.37721	0.843777	1	3873	tags=50%, list=28%, signal=70%
GOBP_POSITIVE_REGULATION_OF_FILOPODIUM_ASSEMBLY	27	-0.168129	-1.04883	0.376	0.843472	1	9404	tags=85%, list=68%, signal=269%
GOBP_REGULATION_OF_ACTIN_CYTOSKELETON_REORGANIZATION	36	-0.146037	-1.04882	0.401575	0.842605	1	2199	tags=31%, list=16%, signal=36%
GOBP_GLUCOSAMINE_CONTAINING_COMPOUND_METABOLIC_PROCESS	21	-0.199167	-1.0486	0.361789	0.842267	1	7086	tags=71%, list=52%, signal=147%
GOBP_POSITIVE_REGULATION_OF_DNA_TEMPLATED_TRANSCRIPTION_ELONGATION	24	-0.177981	-1.04841	0.375984	0.841864	1	10732	tags=96%, list=78%, signal=436%
GOBP_NEGATIVE_REGULATION_OF_PEPTIDE_SECRETION	52	-0.122724	-1.04809	0.373541	0.841775	1	10216	tags=87%, list=74%, signal=336%
GOBP_NEUROTRANSMITTER_UPTAKE	27	-0.169133	-1.04794	0.378698	0.841278	1	8372	tags=78%, list=61%, signal=199%
GOBP_REGULATION_OF_GLIAL_CELL_PROLIFERATION	22	-0.182156	-1.04791	0.362035	0.84051	1	8123	tags=77%, list=59%, signal=189%
GOBP_REGULATION_OF_EPITHELIAL_CELL_MIGRATION	204	-0.0631651	-1.04773	0.365702	0.840053	1	6086	tags=50%, list=44%, signal=89%
GOBP_POSITIVE_REGULATION_OF_ALPHA_BETA_T_CELL_PROLIFERATION	15	-0.221382	-1.04763	0.372816	0.839394	1	7958	tags=80%, list=58%, signal=190%
GOBP_NEGATIVE_REGULATION_OF_STEROID_METABOLIC_PROCESS	19	-0.198778	-1.04646	0.393145	0.841507	1	7401	tags=74%, list=54%, signal=159%
GOBP_CARBOXYLIC_ACID_TRANSPORT	204	-0.0615427	-1.04634	0.388781	0.840919	1	5232	tags=44%, list=38%, signal=70%
GOBP_POSITIVE_REGULATION_OF_CELL_GROWTH	133	-0.0772332	-1.04538	0.374245	0.84249	1	4324	tags=39%, list=31%, signal=56%
GOBP_BLOOD_VESSEL_REMODELING	37	-0.145357	-1.04493	0.381404	0.84274	1	3581	tags=41%, list=26%, signal=55%
GOBP_POSITIVE_REGULATION_OF_I_KAPPAB_KINASE_NF_KAPPAB_SIGNALING	153	-0.0725676	-1.04476	0.394366	0.842299	1	2788	tags=27%, list=20%, signal=34%
GOBP_POSITIVE_REGULATION_OF_MAP_KINASE_ACTIVITY	201	-0.0638755	-1.04407	0.409736	0.843184	1	6043	tags=50%, list=44%, signal=88%
GOBP_PHAGOSOME_MATURATION	40	-0.139257	-1.04395	0.384937	0.84258	1	5309	tags=52%, list=39%, signal=85%
GOBP_RESPONSE_TO_SALT_STRESS	20	-0.18972	-1.04372	0.397516	0.842245	1	9081	tags=85%, list=66%, signal=250%
GOBP_TOLL_LIKE_RECEPTOR_2_SIGNALING_PATHWAY	16	-0.21413	-1.04364	0.375723	0.841576	1	3934	tags=50%, list=29%, signal=70%
GOBP_ACTIVIN_RECEPTOR_SIGNALING_PATHWAY	33	-0.150428	-1.04342	0.395303	0.841313	1	5436	tags=55%, list=40%, signal=90%
GOBP_REGULATION_OF_MITOCHONDRIAL_MEMBRANE_POTENTIAL	63	-0.113572	-1.04338	0.386454	0.840529	1	7611	tags=67%, list=55%, signal=149%
GOBP_G_PROTEIN_COUPLED_ACETYLCHOLINE_RECEPTOR_SIGNALING_PATHWAY	17	-0.211515	-1.04335	0.396518	0.839739	1	5183	tags=59%, list=38%, signal=94%
GOBP_NEUROPEPTIDE_SIGNALING_PATHWAY	58	-0.116525	-1.04084	0.382524	0.845219	1	6938	tags=62%, list=50%, signal=125%
GOBP_CELLULAR_EXTRAVASATION	50	-0.1229	-1.04043	0.357143	0.845436	1	11239	tags=94%, list=82%, signal=514%
GOBP_POSITIVE_REGULATION_OF_CELL_CYCLE_G1_S_PHASE_TRANSITION	40	-0.139041	-1.04022	0.378431	0.845078	1	11154	tags=95%, list=81%, signal=502%
GOBP_POSITIVE_REGULATION_OF_SECRETION	222	-0.0615082	-1.03996	0.393939	0.844892	1	8457	tags=68%, list=62%, signal=173%
GOBP_RESPONSE_TO_ESTROGEN	57	-0.119331	-1.03946	0.38447	0.845214	1	2226	tags=28%, list=16%, signal=33%
GOBP_POSITIVE_REGULATION_OF_PROTEIN_LOCALIZATION_TO_CELL_PERIPHERY	58	-0.114772	-1.03906	0.411885	0.845313	1	3881	tags=40%, list=28%, signal=55%
GOBP_CARDIAC_ATRIUM_DEVELOPMENT	23	-0.177867	-1.03847	0.397614	0.845908	1	2939	tags=39%, list=21%, signal=50%
GOBP_VACUOLAR_TRANSPORT	144	-0.0738188	-1.03807	0.395872	0.846055	1	10261	tags=82%, list=75%, signal=320%
GOBP_REGULATION_OF_CYTOSKELETON_ORGANIZATION	438	-0.0439102	-1.03782	0.408163	0.845839	1	7137	tags=56%, list=52%, signal=113%
GOBP_POSITIVE_REGULATION_OF_GLYCOPROTEIN_METABOLIC_PROCESS	22	-0.184766	-1.03713	0.392	0.846695	1	1839	tags=32%, list=13%, signal=37%
GOBP_REGULATION_OF_PLATELET_DERIVED_GROWTH_FACTOR_RECEPTOR_SIGNALING_PATHWAY	19	-0.193756	-1.03689	0.392157	0.846465	1	6023	tags=63%, list=44%, signal=112%
GOBP_REGULATION_OF_INTRACELLULAR_PROTEIN_TRANSPORT	228	-0.0602705	-1.03583	0.399573	0.8484	1	1839	tags=19%, list=13%, signal=22%
GOBP_PHOSPHATIDYLSERINE_METABOLIC_PROCESS	28	-0.165294	-1.03555	0.401222	0.848283	1	8043	tags=75%, list=59%, signal=180%
GOBP_PROSTATE_GLAND_MORPHOGENESIS	22	-0.183487	-1.03533	0.367556	0.847966	1	3731	tags=45%, list=27%, signal=62%
GOBP_POSITIVE_REGULATION_OF_SMOOTH_MUSCLE_CONTRACTION	16	-0.215869	-1.03501	0.389535	0.847867	1	9924	tags=94%, list=72%, signal=337%
GOBP_ADENYLATE_CYCLASE_ACTIVATING_G_PROTEIN_COUPLED_RECEPTOR_SIGNALING_PATHWAY	95	-0.0900061	-1.03501	0.386965	0.847004	1	2245	tags=25%, list=16%, signal=30%
GOBP_SPHINGOLIPID_BIOSYNTHETIC_PROCESS	99	-0.0896279	-1.03416	0.392505	0.848343	1	7803	tags=66%, list=57%, signal=151%
GOBP_PROTEIN_DESTABILIZATION	42	-0.134017	-1.034	0.390041	0.847873	1	7983	tags=71%, list=58%, signal=170%
GOBP_REGULATION_OF_TRANSMEMBRANE_RECEPTOR_PROTEIN_SERINE_THREONINE_KINASE_SIGNALING_PATHWAY	203	-0.0630162	-1.0339	0.392578	0.847284	1	11607	tags=91%, list=84%, signal=574%
GOBP_REGULATION_OF_PHOSPHATIDYLINOSITOL_3_KINASE_SIGNALING	102	-0.0867091	-1.03375	0.389662	0.846798	1	3939	tags=37%, list=29%, signal=52%
GOBP_POSITIVE_REGULATION_OF_CELL_CELL_ADHESION	195	-0.0642223	-1.03334	0.404	0.846955	1	10339	tags=82%, list=75%, signal=324%
GOBP_NEGATIVE_REGULATION_OF_CD4_POSITIVE_ALPHA_BETA_T_CELL_ACTIVATION	20	-0.192758	-1.03283	0.406	0.847341	1	8352	tags=80%, list=61%, signal=204%
GOBP_REGULATION_OF_PROTEIN_STABILITY	263	-0.0548473	-1.03274	0.385633	0.846717	1	8983	tags=71%, list=65%, signal=200%
GOBP_CARDIAC_CONDUCTION	128	-0.0762938	-1.0327	0.372951	0.845983	1	10775	tags=86%, list=78%, signal=394%
GOBP_RESPONSE_TO_CALCIUM_ION	126	-0.0783791	-1.03269	0.380567	0.845154	1	9843	tags=79%, list=72%, signal=277%
GOBP_POLARIZED_EPITHELIAL_CELL_DIFFERENTIATION	22	-0.186144	-1.03253	0.373196	0.844732	1	5569	tags=59%, list=41%, signal=99%
GOBP_INTRACELLULAR_STEROL_TRANSPORT	21	-0.190351	-1.03233	0.380392	0.844428	1	2625	tags=38%, list=19%, signal=47%
GOBP_REGULATION_OF_RAC_PROTEIN_SIGNAL_TRANSDUCTION	18	-0.20287	-1.0315	0.384929	0.845659	1	4089	tags=50%, list=30%, signal=71%
GOBP_MULTICELLULAR_ORGANISMAL_MOVEMENT	43	-0.135458	-1.03141	0.389831	0.84503	1	5817	tags=56%, list=42%, signal=96%
GOBP_REGULATION_OF_SODIUM_ION_TRANSMEMBRANE_TRANSPORTER_ACTIVITY	49	-0.123426	-1.03116	0.396078	0.844783	1	8129	tags=71%, list=59%, signal=174%
GOBP_HISTONE_H3_K4_METHYLATION	45	-0.130628	-1.03116	0.380165	0.84394	1	9819	tags=84%, list=71%, signal=295%
GOBP_REGULATION_OF_CELL_SUBSTRATE_JUNCTION_ORGANIZATION	67	-0.108299	-1.03099	0.40748	0.843522	1	5290	tags=49%, list=38%, signal=80%
GOBP_T_CELL_MIGRATION	40	-0.134536	-1.03051	0.384146	0.843913	1	6061	tags=58%, list=44%, signal=103%
GOBP_POSITIVE_REGULATION_OF_VASCULATURE_DEVELOPMENT	123	-0.0788247	-1.03013	0.391481	0.844001	1	9544	tags=77%, list=69%, signal=250%
GOBP_REGULATION_OF_MICROTUBULE_BASED_MOVEMENT	26	-0.170565	-1.02991	0.410463	0.843678	1	833	tags=23%, list=6%, signal=25%
GOBP_POSITIVE_REGULATION_OF_CELL_CYCLE_G2_M_PHASE_TRANSITION	25	-0.167431	-1.02977	0.384615	0.843162	1	10350	tags=92%, list=75%, signal=372%
GOBP_MODULATION_BY_SYMBIONT_OF_HOST_PROCESS	32	-0.155407	-1.0296	0.405405	0.842785	1	6461	tags=63%, list=47%, signal=118%
GOBP_RESPONSE_TO_OXYGEN_LEVELS	334	-0.0493382	-1.02929	0.383178	0.842684	1	10369	tags=80%, list=75%, signal=319%
GOBP_NEGATIVE_REGULATION_OF_ANTIGEN_RECEPTOR_MEDIATED_SIGNALING_PATHWAY	21	-0.190237	-1.02887	0.404711	0.84289	1	6554	tags=67%, list=48%, signal=127%
GOBP_PIGMENTATION	77	-0.100292	-1.02876	0.400398	0.84233	1	6842	tags=60%, list=50%, signal=118%
GOBP_NEGATIVE_REGULATION_OF_SIGNAL_TRANSDUCTION_BY_P53_CLASS_MEDIATOR	25	-0.17255	-1.02824	0.40592	0.84279	1	2582	tags=36%, list=19%, signal=44%
GOBP_ANTEROGRADE_AXONAL_TRANSPORT	46	-0.127623	-1.0277	0.422091	0.843347	1	942	tags=20%, list=7%, signal=21%
GOBP_SPINDLE_LOCALIZATION	46	-0.126798	-1.02758	0.420039	0.84277	1	6631	tags=61%, list=48%, signal=117%
GOBP_MAMMARY_GLAND_MORPHOGENESIS	34	-0.150469	-1.02739	0.432099	0.842412	1	9258	tags=82%, list=67%, signal=252%
GOBP_FORMATION_OF_PRIMARY_GERM_LAYER	86	-0.0925908	-1.02722	0.424901	0.842	1	3851	tags=37%, list=28%, signal=51%
GOBP_MONOSACCHARIDE_BIOSYNTHETIC_PROCESS	76	-0.101284	-1.02679	0.419962	0.842201	1	7479	tags=64%, list=54%, signal=141%
GOBP_INTEGRIN_MEDIATED_SIGNALING_PATHWAY	84	-0.0948826	-1.02674	0.392354	0.841473	1	3614	tags=36%, list=26%, signal=48%
GOBP_REGULATION_OF_REACTIVE_OXYGEN_SPECIES_METABOLIC_PROCESS	145	-0.0737593	-1.02656	0.415663	0.841074	1	4117	tags=37%, list=30%, signal=53%
GOBP_REGULATION_OF_CHOLESTEROL_METABOLIC_PROCESS	50	-0.120091	-1.02586	0.407197	0.841923	1	6054	tags=56%, list=44%, signal=100%
GOBP_SPLEEN_DEVELOPMENT	21	-0.188665	-1.02577	0.412214	0.841309	1	10503	tags=95%, list=76%, signal=403%
GOBP_REGULATION_OF_CARDIAC_MUSCLE_CELL_PROLIFERATION	32	-0.154058	-1.02539	0.392233	0.841407	1	3043	tags=38%, list=22%, signal=48%
GOBP_REGULATION_OF_CYTOPLASMIC_TRANSPORT	24	-0.174501	-1.02417	0.405295	0.843555	1	7916	tags=75%, list=58%, signal=177%
GOBP_REGULATION_OF_TELOMERE_MAINTENANCE_VIA_TELOMERE_LENGTHENING	55	-0.118556	-1.02404	0.414286	0.843022	1	11624	tags=96%, list=85%, signal=622%
GOBP_REGULATION_OF_REPRODUCTIVE_PROCESS	97	-0.0876965	-1.02388	0.421687	0.84261	1	7165	tags=61%, list=52%, signal=126%
GOBP_MONONUCLEAR_CELL_MIGRATION	114	-0.0813411	-1.02381	0.415686	0.841952	1	3233	tags=32%, list=24%, signal=41%
GOBP_TISSUE_MIGRATION	260	-0.0545107	-1.02317	0.405567	0.842661	1	6086	tags=50%, list=44%, signal=87%
GOBP_POSITIVE_REGULATION_OF_GLUCOSE_METABOLIC_PROCESS	33	-0.149593	-1.02304	0.397436	0.84216	1	5864	tags=58%, list=43%, signal=100%
GOBP_MALE_SEX_DIFFERENTIATION	108	-0.0827834	-1.02254	0.395833	0.842577	1	3454	tags=33%, list=25%, signal=44%
GOBP_AXON_EXTENSION	108	-0.0842702	-1.02252	0.40396	0.841784	1	5852	tags=51%, list=43%, signal=88%
GOBP_ORGANIC_HYDROXY_COMPOUND_TRANSPORT	179	-0.0648777	-1.02219	0.413442	0.841808	1	8336	tags=67%, list=61%, signal=168%
GOBP_NEGATIVE_REGULATION_OF_TRANSMEMBRANE_TRANSPORT	90	-0.0894601	-1.02191	0.408421	0.841653	1	8707	tags=72%, list=63%, signal=196%
GOBP_COLLATERAL_SPROUTING	22	-0.181745	-1.02174	0.410546	0.841241	1	6879	tags=68%, list=50%, signal=136%
GOBP_PEPTIDYL_LYSINE_METHYLATION	100	-0.0884127	-1.02084	0.407328	0.84268	1	10891	tags=88%, list=79%, signal=421%
GOBP_POSITIVE_REGULATION_OF_LEUKOCYTE_DEGRANULATION	16	-0.212227	-1.02065	0.40824	0.842358	1	3101	tags=44%, list=23%, signal=56%
GOBP_RETINA_LAYER_FORMATION	21	-0.183409	-1.02039	0.403884	0.842195	1	9266	tags=86%, list=67%, signal=263%
GOBP_HIPPOCAMPUS_DEVELOPMENT	65	-0.107858	-1.01869	0.403922	0.84546	1	6773	tags=60%, list=49%, signal=118%
GOBP_TELOMERASE_RNA_LOCALIZATION	19	-0.194695	-1.01792	0.434599	0.84662	1	8904	tags=84%, list=65%, signal=239%
GOBP_WATER_HOMEOSTASIS	56	-0.114359	-1.01779	0.427083	0.846132	1	8254	tags=71%, list=60%, signal=178%
GOBP_HISTONE_H4_K16_ACETYLATION	20	-0.187411	-1.01744	0.417166	0.84621	1	9800	tags=90%, list=71%, signal=313%
GOBP_REGULATION_OF_PROTEIN_MATURATION	45	-0.127514	-1.01738	0.410749	0.845524	1	2225	tags=29%, list=16%, signal=34%
GOBP_NEGATIVE_REGULATION_OF_NUCLEOCYTOPLASMIC_TRANSPORT	19	-0.194672	-1.01737	0.392857	0.844726	1	3840	tags=47%, list=28%, signal=66%
GOBP_ICOSANOID_METABOLIC_PROCESS	70	-0.102802	-1.01734	0.414062	0.843979	1	3308	tags=34%, list=24%, signal=45%
GOBP_GUANOSINE_CONTAINING_COMPOUND_METABOLIC_PROCESS	36	-0.143496	-1.01617	0.409709	0.846001	1	6434	tags=61%, list=47%, signal=115%
GOBP_REGULATION_OF_CELL_MORPHOGENESIS_INVOLVED_IN_DIFFERENTIATION	86	-0.0940158	-1.01583	0.413043	0.846009	1	9266	tags=77%, list=67%, signal=234%
GOBP_GLYCEROPHOSPHOLIPID_CATABOLIC_PROCESS	26	-0.163579	-1.01577	0.422535	0.845342	1	4101	tags=46%, list=30%, signal=66%
GOBP_POSITIVE_REGULATION_OF_NEURON_DIFFERENTIATION	74	-0.102122	-1.01525	0.420732	0.84582	1	4549	tags=43%, list=33%, signal=64%
GOBP_CELL_CYCLE_G2_M_PHASE_TRANSITION	252	-0.0561625	-1.01515	0.412262	0.845241	1	11680	tags=90%, list=85%, signal=591%
GOBP_NUCLEOTIDE_PHOSPHORYLATION	114	-0.0809357	-1.01458	0.41517	0.845874	1	8544	tags=70%, list=62%, signal=184%
GOBP_LEUKOCYTE_PROLIFERATION	211	-0.0608543	-1.01442	0.409901	0.845452	1	5236	tags=44%, list=38%, signal=70%
GOBP_PROTEIN_POLYUBIQUITINATION	307	-0.0511895	-1.01334	0.416196	0.847232	1	10283	tags=80%, list=75%, signal=310%
GOBP_POSITIVE_REGULATION_OF_PROTEIN_TARGETING_TO_MITOCHONDRION	31	-0.154004	-1.01311	0.428571	0.846993	1	10748	tags=94%, list=78%, signal=428%
GOBP_ALPHA_BETA_T_CELL_PROLIFERATION	29	-0.159218	-1.01292	0.441065	0.846632	1	3031	tags=38%, list=22%, signal=49%
GOBP_POSITIVE_REGULATION_OF_MACROPHAGE_ACTIVATION	17	-0.198626	-1.01261	0.434426	0.846571	1	1317	tags=29%, list=10%, signal=32%
GOBP_POSITIVE_REGULATION_OF_CELL_MIGRATION_INVOLVED_IN_SPROUTING_ANGIOGENESIS	19	-0.196973	-1.01185	0.425047	0.847561	1	1638	tags=32%, list=12%, signal=36%
GOBP_NEGATIVE_REGULATION_OF_NERVOUS_SYSTEM_DEVELOPMENT	120	-0.0804051	-1.01153	0.431493	0.847568	1	7153	tags=60%, list=52%, signal=124%
GOBP_MEIOSIS_I_CELL_CYCLE_PROCESS	86	-0.0930744	-1.01147	0.418891	0.846883	1	1287	tags=19%, list=9%, signal=20%
GOBP_POSITIVE_REGULATION_OF_TELOMERASE_ACTIVITY	31	-0.155349	-1.01115	0.438	0.846856	1	2748	tags=35%, list=20%, signal=44%
GOBP_MULTICELLULAR_ORGANISMAL_SIGNALING	168	-0.0666125	-1.01111	0.419624	0.846117	1	10797	tags=85%, list=79%, signal=392%
GOBP_POSITIVE_REGULATION_OF_MULTI_ORGANISM_PROCESS	16	-0.212218	-1.01059	0.431452	0.846574	1	9115	tags=88%, list=66%, signal=259%
GOBP_LOCOMOTORY_BEHAVIOR	127	-0.0773231	-1.01002	0.448413	0.847157	1	6308	tags=54%, list=46%, signal=98%
GOBP_LEUKOCYTE_MEDIATED_CYTOTOXICITY	52	-0.117879	-1.00968	0.440385	0.84716	1	10018	tags=85%, list=73%, signal=311%
GOBP_MACROPHAGE_CHEMOTAXIS	21	-0.186292	-1.00953	0.409543	0.846699	1	9881	tags=90%, list=72%, signal=321%
GOBP_PURINE_NUCLEOTIDE_TRANSPORT	18	-0.199276	-1.00952	0.435361	0.845902	1	2611	tags=39%, list=19%, signal=48%
GOBP_RESPONSE_TO_VITAMIN	63	-0.107697	-1.0093	0.414079	0.845653	1	11837	tags=97%, list=86%, signal=694%
GOBP_ALDITOL_METABOLIC_PROCESS	16	-0.204479	-1.00883	0.420619	0.846097	1	7503	tags=75%, list=55%, signal=165%
GOBP_PROTEIN_TARGETING_TO_LYSOSOME	22	-0.182381	-1.00858	0.434959	0.845878	1	4371	tags=50%, list=32%, signal=73%
GOBP_NEGATIVE_REGULATION_OF_CALCIUM_ION_TRANSPORT	41	-0.131814	-1.0081	0.441352	0.846236	1	7582	tags=68%, list=55%, signal=152%
GOBP_REGULATION_OF_CELLULAR_RESPIRATION	19	-0.193292	-1.00654	0.427686	0.849283	1	2412	tags=37%, list=18%, signal=45%
GOBP_CELLULAR_RESPONSE_TO_GLUCAGON_STIMULUS	19	-0.189415	-1.00601	0.423935	0.849823	1	8253	tags=79%, list=60%, signal=197%
GOBP_NEGATIVE_REGULATION_OF_TELOMERE_MAINTENANCE	31	-0.152077	-1.00585	0.44511	0.849451	1	10331	tags=90%, list=75%, signal=363%
GOBP_RESPONSE_TO_THYROID_HORMONE	18	-0.194954	-1.0056	0.431818	0.849248	1	10307	tags=94%, list=75%, signal=377%
GOBP_PROTEIN_LOCALIZATION_TO_LYSOSOME	44	-0.128382	-1.00546	0.447419	0.848817	1	8239	tags=73%, list=60%, signal=181%
GOBP_VESICLE_FUSION_TO_PLASMA_MEMBRANE	19	-0.191793	-1.00527	0.44	0.848545	1	4603	tags=53%, list=33%, signal=79%
GOBP_REGULATION_OF_GLUCOSE_TRANSMEMBRANE_TRANSPORT	55	-0.117143	-1.00526	0.44489	0.847758	1	9394	tags=80%, list=68%, signal=252%
GOBP_VENTRICULAR_SYSTEM_DEVELOPMENT	24	-0.167705	-1.00512	0.415507	0.847332	1	8582	tags=79%, list=62%, signal=210%
GOBP_REGULATION_OF_MYELOID_LEUKOCYTE_DIFFERENTIATION	87	-0.091954	-1.0051	0.438247	0.846593	1	4591	tags=43%, list=33%, signal=63%
GOBP_LUNG_CELL_DIFFERENTIATION	15	-0.21879	-1.00496	0.434608	0.846141	1	4328	tags=53%, list=31%, signal=78%
GOBP_REACTIVE_OXYGEN_SPECIES_BIOSYNTHETIC_PROCESS	84	-0.093999	-1.00425	0.42515	0.847006	1	4117	tags=39%, list=30%, signal=56%
GOBP_NEGATIVE_REGULATION_OF_TRANSMEMBRANE_RECEPTOR_PROTEIN_SERINE_THREONINE_KINASE_SIGNALING_PATHWAY	109	-0.0826731	-1.00414	0.444906	0.846511	1	2783	tags=28%, list=20%, signal=35%
GOBP_MICROTUBULE_POLYMERIZATION	71	-0.101675	-1.00357	0.41483	0.847099	1	5774	tags=52%, list=42%, signal=89%
GOBP_POSITIVE_REGULATION_OF_T_CELL_MIGRATION	20	-0.184373	-1.00308	0.447154	0.847537	1	10529	tags=95%, list=77%, signal=405%
GOBP_REGULATION_OF_MONOCYTE_CHEMOTAXIS	16	-0.207056	-1.00272	0.448485	0.847565	1	3172	tags=44%, list=23%, signal=57%
GOBP_POSITIVE_REGULATION_OF_TYROSINE_PHOSPHORYLATION_OF_STAT_PROTEIN	35	-0.140448	-1.00255	0.408745	0.847156	1	1610	tags=26%, list=12%, signal=29%
GOBP_NEGATIVE_REGULATION_OF_PROTEIN_CATABOLIC_PROCESS	104	-0.0842097	-1.00128	0.456033	0.849526	1	11673	tags=93%, list=85%, signal=614%
GOBP_MULTI_MULTICELLULAR_ORGANISM_PROCESS	144	-0.0724556	-1.00114	0.431953	0.849083	1	10375	tags=83%, list=75%, signal=333%
GOBP_MACROPHAGE_ACTIVATION_INVOLVED_IN_IMMUNE_RESPONSE	15	-0.214289	-0.999436	0.454023	0.852497	1	7139	tags=73%, list=52%, signal=152%
GOBP_MITOCHONDRION_MORPHOGENESIS	18	-0.194517	-0.99901	0.429769	0.852714	1	10313	tags=94%, list=75%, signal=378%
GOBP_ADENYLATE_CYCLASE_INHIBITING_G_PROTEIN_COUPLED_RECEPTOR_SIGNALING_PATHWAY	64	-0.107118	-0.998681	0.447581	0.85274	1	7771	tags=67%, list=57%, signal=154%
GOBP_REGULATION_OF_MEGAKARYOCYTE_DIFFERENTIATION	47	-0.124153	-0.998664	0.420949	0.851994	1	5027	tags=49%, list=37%, signal=77%
GOBP_PROTEIN_INSERTION_INTO_MEMBRANE	72	-0.0995929	-0.998215	0.417559	0.852306	1	10476	tags=86%, list=76%, signal=360%
GOBP_ACTIVATION_OF_CYSTEINE_TYPE_ENDOPEPTIDASE_ACTIVITY_INVOLVED_IN_APOPTOTIC_PROCESS	70	-0.100771	-0.997732	0.444008	0.852725	1	4514	tags=43%, list=33%, signal=63%
GOBP_MEIOTIC_CHROMOSOME_SEPARATION	17	-0.200812	-0.997114	0.457831	0.853371	1	1287	tags=29%, list=9%, signal=32%
GOBP_GLUCOSE_IMPORT	53	-0.1163	-0.997001	0.417004	0.852882	1	10339	tags=87%, list=75%, signal=349%
GOBP_TRICARBOXYLIC_ACID_CYCLE	33	-0.143527	-0.997	0.431212	0.852098	1	8863	tags=79%, list=64%, signal=221%
GOBP_LYMPHOCYTE_ACTIVATION	486	-0.0392399	-0.996947	0.428862	0.851422	1	3497	tags=29%, list=25%, signal=38%
GOBP_NEGATIVE_REGULATION_OF_BMP_SIGNALING_PATHWAY	41	-0.131939	-0.996716	0.434524	0.851221	1	2216	tags=29%, list=16%, signal=35%
GOBP_TRABECULA_FORMATION	19	-0.196006	-0.995213	0.439583	0.854022	1	8886	tags=84%, list=65%, signal=238%
GOBP_NEUTRAL_LIPID_CATABOLIC_PROCESS	28	-0.159967	-0.995091	0.440945	0.853551	1	8607	tags=79%, list=63%, signal=210%
GOBP_EPITHELIAL_CELL_DIFFERENTIATION_INVOLVED_IN_KIDNEY_DEVELOPMENT	41	-0.132188	-0.994961	0.479339	0.853085	1	5230	tags=51%, list=38%, signal=82%
GOBP_RESPIRATORY_CHAIN_COMPLEX_IV_ASSEMBLY	23	-0.173245	-0.992605	0.444227	0.858105	1	7186	tags=70%, list=52%, signal=146%
GOBP_CYTOPLASMIC_PATTERN_RECOGNITION_RECEPTOR_SIGNALING_PATHWAY_IN_RESPONSE_TO_VIRUS	27	-0.159414	-0.992582	0.440239	0.857368	1	2396	tags=33%, list=17%, signal=40%
GOBP_REGULATION_OF_EARLY_ENDOSOME_TO_LATE_ENDOSOME_TRANSPORT	17	-0.200092	-0.991322	0.449597	0.859634	1	6957	tags=71%, list=51%, signal=143%
GOBP_REGULATION_OF_CARTILAGE_DEVELOPMENT	50	-0.118195	-0.991306	0.432866	0.858884	1	9379	tags=80%, list=68%, signal=251%
GOBP_METANEPHRIC_NEPHRON_MORPHOGENESIS	20	-0.187025	-0.991012	0.444668	0.858824	1	2245	tags=35%, list=16%, signal=42%
GOBP_LIPID_EXPORT_FROM_CELL	63	-0.104826	-0.990855	0.452569	0.858409	1	9258	tags=78%, list=67%, signal=237%
GOBP_SIALYLATION	19	-0.188472	-0.9906	0.454365	0.858268	1	6819	tags=68%, list=50%, signal=136%
GOBP_JNK_CASCADE	162	-0.0684438	-0.990238	0.438356	0.858418	1	5520	tags=47%, list=40%, signal=77%
GOBP_NEGATIVE_REGULATION_OF_ACTIN_FILAMENT_BUNDLE_ASSEMBLY	27	-0.157835	-0.990226	0.448898	0.857657	1	8527	tags=78%, list=62%, signal=204%
GOBP_DEFENSE_RESPONSE_TO_BACTERIUM	102	-0.0841913	-0.989547	0.418033	0.858517	1	3030	tags=30%, list=22%, signal=39%
GOBP_REGULATION_OF_ACTIN_FILAMENT_LENGTH	156	-0.0689223	-0.989489	0.450704	0.857872	1	10255	tags=81%, list=75%, signal=317%
GOBP_REGULATION_OF_EPIDERMAL_GROWTH_FACTOR_ACTIVATED_RECEPTOR_ACTIVITY	26	-0.162839	-0.988816	0.451376	0.858683	1	7812	tags=73%, list=57%, signal=169%
GOBP_GPI_ANCHOR_METABOLIC_PROCESS	32	-0.148644	-0.988699	0.438224	0.858177	1	1399	tags=25%, list=10%, signal=28%
GOBP_STRIATED_MUSCLE_ADAPTATION	32	-0.145809	-0.988636	0.462626	0.857582	1	9170	tags=81%, list=67%, signal=244%
GOBP_CELL_SURFACE_RECEPTOR_SIGNALING_PATHWAY_INVOLVED_IN_HEART_DEVELOPMENT	22	-0.179652	-0.988602	0.447106	0.856886	1	2534	tags=36%, list=18%, signal=45%
GOBP_NEGATIVE_REGULATION_OF_PROTEIN_CONTAINING_COMPLEX_DISASSEMBLY	68	-0.100855	-0.988597	0.456432	0.856119	1	8931	tags=75%, list=65%, signal=213%
GOBP_PEPTIDYL_CYSTEINE_MODIFICATION	41	-0.129743	-0.988343	0.433269	0.855935	1	9622	tags=83%, list=70%, signal=276%
GOBP_NEGATIVE_REGULATION_OF_CELL_DEVELOPMENT	146	-0.0694823	-0.988133	0.451098	0.855662	1	7153	tags=59%, list=52%, signal=122%
GOBP_REGULATION_OF_CELL_CELL_ADHESION	310	-0.0486584	-0.987858	0.449561	0.855555	1	10211	tags=79%, list=74%, signal=300%
GOBP_REGULATION_OF_CD4_POSITIVE_ALPHA_BETA_T_CELL_ACTIVATION	43	-0.128554	-0.987789	0.450207	0.854965	1	8469	tags=74%, list=62%, signal=193%
GOBP_POSITIVE_REGULATION_OF_PROTEIN_LOCALIZATION_TO_NUCLEUS	78	-0.0974483	-0.986931	0.444444	0.856272	1	3956	tags=38%, list=29%, signal=54%
GOBP_NEGATIVE_REGULATION_OF_SMOOTH_MUSCLE_CELL_MIGRATION	20	-0.188358	-0.986572	0.441634	0.8564	1	9787	tags=90%, list=71%, signal=312%
GOBP_ENDOSOME_TRANSPORT_VIA_MULTIVESICULAR_BODY_SORTING_PATHWAY	28	-0.157754	-0.986568	0.471429	0.85564	1	11092	tags=96%, list=81%, signal=498%
GOBP_PROTEIN_FOLDING	194	-0.0604811	-0.986439	0.453668	0.85518	1	9668	tags=76%, list=70%, signal=254%
GOBP_REGULATION_OF_WATER_LOSS_VIA_SKIN	19	-0.189343	-0.985712	0.455253	0.856147	1	8254	tags=79%, list=60%, signal=197%
GOBP_ACYLGLYCEROL_HOMEOSTASIS	17	-0.201137	-0.98566	0.443299	0.855516	1	10177	tags=94%, list=74%, signal=362%
GOBP_MOTILE_CILIUM_ASSEMBLY	16	-0.204734	-0.985599	0.463035	0.85488	1	4063	tags=50%, list=30%, signal=71%
GOBP_CIRCADIAN_SLEEP_WAKE_CYCLE	16	-0.207201	-0.984823	0.473348	0.85595	1	10043	tags=94%, list=73%, signal=348%
GOBP_NEGATIVE_REGULATION_OF_MRNA_PROCESSING	29	-0.153532	-0.984618	0.447732	0.855656	1	739	tags=21%, list=5%, signal=22%
GOBP_SNRNA_TRANSCRIPTION	70	-0.0977646	-0.984158	0.447937	0.85601	1	10839	tags=89%, list=79%, signal=417%
GOBP_REGULATION_OF_MICROTUBULE_POLYMERIZATION_OR_DEPOLYMERIZATION	72	-0.0987397	-0.983322	0.462168	0.857293	1	7433	tags=64%, list=54%, signal=138%
GOBP_HORMONE_BIOSYNTHETIC_PROCESS	45	-0.12438	-0.983285	0.464143	0.856629	1	6239	tags=58%, list=45%, signal=105%
GOBP_ANTIGEN_PROCESSING_AND_PRESENTATION_OF_EXOGENOUS_PEPTIDE_ANTIGEN_VIA_MHC_CLASS_I	73	-0.0969995	-0.983205	0.445328	0.856053	1	8843	tags=74%, list=64%, signal=206%
GOBP_NUCLEOSIDE_DIPHOSPHATE_METABOLIC_PROCESS	135	-0.0731239	-0.982073	0.460784	0.858009	1	8577	tags=70%, list=62%, signal=183%
GOBP_ALTERNATIVE_MRNA_SPLICING_VIA_SPLICEOSOME	67	-0.0997062	-0.981795	0.464135	0.857884	1	8485	tags=72%, list=62%, signal=186%
GOBP_ORGANELLE_FISSION	394	-0.0432442	-0.981726	0.447761	0.857305	1	9297	tags=72%, list=68%, signal=216%
GOBP_RESPONSE_TO_INTERLEUKIN_12	42	-0.135133	-0.980796	0.449704	0.85874	1	6004	tags=57%, list=44%, signal=101%
GOBP_CORTICAL_CYTOSKELETON_ORGANIZATION	57	-0.109416	-0.980589	0.46371	0.858455	1	4291	tags=42%, list=31%, signal=61%
GOBP_ACTIN_POLYMERIZATION_OR_DEPOLYMERIZATION	180	-0.0639294	-0.980283	0.472837	0.858444	1	10436	tags=82%, list=76%, signal=337%
GOBP_T_CELL_DIFFERENTIATION_IN_THYMUS	55	-0.108075	-0.979707	0.473361	0.85907	1	10018	tags=84%, list=73%, signal=307%
GOBP_REGULATION_OF_ANTIGEN_RECEPTOR_MEDIATED_SIGNALING_PATHWAY	43	-0.128381	-0.97967	0.475345	0.8584	1	6873	tags=63%, list=50%, signal=125%
GOBP_POSITIVE_REGULATION_OF_PROTEIN_SERINE_THREONINE_KINASE_ACTIVITY	269	-0.0521814	-0.979488	0.50101	0.858092	1	6043	tags=49%, list=44%, signal=86%
GOBP_PEPTIDYL_THREONINE_MODIFICATION	115	-0.0798921	-0.978388	0.452026	0.859911	1	6801	tags=57%, list=49%, signal=113%
GOBP_REGULATION_OF_INTRINSIC_APOPTOTIC_SIGNALING_PATHWAY_IN_RESPONSE_TO_DNA_DAMAGE_BY_P53_CLASS_MEDIATOR	15	-0.212468	-0.977437	0.459184	0.861409	1	2582	tags=40%, list=19%, signal=49%
GOBP_NEGATIVE_REGULATION_OF_LOCOMOTION	249	-0.0535666	-0.977404	0.47166	0.860717	1	10595	tags=82%, list=77%, signal=353%
GOBP_REGULATION_OF_CELL_MIGRATION_INVOLVED_IN_SPROUTING_ANGIOGENESIS	35	-0.138406	-0.977165	0.464567	0.860547	1	1638	tags=26%, list=12%, signal=29%
GOBP_REGULATION_OF_AMINO_ACID_TRANSPORT	25	-0.166093	-0.977139	0.451172	0.859863	1	8169	tags=76%, list=59%, signal=187%
GOBP_POSITIVE_REGULATION_OF_CELL_SUBSTRATE_JUNCTION_ORGANIZATION	29	-0.155063	-0.976746	0.489022	0.860024	1	3562	tags=41%, list=26%, signal=56%
GOBP_DETECTION_OF_BIOTIC_STIMULUS	28	-0.154328	-0.97553	0.46374	0.86219	1	4266	tags=46%, list=31%, signal=67%
GOBP_CHEMOKINE_PRODUCTION	63	-0.103121	-0.97525	0.488095	0.86207	1	3172	tags=33%, list=23%, signal=43%
GOBP_NEGATIVE_REGULATION_OF_NEURAL_PRECURSOR_CELL_PROLIFERATION	18	-0.191652	-0.975217	0.476483	0.861396	1	8825	tags=83%, list=64%, signal=232%
GOBP_CELLULAR_RESPONSE_TO_VITAMIN_D	18	-0.190001	-0.975059	0.474849	0.861037	1	10375	tags=94%, list=75%, signal=385%
GOBP_POSITIVE_REGULATION_OF_NUCLEOTIDE_BIOSYNTHETIC_PROCESS	15	-0.213386	-0.974853	0.474308	0.860794	1	1653	tags=33%, list=12%, signal=38%
GOBP_DIENCEPHALON_DEVELOPMENT	47	-0.122231	-0.974407	0.455268	0.861118	1	7978	tags=70%, list=58%, signal=167%
GOBP_RETINA_VASCULATURE_DEVELOPMENT_IN_CAMERA_TYPE_EYE	17	-0.198275	-0.972648	0.474409	0.864566	1	2939	tags=41%, list=21%, signal=52%
GOBP_RESPONSE_TO_AMPHETAMINE	24	-0.165318	-0.972489	0.489712	0.864181	1	10333	tags=92%, list=75%, signal=369%
GOBP_REGULATION_OF_FIBROBLAST_GROWTH_FACTOR_RECEPTOR_SIGNALING_PATHWAY	22	-0.168974	-0.971639	0.473361	0.865457	1	11428	tags=100%, list=83%, signal=592%
GOBP_MITOCHONDRIAL_DEPOLARIZATION	21	-0.175592	-0.971608	0.511905	0.864768	1	6755	tags=67%, list=49%, signal=131%
GOBP_SPLICEOSOMAL_SNRNP_ASSEMBLY	38	-0.134455	-0.971605	0.469667	0.864029	1	9010	tags=79%, list=66%, signal=229%
GOBP_POSITIVE_REGULATION_OF_NERVOUS_SYSTEM_DEVELOPMENT	238	-0.0539699	-0.971578	0.480652	0.86334	1	6376	tags=52%, list=46%, signal=95%
GOBP_REGULATION_OF_CARDIAC_CONDUCTION	50	-0.116633	-0.971068	0.472763	0.863811	1	10775	tags=90%, list=78%, signal=415%
GOBP_CELLULAR_RESPONSE_TO_ALKALOID	29	-0.151418	-0.970975	0.511435	0.863277	1	5982	tags=59%, list=44%, signal=104%
GOBP_MEMBRANE_PROTEIN_INTRACELLULAR_DOMAIN_PROTEOLYSIS	18	-0.189588	-0.970755	0.490196	0.863102	1	5035	tags=56%, list=37%, signal=88%
GOBP_REGULATION_OF_HUMORAL_IMMUNE_RESPONSE	36	-0.137381	-0.970468	0.501984	0.863016	1	10718	tags=92%, list=78%, signal=415%
GOBP_PIGMENT_BIOSYNTHETIC_PROCESS	49	-0.11614	-0.970448	0.472169	0.862319	1	935	tags=18%, list=7%, signal=20%
GOBP_POSITIVE_REGULATION_OF_LIPID_KINASE_ACTIVITY	31	-0.147754	-0.969913	0.475904	0.862851	1	3739	tags=42%, list=27%, signal=57%
GOBP_LYMPHOCYTE_MEDIATED_IMMUNITY	143	-0.0692016	-0.969646	0.489022	0.862742	1	10018	tags=80%, list=73%, signal=291%
GOBP_EMBRYONIC_SKELETAL_SYSTEM_MORPHOGENESIS	53	-0.114184	-0.969144	0.487805	0.863205	1	3884	tags=40%, list=28%, signal=55%
GOBP_PEPTIDYL_ARGININE_MODIFICATION	19	-0.182725	-0.968618	0.509766	0.863724	1	4004	tags=47%, list=29%, signal=67%
GOBP_POSITIVE_REGULATION_OF_ACTIN_CYTOSKELETON_REORGANIZATION	17	-0.198888	-0.968585	0.466151	0.863056	1	2122	tags=35%, list=15%, signal=42%
GOBP_POSITIVE_REGULATION_OF_MYELOID_CELL_DIFFERENTIATION	77	-0.0951694	-0.968555	0.44685	0.862385	1	2092	tags=25%, list=15%, signal=29%
GOBP_ANTIGEN_RECEPTOR_MEDIATED_SIGNALING_PATHWAY	186	-0.0622324	-0.968454	0.493827	0.861858	1	9947	tags=78%, list=72%, signal=280%
GOBP_REGULATION_OF_COMPLEMENT_ACTIVATION	28	-0.15376	-0.968279	0.502868	0.861552	1	9674	tags=86%, list=70%, signal=289%
GOBP_INOSITOL_PHOSPHATE_BIOSYNTHETIC_PROCESS	24	-0.164608	-0.966836	0.465863	0.864298	1	5188	tags=54%, list=38%, signal=87%
GOBP_REGULATION_OF_EXTENT_OF_CELL_GROWTH	100	-0.0825487	-0.966762	0.483559	0.863744	1	5885	tags=51%, list=43%, signal=89%
GOBP_HOMEOSTASIS_OF_NUMBER_OF_CELLS_WITHIN_A_TISSUE	21	-0.174499	-0.966692	0.47619	0.86316	1	2188	tags=33%, list=16%, signal=40%
GOBP_REGULATION_OF_CELL_ADHESION_MEDIATED_BY_INTEGRIN	41	-0.123688	-0.96646	0.489837	0.862979	1	988	tags=20%, list=7%, signal=21%
GOBP_REGULATION_OF_PROTEIN_LOCALIZATION_TO_CELL_SURFACE	34	-0.139744	-0.966373	0.498039	0.862464	1	6575	tags=62%, list=48%, signal=118%
GOBP_PROTEIN_STABILIZATION	167	-0.0629133	-0.966294	0.496032	0.861908	1	9271	tags=74%, list=67%, signal=223%
GOBP_AMINE_CATABOLIC_PROCESS	21	-0.180005	-0.965787	0.474308	0.862358	1	2767	tags=38%, list=20%, signal=48%
GOBP_LIPOPROTEIN_BIOSYNTHETIC_PROCESS	87	-0.0878542	-0.965291	0.476861	0.862784	1	7491	tags=63%, list=54%, signal=138%
GOBP_CERAMIDE_METABOLIC_PROCESS	88	-0.0883498	-0.965206	0.497917	0.862243	1	1606	tags=20%, list=12%, signal=23%
GOBP_REGULATION_OF_CD8_POSITIVE_ALPHA_BETA_T_CELL_ACTIVATION	15	-0.204195	-0.9651	0.489754	0.861729	1	3612	tags=47%, list=26%, signal=63%
GOBP_CILIUM_OR_FLAGELLUM_DEPENDENT_CELL_MOTILITY	71	-0.0971033	-0.964433	0.473077	0.862516	1	8547	tags=72%, list=62%, signal=189%
GOBP_REGULATION_OF_TISSUE_REMODELING	55	-0.110027	-0.964365	0.495935	0.861943	1	7492	tags=65%, list=55%, signal=143%
GOBP_NEGATIVE_REGULATION_OF_EXTRINSIC_APOPTOTIC_SIGNALING_PATHWAY	83	-0.0891803	-0.963815	0.475915	0.862459	1	11038	tags=89%, list=80%, signal=450%
GOBP_C4_DICARBOXYLATE_TRANSPORT	22	-0.168378	-0.963675	0.467961	0.862042	1	5188	tags=55%, list=38%, signal=87%
GOBP_NCRNA_3_END_PROCESSING	36	-0.135145	-0.963574	0.466667	0.861566	1	5403	tags=53%, list=39%, signal=87%
GOBP_CYTOSOLIC_TRANSPORT	147	-0.0681233	-0.96207	0.475806	0.86436	1	11979	tags=94%, list=87%, signal=722%
GOBP_REGULATION_OF_EXECUTION_PHASE_OF_APOPTOSIS	15	-0.20367	-0.961541	0.496957	0.86489	1	5452	tags=60%, list=40%, signal=99%
GOBP_REGULATION_OF_CARDIAC_MUSCLE_CELL_ACTION_POTENTIAL	24	-0.16632	-0.960925	0.478682	0.865615	1	1728	tags=29%, list=13%, signal=33%
GOBP_RESPONSE_TO_ACID_CHEMICAL	99	-0.0828531	-0.960493	0.481781	0.865905	1	3730	tags=35%, list=27%, signal=48%
GOBP_RESPONSE_TO_RETINOIC_ACID	79	-0.0932904	-0.960441	0.5	0.865293	1	3250	tags=33%, list=24%, signal=43%
GOBP_NEURAL_PRECURSOR_CELL_PROLIFERATION	118	-0.0751058	-0.960347	0.46063	0.864792	1	12141	tags=96%, list=88%, signal=813%
GOBP_POSITIVE_REGULATION_OF_BONE_MINERALIZATION	35	-0.134622	-0.959648	0.488462	0.865721	1	9152	tags=80%, list=67%, signal=239%
GOBP_POSITIVE_REGULATION_OF_JNK_CASCADE	69	-0.0986518	-0.959414	0.477407	0.8655	1	6222	tags=55%, list=45%, signal=100%
GOBP_MUSCLE_FILAMENT_SLIDING	30	-0.143876	-0.959307	0.482353	0.865009	1	5817	tags=57%, list=42%, signal=98%
GOBP_POSITIVE_REGULATION_OF_VASCULAR_ENDOTHELIAL_GROWTH_FACTOR_PRODUCTION	19	-0.183327	-0.95921	0.5	0.864525	1	10507	tags=95%, list=76%, signal=401%
GOBP_NEGATIVE_REGULATION_OF_PROTEASOMAL_PROTEIN_CATABOLIC_PROCESS	41	-0.127963	-0.958691	0.503876	0.865033	1	11658	tags=98%, list=85%, signal=640%
GOBP_REGULATION_OF_DNA_METHYLATION	16	-0.195748	-0.958626	0.492	0.864464	1	8482	tags=81%, list=62%, signal=212%
GOBP_DEMETHYLATION	50	-0.113201	-0.958383	0.515213	0.864291	1	3949	tags=40%, list=29%, signal=56%
GOBP_REGULATION_OF_SKELETAL_MUSCLE_CELL_DIFFERENTIATION	16	-0.197897	-0.957761	0.472617	0.864955	1	5016	tags=56%, list=36%, signal=88%
GOBP_IRON_ION_HOMEOSTASIS	67	-0.0985245	-0.956696	0.508911	0.866741	1	8296	tags=70%, list=60%, signal=176%
GOBP_VASCULAR_ENDOTHELIAL_GROWTH_FACTOR_PRODUCTION	25	-0.161428	-0.956624	0.504817	0.866172	1	8233	tags=76%, list=60%, signal=189%
GOBP_NEGATIVE_REGULATION_OF_CELL_AGING	21	-0.172147	-0.955095	0.493151	0.868938	1	4184	tags=48%, list=30%, signal=68%
GOBP_CANONICAL_WNT_SIGNALING_PATHWAY	301	-0.0482606	-0.955003	0.493151	0.86843	1	7481	tags=59%, list=54%, signal=127%
GOBP_VASCULAR_ASSOCIATED_SMOOTH_MUSCLE_CONTRACTION	20	-0.178384	-0.955001	0.500975	0.867708	1	7862	tags=75%, list=57%, signal=175%
GOBP_DIGESTIVE_SYSTEM_PROCESS	58	-0.104033	-0.954926	0.485944	0.867154	1	5213	tags=48%, list=38%, signal=77%
GOBP_OLIGOSACCHARIDE_METABOLIC_PROCESS	44	-0.123021	-0.954532	0.498	0.867402	1	6438	tags=59%, list=47%, signal=111%
GOBP_NEGATIVE_REGULATION_OF_PHAGOCYTOSIS	18	-0.189588	-0.95446	0.532075	0.866841	1	7326	tags=72%, list=53%, signal=154%
GOBP_PROTEIN_AUTOPROCESSING	17	-0.195897	-0.954273	0.502947	0.866532	1	6206	tags=65%, list=45%, signal=118%
GOBP_SULFUR_COMPOUND_CATABOLIC_PROCESS	45	-0.11948	-0.954168	0.510163	0.866059	1	7528	tags=67%, list=55%, signal=147%
GOBP_PEPTIDYL_LYSINE_ACETYLATION	153	-0.0666375	-0.953749	0.465028	0.866273	1	4935	tags=42%, list=36%, signal=66%
GOBP_MAMMARY_GLAND_DUCT_MORPHOGENESIS	25	-0.152986	-0.953445	0.508911	0.866269	1	7799	tags=72%, list=57%, signal=166%
GOBP_MAINTENANCE_OF_CELL_NUMBER	128	-0.0718534	-0.952523	0.479757	0.867624	1	2459	tags=25%, list=18%, signal=30%
GOBP_T_CELL_ACTIVATION	333	-0.046072	-0.952408	0.513026	0.867189	1	6029	tags=48%, list=44%, signal=84%
GOBP_VESICLE_TARGETING	88	-0.0851283	-0.952131	0.477733	0.867103	1	8523	tags=70%, list=62%, signal=184%
GOBP_POSITIVE_REGULATION_OF_CATION_TRANSMEMBRANE_TRANSPORT	106	-0.0791249	-0.952095	0.508368	0.866476	1	8518	tags=70%, list=62%, signal=182%
GOBP_ACTIVATION_OF_GTPASE_ACTIVITY	92	-0.0852067	-0.951835	0.515991	0.866371	1	5860	tags=51%, list=43%, signal=88%
GOBP_CELL_FATE_COMMITMENT	164	-0.0623817	-0.951593	0.5	0.866208	1	6362	tags=52%, list=46%, signal=96%
GOBP_REGULATION_OF_DEPHOSPHORYLATION	181	-0.0601418	-0.95154	0.50501	0.865603	1	10425	tags=82%, list=76%, signal=334%
GOBP_RESPONSE_TO_AMINE	34	-0.137655	-0.950971	0.485887	0.866158	1	9838	tags=85%, list=72%, signal=299%
GOBP_ACTIVATION_OF_ADENYLATE_CYCLASE_ACTIVITY	31	-0.14441	-0.950855	0.492157	0.865691	1	11323	tags=97%, list=82%, signal=548%
GOBP_REGULATION_OF_CELLULAR_COMPONENT_SIZE	325	-0.0449234	-0.950731	0.533199	0.865245	1	8407	tags=66%, list=61%, signal=165%
GOBP_ENDOSOME_TO_LYSOSOME_TRANSPORT	50	-0.111966	-0.94897	0.485417	0.868592	1	10564	tags=88%, list=77%, signal=379%
GOBP_FOREBRAIN_NEURON_DEVELOPMENT	22	-0.169564	-0.948891	0.50303	0.868076	1	7671	tags=73%, list=56%, signal=164%
GOBP_RNA_POLYMERASE_II_PREINITIATION_COMPLEX_ASSEMBLY	21	-0.175269	-0.948874	0.485149	0.867405	1	7414	tags=71%, list=54%, signal=155%
GOBP_REGULATORY_T_CELL_DIFFERENTIATION	23	-0.163603	-0.947493	0.549801	0.869907	1	6123	tags=61%, list=45%, signal=110%
GOBP_RHO_PROTEIN_SIGNAL_TRANSDUCTION	113	-0.0778771	-0.947274	0.514793	0.869654	1	6603	tags=56%, list=48%, signal=106%
GOBP_POSITIVE_REGULATION_OF_CALCIUM_MEDIATED_SIGNALING	23	-0.165409	-0.946465	0.505112	0.87087	1	1317	tags=26%, list=10%, signal=29%
GOBP_PROTEIN_K48_LINKED_UBIQUITINATION	57	-0.106547	-0.946169	0.504817	0.870845	1	11565	tags=95%, list=84%, signal=595%
GOBP_POSITIVE_REGULATION_OF_SMOOTHENED_SIGNALING_PATHWAY	29	-0.148793	-0.946104	0.517312	0.870285	1	8388	tags=76%, list=61%, signal=194%
GOBP_NEGATIVE_REGULATION_OF_SIGNALING_RECEPTOR_ACTIVITY	40	-0.126149	-0.946068	0.531187	0.869647	1	5145	tags=50%, list=37%, signal=80%
GOBP_SPECIFICATION_OF_ANIMAL_ORGAN_IDENTITY	22	-0.168908	-0.945902	0.500994	0.869314	1	7680	tags=73%, list=56%, signal=165%
GOBP_CARDIAC_MUSCLE_CELL_ACTION_POTENTIAL_INVOLVED_IN_CONTRACTION	43	-0.118911	-0.94589	0.511111	0.868634	1	2847	tags=33%, list=21%, signal=41%
GOBP_DE_NOVO_PROTEIN_FOLDING	39	-0.12802	-0.945879	0.524793	0.867954	1	4943	tags=49%, list=36%, signal=76%
GOBP_AMINO_SUGAR_METABOLIC_PROCESS	35	-0.133447	-0.945775	0.516634	0.867484	1	1706	tags=26%, list=12%, signal=29%
GOBP_CEREBRAL_CORTEX_RADIALLY_ORIENTED_CELL_MIGRATION	27	-0.151987	-0.94558	0.507692	0.867227	1	3007	tags=37%, list=22%, signal=47%
GOBP_REGULATION_OF_HEART_RATE	76	-0.0939957	-0.943934	0.540323	0.870326	1	4323	tags=41%, list=31%, signal=59%
GOBP_ODONTOGENESIS_OF_DENTIN_CONTAINING_TOOTH	62	-0.0999401	-0.9432	0.488142	0.871336	1	11936	tags=97%, list=87%, signal=732%
GOBP_ZINC_ION_TRANSPORT	23	-0.161075	-0.942819	0.504854	0.87156	1	7353	tags=70%, list=53%, signal=149%
GOBP_POSITIVE_REGULATION_OF_CELL_MATRIX_ADHESION	45	-0.121091	-0.942699	0.505241	0.871116	1	6895	tags=62%, list=50%, signal=124%
GOBP_T_CELL_MEDIATED_IMMUNITY	58	-0.104252	-0.94257	0.489109	0.870697	1	9950	tags=83%, list=72%, signal=298%
GOBP_POSITIVE_REGULATION_OF_NUCLEOTIDE_METABOLIC_PROCESS	35	-0.130794	-0.942407	0.527778	0.870383	1	8419	tags=74%, list=61%, signal=191%
GOBP_POSITIVE_REGULATION_OF_POTASSIUM_ION_TRANSMEMBRANE_TRANSPORT	31	-0.141164	-0.94201	0.506098	0.870581	1	8707	tags=77%, list=63%, signal=211%
GOBP_NEGATIVE_REGULATION_OF_CD4_POSITIVE_ALPHA_BETA_T_CELL_DIFFERENTIATION	15	-0.200772	-0.941976	0.506849	0.869967	1	8241	tags=80%, list=60%, signal=200%
GOBP_CARDIAC_ATRIUM_MORPHOGENESIS	18	-0.184295	-0.940335	0.510978	0.872947	1	4344	tags=50%, list=32%, signal=73%
GOBP_MICROTUBULE_ORGANIZING_CENTER_LOCALIZATION	26	-0.152063	-0.939936	0.504082	0.873141	1	4259	tags=46%, list=31%, signal=67%
GOBP_CELL_JUNCTION_DISASSEMBLY	18	-0.184465	-0.939902	0.528926	0.872524	1	5869	tags=61%, list=43%, signal=107%
GOBP_MULTIVESICULAR_BODY_SORTING_PATHWAY	34	-0.136291	-0.939893	0.507782	0.871844	1	10261	tags=88%, list=75%, signal=347%
GOBP_CARTILAGE_DEVELOPMENT	141	-0.0680601	-0.939819	0.493014	0.871333	1	8629	tags=70%, list=63%, signal=185%
GOBP_GLYCEROLIPID_CATABOLIC_PROCESS	50	-0.114343	-0.939484	0.51606	0.871447	1	8607	tags=74%, list=63%, signal=197%
GOBP_REGULATION_OF_TELOMERE_MAINTENANCE	74	-0.0916195	-0.939292	0.510721	0.871172	1	8965	tags=74%, list=65%, signal=213%
GOBP_POSITIVE_REGULATION_OF_CELL_ADHESION	326	-0.0450875	-0.939088	0.516	0.870918	1	3233	tags=28%, list=24%, signal=36%
GOBP_HEART_PROCESS	236	-0.0518442	-0.938418	0.535147	0.871808	1	10775	tags=83%, list=78%, signal=380%
GOBP_INTRA_S_DNA_DAMAGE_CHECKPOINT	15	-0.200291	-0.938232	0.542969	0.871535	1	9164	tags=87%, list=67%, signal=260%
GOBP_DENDRITIC_SPINE_MAINTENANCE	18	-0.183494	-0.938215	0.5	0.87088	1	8937	tags=83%, list=65%, signal=238%
GOBP_REGULATION_OF_PROTEIN_BINDING	168	-0.0612598	-0.937937	0.529644	0.870792	1	2933	tags=27%, list=21%, signal=34%
GOBP_CELLULAR_RESPONSE_TO_VIRUS	50	-0.112369	-0.937674	0.511765	0.870738	1	5335	tags=50%, list=39%, signal=81%
GOBP_DICARBOXYLIC_ACID_METABOLIC_PROCESS	73	-0.0925492	-0.937304	0.540755	0.870909	1	2125	tags=25%, list=15%, signal=29%
GOBP_MUSCLE_CONTRACTION	265	-0.0502751	-0.93693	0.531697	0.871109	1	5081	tags=42%, list=37%, signal=65%
GOBP_NEGATIVE_REGULATION_OF_REPRODUCTIVE_PROCESS	34	-0.132301	-0.936817	0.495816	0.870665	1	10720	tags=91%, list=78%, signal=413%
GOBP_STRIATED_MUSCLE_CELL_PROLIFERATION	52	-0.11009	-0.936759	0.530957	0.870126	1	3516	tags=37%, list=26%, signal=49%
GOBP_REGULATION_OF_PROTEIN_AUTOPHOSPHORYLATION	44	-0.119462	-0.936165	0.530651	0.870782	1	7424	tags=66%, list=54%, signal=143%
GOBP_NEGATIVE_REGULATION_OF_CYTOSKELETON_ORGANIZATION	131	-0.0714973	-0.935547	0.520231	0.871459	1	7527	tags=62%, list=55%, signal=135%
GOBP_LYTIC_VACUOLE_ORGANIZATION	68	-0.0968644	-0.934845	0.530387	0.872382	1	8177	tags=69%, list=59%, signal=170%
GOBP_LYMPHOCYTE_ACTIVATION_INVOLVED_IN_IMMUNE_RESPONSE	121	-0.0745252	-0.934838	0.519841	0.871706	1	6029	tags=51%, list=44%, signal=90%
GOBP_POSITIVE_REGULATION_OF_MONONUCLEAR_CELL_MIGRATION	37	-0.1298	-0.934177	0.522358	0.872523	1	10110	tags=86%, list=74%, signal=326%
GOBP_REGULATION_OF_INNATE_IMMUNE_RESPONSE	230	-0.0531904	-0.934041	0.541502	0.872105	1	10757	tags=83%, list=78%, signal=377%
GOBP_REGULATION_OF_NECROTIC_CELL_DEATH	28	-0.147976	-0.933882	0.485437	0.871759	1	5335	tags=54%, list=39%, signal=87%
GOBP_REGULATION_OF_MITOCHONDRIAL_FISSION	24	-0.154988	-0.932155	0.50503	0.875073	1	7611	tags=71%, list=55%, signal=158%
GOBP_TRIGLYCERIDE_CATABOLIC_PROCESS	20	-0.17418	-0.932073	0.520468	0.874544	1	8607	tags=80%, list=63%, signal=214%
GOBP_CELLULAR_RESPONSE_TO_ALCOHOL	73	-0.0903641	-0.931991	0.519608	0.874032	1	5356	tags=48%, list=39%, signal=78%
GOBP_HISTONE_H3_ACETYLATION	57	-0.105056	-0.931292	0.548	0.87493	1	4833	tags=46%, list=35%, signal=70%
GOBP_CELLULAR_RESPONSE_TO_FLUID_SHEAR_STRESS	16	-0.192553	-0.930027	0.486258	0.877082	1	9385	tags=88%, list=68%, signal=275%
GOBP_REGULATION_OF_MUSCLE_SYSTEM_PROCESS	174	-0.0602711	-0.929442	0.545276	0.877742	1	10796	tags=84%, list=79%, signal=389%
GOBP_REGULATION_OF_OSSIFICATION	96	-0.0812271	-0.929346	0.533719	0.877248	1	8629	tags=71%, list=63%, signal=189%
GOBP_MALE_GAMETE_GENERATION	346	-0.0435476	-0.927934	0.528	0.879694	1	9429	tags=73%, list=69%, signal=226%
GOBP_LEUKOCYTE_APOPTOTIC_PROCESS	73	-0.0925632	-0.927748	0.545455	0.87942	1	995	tags=16%, list=7%, signal=18%
GOBP_SLEEP	19	-0.177679	-0.927318	0.552063	0.879685	1	11308	tags=100%, list=82%, signal=563%
GOBP_MEMBRANE_REPOLARIZATION_DURING_ACTION_POTENTIAL	20	-0.170705	-0.927295	0.552846	0.879047	1	9342	tags=85%, list=68%, signal=265%
GOBP_MORPHOGENESIS_OF_A_POLARIZED_EPITHELIUM	137	-0.068026	-0.927054	0.546748	0.878857	1	3189	tags=30%, list=23%, signal=39%
GOBP_REGULATION_OF_CELL_SHAPE	133	-0.0687125	-0.926832	0.525	0.87869	1	6197	tags=52%, list=45%, signal=94%
GOBP_SENSORY_PERCEPTION_OF_PAIN	68	-0.0934519	-0.926107	0.54191	0.879638	1	10043	tags=82%, list=73%, signal=304%
GOBP_HISTONE_METHYLATION	113	-0.0724128	-0.925985	0.521912	0.879238	1	9597	tags=77%, list=70%, signal=253%
GOBP_CERAMIDE_BIOSYNTHETIC_PROCESS	62	-0.0992046	-0.925541	0.503093	0.879586	1	8177	tags=69%, list=59%, signal=170%
GOBP_NEGATIVE_REGULATION_OF_RESPONSE_TO_DNA_DAMAGE_STIMULUS	67	-0.0962878	-0.925292	0.543388	0.879488	1	2582	tags=28%, list=19%, signal=35%
GOBP_REGULATION_OF_CELL_KILLING	46	-0.119505	-0.924746	0.550403	0.880016	1	10018	tags=85%, list=73%, signal=312%
GOBP_REGULATION_OF_VACUOLE_ORGANIZATION	45	-0.114133	-0.924193	0.555094	0.880578	1	10045	tags=84%, list=73%, signal=313%
GOBP_REGULATION_OF_STRESS_ACTIVATED_PROTEIN_KINASE_SIGNALING_CASCADE	145	-0.0662304	-0.923643	0.51341	0.881106	1	5357	tags=46%, list=39%, signal=74%
GOBP_REGULATION_OF_ALTERNATIVE_MRNA_SPLICING_VIA_SPLICEOSOME	54	-0.105439	-0.923574	0.539554	0.880593	1	8485	tags=72%, list=62%, signal=188%
GOBP_REGULATION_OF_PROTEIN_LOCALIZATION_TO_CELL_PERIPHERY	105	-0.0770073	-0.922226	0.522593	0.882943	1	5889	tags=50%, list=43%, signal=88%
GOBP_PLATELET_AGGREGATION	53	-0.109271	-0.922021	0.541152	0.882719	1	4470	tags=43%, list=33%, signal=64%
GOBP_PARAXIAL_MESODERM_DEVELOPMENT	15	-0.198325	-0.921651	0.548323	0.882803	1	9191	tags=87%, list=67%, signal=261%
GOBP_IRON_ION_TRANSPORT	60	-0.100694	-0.921575	0.542553	0.882278	1	8016	tags=68%, list=58%, signal=163%
GOBP_FILOPODIUM_ASSEMBLY	57	-0.103172	-0.921117	0.530769	0.882598	1	3653	tags=37%, list=27%, signal=50%
GOBP_RESPONSE_TO_BACTERIUM	355	-0.0426619	-0.920705	0.530864	0.882844	1	5083	tags=41%, list=37%, signal=64%
GOBP_EXOCRINE_SYSTEM_DEVELOPMENT	35	-0.128977	-0.9206	0.541082	0.882385	1	3731	tags=40%, list=27%, signal=55%
GOBP_RESPONSE_TO_INTERLEUKIN_7	25	-0.151555	-0.920542	0.548134	0.881821	1	10018	tags=88%, list=73%, signal=324%
GOBP_LOW_DENSITY_LIPOPROTEIN_PARTICLE_CLEARANCE	26	-0.152433	-0.92025	0.515151	0.881755	1	5840	tags=58%, list=42%, signal=100%
GOBP_MAINTENANCE_OF_PROTEIN_LOCATION_IN_NUCLEUS	22	-0.165483	-0.919295	0.563601	0.883204	1	854	tags=23%, list=6%, signal=24%
GOBP_ACETYL_COA_METABOLIC_PROCESS	34	-0.132443	-0.918086	0.547521	0.885237	1	7888	tags=71%, list=57%, signal=165%
GOBP_PROTEIN_TARGETING_TO_MITOCHONDRION	94	-0.0810637	-0.91773	0.536346	0.885358	1	8692	tags=71%, list=63%, signal=193%
GOBP_AMINO_ACID_IMPORT	43	-0.117851	-0.917696	0.543158	0.884753	1	8296	tags=72%, list=60%, signal=181%
GOBP_LEUKOCYTE_ADHESION_TO_VASCULAR_ENDOTHELIAL_CELL	34	-0.130178	-0.917443	0.535238	0.88463	1	11962	tags=100%, list=87%, signal=769%
GOBP_NEGATIVE_REGULATION_OF_NF_KAPPAB_TRANSCRIPTION_FACTOR_ACTIVITY	69	-0.0934447	-0.917318	0.553753	0.884215	1	10676	tags=87%, list=78%, signal=387%
GOBP_REGULATION_OF_MITOCHONDRIAL_OUTER_MEMBRANE_PERMEABILIZATION_INVOLVED_IN_APOPTOTIC_SIGNALING_PATHWAY	42	-0.121466	-0.917069	0.535156	0.884081	1	5864	tags=55%, list=43%, signal=95%
GOBP_PROTEIN_LOCALIZATION_TO_POSTSYNAPSE	41	-0.120588	-0.916751	0.545263	0.884104	1	10418	tags=88%, list=76%, signal=362%
GOBP_REGULATION_OF_DNA_METABOLIC_PROCESS	286	-0.0472075	-0.916736	0.543137	0.883457	1	10372	tags=80%, list=75%, signal=319%
GOBP_REGULATION_OF_RESPONSE_TO_BIOTIC_STIMULUS	298	-0.045294	-0.916004	0.535934	0.884436	1	10647	tags=82%, list=77%, signal=355%
GOBP_LEUKOCYTE_DIFFERENTIATION	385	-0.0397933	-0.915981	0.538618	0.883816	1	8431	tags=65%, list=61%, signal=164%
GOBP_ACUTE_PHASE_RESPONSE	20	-0.167594	-0.915862	0.545643	0.883404	1	3199	tags=40%, list=23%, signal=52%
GOBP_BRAIN_MORPHOGENESIS	29	-0.140045	-0.915789	0.550943	0.882875	1	8508	tags=76%, list=62%, signal=199%
GOBP_POSITIVE_REGULATION_OF_FOCAL_ADHESION_ASSEMBLY	24	-0.157885	-0.915387	0.543137	0.88309	1	3562	tags=42%, list=26%, signal=56%
GOBP_POSITIVE_REGULATION_OF_OSSIFICATION	42	-0.120361	-0.914876	0.533597	0.883546	1	9152	tags=79%, list=67%, signal=234%
GOBP_RNA_3_END_PROCESSING	131	-0.0676533	-0.914596	0.568359	0.883468	1	11147	tags=88%, list=81%, signal=460%
GOBP_POSITIVE_REGULATION_OF_DEFENSE_RESPONSE	243	-0.0511235	-0.914431	0.536926	0.883201	1	3327	tags=29%, list=24%, signal=38%
GOBP_ADHERENS_JUNCTION_ORGANIZATION	61	-0.100257	-0.91405	0.570281	0.883411	1	5840	tags=52%, list=42%, signal=91%
GOBP_REGULATION_OF_LIPID_CATABOLIC_PROCESS	42	-0.119809	-0.913913	0.544148	0.883045	1	10796	tags=90%, list=79%, signal=420%
GOBP_REGULATION_OF_VESICLE_FUSION	21	-0.168327	-0.913711	0.55916	0.882824	1	9473	tags=86%, list=69%, signal=275%
GOBP_REGULATION_OF_REACTIVE_OXYGEN_SPECIES_BIOSYNTHETIC_PROCESS	70	-0.0918899	-0.913549	0.562887	0.882501	1	9152	tags=76%, list=67%, signal=225%
GOBP_REGULATION_OF_SMAD_PROTEIN_SIGNAL_TRANSDUCTION	23	-0.159149	-0.913098	0.561122	0.882812	1	11563	tags=100%, list=84%, signal=629%
GOBP_POST_TRANSLATIONAL_PROTEIN_MODIFICATION	304	-0.0454756	-0.913072	0.558824	0.882204	1	9654	tags=75%, list=70%, signal=245%
GOBP_ACTIVATION_OF_PHOSPHOLIPASE_C_ACTIVITY	24	-0.160782	-0.912865	0.569647	0.881967	1	1804	tags=29%, list=13%, signal=34%
GOBP_REGULATION_OF_OXIDATIVE_STRESS_INDUCED_NEURON_DEATH	18	-0.178419	-0.912561	0.572581	0.881982	1	1370	tags=28%, list=10%, signal=31%
GOBP_REGULATION_OF_T_CELL_ACTIVATION	226	-0.0510486	-0.911596	0.524851	0.883454	1	6123	tags=50%, list=45%, signal=88%
GOBP_ESTABLISHMENT_OR_MAINTENANCE_OF_MONOPOLAR_CELL_POLARITY	23	-0.160423	-0.911505	0.554286	0.88302	1	5569	tags=57%, list=41%, signal=95%
GOBP_POSITIVE_REGULATION_OF_CELLULAR_RESPONSE_TO_TRANSFORMING_GROWTH_FACTOR_BETA_STIMULUS	26	-0.153723	-0.91087	0.554688	0.883772	1	6351	tags=62%, list=46%, signal=114%
GOBP_POSITIVE_REGULATION_OF_ACTIVATED_T_CELL_PROLIFERATION	17	-0.18423	-0.910773	0.552577	0.883317	1	4749	tags=53%, list=35%, signal=81%
GOBP_AUTOPHAGOSOME_ORGANIZATION	88	-0.0804207	-0.910511	0.553672	0.883212	1	12180	tags=97%, list=89%, signal=842%
GOBP_PHOSPHATIDYLGLYCEROL_METABOLIC_PROCESS	29	-0.143253	-0.910071	0.55332	0.883531	1	1354	tags=24%, list=10%, signal=27%
GOBP_PURINE_CONTAINING_COMPOUND_BIOSYNTHETIC_PROCESS	171	-0.0584252	-0.909891	0.564706	0.883255	1	6523	tags=53%, list=47%, signal=100%
GOBP_REGULATION_OF_CARDIAC_MUSCLE_CELL_MEMBRANE_REPOLARIZATION	16	-0.185798	-0.909659	0.534749	0.88309	1	4323	tags=50%, list=31%, signal=73%
GOBP_OUTFLOW_TRACT_SEPTUM_MORPHOGENESIS	18	-0.178492	-0.909608	0.547475	0.882548	1	3660	tags=44%, list=27%, signal=60%
GOBP_T_CELL_MEDIATED_CYTOTOXICITY	23	-0.157622	-0.909143	0.549323	0.882951	1	9791	tags=87%, list=71%, signal=302%
GOBP_PROTEIN_LOCALIZATION_TO_ENDOSOME	24	-0.157648	-0.909136	0.565891	0.882302	1	8720	tags=79%, list=63%, signal=216%
GOBP_REGULATION_OF_ISOTYPE_SWITCHING	24	-0.15548	-0.908328	0.56	0.883419	1	5886	tags=58%, list=43%, signal=102%
GOBP_REGULATION_OF_ER_TO_GOLGI_VESICLE_MEDIATED_TRANSPORT	15	-0.190722	-0.90793	0.549515	0.883633	1	8379	tags=80%, list=61%, signal=205%
GOBP_PHARYNGEAL_SYSTEM_DEVELOPMENT	18	-0.17332	-0.907802	0.591376	0.883247	1	3731	tags=44%, list=27%, signal=61%
GOBP_POSITIVE_REGULATION_OF_NITRIC_OXIDE_SYNTHASE_ACTIVITY	19	-0.174493	-0.907474	0.550193	0.883321	1	4117	tags=47%, list=30%, signal=68%
GOBP_FOLIC_ACID_METABOLIC_PROCESS	16	-0.184159	-0.906509	0.588933	0.884797	1	909	tags=25%, list=7%, signal=27%
GOBP_OOCYTE_MATURATION	18	-0.177909	-0.906385	0.558522	0.884379	1	8250	tags=78%, list=60%, signal=194%
GOBP_CLATHRIN_DEPENDENT_ENDOCYTOSIS	46	-0.11436	-0.904174	0.56513	0.888592	1	2319	tags=28%, list=17%, signal=34%
GOBP_VENTRICULAR_CARDIAC_MUSCLE_CELL_ACTION_POTENTIAL	26	-0.148615	-0.903874	0.57764	0.888554	1	4835	tags=50%, list=35%, signal=77%
GOBP_GOLGI_VESICLE_TRANSPORT	333	-0.0433034	-0.903527	0.560729	0.88868	1	11515	tags=88%, list=84%, signal=529%
GOBP_ERBB2_SIGNALING_PATHWAY	30	-0.13988	-0.903497	0.56701	0.888075	1	6330	tags=60%, list=46%, signal=111%
GOBP_EXTRACELLULAR_TRANSPORT	25	-0.150604	-0.901841	0.57	0.890988	1	6732	tags=64%, list=49%, signal=125%
GOBP_ADAPTIVE_IMMUNE_RESPONSE	260	-0.0483949	-0.900999	0.569231	0.892175	1	5957	tags=48%, list=43%, signal=83%
GOBP_POSITIVE_REGULATION_OF_SIGNALING_RECEPTOR_ACTIVITY	35	-0.130767	-0.900918	0.569072	0.891698	1	1350	tags=23%, list=10%, signal=25%
GOBP_LATE_ENDOSOME_TO_VACUOLE_TRANSPORT	22	-0.162953	-0.900519	0.585216	0.891882	1	10261	tags=91%, list=75%, signal=358%
GOBP_REGULATION_OF_TYPE_2_IMMUNE_RESPONSE	21	-0.162706	-0.90041	0.584314	0.891455	1	8241	tags=76%, list=60%, signal=190%
GOBP_POSITIVE_REGULATION_OF_TELOMERE_MAINTENANCE_VIA_TELOMERE_LENGTHENING	35	-0.130133	-0.899118	0.560345	0.893573	1	11570	tags=97%, list=84%, signal=612%
[truncated: 754 more rows]

## Sheet: Shank3-HT-CTX; C5 MF - Up
Supplementary Table 7. Results of GSEA for the cortical, hippocampal, and striatal transcripts of Shank3-HT and Shank3-HM mice, performed using gene sets of the CC, BP, and MF domains.
[truncated: 299 more rows]

[truncated: 31 more sheets: Shank3-HT-CTX; C5 MF - Down, SHank3-HM-CTX; C5 CC - Up, Shank3-HM-CTX; C5 CC - Down, Shank3-HM-CTX; C5 BP - Up, Shank3-HM-CTX; C5 BP - Down, Shank3-HM-CTX; C5 MF - Up, Shank3-HM-CTX; C5 MF - Down, Shank3-HT-HPC; C5 CC - Up, Shank3-HT-HPC; C5 CC - Down, Shank3-HT-HPC; C5 BP - Up, Shank3-HT-HPC; C5 BP - Down, Shank3-HT-HPC; C5 MF - Up, Shank3-HT-HPC; C5 MF - Down, Shank3-HM-HPC; C5 CC - Up, Shank3-HM-HPC; C5 CC - Down, Shank3-HM-HPC; C5 BP - Up, Shank3-HM-HPC; C5 BP - Down, Shank3-HM-HPC; C5 MF - Up, Shank3-HM-HPC; C5 MF - Down, Shank3-HT-STR; C5 CC - Up …]
