# Supplementary material for: Age, brain region, and gene dosage-differential transcriptomic changes in Shank3-mutant mice
Source: Front Mol Neurosci. 2022 Oct 12;15:1017512. doi: 10.3389/fnmol.2022.1017512 (PMC9597470; doi:10.3389/fnmol.2022.1017512)
Supplement: Supplementary file 8 [file Table_8.XLSX]

## Sheet: Enrichment scores
Supplementary Table 8. Details on the gene sets contained in the larger gene-set clusters indicated in Figure 6 and their combined enrichment scores.
		Combined enrichment scores									Combined enrichment scores
		Cortex (prefrontal)		Hippocampus		Striatum					Cortex (prefrontal)		Hippocampus		Striatum
		Shank2-HT	Shank2-HM	Shank2-HT	Shank2-HM	Shank2-HT	Shank2-HM				Shank3-HT	Shank3-HM	Shank3-HT	Shank3-HM	Shank3-HT	Shank3-HM
Biological functions	Synapse	37.4465	-11.0501	0	43.2636		20.7959		Biological functions	Synapse	-57.5525	-6.8936	30.0328		-17.7605
	Ribosome	-39.6765	5.3074	-35.5504	-26.8688		-33.045			Ribosome	8.4853	14.3632	-53.4765	-46.3024	19.6641	19.1121
	Mitochondria	-35.7635	5.3074	-26.4281	-12.9092		-24.6273			Mitochondria			-38.8538	-35.0069	22.7662
	Spliceosome									Spliceosome		16.6486	-27.1206	-24.1543
	ECM				-25.5317	-11.052				ECM
	Chromosome									Chromosome
ASD-related/risk	ASD-Up	-120.78	80.2922	4.0425	-82.0133	-76.444	0		ASD-related/risk	ASD-Up	0	0	0	0	126.678	18.6046
	ASD-Down	0	-120.504	-61.8312	55.69	0	69.0811			ASD-Down	-53.2499	-57.0893	0	-10.4262	-7.9048	0
	ASD-risk	107.753	-88.2082	6.1528	51.6911	-16.4868	2.234			ASD-risk	-38.788	-42.4941	158.757	132.857	-1.451	0
Cell type-specific	Glutamate	38.6907	-45.4652	-17.0001	59.0697	22.8908	82.3847		Cell type-specific	Glutamate	-55.7992	-49.0428	70.1739	28.9424	-43.5401	-0.1074
	GABA	8.2521	-37.0473	-3.8425	7.8077	0.1838	-7.5866			GABA	-2.503	-10.5068	44.3408	34.0921	-11.9809	1.3599
	Oligodendrocyte	74.4036	-62.0622	9.18882	-36.7376	11.3428	50.6364			Oligodendrocyte	52.0277	20.022	48.9464	11.0335	200.093	129.695
	Astrocyte	-50.7752	2.9561	29.4884	-22.0661	-58.8158	0			Astrocyte	7.634	-68.9451	31.9415	8.0503	148.633	22.5457
	Microglia	-51.6674	15.2112	0	-70.0957	-5.631	-3.0098			Microglia	0	-10.0114	7.2132	6.1573	42.1142	-2.3775
